# Supplementary material for: Deltamethrin Selection Drives Transcriptomic Changes in Detoxification, Immune, and Cuticle Genes in Aedes aegypti
Source: Trop Med Infect Dis. 2025 Jun 17;10(6):171. doi: 10.3390/tropicalmed10060171 (PMC12197768; doi:10.3390/tropicalmed10060171)
Supplement: Supplementary file 1 [file tropicalmed-10-00171-s001.zip]

Archive with 8 entries (8 files):
- Figure S1.pdf
- File_S1.txt
- File_S2.txt
- File_S3.xlsx
- File_S4.xlsx
- File_S5.xlsx
- File_S6.xlsx
- Table_S1.xlsx
