# Supplementary material for: Deltamethrin Selection Drives Transcriptomic Changes in Detoxification, Immune, and Cuticle Genes in Aedes aegypti
Source: Trop Med Infect Dis. 2025 Jun 17;10(6):171. doi: 10.3390/tropicalmed10060171 (PMC12197768; doi:10.3390/tropicalmed10060171)
Supplement: Supplementary file 1 [file tropicalmed-10-00171-s001.zip › File_S1.txt]

#!/bin/bash -l

# Exit on errors and treat unset variables as errors
set -euo pipefail

# Load required modules
ml fastp
ml subread
ml samtools

# Define file names
BASE_NAME="Y1F0U-5A_S10_L001"
R1="${BASE_NAME}_R1_001.fastq.gz"
R2="${BASE_NAME}_R2_001.fastq.gz"

# Fastp: Quality filtering and trimming
fastp \
  --in1 "$R1" \
  --in2 "$R2" \
  --out1 "${BASE_NAME}_fastp_R1.fastq.gz" \
  --out2 "${BASE_NAME}_fastp_R2.fastq.gz" \
  -q 20 \
  -l 25 \
  --trim_poly_g \
  --trim_poly_x \
  --trim_tail1 1 \
  --trim_tail2 1

# Alignment using subjunc
REFERENCE="../../reference_genome/VectorBase-51_AaegyptiLVP_AGWG_Genome_index"
subjunc -T 16 -M 5 -d 50 -D 1500 \
  -r "${BASE_NAME}_fastp_R1.fastq.gz" \
  -R "${BASE_NAME}_fastp_R2.fastq.gz" \
  -i "$REFERENCE" \
  -o "${BASE_NAME}.bam"

# Generate alignment statistics
samtools flagstat "${BASE_NAME}.bam" > "${BASE_NAME}.bam.summary.txt"

# Filter BAM: Remove low-quality (MAPQ<10) and unmapped reads
samtools view -b -q 10 -F 4 "${BASE_NAME}.bam" -o "${BASE_NAME}_mq10.bam" -@ 16

# Sort BAM file
samtools sort -@ 16 -o "${BASE_NAME}_mq10.srt.bam" "${BASE_NAME}_mq10.bam"

# Generate stats for filtered BAM
samtools flagstat "${BASE_NAME}_mq10.srt.bam" > "${BASE_NAME}_mq10.srt.summary.txt"

# FeatureCounts: Quantify gene expression. this should be performed on all the mq10.srt.bam files of the project
# this following commqnd line should be run after completting the alignment of all the samples
GTF_FILE="VectorBase-51_AaegyptiLVP_AGWG.gtf"
featureCounts \
  -T 16 \
  -s 1 \
  -p -B -C -Q 10 \
  --largestOverlap --minOverlap 1 \
  -t exon -g gene_id \
  -a "$GTF_FILE" \
  -o featureCount_Aaegypti_sense.txt \
  *mq10.srt.bam
