# Supplementary material for: Deltamethrin Selection Drives Transcriptomic Changes in Detoxification, Immune, and Cuticle Genes in Aedes aegypti
Source: Trop Med Infect Dis. 2025 Jun 17;10(6):171. doi: 10.3390/tropicalmed10060171 (PMC12197768; doi:10.3390/tropicalmed10060171)
Supplement: Supplementary file 1 [file tropicalmed-10-00171-s001.zip › File_S2.txt]

# Load required packages
library(limma)
library(edgeR)
library(ggplot2)
library(ggpubr)
library(data.table)
# this is an exmaples script how DEGs were calculated for JCFS4 vs NOr comparisons
# Set working directory
setwd("//cdc.gov/private/M338/qlk5/CITGOv5/Desktop/Mexico/new_2023")

# Load metadata
gp <- fread("gp_merge1.csv")

# Load feature count data
x <- fread("featureCount_Aaegypti_sense1_v2.csv", sep=",", check.names=FALSE, data.table=FALSE)
rownames(x) <- x[,1]  # Set first column as row names
x <- x[,-1]  # Remove redundant column

# Extract relevant sample counts
counts <- x[, c('NOR-1', 'NOR-2', 'NOR-3', 'JCFS4-1', 'JCFS4-2', 'JCFS4-3')]

# Filter genes where max count across samples is at least 50
keep <- apply(counts, 1, max) >= 50
counts <- counts[keep,]
dim(counts)

# Define design matrix
design <- matrix(c(1,1,1,0,0,0, 0,0,0,1,1,1), nrow=6, ncol=2, 
                 dimnames = list(NULL, c('NOR', 'JCFS4')))

# Define contrast matrix
cont.matrix <- matrix(c(-1,1), nrow=2, ncol=1, 
                      dimnames = list(NULL, c('JCFS4')))

# Create DGEList object
group <- gl(2,3, labels=c("NOR","JCFS4"))
y <- DGEList(counts=counts, group=group)

# Normalize using TMM
y <- calcNormFactors(y, method="TMM")

# Plot MDS
col <- as.numeric(group)
plotMDS(y, col=col, main="MDS Plot: JCFS4 vs NOR")

# Estimate dispersion
y <- estimateDisp(y, design, robust=TRUE)

# GLM fitting and likelihood ratio test
fit <- glmFit(y, design)
lrt <- glmLRT(fit, contrast=cont.matrix)

# Summary of differentially expressed genes at FDR 0.01 and logFC ≥ 1
summary(decideTests(lrt, p.value=0.01, lfc=1))

# Adjust p-values for multiple testing (FDR)
lrt$table$FDR <- p.adjust(lrt$table$PValue, method="BH")
sum(lrt$table$FDR < 0.05)  # Count significant genes

# MA plot
plotMD(lrt, main="MA Plot: JCFS4 vs NOR")
abline(h=c(-1,1), col="blue")

# Extract significant results and save
out <- topTags(lrt, n=Inf, sort.by='PValue')$table
m1 <- merge(out, counts, by="row.names", all.x=TRUE)
m2 <- merge(m1, gp, by.x="Row.names", by.y="Geneid", all.x=TRUE)
dim(m2)

# Save results
fwrite(m2, file="stat1_JCFS4_vs_NOR.csv")
