# Supplementary material for: Deltamethrin Selection Drives Transcriptomic Changes in Detoxification, Immune, and Cuticle Genes in Aedes aegypti
Source: Trop Med Infect Dis. 2025 Jun 17;10(6):171. doi: 10.3390/tropicalmed10060171 (PMC12197768; doi:10.3390/tropicalmed10060171)
Supplement: Supplementary file 1 [file tropicalmed-10-00171-s001.zip › File_S3.xlsx]

## Sheet: Lookup_table
Geneid	NOR-1	NOR-2	NOR-3	JCFS0-1	JCFS0-2	JCFS0-3	JCFS4-1	JCFS4-2	JCFS4-3	MERFS0-1	MERFS0-2	MERFS0-3	MERFS4-1	MERFS4-2	HUNFS0-1	HUNFS0-2	HUNFS0-3	HUNFS4-1	HUNFS4-2	HUNFS4-3	Product description (VectorBase)	Product Description (Blast2GO)	Annotation GO ID (Blast2GO)	Annotation GO Term(Blast2GO)	Annotation GO Category (Blast2GO)	Mapping GO Term (Blast2GO)	Target
AAEL005200	293	176	292	74	58	32	41	43	70	28	44	38	8	24	53	306	225	54	46	94	unspecified product	venom carboxylesterase-6-like	GO:0052689	carboxylic ester hydrolase activity	Molecular Function	hydrolase activity-IEA;carboxylic ester hydrolase activity-IEA	COE
AAEL020054	23	9	21	4	2	0	3	4	4	0	1	0	0	1	1	3	6	0	6	5	unspecified product	venom carboxylesterase-6-like	GO:0052689	carboxylic ester hydrolase activity	Molecular Function	hydrolase activity-IEA;carboxylic ester hydrolase activity-IEA	COE
AAEL023662	3	0	2	0	0	0	0	0	0	0	0	0	0	0	0	0	0	0	0	0	unspecified product	venom carboxylesterase-6	GO:0052689	carboxylic ester hydrolase activity	Molecular Function	hydrolase activity-IEA;carboxylic ester hydrolase activity-IEA	COE
AAEL005182	1	1	5	5	1	2	8	20	5	4	8	0	0	2	3	9	2	3	4	1	Carboxy/choline esterase	venom carboxylesterase-6-like	GO:0052689	carboxylic ester hydrolase activity	Molecular Function	hydrolase activity-IEA;carboxylic ester hydrolase activity-IEA	COE
AAEL005199	170	220	101	47	34	62	13	21	47	24	39	56	4	24	86	227	81	10	30	98	Carboxylic ester hydrolase [Source:UniProtKB/TrEMBL;Acc:A0A1S4F9U8]	venom carboxylesterase-6-like	GO:0052689	carboxylic ester hydrolase activity	Molecular Function	hydrolase activity-IEA;carboxylic ester hydrolase activity-IEA	COE
AAEL012509	1257	2579	1200	514	752	709	242	180	362	82	46	204	60	48	448	1183	865	79	452	355	Carboxylic ester hydrolase [Source:UniProtKB/TrEMBL;Acc:A0A1S4FWG0]	venom carboxylesterase-6-like	GO:0052689	carboxylic ester hydrolase activity	Molecular Function	hydrolase activity-IEA;carboxylic ester hydrolase activity-IEA	COE
AAEL025859	6	10	21	31	39	21	13	21	20	4	4	3	6	5	13	26	14	4	10	11	unspecified product	palmitoleoyl- carboxylesterase NOTUM	GO:0016787	hydrolase activity	Molecular Function	membrane-IEA;hydrolase activity-IEA;integral component of membrane-IEA	COE
AAEL019678	226	95	136	216	184	174	79	48	128	43	58	51	75	47	98	408	251	140	183	139	unspecified product	venom carboxylesterase-6-like	GO:0052689	carboxylic ester hydrolase activity	Molecular Function	hydrolase activity-IEA;carboxylic ester hydrolase activity-IEA	COE
AAEL004323	1	0	0	0	1	0	0	0	1	0	0	0	0	0	0	0	0	0	0	0	Carboxy/choline esterase	venom carboxylesterase-6	GO:0052689	carboxylic ester hydrolase activity	Molecular Function	hydrolase activity-IEA;carboxylic ester hydrolase activity-IEA	COE
AAEL012886	329	340	329	153	197	179	38	88	129	34	82	64	16	21	291	390	374	88	185	137	Carboxylic ester hydrolase (Fragment) [Source:UniProtKB/TrEMBL;Acc:Q16KS8]	venom carboxylesterase-6	GO:0052689	carboxylic ester hydrolase activity	Molecular Function	hydrolase activity-IEA;carboxylic ester hydrolase activity-IEA	COE
AAEL004022	228	347	197	98	250	162	8	14	57	8	58	34	10	19	101	200	141	48	133	198	unspecified product	carboxylesterase 5A					COE
AAEL001517	148	250	117	73	82	114	47	38	88	37	58	43	33	15	96	345	147	49	108	92	carboxylesterase	esterase B1-like	GO:0052689	carboxylic ester hydrolase activity	Molecular Function	membrane-IEA;hydrolase activity-IEA;carboxylic ester hydrolase activity-IEA;integral component of membrane-IEA	COE
AAEL008757	13	44	51	34	125	25	20	14	62	18	24	15	19	8	6	33	26	17	25	76	Carboxylic ester hydrolase [Source:UniProtKB/TrEMBL;Acc:A0A1S4FKP8]	venom carboxylesterase-6	GO:0052689	carboxylic ester hydrolase activity	Molecular Function	hydrolase activity-IEA;carboxylic ester hydrolase activity-IEA	COE
AAEL003545	10	10	16	11	9	6	11	11	14	4	3	8	3	3	8	25	17	13	30	8	carboxylesterase	liver carboxylesterase 4	GO:0016021	integral component of membrane	Cellular Component	membrane-IEA;integral component of membrane-IEA	COE
AAEL005530	117	201	125	225	654	389	29	19	54	31	35	54	17	21	442	538	437	38	54	72	unspecified product	chitin deacetylase 1	GO:0005975;GO:0008061;GO:0003824;GO:0005576	carbohydrate metabolic process;catalytic activity;extracellular region;chitin binding	Cellular Component;Biological Process;Molecular Function	chitin binding-IEA;extracellular region-IEA;catalytic activity-IEA;carbohydrate metabolic process-IEA	CUT
AAEL024421	0	4	8	50	169	115	3	1	3	6	0	1	0	0	51	5	66	0	2	4	unspecified product	cuticle -like	GO:0042302	structural constituent of cuticle	Molecular Function	structural constituent of cuticle-IEA	CUT
AAEL013262	255	576	227	96	110	72	13	10	40	24	18	48	10	16	74	124	60	61	274	16	unspecified product	endochitinase At2g43590-like	GO:0004568;GO:0016998;GO:0006032	chitinase activity;chitin catabolic process;cell wall macromolecule catabolic process	Biological Process;Molecular Function	chitin catabolic process-IEA;cell wall macromolecule catabolic process-IEA;chitinase activity-IEA	CUT
AAEL027311	19	2559	129	2106	8135	6185	17	27	21	409	51	271	0	1	6877	4068	9481	3	4	24	unspecified product	cuticle -like				structural constituent of cuticle-IEA	CUT
AAEL001290	1	1	3	33	115	103	0	0	0	0	0	0	0	0	13	10	7	0	0	1	unspecified product	cuticle -like				structural constituent of cuticle-IEA	CUT
AAEL022681	2	3	0	2	11	6	0	3	5	0	1	0	1	0	13	6	7	1	0	1	unspecified product	cuticle -like				structural constituent of cuticle-IEA	CUT
AAEL001319	39	2401	376	1162	4539	6428	68	59	99	710	74	287	1	3	7138	15697	8582	13	22	98	unspecified product	cuticle -like				structural constituent of cuticle-IEA	CUT
AAEL002211	0	0	0	0	1	0	0	1	0	0	0	1	0	0	0	0	0	1	2	0	cuticle protein, putative	adult cuticle 1-like					CUT
AAEL013683	1	0	0	1	0	0	2	0	4	1	1	0	3	0	0	2	0	1	1	1	unspecified product	cuticle 3	GO:0016020;GO:0042302	membrane;structural constituent of cuticle	Cellular Component;Molecular Function	structural constituent of cuticle-IEA;membrane-IEA;integral component of membrane-IEA	CUT
AAEL009782	116	108	95	330	277	254	293	215	567	50	46	52	93	47	159	309	217	316	275	236	brain chitinase and chia	chitinase 3	GO:0005975;GO:0008061;GO:0016020;GO:0004553	carbohydrate metabolic process;membrane;hydrolase activity, hydrolyzing O-glycosyl compounds;chitin binding	Cellular Component;Biological Process;Molecular Function	chitin binding-IEA;metabolic process-IEA;membrane-IEA;hydrolase activity-IEA;carbohydrate metabolic process-IEA;integral component of membrane-IEA;hydrolase activity, hydrolyzing O-glycosyl compounds-IEA;hydrolase activity, acting on glycosyl bonds-IEA	CUT
AAEL009484	0	2	0	74	162	52	1	4	0	0	0	0	0	0	112	19	93	1	0	2	unspecified product	pupal cuticle 36					CUT
AAEL022972	27	9	9	3	4	3	3	3	2	0	1	1	1	0	1	3	2	0	1	0	unspecified product	endochitinase A-like					CUT
AAEL003049	7	256	68	955	2601	1757	15	9	27	59	18	51	1	4	3494	1614	7268	3	11	39	pupal cuticle protein 78E, putative	pupal cuticle Edg-78E	GO:0042302	structural constituent of cuticle	Molecular Function	structural constituent of cuticle-IEA	CUT
AAEL003041	38	206	65	446	1468	677	6	5	10	25	19	17	1	0	1020	443	2929	2	10	17	unspecified product	pupal cuticle 27-like	GO:0042302	structural constituent of cuticle	Molecular Function	structural constituent of cuticle-IEA	CUT
AAEL002972	19	32	21	263	506	156	13	11	25	5	7	4	1	1	235	39	399	4	16	17	brain chitinase and chia	endochitinase	GO:0004568;GO:0005975;GO:0016998;GO:0008061;GO:0006032;GO:0005576	carbohydrate metabolic process;chitinase activity;extracellular region;chitin catabolic process;chitin binding;cell wall macromolecule catabolic process	Cellular Component;Biological Process;Molecular Function	chitin binding-IEA;extracellular region-IEA;chitinase activity-IEA;metabolic process-IEA;hydrolase activity-IEA;carbohydrate metabolic process-IEA;hydrolase activity, hydrolyzing O-glycosyl compounds-IEA;hydrolase activity, acting on glycosyl bonds-IEA	CUT
AAEL002964	600	777	471	290	360	165	124	67	221	28	99	68	73	57	178	243	259	167	267	270	brain chitinase and chia	endochitinase	GO:0005975;GO:0008061;GO:0005576;GO:0004553	carbohydrate metabolic process;hydrolase activity, hydrolyzing O-glycosyl compounds;extracellular region;chitin binding	Cellular Component;Biological Process;Molecular Function	chitin binding-IEA;extracellular region-IEA;metabolic process-IEA;hydrolase activity-IEA;carbohydrate metabolic process-IEA;hydrolase activity, hydrolyzing O-glycosyl compounds-IEA;hydrolase activity, acting on glycosyl bonds-IEA	CUT
AAEL002959	149	189	119	35	31	8	11	6	48	9	22	16	23	15	41	121	49	56	157	102	brain chitinase and chia	endochitinase-like	GO:0005975;GO:0008061;GO:0005576;GO:0004553	carbohydrate metabolic process;hydrolase activity, hydrolyzing O-glycosyl compounds;extracellular region;chitin binding	Cellular Component;Biological Process;Molecular Function	chitin binding-IEA;extracellular region-IEA;chitinase activity-IEA;metabolic process-IEA;hydrolase activity-IEA;carbohydrate metabolic process-IEA;hydrolase activity, hydrolyzing O-glycosyl compounds-IEA;hydrolase activity, acting on glycosyl bonds-IEA	CUT
AAEL002969	470	400	300	183	242	120	48	57	185	18	67	24	46	69	112	153	154	140	325	154	brain chitinase and chia	endochitinase-like	GO:0005975;GO:0008061;GO:0005576;GO:0004553	carbohydrate metabolic process;hydrolase activity, hydrolyzing O-glycosyl compounds;extracellular region;chitin binding	Cellular Component;Biological Process;Molecular Function	chitin binding-IEA;extracellular region-IEA;chitinase activity-IEA;metabolic process-IEA;hydrolase activity-IEA;carbohydrate metabolic process-IEA;hydrolase activity, hydrolyzing O-glycosyl compounds-IEA;hydrolase activity, acting on glycosyl bonds-IEA	CUT
AAEL015163	2	2	1	6	9	6	9	3	1	0	0	1	0	0	6	1	7	0	0	0	cuticle protein, putative	cuticle -like	GO:0042302	structural constituent of cuticle	Molecular Function	structural constituent of cuticle-IEA	CUT
AAEL009801	0	0	0	3	2	3	1	1	10	0	0	0	0	3	1	0	6	1	0	3	cuticle protein, putative	cuticle -like	GO:0042302	structural constituent of cuticle	Molecular Function	structural constituent of cuticle-IEA	CUT
AAEL009796	1	0	3	0	0	0	0	2	1	0	1	0	0	0	2	1	0	0	0	0	cuticle protein, putative	cuticle -like	GO:0042302	structural constituent of cuticle	Molecular Function	structural constituent of cuticle-IEA	CUT
AAEL009802	1	0	0	1	0	0	0	0	0	0	0	0	0	0	0	0	0	0	0	0	cuticle protein, putative	cuticle -like	GO:0042302	structural constituent of cuticle	Molecular Function	structural constituent of cuticle-IEA	CUT
AAEL009790	2	0	0	1	0	1	0	0	0	0	1	0	0	0	0	0	0	0	0	0	cuticle protein, putative	cuticle -like	GO:0042302	structural constituent of cuticle	Molecular Function	structural constituent of cuticle-IEA	CUT
AAEL020010	0	0	0	1	0	0	0	0	1	0	0	0	0	0	0	0	0	0	0	0	unspecified product	cuticle -like	GO:0042302	structural constituent of cuticle	Molecular Function	structural constituent of cuticle-IEA	CUT
AAEL020011	4	2	0	0	1	1	1	0	3	0	1	1	0	0	0	0	0	0	1	1	unspecified product	cuticle -like	GO:0042302	structural constituent of cuticle	Molecular Function	structural constituent of cuticle-IEA	CUT
AAEL009791	0	0	1	0	0	0	0	0	0	0	0	0	0	0	0	0	1	0	1	0	cuticle protein, putative	cuticle -like	GO:0042302	structural constituent of cuticle	Molecular Function	structural constituent of cuticle-IEA	CUT
AAEL009783	0	0	0	0	0	0	0	0	0	0	0	0	0	0	0	0	0	0	0	0	cuticle protein, putative	cuticle -like	GO:0042302	structural constituent of cuticle	Molecular Function	structural constituent of cuticle-IEA	CUT
AAEL009788	0	0	0	0	0	0	0	0	0	0	0	1	0	0	0	1	1	0	0	0	cuticle protein, putative	cuticle -like	GO:0042302	structural constituent of cuticle	Molecular Function	structural constituent of cuticle-IEA	CUT
AAEL009803	0	0	0	0	0	0	0	0	0	0	0	0	0	0	0	0	0	0	0	0	phaF protein, putative	cuticle -like	GO:0042302	structural constituent of cuticle	Molecular Function	structural constituent of cuticle-IEA	CUT
AAEL009784	0	0	1	0	0	0	0	1	0	0	0	0	1	0	0	0	5	0	0	0	cuticle protein, putative	cuticle -like	GO:0042302	structural constituent of cuticle	Molecular Function	structural constituent of cuticle-IEA	CUT
AAEL009793	2	0	0	0	3	0	0	2	0	1	0	0	0	0	5	0	1	1	0	1	cuticle protein, putative	cuticle -like	GO:0042302	structural constituent of cuticle	Molecular Function	structural constituent of cuticle-IEA	CUT
AAEL015363	0	0	0	0	1	0	0	0	0	0	0	0	0	0	0	6	0	0	0	0	cuticle protein, putative	cuticle -like	GO:0042302	structural constituent of cuticle	Molecular Function	structural constituent of cuticle-IEA	CUT
AAEL009807	0	0	1	0	3	2	3	0	0	2	0	0	0	1	0	2	0	2	0	2	cuticle protein, putative	cuticle -like	GO:0042302	structural constituent of cuticle	Molecular Function	structural constituent of cuticle-IEA	CUT
AAEL003239	0	0	0	2	0	0	0	0	0	0	0	0	0	0	0	1	0	0	0	1	pupal cuticle protein, putative	larval cuticle LCP-17-like	GO:0042302	structural constituent of cuticle	Molecular Function	structural constituent of chitin-based larval cuticle-ISS;structural constituent of cuticle-IEA;chitin-based cuticle development-ISM;structural constituent of chitin-based larval cuticle-ISM	CUT
AAEL002725	15	10	25	17	15	19	3	2	22	5	1	5	3	6	22	31	29	7	25	35	unspecified product	endocuticle structural glyco ABD-5-like	GO:0042302	structural constituent of cuticle	Molecular Function	structural constituent of cuticle-IEA	CUT
AAEL013385	5	4	4	6	3	3	4	3	0	0	0	0	0	0	2	0	0	1	0	5	brain chitinase and chia	probable chitinase 2	GO:0005975;GO:0008061;GO:0004553	carbohydrate metabolic process;hydrolase activity, hydrolyzing O-glycosyl compounds;chitin binding	Biological Process;Molecular Function	chitin binding-IEA;extracellular region-IEA;metabolic process-IEA;hydrolase activity-IEA;carbohydrate metabolic process-IEA;hydrolase activity, hydrolyzing O-glycosyl compounds-IEA;hydrolase activity, acting on glycosyl bonds-IEA	CUT
AAEL011444	0	3	4	3	29	17	0	0	0	5	0	1	0	1	161	37	44	1	0	1	pupal cuticle protein, putative	flexible cuticle 12-like	GO:0042302	structural constituent of cuticle	Molecular Function	structural constituent of cuticle-IEA	CUT
AAEL025945	0	6	1	0	0	0	0	0	0	0	0	2	0	0	3	2	0	0	0	0	unspecified product	flexible cuticle 12-like	GO:0042302	structural constituent of cuticle	Molecular Function	structural constituent of cuticle-IEA	CUT
AAEL013514	0	0	0	0	0	0	0	0	0	0	0	0	0	0	0	0	0	1	0	0	pupal cuticle protein 78E, putative	flexible cuticle 12-like	GO:0042302	structural constituent of cuticle	Molecular Function	structural constituent of cuticle-IEA	CUT
AAEL013520	0	1	0	2	3	0	0	1	0	0	0	0	0	0	0	0	1	0	0	0	pupal cuticle protein, putative	flexible cuticle 12-like	GO:0042302	structural constituent of cuticle	Molecular Function	structural constituent of cuticle-IEA	CUT
AAEL024556	0	0	0	0	3	0	0	0	0	0	1	0	0	0	0	0	0	0	0	0	unspecified product	endocuticle structural glyco bd-5-like	GO:0042302	structural constituent of cuticle	Molecular Function	structural constituent of cuticle-IEA	CUT
AAEL013512	0	0	0	0	0	1	0	0	0	1	1	1	0	0	9	0	5	0	0	0	pupal cuticle protein, putative	flexible cuticle 12-like	GO:0042302	structural constituent of cuticle	Molecular Function	structural constituent of cuticle-IEA	CUT
AAEL013515	4199	5513	2208	2230	3675	2426	220	251	372	402	1120	715	173	257	4848	9606	7016	940	1748	1153	pupal cuticle protein, putative	flexible cuticle 12-like	GO:0042302	structural constituent of cuticle	Molecular Function	structural constituent of cuticle-IEA	CUT
AAEL013513	120	275	89	63	105	108	5	8	17	13	18	19	7	13	120	313	107	25	54	22	unspecified product	endocuticle structural glyco ABD-5-like	GO:0042302	structural constituent of cuticle	Molecular Function	structural constituent of cuticle-IEA;membrane-IEA;integral component of membrane-IEA	CUT
AAEL024835	3	2	4	1	1	2	2	1	0	0	0	0	0	0	0	0	3	2	0	3	unspecified product	endocuticle structural bd-6	GO:0042302	structural constituent of cuticle	Molecular Function	structural constituent of cuticle-IEA;extracellular region-IEA;carbohydrate binding-IEA;toxin activity-IEA;membrane-IEA;host cell membrane-IEA;integral component of membrane-IEA;modification of morphology or physiology of other organism-IEA	CUT
AAEL013517	177	321	131	62	93	66	28	8	20	25	81	66	11	12	153	223	207	25	58	86	pupal cuticle protein 78E, putative	endocuticle structural glyco ABD-5-like	GO:0042302	structural constituent of cuticle	Molecular Function	structural constituent of cuticle-IEA;membrane-IEA;integral component of membrane-IEA	CUT
AAEL001735	4	1	4	2	0	2	1	0	0	0	0	0	0	0	1	0	0	2	2	0	pupal cuticle protein 78E, putative	cuticle -like	GO:0042302	structural constituent of cuticle	Molecular Function	structural constituent of cuticle-IEA	CUT
AAEL001743	0	0	0	0	0	0	0	0	0	0	0	0	0	0	0	0	0	0	0	0	pupal cuticle protein 78E, putative	endocuticle structural glyco bd-2	GO:0042302	structural constituent of cuticle	Molecular Function	structural constituent of cuticle-IEA	CUT
AAEL008289	1166	1914	1592	1749	5114	3712	664	474	1674	440	373	404	294	181	7420	4612	7301	1411	1956	967	pupal cuticle protein 78E, putative	cuticle -like	GO:0042302	structural constituent of cuticle	Molecular Function	structural constituent of cuticle-IEA	CUT
AAEL008285	167	493	207	773	1745	1120	66	36	146	93	18	21	20	13	4366	3075	2198	93	200	166	pupal cuticle protein, putative	cuticle -like	GO:0042302	structural constituent of cuticle	Molecular Function	structural constituent of cuticle-IEA	CUT
AAEL008293	0	0	0	0	1	0	0	0	0	1	0	0	0	0	0	0	0	0	0	0	pupal cuticle protein 78E, putative	pupal cuticle Edg-78E-like	GO:0005634;GO:0042302	structural constituent of cuticle;nucleus	Cellular Component;Molecular Function	structural constituent of cuticle-IEA;nucleus-IEA	CUT
AAEL008294	0	0	0	0	2	2	0	0	0	0	0	0	0	0	0	0	0	0	0	0	pupal cuticle protein 78E, putative	cuticle -like	GO:0042302	structural constituent of cuticle	Molecular Function	structural constituent of cuticle-IEA	CUT
AAEL008284	0	0	0	0	0	0	0	0	0	0	0	0	0	0	0	0	0	0	0	0	pupal cuticle protein 78E, putative	cuticle -like	GO:0042302	structural constituent of cuticle	Molecular Function	structural constituent of cuticle-IEA	CUT
AAEL008288	0	0	0	0	0	0	0	0	0	0	0	0	0	0	0	0	0	0	0	0	pupal cuticle protein 78E, putative	cuticle -like	GO:0042302	structural constituent of cuticle	Molecular Function	structural constituent of cuticle-IEA	CUT
AAEL008295	0	0	0	0	0	0	0	0	0	0	0	0	0	0	0	0	0	0	0	0	pupal cuticle protein 78E, putative	cuticle -like	GO:0042302	structural constituent of cuticle	Molecular Function	structural constituent of cuticle-IEA	CUT
AAEL008290	0	0	0	0	0	0	1	0	0	0	0	0	0	1	0	0	0	0	0	0	unspecified product	cuticle AMP1B-like	GO:0042302	structural constituent of cuticle	Molecular Function	structural constituent of cuticle-IEA;membrane-IEA;integral component of membrane-IEA	CUT
AAEL025106	2	4	1	0	0	0	1	5	1	1	0	0	0	0	1	6	0	2	4	0	unspecified product	cuticle -like	GO:0042302	structural constituent of cuticle	Molecular Function	structural constituent of cuticle-IEA	CUT
AAEL004897	103	433	144	1080	1392	911	80	111	125	136	67	95	29	16	2026	3083	2491	94	177	174	brain chitinase and chia	probable chitinase 10	GO:0005975;GO:0008061;GO:0016021;GO:0005576;GO:0004553	carbohydrate metabolic process;hydrolase activity, hydrolyzing O-glycosyl compounds;extracellular region;integral component of membrane;chitin binding	Cellular Component;Biological Process;Molecular Function	chitin binding-IEA;extracellular region-IEA;metabolic process-IEA;membrane-IEA;hydrolase activity-IEA;carbohydrate metabolic process-IEA;integral component of membrane-IEA;hydrolase activity, hydrolyzing O-glycosyl compounds-IEA;hydrolase activity, acting on glycosyl bonds-IEA	CUT
AAEL002467	503	414	140	1518	455	11	17	7	195	8	3	5	731	21	109	41	5	36	134	208	unspecified product	probable chitinase 10	GO:0008061;GO:0005576	extracellular region;chitin binding	Cellular Component;Molecular Function	chitin binding-IEA;extracellular region-IEA	CUT
AAEL002481	63	90	80	13	17	19	8	7	18	12	15	19	5	3	13	79	67	13	25	47	unspecified product	probable chitinase 10	GO:0008061;GO:0005576	extracellular region;chitin binding	Cellular Component;Molecular Function	chitin binding-IEA;extracellular region-IEA	CUT
AAEL002490	5	6	11	2	4	4	0	2	1	2	1	0	2	1	6	0	0	0	2	8	unspecified product	probable chitinase 10	GO:0008061;GO:0005576	extracellular region;chitin binding	Cellular Component;Molecular Function	chitin binding-IEA;extracellular region-IEA	CUT
AAEL011504	11	34	31	188	385	289	8	5	1	3	1	2	0	0	249	104	973	0	3	5	pupal cuticle protein, putative	cuticle 8	GO:0040003;GO:0008010;GO:0062129	structural constituent of chitin-based larval cuticle;chitin-based cuticle development	Biological Process;Molecular Function	structural constituent of cuticle-IEA;chitin-based cuticle development-ISM;extracellular matrix-IBA;structural constituent of chitin-based cuticle-ISS;structural constituent of chitin-based larval cuticle-ISM	CUT
AAEL007739	1	6	6	10	1	6	0	2	15	0	0	1	0	0	1	0	1	1	0	1	pupal cuticle protein, putative	adult-specific cuticular ACP-20-like	GO:0016020;GO:0042302	membrane;structural constituent of cuticle	Cellular Component;Molecular Function	structural constituent of cuticle-IEA;membrane-IEA;integral component of membrane-IEA	CUT
AAEL001677	1	39	18	108	403	232	0	1	11	3	7	7	0	1	265	70	852	2	6	5	unspecified product	cuticle -like					CUT
AAEL001683	2	39	14	174	275	153	1	1	2	1	5	3	0	0	143	111	784	2	5	6	unspecified product	cuticle -like					CUT
AAEL001704	0	142	9	12	313	249	0	0	0	36	7	29	0	0	780	568	999	2	1	4	unspecified product	cuticle -like					CUT
AAEL017500	0	84	30	37	146	126	5	17	7	64	8	21	0	0	152	174	282	11	3	34	unspecified product	cuticle -like					CUT
AAEL017397	0	1	0	2	21	3	0	1	1	0	0	0	0	0	2	5	0	0	0	1	unspecified product	cuticle -like					CUT
AAEL022409	1	11	7	4	47	3	2	0	0	4	8	3	1	2	11	9	48	0	0	5	unspecified product	cuticle 38-like					CUT
AAEL023616	0	0	0	0	0	0	0	0	0	0	0	0	0	0	0	0	0	0	0	0	unspecified product	cuticle -like					CUT
AAEL028233	0	0	0	0	1	1	0	0	0	0	0	0	0	0	0	0	0	0	0	0	unspecified product	cuticle -like					CUT
AAEL024662	0	0	0	0	0	0	0	0	0	0	0	0	0	0	0	0	0	0	0	0	unspecified product	cuticle -like					CUT
AAEL027162	0	0	0	0	0	0	0	0	0	0	0	0	0	0	0	0	0	0	0	0	unspecified product	cuticle -like					CUT
AAEL025947	0	0	0	0	0	0	0	0	0	0	0	0	0	0	0	0	0	0	0	0	unspecified product	cuticle -like					CUT
AAEL027392	0	0	0	0	0	0	0	0	0	0	0	0	0	0	1	0	0	0	0	0	unspecified product	cuticle -like					CUT
AAEL024834	0	0	0	0	0	0	0	0	0	0	0	0	0	0	0	0	0	0	0	0	unspecified product	cuticle -like					CUT
AAEL025917	0	0	0	0	0	0	0	0	0	0	0	0	0	0	0	0	0	0	0	0	unspecified product	cuticle -like					CUT
AAEL020856	0	0	0	1	0	0	0	0	0	0	0	0	0	0	0	0	0	0	0	0	unspecified product	cuticle -like					CUT
AAEL027079	0	0	0	0	0	0	0	0	0	0	0	0	0	0	0	0	0	0	0	0	unspecified product	cuticle -like					CUT
AAEL021701	0	0	1	1	0	0	0	1	1	0	0	0	0	0	0	0	0	0	0	2	unspecified product	cuticle 38-like					CUT
AAEL026388	0	0	0	0	0	0	0	0	0	0	0	0	0	0	1	0	0	0	0	0	unspecified product	cuticle -like					CUT
AAEL012370	24	33	28	42	121	78	17	8	15	8	11	7	3	6	81	69	184	6	23	20	Brain chitinase and chia [Source:UniProtKB/TrEMBL;Acc:A0A1S4FVX1]	probable chitinase 2	GO:0005975;GO:0008061;GO:0016021;GO:0004553	carbohydrate metabolic process;hydrolase activity, hydrolyzing O-glycosyl compounds;integral component of membrane;chitin binding	Cellular Component;Biological Process;Molecular Function	chitin binding-IEA;metabolic process-IEA;membrane-IEA;hydrolase activity-IEA;carbohydrate metabolic process-IEA;integral component of membrane-IEA;hydrolase activity, hydrolyzing O-glycosyl compounds-IEA;hydrolase activity, acting on glycosyl bonds-IEA	CUT
AAEL007085	2	0	1	0	1	0	0	0	0	0	2	0	0	0	1	0	13	1	0	1	adult cuticle protein, putative	adult-specific cuticular ACP-20-like	GO:0042302	structural constituent of cuticle	Molecular Function	structural constituent of cuticle-IEA	CUT
AAEL007095	1	0	1	1	0	0	6	2	2	0	0	0	0	0	0	0	0	1	0	0	adult cuticle protein, putative	adult-specific cuticular ACP-20-like	GO:0042302	structural constituent of cuticle	Molecular Function	structural constituent of cuticle-IEA	CUT
AAEL007101	0	0	0	0	0	0	0	0	0	0	0	0	0	0	0	0	0	0	0	0	adult cuticle protein, putative	adult-specific cuticular ACP-20-like	GO:0042302	structural constituent of cuticle	Molecular Function	structural constituent of cuticle-IEA	CUT
AAEL029095	0	0	0	0	0	1	0	7	0	0	3	0	0	0	1	0	0	0	0	1	unspecified product	adult-specific cuticular ACP-20-like	GO:0042302	structural constituent of cuticle	Molecular Function	structural constituent of cuticle-IEA	CUT
AAEL015222	0	0	0	0	1	0	1	0	2	0	0	1	0	0	0	0	0	0	0	0	adult cuticle protein, putative	adult-specific cuticular ACP-20-like	GO:0042302	structural constituent of cuticle	Molecular Function	structural constituent of cuticle-IEA	CUT
AAEL024044	2	1	4	6	4	4	6	17	16	0	1	1	1	1	1	2	4	3	1	5	unspecified product	adult-specific cuticular ACP-20-like	GO:0042302	structural constituent of cuticle	Molecular Function	structural constituent of cuticle-IEA	CUT
AAEL010963	0	7	1	0	0	0	0	0	0	0	1	0	0	1	0	0	0	1	5	0	brain chitinase and chia	chitinase-3 1	GO:0005975;GO:0008061;GO:0016798	carbohydrate metabolic process;chitin binding;hydrolase activity, acting on glycosyl bonds	Biological Process;Molecular Function	chitin binding-IEA;extracellular region-IEA;metabolic process-IEA;hydrolase activity-IEA;carbohydrate metabolic process-IEA;hydrolase activity, hydrolyzing O-glycosyl compounds-IEA;hydrolase activity, acting on glycosyl bonds-IEA	CUT
AAEL001271	604	747	320	172	328	55	56	28	94	28	207	81	45	45	66	233	133	90	189	245	unspecified product	pupal cuticle 36-like					CUT
AAEL013436	0	0	0	0	1	1	0	1	0	0	0	0	0	0	0	2	0	0	0	0	unspecified product	cuticle -like					CUT
AAEL023518	30	16	26	19	9	6	5	3	13	1	0	2	0	0	1	13	2	6	13	8	unspecified product	probable chitinase 10	GO:0005975;GO:0008061	carbohydrate metabolic process;chitin binding	Biological Process;Molecular Function	chitin binding-IEA;metabolic process-IEA;hydrolase activity-IEA;carbohydrate metabolic process-IEA;hydrolase activity, hydrolyzing O-glycosyl compounds-IEA;hydrolase activity, acting on glycosyl bonds-IEA	CUT
AAEL010127	8	1	1	3	7	2	0	2	0	1	0	1	2	2	10	2	5	3	2	1	Pupal cuticle protein 78E, putative [Source:UniProtKB/TrEMBL;Acc:A0A1S4FPS6]	cuticle -like	GO:0042302	structural constituent of cuticle	Molecular Function	structural constituent of cuticle-IEA	CUT
AAEL029091	7	6	6	6	15	33	4	3	0	0	8	1	2	2	22	30	5	2	6	3	unspecified product	cuticle -like	GO:0042302	structural constituent of cuticle	Molecular Function	structural constituent of cuticle-IEA	CUT
AAEL010134	1	37	4	25	154	94	1	1	0	1	0	0	0	0	121	66	179	0	1	2	Pupal cuticle protein, putative [Source:UniProtKB/TrEMBL;Acc:A0A1S4G2T5]	cuticle -like	GO:0016021;GO:0042302	structural constituent of cuticle;integral component of membrane	Cellular Component;Molecular Function	structural constituent of cuticle-IEA;membrane-IEA;integral component of membrane-IEA	CUT
AAEL013380	57	22	41	73	46	32	31	16	49	6	10	9	3	5	14	32	42	15	23	14	Adult cuticle protein, putative [Source:UniProtKB/TrEMBL;Acc:A0A1S4FZC4]	histidine-rich glyco	GO:0042302	structural constituent of cuticle	Molecular Function	structural constituent of cuticle-IEA	CUT
AAEL022261	37	217	140	591	1714	1166	64	57	134	152	17	24	0	3	946	536	902	7	9	53	unspecified product	cuticle 21-like isoform X2	GO:0042302	structural constituent of cuticle	Molecular Function	structural constituent of cuticle-IEA	CUT
AAEL013377	0	0	0	0	1	0	0	0	0	1	0	0	0	0	1	0	0	0	1	0	unspecified product	cuticle 7-like	GO:0042302	structural constituent of cuticle	Molecular Function	structural constituent of cuticle-IEA	CUT
AAEL022845	0	12	0	21	23	23	2	2	10	0	1	0	1	0	31	12	39	0	0	0	unspecified product	larval cuticle A2B	GO:0042302	structural constituent of cuticle	Molecular Function	structural constituent of cuticle-IEA	CUT
AAEL011035	0	0	0	0	0	0	0	0	0	0	0	0	0	0	0	0	5	0	0	0	unspecified product	cuticle -like	GO:0016021;GO:0042302	structural constituent of cuticle;integral component of membrane	Cellular Component;Molecular Function	structural constituent of cuticle-IEA;membrane-IEA;integral component of membrane-IEA	CUT
AAEL006739	0	0	1	0	0	0	0	0	0	0	0	0	0	0	0	0	0	0	0	0	adult cuticle protein, putative	cuticle -like	GO:0042302	structural constituent of cuticle	Molecular Function	structural constituent of cuticle-IEA	CUT
AAEL008994	0	8	1	0	3	0	4	1	0	0	0	1	0	0	0	0	0	0	0	1	adult cuticle protein, putative	cuticle 19-like	GO:0042302	structural constituent of cuticle	Molecular Function	structural constituent of cuticle-IEA	CUT
AAEL009007	0	0	0	0	0	0	0	1	0	0	0	0	0	0	0	0	0	0	0	0	unspecified product	cuticle 19-like	GO:0042302	structural constituent of cuticle	Molecular Function	structural constituent of cuticle-IEA	CUT
AAEL008984	0	0	0	0	2	0	2	0	0	0	0	0	0	0	3	0	7	1	0	0	unspecified product	cuticle 19-like	GO:0042302	structural constituent of cuticle	Molecular Function	structural constituent of cuticle-IEA	CUT
AAEL009000	0	5	1	12	9	6	0	3	0	1	1	2	0	1	21	13	8	1	0	3	unspecified product	cuticle 19-like	GO:0042302	structural constituent of cuticle	Molecular Function	structural constituent of cuticle-IEA	CUT
AAEL029092	0	0	0	0	0	0	0	0	0	0	0	0	0	0	0	0	0	0	0	0	unspecified product	cuticle 19	GO:0042302	structural constituent of cuticle	Molecular Function	structural constituent of cuticle-IEA	CUT
AAEL029079	0	0	0	4	0	2	1	0	0	0	0	0	0	0	3	0	0	0	0	1	unspecified product	cuticle 19	GO:0042302	structural constituent of cuticle	Molecular Function	structural constituent of cuticle-IEA	CUT
AAEL029080	0	0	1	0	0	0	0	0	0	0	0	0	0	0	0	0	0	0	0	0	unspecified product	cuticle 19	GO:0042302	structural constituent of cuticle	Molecular Function	structural constituent of cuticle-IEA	CUT
AAEL008975	0	0	0	1	0	7	0	1	0	0	0	0	0	0	0	1	0	0	2	3	unspecified product	cuticle 19-like	GO:0042302	structural constituent of cuticle	Molecular Function	structural constituent of cuticle-IEA	CUT
AAEL029087	2	0	0	0	0	0	0	0	0	0	0	0	0	0	0	0	0	0	0	0	unspecified product	cuticle 19	GO:0042302	structural constituent of cuticle	Molecular Function	structural constituent of cuticle-IEA	CUT
AAEL029123	0	0	0	0	2	0	0	0	0	0	0	0	0	0	0	0	0	0	0	0	unspecified product	cuticle 19	GO:0042302	structural constituent of cuticle	Molecular Function	structural constituent of cuticle-IEA	CUT
AAEL015280	0	0	0	0	0	0	0	0	0	0	0	0	0	0	0	0	0	0	0	0	unspecified product	cuticle 19	GO:0042302	structural constituent of cuticle	Molecular Function	structural constituent of cuticle-IEA	CUT
AAEL029098	0	0	0	0	0	1	0	0	0	0	0	0	0	0	0	0	0	0	0	0	unspecified product	cuticle 19	GO:0042302	structural constituent of cuticle	Molecular Function	structural constituent of cuticle-IEA	CUT
AAEL029122	1	0	0	2	0	1	0	0	0	0	0	1	0	0	0	0	0	1	0	0	unspecified product	cuticle 19	GO:0042302	structural constituent of cuticle	Molecular Function	structural constituent of cuticle-IEA	CUT
AAEL008977	0	0	2	0	0	0	0	0	0	0	0	0	0	0	0	0	0	0	0	0	unspecified product	cuticle 19	GO:0042302	structural constituent of cuticle	Molecular Function	structural constituent of cuticle-IEA	CUT
AAEL027622	0	1	0	0	1	0	0	0	0	0	0	0	0	0	0	0	6	0	0	0	unspecified product	cuticle 19-like	GO:0042302	structural constituent of cuticle	Molecular Function	structural constituent of cuticle-IEA	CUT
AAEL014770	0	0	0	0	0	0	0	0	0	0	0	0	0	0	0	0	0	0	0	0	unspecified product	cuticle 19	GO:0042302	structural constituent of cuticle	Molecular Function	structural constituent of cuticle-IEA	CUT
AAEL014769	0	0	0	0	0	0	0	0	0	0	0	0	0	0	0	0	0	0	0	0	adult cuticle protein, putative	cuticle 19	GO:0042302	structural constituent of cuticle	Molecular Function	structural constituent of cuticle-IEA	CUT
AAEL009011	0	0	0	0	0	2	0	0	0	0	0	1	0	0	0	1	3	1	0	0	unspecified product	adult-specific cuticular ACP-20-like	GO:0042302	structural constituent of cuticle	Molecular Function	structural constituent of cuticle-IEA	CUT
AAEL009002	64	36	29	14	33	33	9	9	9	1	6	4	1	0	12	19	23	4	2	14	unspecified product	cuticle 8	GO:0042302	structural constituent of cuticle	Molecular Function	structural constituent of cuticle-IEA	CUT
AAEL014978	42	678	116	89	104	103	16	7	13	2	0	5	1	5	68	79	63	3	3	2	adult cuticle protein, putative	adult-specific cuticular ACP-20-like	GO:0042302	structural constituent of cuticle	Molecular Function	structural constituent of cuticle-IEA;membrane-IEA;integral component of membrane-IEA	CUT
AAEL014977	1	0	0	0	1	0	0	0	0	0	0	0	0	0	0	0	0	0	0	1	unspecified product	cuticle 19-like	GO:0042302	structural constituent of cuticle	Molecular Function	structural constituent of cuticle-IEA	CUT
AAEL021691	0	1	0	4	6	3	0	0	0	0	0	1	0	0	5	0	2	0	0	0	unspecified product	cuticle 19	GO:0042302	structural constituent of cuticle	Molecular Function	structural constituent of cuticle-IEA	CUT
AAEL024338	0	0	0	0	0	0	0	0	0	0	0	0	0	0	0	0	0	0	0	0	unspecified product	cuticle 19	GO:0042302	structural constituent of cuticle	Molecular Function	structural constituent of cuticle-IEA	CUT
AAEL008966	0	0	0	0	0	1	0	0	0	0	0	0	0	0	0	0	0	0	0	1	unspecified product	cuticle 19	GO:0042302	structural constituent of cuticle	Molecular Function	structural constituent of cuticle-IEA	CUT
AAEL029088	0	0	0	0	0	0	0	0	0	0	0	0	0	0	0	0	0	0	0	0	unspecified product	cuticle 19	GO:0042302	structural constituent of cuticle	Molecular Function	structural constituent of cuticle-IEA	CUT
AAEL008979	0	2	0	0	0	0	0	0	0	0	0	0	1	0	0	0	0	0	0	1	unspecified product	cuticle 19	GO:0042302	structural constituent of cuticle	Molecular Function	structural constituent of cuticle-IEA	CUT
AAEL008978	0	0	1	0	0	0	0	0	0	0	0	0	0	0	0	0	0	0	0	1	unspecified product	cuticle 19	GO:0042302	structural constituent of cuticle	Molecular Function	structural constituent of cuticle-IEA	CUT
AAEL022679	0	1	0	0	0	0	0	0	0	0	0	0	0	0	0	0	0	0	0	0	unspecified product	cuticle 19	GO:0042302	structural constituent of cuticle	Molecular Function	structural constituent of cuticle-IEA	CUT
AAEL008971	0	0	0	0	0	0	0	0	0	0	0	0	0	0	0	0	0	0	0	0	unspecified product	cuticle 19	GO:0042302	structural constituent of cuticle	Molecular Function	structural constituent of cuticle-IEA	CUT
AAEL008995	0	0	0	0	0	0	0	0	0	0	0	0	0	0	0	0	0	0	0	0	unspecified product	cuticle 19-like	GO:0042302	structural constituent of cuticle	Molecular Function	structural constituent of cuticle-IEA	CUT
AAEL008989	0	0	0	0	0	0	0	0	0	0	0	0	0	0	0	0	5	0	0	0	unspecified product	cuticle 19-like	GO:0042302	structural constituent of cuticle	Molecular Function	structural constituent of cuticle-IEA	CUT
AAEL029076	0	0	0	3	0	0	1	0	0	0	0	0	0	0	0	0	0	0	0	0	unspecified product	cuticle 19-like	GO:0042302	structural constituent of cuticle	Molecular Function	structural constituent of cuticle-IEA	CUT
AAEL009004	0	0	0	0	0	0	0	0	0	0	0	0	0	0	0	0	0	0	0	1	unspecified product	cuticle 19-like	GO:0042302	structural constituent of cuticle	Molecular Function	structural constituent of cuticle-IEA	CUT
AAEL021243	2	2	1	0	0	0	0	0	0	0	0	0	17	0	0	0	0	0	0	0	unspecified product	cuticle 19-like	GO:0042302	structural constituent of cuticle	Molecular Function	structural constituent of cuticle-IEA	CUT
AAEL008990	0	0	0	0	1	0	0	0	0	0	0	0	0	0	0	0	0	0	0	0	unspecified product	cuticle 19-like	GO:0042302	structural constituent of cuticle	Molecular Function	structural constituent of cuticle-IEA	CUT
AAEL009009	1	0	0	0	11	0	0	0	1	0	1	0	0	0	9	0	2	0	1	1	unspecified product	cuticle 8-like	GO:0042302	structural constituent of cuticle	Molecular Function	structural constituent of cuticle-IEA	CUT
AAEL008965	0	0	1	0	0	0	0	0	0	0	0	0	0	0	0	0	0	0	1	0	adult cuticle protein, putative	cuticle 19-like	GO:0042302	structural constituent of cuticle	Molecular Function	structural constituent of cuticle-IEA	CUT
AAEL008987	0	0	0	0	0	0	0	1	0	0	0	1	1	0	0	0	0	0	0	0	unspecified product	cuticle 19-like	GO:0042302	structural constituent of cuticle	Molecular Function	structural constituent of cuticle-IEA	CUT
AAEL015424	0	2	0	0	2	0	1	0	0	2	9	3	0	0	0	0	0	0	0	1	adult cuticle protein, putative	cuticle 19-like	GO:0042302	structural constituent of cuticle	Molecular Function	structural constituent of cuticle-IEA	CUT
AAEL008969	1	0	0	0	0	0	0	0	0	0	0	0	0	1	0	0	0	2	3	0	adult cuticle protein, putative	cuticle 19-like	GO:0042302	structural constituent of cuticle	Molecular Function	structural constituent of cuticle-IEA	CUT
AAEL008993	0	0	0	0	0	0	0	0	0	0	0	0	0	0	0	0	0	0	0	0	unspecified product	cuticle 19-like	GO:0042302	structural constituent of cuticle	Molecular Function	structural constituent of cuticle-IEA	CUT
AAEL009013	0	0	0	0	0	1	0	0	0	0	0	0	0	0	0	0	0	0	0	0	adult cuticle protein, putative	cuticle 19-like	GO:0042302	structural constituent of cuticle	Molecular Function	structural constituent of cuticle-IEA	CUT
AAEL008982	0	0	0	2	0	0	0	0	0	0	0	0	0	0	0	0	0	0	0	0	adult cuticle protein, putative	adult-specific cuticular ACP-20-like	GO:0042302	structural constituent of cuticle	Molecular Function	structural constituent of cuticle-IEA	CUT
AAEL025577	0	0	0	0	0	0	0	0	0	0	0	0	0	0	0	0	0	1	0	0	unspecified product	cuticle 19-like	GO:0042302	structural constituent of cuticle	Molecular Function	structural constituent of cuticle-IEA	CUT
AAEL008986	0	0	0	0	0	0	0	0	0	0	0	0	0	0	0	0	0	0	0	0	pupal cuticle protein, putative	cuticle 19-like	GO:0042302	structural constituent of cuticle	Molecular Function	structural constituent of cuticle-IEA	CUT
AAEL009001	0	0	1	0	0	0	0	0	7	1	0	0	0	0	2	0	0	0	1	0	adult cuticle protein, putative	cuticle 19-like	GO:0042302	structural constituent of cuticle	Molecular Function	structural constituent of cuticle-IEA	CUT
AAEL009005	0	0	0	1	0	3	0	0	0	0	1	0	0	0	0	0	22	0	2	1	adult cuticle protein, putative	cuticle partial	GO:0016020;GO:0042302	membrane;structural constituent of cuticle	Cellular Component;Molecular Function	structural constituent of cuticle-IEA;membrane-IEA;integral component of membrane-IEA	CUT
AAEL008970	76	130	136	59	52	37	13	6	10	3	4	14	2	5	34	32	22	2	24	14	unspecified product	cuticular RR-2 family	GO:0042302	structural constituent of cuticle	Molecular Function	structural constituent of cuticle-IEA	CUT
AAEL010375	7	10	1	20	13	8	2	0	3	0	2	0	1	0	2	2	14	0	0	0	unspecified product	adult-specific cuticular ACP-20-like	GO:0042302	structural constituent of cuticle	Molecular Function	structural constituent of cuticle-IEA	CUT
AAEL011458	3	11	6	21	85	35	1	5	7	3	0	7	0	0	147	59	80	0	1	0	unspecified product	cuticle -like	GO:0042302	structural constituent of cuticle	Molecular Function	structural constituent of cuticle-IEA	CUT
AAEL013031	0	0	0	1	0	1	1	0	0	0	0	0	0	0	0	0	0	0	0	0	unspecified product	cuticle -like	GO:0042302	structural constituent of cuticle	Molecular Function	structural constituent of cuticle-IEA	CUT
AAEL013511	43	149	42	44	960	131	3	6	11	21	22	10	1	1	769	192	1259	14	21	39	unspecified product	cuticle -like	GO:0042302	structural constituent of cuticle	Molecular Function	structural constituent of cuticle-IEA	CUT
AAEL003056	329	502	237	181	156	192	65	34	85	42	77	72	9	40	26	127	129	41	96	84	brain chitinase and chia	chitinase-3 1	GO:0005975;GO:0008061;GO:0005576;GO:0004553	carbohydrate metabolic process;hydrolase activity, hydrolyzing O-glycosyl compounds;extracellular region;chitin binding	Cellular Component;Biological Process;Molecular Function	chitin binding-IEA;extracellular region-IEA;metabolic process-IEA;hydrolase activity-IEA;carbohydrate metabolic process-IEA;hydrolase activity, hydrolyzing O-glycosyl compounds-IEA;hydrolase activity, acting on glycosyl bonds-IEA	CUT
AAEL003066	1250	3044	756	1673	1570	1259	397	97	403	197	136	178	175	115	430	1654	442	226	371	553	brain chitinase and chia	chitinase-3 1	GO:0005975;GO:0008061;GO:0005576;GO:0004553	carbohydrate metabolic process;hydrolase activity, hydrolyzing O-glycosyl compounds;extracellular region;chitin binding	Cellular Component;Biological Process;Molecular Function	chitin binding-IEA;extracellular region-IEA;metabolic process-IEA;hydrolase activity-IEA;carbohydrate metabolic process-IEA;hydrolase activity, hydrolyzing O-glycosyl compounds-IEA;hydrolase activity, acting on glycosyl bonds-IEA	CUT
AAEL004921	9	9	7	35	26	22	5	13	9	3	6	3	11	1	17	5	15	3	3	7	unspecified product	cuticle -like	GO:0042302	structural constituent of cuticle	Molecular Function	structural constituent of cuticle-IEA	CUT
AAEL029101	2	1	0	2	3	2	9	14	4	1	0	1	2	1	0	1	0	2	5	6	unspecified product	larval cuticle 65Ag1-like				structural constituent of cuticle-IEA	CUT
AAEL015503	0	0	2	4	1	3	6	7	8	0	1	0	0	0	0	0	2	1	4	0	unspecified product	cuticle 19-like	GO:0042302	structural constituent of cuticle	Molecular Function	structural constituent of cuticle-IEA	CUT
AAEL026898	0	0	0	0	1	0	0	0	0	0	0	0	0	0	0	0	7	0	0	0	unspecified product	cuticle -like					CUT
AAEL004762	1	0	0	1	2	1	1	0	0	0	0	0	0	0	0	2	0	0	0	0	pupal cuticle protein, putative	larval cuticle A2B-like	GO:0042302	structural constituent of cuticle	Molecular Function	structural constituent of cuticle-IEA	CUT
AAEL019993	0	0	0	1	0	0	2	0	8	0	0	0	0	0	0	0	0	0	0	0	unspecified product	larval cuticle A2B-like	GO:0042302	structural constituent of cuticle	Molecular Function	structural constituent of cuticle-IEA	CUT
AAEL019994	0	0	0	1	0	0	0	0	0	0	0	1	0	0	0	0	0	0	0	1	unspecified product	larval cuticle A2B-like	GO:0042302	structural constituent of cuticle	Molecular Function	structural constituent of cuticle-IEA	CUT
AAEL004776	0	0	0	1	1	0	0	0	0	0	0	0	0	0	0	0	2	0	0	0	pupal cuticle protein, putative	larval cuticle A2B-like	GO:0042302	structural constituent of cuticle	Molecular Function	structural constituent of cuticle-IEA	CUT
AAEL004760	0	0	0	0	0	0	0	0	0	0	0	0	0	0	0	0	0	0	0	0	pupal cuticle protein, putative	larval cuticle A2B-like	GO:0042302	structural constituent of cuticle	Molecular Function	structural constituent of cuticle-IEA	CUT
AAEL004764	0	0	0	1	1	0	0	2	0	0	0	0	0	0	0	0	0	0	0	1	pupal cuticle protein, putative	larval cuticle A2B-like	GO:0042302	structural constituent of cuticle	Molecular Function	structural constituent of cuticle-IEA	CUT
AAEL004742	0	0	0	0	0	0	0	0	0	0	0	0	0	0	0	0	0	0	0	0	pupal cuticle protein, putative	larval cuticle A2B-like	GO:0042302	structural constituent of cuticle	Molecular Function	structural constituent of cuticle-IEA	CUT
AAEL004748	0	0	0	0	0	1	0	0	0	0	0	1	0	0	0	0	0	0	0	0	pupal cuticle protein, putative	larval cuticle A2B-like	GO:0042302	structural constituent of cuticle	Molecular Function	structural constituent of cuticle-IEA	CUT
AAEL004765	2	0	0	0	3	1	0	0	0	1	0	0	0	0	2	9	7	4	1	1	pupal cuticle protein, putative	larval cuticle A2B-like	GO:0042302	structural constituent of cuticle	Molecular Function	structural constituent of cuticle-IEA	CUT
AAEL023487	0	0	1	1	1	0	0	0	0	0	0	0	0	0	0	0	0	0	0	0	unspecified product	pupal cuticle	GO:0042302	structural constituent of cuticle	Molecular Function	structural constituent of cuticle-IEA	CUT
AAEL004752	0	0	0	0	0	0	0	0	0	0	0	0	0	0	0	0	0	0	0	0	pupal cuticle protein, putative	larval cuticle A2B	GO:0042302	structural constituent of cuticle	Molecular Function	structural constituent of cuticle-IEA	CUT
AAEL004771	0	0	0	0	0	0	0	0	0	0	0	0	0	0	0	0	1	0	0	0	pupal cuticle protein, putative	larval cuticle A2B	GO:0042302	structural constituent of cuticle	Molecular Function	structural constituent of cuticle-IEA	CUT
AAEL004747	0	0	0	0	0	0	0	0	0	0	0	0	0	1	0	0	0	0	0	0	pupal cuticle protein, putative	larval cuticle A2B	GO:0042302	structural constituent of cuticle	Molecular Function	structural constituent of cuticle-IEA	CUT
AAEL004772	0	0	0	0	0	0	0	0	0	0	0	0	0	0	0	0	0	0	0	0	pupal cuticle protein, putative	larval cuticle A2B	GO:0042302	structural constituent of cuticle	Molecular Function	structural constituent of cuticle-IEA	CUT
AAEL004782	0	0	0	0	0	0	0	0	0	0	0	0	0	0	0	0	0	0	0	0	pupal cuticle protein, putative	larval cuticle A2B	GO:0042302	structural constituent of cuticle	Molecular Function	structural constituent of cuticle-IEA	CUT
AAEL004759	0	0	0	0	0	0	0	0	1	0	0	0	0	0	2	0	0	0	0	0	pupal cuticle protein, putative	larval cuticle A2B	GO:0042302	structural constituent of cuticle	Molecular Function	structural constituent of cuticle-IEA	CUT
AAEL004770	0	0	0	0	1	0	0	1	0	0	0	0	0	0	1	0	0	0	0	0	unspecified product	larval cuticle A2B-like	GO:0042302	structural constituent of cuticle	Molecular Function	structural constituent of cuticle-IEA	CUT
AAEL017262	1985	3367	1599	594	4093	2423	316	201	750	396	440	418	96	95	6267	5670	10558	600	673	1265	unspecified product	larval cuticle A2B	GO:0042302	structural constituent of cuticle	Molecular Function	structural constituent of cuticle-IEA	CUT
AAEL004780	0	0	1	0	4	2	0	0	0	1	0	0	0	0	0	2	0	0	0	0	pupal cuticle protein, putative	cuticle 7-like	GO:0042302	structural constituent of cuticle	Molecular Function	structural constituent of cuticle-IEA	CUT
AAEL004769	0	0	0	0	0	0	0	0	0	0	0	0	0	0	0	0	0	0	0	0	pupal cuticle protein, putative	cuticle 7-like	GO:0042302	structural constituent of cuticle	Molecular Function	structural constituent of cuticle-IEA	CUT
AAEL024588	5	7	4	1	4	0	1	1	0	2	2	1	0	0	1	0	6	2	0	2	unspecified product	cuticle 8	GO:0042302	structural constituent of cuticle	Molecular Function	structural constituent of cuticle-IEA	CUT
AAEL004746	7	0	1	4	1	1	0	1	4	0	0	1	1	0	5	0	5	1	0	1	structural contituent of cuticle	cuticle 8	GO:0042302	structural constituent of cuticle	Molecular Function	structural constituent of cuticle-IEA	CUT
AAEL004751	0	0	0	0	0	0	0	0	0	0	0	0	0	0	0	0	0	0	0	0	pupal cuticle protein, putative	cuticle 8	GO:0042302	structural constituent of cuticle	Molecular Function	structural constituent of cuticle-IEA	CUT
AAEL029078	0	0	0	0	0	0	0	0	0	0	0	0	0	0	0	0	0	0	0	0	unspecified product	cuticle 8	GO:0042302	structural constituent of cuticle	Molecular Function	structural constituent of cuticle-IEA	CUT
AAEL004745	0	0	0	0	0	2	0	0	0	0	0	0	0	0	0	0	0	0	0	0	pupal cuticle protein, putative	cuticle 8	GO:0042302	structural constituent of cuticle	Molecular Function	structural constituent of cuticle-IEA	CUT
AAEL004754	0	0	0	0	0	0	0	0	0	0	0	0	0	0	0	0	0	0	0	0	unspecified product	cuticle 8				structural constituent of cuticle-IEA	CUT
AAEL004749	1	2	0	2	1	0	0	0	0	0	0	0	0	1	1	0	0	0	0	0	pupal cuticle protein, putative	cuticle 8	GO:0042302	structural constituent of cuticle	Molecular Function	structural constituent of cuticle-IEA	CUT
AAEL004758	0	0	0	0	0	0	0	0	0	0	0	0	0	0	0	0	0	1	0	0	pupal cuticle protein, putative	cuticle 8	GO:0042302	structural constituent of cuticle	Molecular Function	structural constituent of cuticle-IEA	CUT
AAEL004292	3	107	28	867	2910	1520	0	0	0	29	1	9	0	0	1329	838	2749	0	1	6	unspecified product	cuticle 1	GO:0042302	structural constituent of cuticle	Molecular Function	structural constituent of cuticle-IEA	CUT
AAEL013829	0	0	0	2	3	0	0	0	2	0	0	0	0	0	2	0	5	0	0	0	cuticle protein, putative	larval cuticle A2B-like	GO:0042302	structural constituent of cuticle	Molecular Function	structural constituent of cuticle-IEA;membrane-IEA;integral component of membrane-IEA	CUT
AAEL007192	0	0	0	0	0	0	0	0	0	0	0	0	0	0	0	0	0	0	0	0	pupal cuticle protein, putative	flexible cuticle 12-like	GO:0042302	structural constituent of cuticle	Molecular Function	structural constituent of cuticle-IEA	CUT
AAEL007194	0	3	3	0	12	5	0	0	0	0	1	1	0	0	12	8	11	0	0	4	pupal cuticle protein, putative	endocuticle structural glyco bd-5-like	GO:0042302	structural constituent of cuticle	Molecular Function	structural constituent of cuticle-IEA	CUT
AAEL013059	52	38	29	39	39	38	23	12	36	2	7	9	3	7	27	37	36	11	29	18	unspecified product	chitin deacetylase 1	GO:0016810;GO:0005975;GO:0008061;GO:0005515;GO:0006807;GO:0005576	carbohydrate metabolic process;nitrogen compound metabolic process;hydrolase activity, acting on carbon-nitrogen (but not peptide) bonds;extracellular region;protein binding;chitin binding	Cellular Component;Biological Process;Molecular Function	chitin binding-IEA;extracellular region-IEA;catalytic activity-IEA;hydrolase activity, acting on carbon-nitrogen (but not peptide) bonds-IEA;carbohydrate metabolic process-IEA	CUT
AAEL011496	150	115	100	25	38	28	13	3	43	9	28	21	9	10	19	104	51	8	27	33	chitinase	chitinase domain-containing 1	GO:0005975;GO:0008061	carbohydrate metabolic process;chitin binding	Biological Process;Molecular Function	chitin binding-IEA;carbohydrate metabolic process-IEA	CUT
AAEL027204	151	70	140	170	110	100	212	137	185	10	25	22	46	17	29	130	104	104	129	91	unspecified product	naked cuticle homolog	GO:0005634;GO:0008270;GO:0005737;GO:0005509;GO:0030178;GO:0014018;GO:0005886	cytoplasm;neuroblast fate specification;plasma membrane;nucleus;negative regulation of Wnt signaling pathway;calcium ion binding;zinc ion binding	Cellular Component;Biological Process;Molecular Function	negative regulation of Wnt signaling pathway-IEA;multicellular organism development-IEA;plasma membrane-IEA;cytoplasm-ISS;neuroblast fate specification-ISS;zinc ion binding-ISS;Wnt signaling pathway-IEA;membrane-IEA;nucleus-IEA;cytoplasm-IEA;calcium ion binding-IEA;metal ion binding-IEA;nucleus-ISS	CUT
AAEL014419	61	249	123	443	1546	894	38	41	68	53	24	35	7	5	582	631	1056	38	40	63	unspecified product	cuticle -like	GO:0016021;GO:0042302	structural constituent of cuticle;integral component of membrane	Cellular Component;Molecular Function	structural constituent of cuticle-IEA;membrane-IEA;integral component of membrane-IEA	CUT
AAEL014416	3	0	2	1	13	2	2	0	2	2	1	0	1	3	5	13	30	2	3	7	pupal cuticle protein 78E, putative	endocuticle structural glyco bd-2-like	GO:0042302	structural constituent of cuticle	Molecular Function	structural constituent of cuticle-IEA	CUT
AAEL024660	22	64	43	9	5	0	6	5	5	1	22	9	1	0	3	48	17	8	20	30	unspecified product	pupal cuticle 36-like	GO:0042302	structural constituent of cuticle	Molecular Function	structural constituent of cuticle-IEA	CUT
AAEL003272	5	2	0	15	44	18	2	0	0	2	0	1	0	0	62	52	29	1	2	0	pupal cuticle protein 78E, putative	endocuticle structural glyco bd-8-like	GO:0042302	structural constituent of cuticle	Molecular Function	structural constituent of cuticle-IEA	CUT
AAEL003226	1	0	0	3	6	1	1	0	0	0	2	1	3	5	0	4	2	0	0	0	pupal cuticle protein 78E, putative	endocuticle structural glyco bd-2-like	GO:0042302	structural constituent of cuticle	Molecular Function	structural constituent of cuticle-IEA	CUT
AAEL003235	985	1173	692	1232	2157	1110	143	40	361	137	215	231	67	92	3951	4594	3033	269	650	423	unspecified product	larval cuticle LCP-30	GO:0042302	structural constituent of cuticle	Molecular Function	structural constituent of cuticle-IEA	CUT
AAEL003266	0	0	0	0	0	0	0	0	0	0	0	0	0	0	0	0	0	1	0	0	unspecified product	larval cuticle LCP-30-like	GO:0042302	structural constituent of cuticle	Molecular Function	structural constituent of cuticle-IEA	CUT
AAEL003232	0	0	0	1	0	0	0	0	0	0	0	0	2	0	1	0	0	1	0	1	unspecified product	pupal cuticle 36-like	GO:0042302	structural constituent of cuticle	Molecular Function	structural constituent of cuticle-IEA	CUT
AAEL003241	0	0	1	0	0	0	0	0	0	0	0	0	0	0	0	0	0	0	0	0	unspecified product	larval cuticle LCP-30-like	GO:0042302	structural constituent of cuticle	Molecular Function	structural constituent of cuticle-IEA	CUT
AAEL029121	0	0	0	1	0	0	0	0	1	0	0	0	0	0	0	0	0	0	0	0	unspecified product	larval cuticle LCP-30-like	GO:0042302	structural constituent of cuticle	Molecular Function	structural constituent of cuticle-IEA	CUT
AAEL029120	0	0	0	0	0	0	0	0	0	0	0	0	0	0	0	0	0	0	0	0	unspecified product	larval cuticle LCP-30-like	GO:0042302	structural constituent of cuticle	Molecular Function	structural constituent of cuticle-IEA	CUT
AAEL003225	0	0	0	0	0	0	1	1	0	0	0	1	0	0	1	0	0	0	0	0	unspecified product	larval cuticle LCP-30-like	GO:0042302	structural constituent of cuticle	Molecular Function	structural constituent of cuticle-IEA	CUT
AAEL003274	0	0	0	0	0	0	0	0	0	0	0	0	0	0	0	0	0	0	0	0	unspecified product	cuticle -like	GO:0042302	structural constituent of cuticle	Molecular Function	structural constituent of cuticle-IEA	CUT
AAEL003259	308	2515	279	3207	6244	5467	13	18	35	438	111	308	7	23	9679	12810	12334	54	66	96	pupal cuticle protein 78E, putative	endocuticle structural glyco ABD-4	GO:0040003;GO:0008010;GO:0062129	structural constituent of chitin-based larval cuticle;chitin-based cuticle development	Biological Process;Molecular Function	structural constituent of cuticle-IEA;chitin-based cuticle development-ISM;structural constituent of chitin-based larval cuticle-ISM	CUT
AAEL003231	4	0	0	1	0	1	0	0	0	0	0	0	0	0	0	0	1	0	0	0	unspecified product	cuticle -like	GO:0042302	structural constituent of cuticle	Molecular Function	structural constituent of cuticle-IEA	CUT
AAEL003221	7	2	6	2	5	3	0	0	0	0	1	1	1	0	7	4	5	2	0	1	pupal cuticle protein 78E, putative	endocuticle structural glyco bd-3-like	GO:0042302	structural constituent of cuticle	Molecular Function	structural constituent of cuticle-IEA	CUT
AAEL003242	0	3	2	0	2	0	0	0	1	0	0	0	0	0	4	0	0	1	0	0	pupal cuticle protein, putative	cuticle -like	GO:0042302	structural constituent of cuticle	Molecular Function	structural constituent of cuticle-IEA	CUT
AAEL003256	0	10	0	33	22	8	0	1	0	0	0	0	0	0	7	10	2	1	3	3	unspecified product	cuticle -like	GO:0042302	structural constituent of cuticle	Molecular Function	structural constituent of cuticle-IEA	CUT
AAEL003216	44	53	35	297	691	342	3	7	64	5	27	8	6	3	875	635	485	38	47	35	unspecified product	endocuticle structural glyco bd-2	GO:0042302	structural constituent of cuticle	Molecular Function	structural constituent of cuticle-IEA	CUT
AAEL012268	9	20	12	450	808	205	8	10	10	2	6	1	6	1	315	151	722	13	38	9	brain chitinase and chia	probable chitinase 10	GO:0005975;GO:0008061;GO:0005576;GO:0004553	carbohydrate metabolic process;hydrolase activity, hydrolyzing O-glycosyl compounds;extracellular region;chitin binding	Cellular Component;Biological Process;Molecular Function	chitin binding-IEA;extracellular region-IEA;metabolic process-IEA;hydrolase activity-IEA;carbohydrate metabolic process-IEA;hydrolase activity, hydrolyzing O-glycosyl compounds-IEA;hydrolase activity, acting on glycosyl bonds-IEA	CUT
AAEL001965	904	1462	1036	509	933	491	135	75	456	179	397	477	61	100	806	1209	989	261	511	951	imaginal disc growth factor	chitinase Idgf4	GO:0005975;GO:0008061;GO:0005576	carbohydrate metabolic process;extracellular region;chitin binding	Cellular Component;Biological Process;Molecular Function	chitin binding-IEA;extracellular region-IEA;carbohydrate metabolic process-IEA	CUT
AAEL002023	223	351	214	173	295	195	113	96	225	103	38	47	28	48	96	194	121	111	141	430	imaginal disc growth factor	chitinase Idgf4	GO:0005975;GO:0008061;GO:0005576	carbohydrate metabolic process;extracellular region;chitin binding	Cellular Component;Biological Process;Molecular Function	chitin binding-IEA;extracellular region-IEA;carbohydrate metabolic process-IEA	CUT
AAEL027365	0	0	0	0	1	0	0	0	0	0	0	0	0	0	0	0	0	0	0	0	unspecified product	adult cuticle 1-like				membrane-IEA;integral component of membrane-IEA	CUT
AAEL002185	2277	5941	2322	2408	3638	6523	441	458	1519	966	691	970	47	66	4517	7922	2288	327	637	1041	cuticle protein, putative	adult cuticle 1-like					CUT
AAEL026304	98	1658	621	743	2302	3319	16	26	27	316	77	418	2	2	2327	1739	3585	5	16	63	unspecified product	adult cuticle 1-like					CUT
AAEL024828	6	83	23	27	90	44	1	0	1	1	0	22	0	0	82	78	135	0	0	1	unspecified product	adult cuticle 1-like					CUT
AAEL017402	15	1610	173	343	1398	1182	3	3	7	31	5	135	0	0	928	846	803	2	0	20	unspecified product	adult cuticle 1-like					CUT
AAEL025608	4	622	78	122	336	794	8	6	4	68	37	149	0	0	1515	986	1418	1	1	45	Putative cuticle protein [Source:UniProtKB/TrEMBL;Acc:A0A0P6IXJ4]	adult cuticle 1-like					CUT
AAEL021930	3	946	54	142	669	1298	9	12	5	182	17	247	0	0	664	1649	1097	0	2	29	unspecified product	adult cuticle 1-like					CUT
AAEL002212	0	0	0	0	0	0	0	0	0	0	0	0	0	0	0	0	0	0	0	0	cuticle protein, putative	adult cuticle 1-like	GO:0016020	membrane	Cellular Component	membrane-IEA;integral component of membrane-IEA	CUT
AAEL025172	0	0	0	0	0	0	0	0	0	0	0	0	0	0	1	0	0	0	0	0	unspecified product	adult cuticle 1-like					CUT
AAEL027929	0	2	0	1	0	0	0	1	0	0	0	0	0	0	0	0	0	0	0	0	unspecified product	adult cuticle 1-like					CUT
AAEL017232	0	0	0	0	0	0	0	0	0	0	0	0	0	0	0	0	2	0	0	0	unspecified product	adult cuticle 1-like					CUT
AAEL024249	0	0	0	0	1	2	0	0	0	0	0	0	0	0	1	0	0	0	0	0	unspecified product	adult cuticle 1-like					CUT
AAEL002229	0	2	1	0	0	0	0	0	0	0	0	0	0	0	5	1	0	0	0	0	cuticle protein, putative	adult cuticle 1-like					CUT
AAEL002223	0	3	0	0	0	0	2	0	0	0	0	0	0	0	0	0	0	0	0	0	unspecified product	adult cuticle 1					CUT
AAEL025678	0	2	0	0	0	2	0	0	0	0	0	0	0	0	2	0	1	0	0	1	unspecified product	adult cuticle 1-like					CUT
AAEL002191	0	0	1	1	5	0	0	0	0	0	0	0	0	0	5	0	2	0	0	1	cuticle protein, putative	adult cuticle 1-like					CUT
AAEL002233	0	0	0	0	0	0	0	0	0	0	0	0	0	0	2	0	1	0	0	0	unspecified product	adult cuticle 1					CUT
AAEL002241	0	0	0	0	2	3	0	3	0	1	0	0	0	0	27	6	4	0	0	0	cuticle protein, putative	adult cuticle 1-like					CUT
AAEL002187	0	0	0	1	0	0	0	0	0	0	0	0	0	0	0	0	7	0	0	0	unspecified product	adult cuticle 1					CUT
AAEL002246	1	0	1	0	0	0	0	0	0	0	0	0	0	0	2	0	1	0	2	0	cuticle protein, putative	adult cuticle 1-like					CUT
AAEL002231	14	33	18	9	52	20	8	4	6	10	4	12	3	1	86	86	98	8	9	3	cuticle protein, putative	adult cuticle 1-like					CUT
AAEL008251	0	0	2	2	1	0	1	0	1	0	0	0	0	1	0	0	0	2	3	2	larval cuticle protein, putative	endocuticle structural glyco ABD-5	GO:0042302	structural constituent of cuticle	Molecular Function	structural constituent of cuticle-IEA;chitin-based cuticle development-ISM;structural constituent of chitin-based larval cuticle-ISM	CUT
AAEL008154	1034	924	1109	1032	849	787	780	451	1515	219	240	190	335	227	356	1663	634	960	1444	775	unspecified product	endochitinase A-like isoform X1	GO:0003779	actin binding	Molecular Function	actin binding-IEA	CUT
AAEL005618	653	568	459	507	380	327	378	219	398	37	55	67	112	112	112	324	189	184	390	323	chitin synthase	chitin synthase chs-2-like	GO:0006031;GO:0016021;GO:0004100	chitin synthase activity;chitin biosynthetic process;integral component of membrane	Cellular Component;Biological Process;Molecular Function	chitin synthase activity-IEA;transferase activity, transferring hexosyl groups-IEA;transferase activity, transferring glycosyl groups-IEA;membrane-IEA;transferase activity-IEA;integral component of membrane-IEA	CUT
AAEL027675	0	0	0	0	1	0	0	0	0	0	0	0	0	0	1	0	24	0	0	0	unspecified product	larval pupal cuticle H1C					CUT
AAEL023945	0	0	7	3	16	15	0	0	0	0	0	0	0	0	25	9	28	0	1	4	unspecified product	cuticle -like				catalytic step 2 spliceosome-IEA;mRNA splicing, via spliceosome-IEA	CUT
AAEL027405	1	0	9	7	7	3	6	2	13	0	0	1	0	3	2	8	10	3	0	4	unspecified product	cuticle -like					CUT
AAEL017542	0	0	0	0	0	1	0	0	0	0	0	0	0	0	0	0	3	0	0	0	unspecified product	cuticle -like					CUT
AAEL006151	262	95	124	51	53	11	17	29	100	14	27	15	12	12	27	238	62	40	99	85	serine protease, putative	probable chitinase 2	GO:0005975;GO:0008061;GO:0006508;GO:0016021;GO:0004252;GO:0004553	carbohydrate metabolic process;hydrolase activity, hydrolyzing O-glycosyl compounds;integral component of membrane;chitin binding;proteolysis;serine-type endopeptidase activity	Cellular Component;Biological Process;Molecular Function	chitin binding-IEA;proteolysis-IEA;metabolic process-IEA;membrane-IEA;hydrolase activity-IEA;serine-type endopeptidase activity-IEA;carbohydrate metabolic process-IEA;integral component of membrane-IEA;hydrolase activity, hydrolyzing O-glycosyl compounds-IEA;hydrolase activity, acting on glycosyl bonds-IEA	CUT
AAEL000085	1	3	0	4	2	2	2	0	0	1	2	0	0	0	0	1	3	2	0	0	pupal cuticle protein, putative	histidine-rich glyco	GO:0016021	integral component of membrane	Cellular Component	membrane-IEA;integral component of membrane-IEA	CUT
AAEL002718	44	169	51	532	1305	958	59	137	35	52	21	29	15	11	1210	930	1602	24	49	49	chitin synthase	chitin synthase chs-2 isoform X1	GO:0006031;GO:0016021;GO:0004100	chitin synthase activity;chitin biosynthetic process;integral component of membrane	Cellular Component;Biological Process;Molecular Function	chitin synthase activity-IEA;transferase activity, transferring hexosyl groups-IEA;membrane-IEA;integral component of membrane-IEA	CUT
AAEL002449	27	81	51	50	91	42	9	1	15	6	19	12	8	6	79	129	111	6	38	38	unspecified product	endocuticle structural glyco ABD-5-like	GO:0042302	structural constituent of cuticle	Molecular Function	structural constituent of cuticle-IEA	CUT
AAEL002439	0	0	0	0	0	0	0	0	0	0	1	1	0	0	0	0	0	1	0	0	unspecified product	endocuticle structural glyco ABD-5-like	GO:0042302	structural constituent of cuticle	Molecular Function	structural constituent of cuticle-IEA	CUT
AAEL026972	0	0	2	0	4	4	0	1	0	0	0	0	0	0	1	0	0	0	0	0	unspecified product	endocuticle structural glyco bd-2				structural constituent of cuticle-IEA	CUT
AAEL002440	4	8	1	0	6	3	0	0	0	0	0	0	0	0	0	3	0	0	0	0	larval cuticle protein, putative	endocuticle structural glyco ABD-5-like	GO:0042302	structural constituent of cuticle	Molecular Function	structural constituent of cuticle-IEA	CUT
AAEL022446	1	0	0	0	0	0	0	0	0	0	0	0	0	0	0	0	0	0	0	0	unspecified product	endocuticle structural glyco ABD-5-like	GO:0042302	structural constituent of cuticle	Molecular Function	structural constituent of cuticle-IEA	CUT
AAEL002458	0	0	0	0	0	0	0	0	0	0	0	0	0	0	0	0	0	0	0	0	pupal cuticle protein, putative	larval cuticle 65Ag1-like	GO:0042302	structural constituent of cuticle	Molecular Function	structural constituent of cuticle-IEA	CUT
AAEL002092	2	6	3	17	62	24	0	1	4	3	5	5	0	0	66	9	25	0	2	0	cuticle protein, putative	larval cuticle A3A-like	GO:0042302	structural constituent of cuticle	Molecular Function	structural constituent of cuticle-IEA	CUT
AAEL002099	0	0	0	1	3	1	1	0	2	0	0	1	0	1	4	1	2	1	0	1	cuticle protein, putative	larval cuticle A2B-like	GO:0042302	structural constituent of cuticle	Molecular Function	structural constituent of cuticle-IEA	CUT
AAEL026306	0	2	0	1	2	2	1	0	0	0	0	0	0	0	3	1	5	0	0	0	unspecified product	larval cuticle A3A-like	GO:0042302	structural constituent of cuticle	Molecular Function	structural constituent of cuticle-IEA	CUT
AAEL023763	1	0	2	3	1	1	1	2	5	1	0	0	1	1	1	3	3	1	3	3	unspecified product	larval cuticle A2B-like	GO:0042302	structural constituent of cuticle	Molecular Function	structural constituent of cuticle-IEA	CUT
AAEL002111	3	1	11	18	14	12	25	24	29	4	0	1	0	4	3	0	5	3	18	12	cuticle protein, putative	cuticle 7	GO:0042302	structural constituent of cuticle	Molecular Function	structural constituent of cuticle-IEA	CUT
AAEL029108	1	0	0	4	2	2	6	7	1	0	0	0	0	2	4	4	1	2	2	5	unspecified product	cuticle 21	GO:0042302	structural constituent of cuticle	Molecular Function	structural constituent of cuticle-IEA	CUT
AAEL025555	0	0	1	1	3	4	0	0	2	0	1	0	0	0	3	1	0	2	0	1	unspecified product	larval cuticle A3A	GO:0031012;GO:0042302	structural constituent of cuticle;extracellular matrix	Cellular Component;Molecular Function	structural constituent of cuticle-IEA;chitin-based cuticle development-ISM;extracellular matrix-IBA;structural constituent of chitin-based larval cuticle-ISM	CUT
AAEL000419	58	110	66	89	206	72	10	10	31	9	43	31	15	8	151	437	347	26	108	48	unspecified product	larval cuticle A2B-like isoform X2	GO:0042302	structural constituent of cuticle	Molecular Function	structural constituent of cuticle-IEA	CUT
AAEL004951	161	277	266	342	465	448	138	63	86	41	39	28	13	12	165	158	253	31	105	100	unspecified product	pupal cuticle 20-like	GO:0042302	structural constituent of cuticle	Molecular Function	structural constituent of cuticle-IEA	CUT
AAEL009537	1	0	1	19	48	0	0	3	0	0	1	0	0	0	1	0	0	1	0	19	unspecified product	probable chitinase 10	GO:0008061;GO:0005576	extracellular region;chitin binding	Cellular Component;Molecular Function	chitin binding-IEA;extracellular region-IEA	CUT
AAEL009528	0	0	0	0	0	2	0	0	0	0	0	0	0	0	0	0	0	0	0	0	unspecified product	probable chitinase 10	GO:0008061;GO:0005576	extracellular region;chitin binding	Cellular Component;Molecular Function	chitin binding-IEA;extracellular region-IEA	CUT
AAEL008380	3	0	1	1	1	0	3	6	4	1	4	2	0	2	0	7	7	1	2	7	unspecified product	probable chitinase 10	GO:0008061;GO:0005576	extracellular region;chitin binding	Cellular Component;Molecular Function	chitin binding-IEA;extracellular region-IEA	CUT
AAEL026886	1	0	0	0	1	0	0	0	0	1	0	0	1	0	0	0	0	0	0	0	unspecified product	pupal cuticle 36-like					CUT
AAEL008872	4	3	8	1	2	8	1	0	2	1	2	2	0	2	0	0	0	2	1	0	pupal cuticle protein 78E, putative	cuticle -like	GO:0042302	structural constituent of cuticle	Molecular Function	structural constituent of cuticle-IEA	CUT
AAEL008869	0	4	0	0	0	3	0	0	0	0	1	0	0	0	0	1	1	1	2	5	pupal cuticle protein 78E, putative	cuticle -like	GO:0042302	structural constituent of cuticle	Molecular Function	structural constituent of cuticle-IEA	CUT
AAEL008873	1	6	3	0	1	4	0	0	4	1	1	1	0	0	0	0	0	0	2	2	pupal cuticle protein 78E, putative	cuticle -like	GO:0042302	structural constituent of cuticle	Molecular Function	structural constituent of cuticle-IEA	CUT
AAEL008866	2	1	4	2	0	1	0	0	0	0	0	0	0	0	0	0	0	0	0	0	pupal cuticle protein 78E, putative	cuticle -like	GO:0042302	structural constituent of cuticle	Molecular Function	structural constituent of cuticle-IEA	CUT
AAEL004674	9	56	14	18	54	37	0	1	3	1	3	8	0	0	33	30	50	4	1	5	pupal cuticle protein 78E, putative	pupal cuticle Edg-78E-like	GO:0042302	structural constituent of cuticle	Molecular Function	structural constituent of cuticle-IEA	CUT
AAEL019899	6	8	19	20	8	2	7	10	16	0	1	1	1	1	1	5	9	2	14	5	unspecified product	probable endochitinase	GO:0008061;GO:0005576	extracellular region;chitin binding	Cellular Component;Molecular Function	chitin binding-IEA;extracellular region-IEA	CUT
AAEL007711	2	4	7	5	7	0	0	1	5	2	0	1	2	0	0	0	0	0	2	4	unspecified product	probable chitinase 10	GO:0008061;GO:0005576	extracellular region;chitin binding	Cellular Component;Molecular Function	chitin binding-IEA;extracellular region-IEA	CUT
AAEL002625	0	1	2	11	0	0	0	0	3	0	0	0	1	0	0	3	0	1	2	1	unspecified product	probable chitinase 10	GO:0008061;GO:0005576	extracellular region;chitin binding	Cellular Component;Molecular Function	chitin binding-IEA;extracellular region-IEA	CUT
AAEL002619	21	6	9	1	1	0	1	0	0	0	1	0	1	0	0	0	0	1	0	0	unspecified product	chitin-binding domain cbd-1-like	GO:0008061;GO:0005576	extracellular region;chitin binding	Cellular Component;Molecular Function	chitin binding-IEA;extracellular region-IEA	CUT
AAEL017538	0	0	0	0	0	0	0	0	0	0	0	0	0	0	0	0	0	0	0	0	unspecified product	chitin-binding domain cbd-1-like	GO:0008061;GO:0005576	extracellular region;chitin binding	Cellular Component;Molecular Function	chitin binding-IEA;extracellular region-IEA	CUT
AAEL002612	0	0	0	0	0	0	0	0	0	0	0	0	0	0	0	0	0	0	0	0	unspecified product	chitin-binding domain cbd-1-like	GO:0008061;GO:0005576	extracellular region;chitin binding	Cellular Component;Molecular Function	chitin binding-IEA;extracellular region-IEA	CUT
AAEL002588	1	2	2	6	2	3	0	1	2	0	0	1	0	1	1	0	0	1	3	1	unspecified product	probable chitinase 10	GO:0008061;GO:0005576	extracellular region;chitin binding	Cellular Component;Molecular Function	chitin binding-IEA;extracellular region-IEA	CUT
AAEL002623	0	0	0	0	0	3	2	2	1	0	0	0	0	0	0	0	0	0	0	0	unspecified product	probable chitinase 10	GO:0008061;GO:0005576	extracellular region;chitin binding	Cellular Component;Molecular Function	chitin binding-IEA;extracellular region-IEA	CUT
AAEL002630	0	0	0	0	1	2	1	0	2	1	2	2	0	0	0	0	0	0	0	1	unspecified product	probable chitinase 10	GO:0008061;GO:0005576	extracellular region;chitin binding	Cellular Component;Molecular Function	chitin binding-IEA;extracellular region-IEA	CUT
AAEL001514	0	0	0	0	0	0	0	0	0	0	1	0	0	0	0	0	0	0	0	0	unspecified product	probable chitinase 10	GO:0008061;GO:0005576	extracellular region;chitin binding	Cellular Component;Molecular Function	chitin binding-IEA;extracellular region-IEA	CUT
AAEL011642	12	12	16	7	5	9	1	1	11	1	5	1	3	2	3	8	14	2	13	4	unspecified product	cuticle isoform X1	GO:0042302	structural constituent of cuticle	Molecular Function	structural constituent of cuticle-IEA	CUT
AAEL009752	0	0	1	0	0	1	0	1	0	0	0	0	0	0	0	0	0	0	0	0	unspecified product	cuticle 6	GO:0042302	structural constituent of cuticle	Molecular Function	structural constituent of cuticle-IEA;membrane-IEA;transmembrane transport-IEA;transmembrane transporter activity-IEA;integral component of membrane-IEA	CUT
AAEL011068	3	12	4	61	164	63	5	6	17	0	1	2	2	0	216	68	213	0	1	0	unspecified product	cuticle 67-like	GO:0042302	structural constituent of cuticle	Molecular Function	structural constituent of cuticle-IEA	CUT
AAEL020537	0	0	0	0	0	0	0	0	0	0	0	1	0	0	0	0	0	0	0	0	unspecified product	cuticle -like					CUT
AAEL013789	13	13	6	2	15	1	3	1	3	5	1	1	0	2	3	11	26	1	0	1	unspecified product	cuticle -like				structural constituent of cuticle-IEA	CUT
AAEL008764	181	455	337	658	1380	965	86	107	128	108	56	82	29	25	748	930	1194	61	106	132	cuticle protein, putative	pro-resilin	GO:0042302	structural constituent of cuticle	Molecular Function	structural constituent of cuticle-IEA	CUT
AAEL008765	1	9	0	12	60	31	5	1	0	1	1	2	0	0	24	19	26	1	1	2	cuticle protein, putative	pro-resilin	GO:0042302	structural constituent of cuticle	Molecular Function	structural constituent of cuticle-IEA;membrane-IEA;integral component of membrane-IEA	CUT
AAEL003284	4	0	2	1	0	1	2	0	0	0	1	1	0	0	0	1	4	5	2	1	unspecified product	probable endochitinase	GO:0008061;GO:0005576	extracellular region;chitin binding	Cellular Component;Molecular Function	chitin binding-IEA;extracellular region-IEA	CUT
AAEL000890	0	0	1	0	2	0	0	1	0	0	0	1	0	0	0	0	0	0	0	0	unspecified product	larval pupal cuticle H1C-like	GO:0042302	structural constituent of cuticle	Molecular Function	structural constituent of cuticle-IEA	CUT
AAEL000896	0	0	0	1	2	0	0	3	0	0	0	0	0	0	5	0	2	0	0	0	unspecified product	larval pupal cuticle H1C-like	GO:0042302	structural constituent of cuticle	Molecular Function	structural constituent of cuticle-IEA	CUT
AAEL000878	0	2	0	24	51	14	1	2	0	0	1	2	0	3	27	6	36	0	1	3	cuticle protein, putative	cuticle -like				structural constituent of cuticle-IEA	CUT
AAEL029005	4	1	0	41	99	31	5	4	4	1	1	5	2	1	71	18	145	2	2	5	unspecified product	cuticle -like				structural constituent of cuticle-IEA	CUT
AAEL000914	0	0	0	0	0	0	0	0	0	0	0	0	0	0	0	0	0	0	0	0	unspecified product	cuticle -like				structural constituent of cuticle-IEA	CUT
AAEL026726	0	0	0	0	0	0	0	0	0	0	0	0	0	0	0	0	0	0	0	0	unspecified product	cuticle -like					CUT
AAEL020618	0	0	0	0	1	0	0	0	0	0	0	0	0	0	0	0	0	0	0	0	unspecified product	cuticle -like					CUT
AAEL000881	0	0	0	0	4	1	0	0	0	0	0	0	0	0	0	0	0	0	0	0	unspecified product	cuticle -like					CUT
AAEL000916	0	0	0	0	0	0	0	0	0	0	0	0	0	0	0	1	0	0	0	0	unspecified product	cuticle -like					CUT
AAEL000870	0	0	0	0	0	0	0	0	1	0	0	0	0	0	0	0	0	0	0	0	unspecified product	cuticle -like					CUT
AAEL023960	0	0	0	0	0	0	0	0	2	0	0	0	0	0	0	0	0	0	0	0	unspecified product	cuticle -like					CUT
AAEL000921	1	0	0	2	0	0	0	0	0	0	0	0	0	0	0	0	0	0	0	0	unspecified product	cuticle -like					CUT
AAEL003425	250	509	395	4245	8988	3921	103	89	121	162	61	98	33	22	3038	1585	4974	119	160	124	unspecified product	chitin deacetylase 1 isoform X1	GO:0005975;GO:0008061;GO:0005515;GO:0003735;GO:0003824;GO:0042254;GO:0005576;GO:0005840;GO:0006412	carbohydrate metabolic process;catalytic activity;translation;extracellular region;ribosome;protein binding;chitin binding;structural constituent of ribosome;ribosome biogenesis	Cellular Component;Biological Process;Molecular Function	chitin binding-IEA;extracellular region-IEA;ribosome-IEA;catalytic activity-IEA;carbohydrate metabolic process-IEA;translation-IEA;structural constituent of ribosome-IEA	CUT
AAEL003419	265	781	406	3225	6500	3322	110	88	172	178	76	179	44	44	4417	2446	7266	122	276	240	unspecified product	chitin deacetylase 1	GO:0008061;GO:0008363;GO:0005770;GO:0004099;GO:0006034;GO:0008365;GO:0062129;GO:0009986;GO:0005975;GO:0005604;GO:0005615;GO:0005515;GO:0035159	carbohydrate metabolic process;basement membrane;chitin deacetylase activity;adult chitin-based cuticle development;cuticle chitin metabolic process;protein binding;chitin binding;cell surface;extracellular space;regulation of tube length, open tracheal system;late endosome;larval chitin-based cuticle development	Cellular Component;Molecular Function;Biological Process	larval chitin-based cuticle development-IEA;chitin binding-IEA;hydrolase activity, acting on carbon-nitrogen (but not peptide) bonds-IEA;open tracheal system development-IEA;late endosome-IEA;regulation of tube length, open tracheal system-IEA;hydrolase activity-IEA;adult chitin-based cuticle development-IEA;cuticle chitin metabolic process-IEA;carbohydrate metabolic process-IEA;basement membrane…	CUT
AAEL000665	1	0	0	0	1	0	0	1	0	0	0	0	0	0	0	1	4	0	0	0	adult cuticle protein, putative	cuticle 19-like	GO:0042302	structural constituent of cuticle	Molecular Function	structural constituent of cuticle-IEA	CUT
AAEL019585	0	0	0	0	0	0	0	0	0	0	2	0	0	0	0	0	0	0	0	0	unspecified product	probable chitinase 10	GO:0005975;GO:0008061;GO:0005576;GO:0004553	carbohydrate metabolic process;hydrolase activity, hydrolyzing O-glycosyl compounds;extracellular region;chitin binding	Cellular Component;Biological Process;Molecular Function	chitin binding-IEA;extracellular region-IEA;metabolic process-IEA;hydrolase activity-IEA;carbohydrate metabolic process-IEA;hydrolase activity, hydrolyzing O-glycosyl compounds-IEA;hydrolase activity, acting on glycosyl bonds-IEA	CUT
AAEL019584	7	19	6	3	4	2	0	1	1	2	1	3	2	0	1	7	5	2	10	4	unspecified product	probable chitinase 10	GO:0005975;GO:0008061;GO:0005576;GO:0016787	carbohydrate metabolic process;hydrolase activity;extracellular region;chitin binding	Cellular Component;Biological Process;Molecular Function	chitin binding-IEA;extracellular region-IEA;metabolic process-IEA;hydrolase activity-IEA;carbohydrate metabolic process-IEA;hydrolase activity, hydrolyzing O-glycosyl compounds-IEA;hydrolase activity, acting on glycosyl bonds-IEA	CUT
AAEL027846	0	0	0	0	7	5	0	0	0	0	0	0	0	0	7	0	4	0	0	1	unspecified product	larval cuticle A3A-like	GO:0042302	structural constituent of cuticle	Molecular Function	structural constituent of cuticle-IEA	CUT
AAEL024797	2	4	0	6	7	3	7	0	1	2	0	1	0	0	8	4	3	0	4	2	unspecified product	cuticle -like				structural constituent of cuticle-IEA	CUT
AAEL021074	0	0	0	3	8	10	0	0	0	0	0	0	0	0	0	0	0	0	0	0	unspecified product	cuticle -like				structural constituent of cuticle-IEA	CUT
AAEL022556	0	0	0	132	545	607	0	2	0	0	0	0	0	0	4	1	1	0	0	1	unspecified product	cuticle -like				structural constituent of cuticle-IEA	CUT
AAEL022665	30	1522	261	2486	11105	6957	25	45	35	730	66	335	12	19	20036	23872	16141	8	49	61	unspecified product	cuticle -like				structural constituent of cuticle-IEA	CUT
AAEL015119	20	20	16	66	287	68	7	13	7	8	3	1	1	2	172	64	298	6	4	10	cuticle protein, putative	histidine-rich PFHRP-II	GO:0042302	structural constituent of cuticle	Molecular Function	structural constituent of cuticle-IEA	CUT
AAEL002110	1	3	0	0	3	2	1	8	1	0	0	0	0	1	0	0	3	0	0	4	cuticle protein, putative	larval cuticle A2B-like	GO:0042302	structural constituent of cuticle	Molecular Function	structural constituent of cuticle-IEA	CUT
AAEL028212	0	1	1	4	17	8	0	0	2	0	0	2	0	0	4	4	31	0	0	0	unspecified product	larval cuticle A3A-like	GO:0042302	structural constituent of cuticle	Molecular Function	structural constituent of cuticle-IEA	CUT
AAEL025700	0	0	0	7	0	0	0	0	0	0	0	0	0	0	0	0	0	0	0	1	unspecified product	cuticle -like					CUT
AAEL009762	112	52	69	22	16	11	38	36	503	8	12	4	43	15	17	31	9	125	64	41	cytochrome P450	cytochrome P450 307a1	GO:0005506;GO:0016705;GO:0016021;GO:0004497;GO:0020037	iron ion binding;heme binding;oxidoreductase activity, acting on paired donors, with incorporation or reduction of molecular oxygen;monooxygenase activity;integral component of membrane	Cellular Component;Molecular Function	monooxygenase activity-IEA;oxidation-reduction process-IEA;oxidoreductase activity, acting on paired donors, with incorporation or reduction of molecular oxygen-IEA;heme binding-IEA;oxidoreductase activity-IEA;membrane-IEA;metal ion binding-IEA;integral component of membrane-IEA;iron ion binding-IEA	CYP
AAEL025363	2563	2193	2775	2707	2600	2032	2145	1480	2642	670	700	569	456	346	1074	3271	1727	1449	1800	2105	unspecified product	NADPH--cytochrome P450 reductase isoform X1	GO:0005789;GO:0050661;GO:0006118;GO:0010181;GO:0050660;GO:0003958;GO:0016021	FMN binding;endoplasmic reticulum membrane;NADPH-hemoprotein reductase activity;flavin adenine dinucleotide binding;integral component of membrane;NADP binding;obsolete electron transport	Cellular Component;Biological Process;Molecular Function	endoplasmic reticulum-IEA;oxidation-reduction process-IEA;flavin adenine dinucleotide binding-IEA;FMN binding-IEA;oxidoreductase activity-IEA;NADP binding-IEA;membrane-IEA;cytoplasm-IEA;NADPH-hemoprotein reductase activity-IEA;endoplasmic reticulum membrane-IEA;integral component of membrane-IEA	CYP
AAEL014684	0	0	0	0	0	0	0	2	0	0	0	0	0	0	0	0	0	0	0	0	cytochrome P450	probable cytochrome P450 6d5	GO:0005506;GO:0016705;GO:0004497;GO:0020037	iron ion binding;heme binding;oxidoreductase activity, acting on paired donors, with incorporation or reduction of molecular oxygen;monooxygenase activity	Molecular Function	monooxygenase activity-IEA;oxidation-reduction process-IEA;oxidoreductase activity, acting on paired donors, with incorporation or reduction of molecular oxygen-IEA;heme binding-IEA;oxidoreductase activity-IEA;membrane-IEA;metal ion binding-IEA;integral component of membrane-IEA;iron ion binding-IEA	CYP
AAEL014678	0	0	0	0	0	0	0	0	0	0	0	0	0	0	0	0	0	0	0	0	cytochrome P450	probable cytochrome P450 6d5	GO:0005506;GO:0016705;GO:0016020;GO:0004497;GO:0020037	iron ion binding;membrane;heme binding;oxidoreductase activity, acting on paired donors, with incorporation or reduction of molecular oxygen;monooxygenase activity	Cellular Component;Molecular Function	monooxygenase activity-IEA;oxidation-reduction process-IEA;oxidoreductase activity, acting on paired donors, with incorporation or reduction of molecular oxygen-IEA;heme binding-IEA;oxidoreductase activity-IEA;membrane-IEA;metal ion binding-IEA;integral component of membrane-IEA;iron ion binding-IEA	CYP
AAEL025850	0	0	0	0	0	0	0	0	0	0	0	0	0	0	0	0	0	0	0	0	unspecified product	probable cytochrome P450 6d5	GO:0005506;GO:0016705;GO:0016020;GO:0004497;GO:0020037	iron ion binding;membrane;heme binding;oxidoreductase activity, acting on paired donors, with incorporation or reduction of molecular oxygen;monooxygenase activity	Cellular Component;Molecular Function	monooxygenase activity-IEA;oxidation-reduction process-IEA;oxidoreductase activity, acting on paired donors, with incorporation or reduction of molecular oxygen-IEA;heme binding-IEA;oxidoreductase activity-IEA;membrane-IEA;metal ion binding-IEA;integral component of membrane-IEA;iron ion binding-IEA	CYP
AAEL009018	514	302	409	1034	1014	423	653	433	647	192	246	280	224	259	337	470	288	259	888	848	cytochrome P450	probable cytochrome P450 6d5	GO:0005506;GO:0016705;GO:0043231;GO:0016021;GO:0004497;GO:0020037	iron ion binding;heme binding;intracellular membrane-bounded organelle;oxidoreductase activity, acting on paired donors, with incorporation or reduction of molecular oxygen;monooxygenase activity;integral component of membrane	Cellular Component;Molecular Function	monooxygenase activity-IEA;oxidation-reduction process-IEA;oxidoreductase activity, acting on paired donors, with incorporation or reduction of molecular oxygen-IEA;heme binding-IEA;oxidoreductase activity-IEA;intracellular membrane-bounded organelle-IEA;membrane-IEA;metal ion binding-IEA;integral component of membrane-IEA;iron ion binding-IEA	CYP
AAEL009656	3	0	2	0	0	1	1	0	0	0	2	0	0	0	0	2	1	4	7	0	cytochrome P450	probable cytochrome P450 6d5	GO:0005506;GO:0016705;GO:0016021;GO:0004497;GO:0020037	iron ion binding;heme binding;oxidoreductase activity, acting on paired donors, with incorporation or reduction of molecular oxygen;monooxygenase activity;integral component of membrane	Cellular Component;Molecular Function	monooxygenase activity-IEA;oxidation-reduction process-IEA;oxidoreductase activity, acting on paired donors, with incorporation or reduction of molecular oxygen-IEA;heme binding-IEA;oxidoreductase activity-IEA;membrane-IEA;metal ion binding-IEA;integral component of membrane-IEA;iron ion binding-IEA	CYP
AAEL008017	11	16	9	8	8	4	8	7	10	1	7	10	0	2	6	19	18	11	11	6	cytochrome P450	cytochrome P450 4c3	GO:0005506;GO:0016705;GO:0016021;GO:0004497;GO:0020037	iron ion binding;heme binding;oxidoreductase activity, acting on paired donors, with incorporation or reduction of molecular oxygen;monooxygenase activity;integral component of membrane	Cellular Component;Molecular Function	monooxygenase activity-IEA;oxidation-reduction process-IEA;oxidoreductase activity, acting on paired donors, with incorporation or reduction of molecular oxygen-IEA;heme binding-IEA;oxidoreductase activity-IEA;membrane-IEA;metal ion binding-IEA;integral component of membrane-IEA;iron ion binding-IEA	CYP
AAEL008018	8	6	7	7	26	6	2	5	5	1	0	3	4	2	3	3	14	1	3	6	cytochrome P450	cytochrome P450 4c3-like	GO:0005789;GO:0005506;GO:0016705;GO:0016021;GO:0004497;GO:0020037	iron ion binding;endoplasmic reticulum membrane;heme binding;oxidoreductase activity, acting on paired donors, with incorporation or reduction of molecular oxygen;monooxygenase activity;integral component of membrane	Cellular Component;Molecular Function	monooxygenase activity-IEA;oxidation-reduction process-IEA;oxidoreductase activity, acting on paired donors, with incorporation or reduction of molecular oxygen-IEA;heme binding-IEA;oxidoreductase activity-IEA;membrane-IEA;organelle membrane-IEA;endoplasmic reticulum membrane-IEA;metal ion binding-IEA;integral component of membrane-IEA;iron ion binding-IEA	CYP
AAEL025214	8	7	3	2	4	1	3	2	14	1	0	0	2	1	0	0	0	2	3	1	unspecified product	cytochrome P450 4c3-like	GO:0005506;GO:0016705;GO:0016021;GO:0004497;GO:0020037	iron ion binding;heme binding;oxidoreductase activity, acting on paired donors, with incorporation or reduction of molecular oxygen;monooxygenase activity;integral component of membrane	Cellular Component;Molecular Function	monooxygenase activity-IEA;oxidation-reduction process-IEA;oxidoreductase activity, acting on paired donors, with incorporation or reduction of molecular oxygen-IEA;heme binding-IEA;oxidoreductase activity-IEA;membrane-IEA;metal ion binding-IEA;integral component of membrane-IEA;iron ion binding-IEA	CYP
AAEL006824	882	841	1219	813	1047	1259	525	468	912	366	394	228	226	261	815	1703	1355	594	1312	1300	Cytochrome P450 [Source:UniProtKB/TrEMBL;Acc:A0A1S4FEN8]	cytochrome P450 4g15-like	GO:0005506;GO:0016705;GO:0016021;GO:0004497;GO:0020037	iron ion binding;heme binding;oxidoreductase activity, acting on paired donors, with incorporation or reduction of molecular oxygen;monooxygenase activity;integral component of membrane	Cellular Component;Molecular Function	monooxygenase activity-IEA;oxidation-reduction process-IEA;oxidoreductase activity, acting on paired donors, with incorporation or reduction of molecular oxygen-IEA;heme binding-IEA;oxidoreductase activity-IEA;membrane-IEA;metal ion binding-IEA;integral component of membrane-IEA;iron ion binding-IEA	CYP
AAEL006827	111	39	74	91	49	44	89	39	101	11	30	25	28	17	31	110	41	102	93	46	cytochrome P450	cytochrome P450 CYP12A2-like isoform X1	GO:0005789;GO:0005506;GO:0016705;GO:0004497;GO:0020037	iron ion binding;endoplasmic reticulum membrane;heme binding;oxidoreductase activity, acting on paired donors, with incorporation or reduction of molecular oxygen;monooxygenase activity	Cellular Component;Molecular Function	monooxygenase activity-IEA;oxidation-reduction process-IEA;oxidoreductase activity, acting on paired donors, with incorporation or reduction of molecular oxygen-IEA;heme binding-IEA;oxidoreductase activity-IEA;membrane-IEA;organelle membrane-IEA;endoplasmic reticulum membrane-IEA;metal ion binding-IEA;iron ion binding-IEA	CYP
AAEL007830	141	254	105	101	112	78	70	83	80	14	57	17	23	35	77	212	91	72	117	73	cytochrome P450	probable cytochrome P450 4d14	GO:0005506;GO:0016705;GO:0004497;GO:0020037	iron ion binding;heme binding;oxidoreductase activity, acting on paired donors, with incorporation or reduction of molecular oxygen;monooxygenase activity	Molecular Function	monooxygenase activity-IEA;oxidation-reduction process-IEA;oxidoreductase activity, acting on paired donors, with incorporation or reduction of molecular oxygen-IEA;heme binding-IEA;oxidoreductase activity-IEA;metal ion binding-IEA;iron ion binding-IEA	CYP
AAEL004054	4868	5409	5504	4584	4447	4658	1315	710	3058	968	1374	1113	816	985	1550	4981	4500	1729	4750	2757	cytochrome P450	cytochrome P450 4g15	GO:0005506;GO:0016705;GO:0016021;GO:0004497;GO:0020037	iron ion binding;heme binding;oxidoreductase activity, acting on paired donors, with incorporation or reduction of molecular oxygen;monooxygenase activity;integral component of membrane	Cellular Component;Molecular Function	monooxygenase activity-IEA;oxidation-reduction process-IEA;oxidoreductase activity, acting on paired donors, with incorporation or reduction of molecular oxygen-IEA;heme binding-IEA;oxidoreductase activity-IEA;membrane-IEA;metal ion binding-IEA;integral component of membrane-IEA;iron ion binding-IEA	CYP
AAEL011850	116	139	146	79	70	75	27	17	29	17	42	32	2	15	46	97	68	23	46	80	cytochrome P450	cytochrome P450 mitochondrial	GO:0005506;GO:0016705;GO:0004497;GO:0020037	iron ion binding;heme binding;oxidoreductase activity, acting on paired donors, with incorporation or reduction of molecular oxygen;monooxygenase activity	Molecular Function	monooxygenase activity-IEA;oxidation-reduction process-IEA;oxidoreductase activity, acting on paired donors, with incorporation or reduction of molecular oxygen-IEA;heme binding-IEA;membrane-IEA;integral component of membrane-IEA;iron ion binding-IEA	CYP
AAEL003748	178	351	156	72	44	46	23	14	36	19	16	7	19	13	136	167	102	33	67	32	cytochrome P450	probable cytochrome P450 9f2	GO:0005789;GO:0005506;GO:0016705;GO:0004497;GO:0020037	iron ion binding;endoplasmic reticulum membrane;heme binding;oxidoreductase activity, acting on paired donors, with incorporation or reduction of molecular oxygen;monooxygenase activity	Cellular Component;Molecular Function	monooxygenase activity-IEA;oxidation-reduction process-IEA;oxidoreductase activity, acting on paired donors, with incorporation or reduction of molecular oxygen-IEA;heme binding-IEA;oxidoreductase activity-IEA;membrane-IEA;organelle membrane-IEA;endoplasmic reticulum membrane-IEA;metal ion binding-IEA;integral component of membrane-IEA;iron ion binding-IEA	CYP
AAEL003763	145	94	75	44	40	25	18	5	62	15	24	22	7	11	21	68	30	20	39	38	cytochrome P450	probable cytochrome P450 9f2	GO:0005506;GO:0016705;GO:0016021;GO:0004497;GO:0020037	iron ion binding;heme binding;oxidoreductase activity, acting on paired donors, with incorporation or reduction of molecular oxygen;monooxygenase activity;integral component of membrane	Cellular Component;Molecular Function	monooxygenase activity-IEA;oxidation-reduction process-IEA;oxidoreductase activity, acting on paired donors, with incorporation or reduction of molecular oxygen-IEA;heme binding-IEA;oxidoreductase activity-IEA;membrane-IEA;metal ion binding-IEA;integral component of membrane-IEA;iron ion binding-IEA	CYP
AAEL014924	314	115	143	61	31	25	39	23	80	5	22	17	16	9	10	32	20	48	39	29	Cytochrome P450 [Source:UniProtKB/TrEMBL;Acc:A0A1S4F322]	probable cytochrome P450 6d5	GO:0005506;GO:0016705;GO:0043231;GO:0016021;GO:0004497;GO:0020037	iron ion binding;heme binding;intracellular membrane-bounded organelle;oxidoreductase activity, acting on paired donors, with incorporation or reduction of molecular oxygen;monooxygenase activity;integral component of membrane	Cellular Component;Molecular Function	monooxygenase activity-IEA;oxidation-reduction process-IEA;oxidoreductase activity, acting on paired donors, with incorporation or reduction of molecular oxygen-IEA;heme binding-IEA;oxidoreductase activity-IEA;intracellular membrane-bounded organelle-IEA;membrane-IEA;metal ion binding-IEA;integral component of membrane-IEA;iron ion binding-IEA	CYP
AAEL014893	531	621	1418	1089	805	1406	793	576	448	606	350	319	172	216	827	1381	970	545	1090	1556	cytochrome P450	probable cytochrome P450 6a14	GO:0005506;GO:0016705;GO:0016021;GO:0004497;GO:0020037	iron ion binding;heme binding;oxidoreductase activity, acting on paired donors, with incorporation or reduction of molecular oxygen;monooxygenase activity;integral component of membrane	Cellular Component;Molecular Function	monooxygenase activity-IEA;oxidation-reduction process-IEA;oxidoreductase activity, acting on paired donors, with incorporation or reduction of molecular oxygen-IEA;heme binding-IEA;oxidoreductase activity-IEA;membrane-IEA;metal ion binding-IEA;integral component of membrane-IEA;iron ion binding-IEA	CYP
AAEL026582	463	822	541	663	571	780	161	114	384	106	177	66	186	141	572	909	423	418	692	422	unspecified product	cytochrome P450	GO:0003676;GO:0008270;GO:0005506;GO:0016705;GO:0016021;GO:0004497;GO:0020037	iron ion binding;heme binding;nucleic acid binding;oxidoreductase activity, acting on paired donors, with incorporation or reduction of molecular oxygen;monooxygenase activity;integral component of membrane;zinc ion binding	Cellular Component;Molecular Function	monooxygenase activity-IEA;oxidation-reduction process-IEA;nucleic acid binding-IEA;oxidoreductase activity, acting on paired donors, with incorporation or reduction of molecular oxygen-IEA;heme binding-IEA;oxidoreductase activity-IEA;membrane-IEA;zinc ion binding-IEA;metal ion binding-IEA;integral component of membrane-IEA;iron ion binding-IEA	CYP
AAEL017061	394	741	303	215	273	280	170	94	149	39	60	60	47	33	157	420	255	145	209	235	unspecified product	probable cytochrome P450 6a14	GO:0003676;GO:0008270;GO:0005506;GO:0016705;GO:0016021;GO:0004497;GO:0020037	iron ion binding;heme binding;nucleic acid binding;oxidoreductase activity, acting on paired donors, with incorporation or reduction of molecular oxygen;monooxygenase activity;integral component of membrane;zinc ion binding	Cellular Component;Molecular Function	monooxygenase activity-IEA;oxidation-reduction process-IEA;nucleic acid binding-IEA;oxidoreductase activity, acting on paired donors, with incorporation or reduction of molecular oxygen-IEA;heme binding-IEA;oxidoreductase activity-IEA;membrane-IEA;zinc ion binding-IEA;metal ion binding-IEA;integral component of membrane-IEA;iron ion binding-IEA	CYP
AAEL014891	378	630	270	228	219	239	120	89	105	61	114	83	37	48	156	523	298	119	214	204	cytochrome P450	cytochrome P450	GO:0005789;GO:0005506;GO:0016705;GO:0016021;GO:0004497;GO:0020037	iron ion binding;endoplasmic reticulum membrane;heme binding;oxidoreductase activity, acting on paired donors, with incorporation or reduction of molecular oxygen;monooxygenase activity;integral component of membrane	Cellular Component;Molecular Function	heme binding-IEA;intracellular membrane-bounded organelle-IEA;integral component of membrane-IEA;monooxygenase activity-IEA;oxidation-reduction process-IEA;oxidoreductase activity, acting on paired donors, with incorporation or reduction of molecular oxygen-IEA;oxidoreductase activity-IEA;membrane-IEA;organelle membrane-IEA;endoplasmic reticulum membrane-IEA;metal ion binding-IEA;iron ion binding…	CYP
AAEL014890	0	0	0	0	1	0	0	1	0	0	0	0	0	0	0	0	0	0	0	0	cytochrome P450	probable cytochrome P450 6a14	GO:0005789;GO:0005506;GO:0016705;GO:0004497;GO:0020037	iron ion binding;endoplasmic reticulum membrane;heme binding;oxidoreductase activity, acting on paired donors, with incorporation or reduction of molecular oxygen;monooxygenase activity	Cellular Component;Molecular Function	monooxygenase activity-IEA;oxidation-reduction process-IEA;oxidoreductase activity, acting on paired donors, with incorporation or reduction of molecular oxygen-IEA;heme binding-IEA;oxidoreductase activity-IEA;membrane-IEA;organelle membrane-IEA;endoplasmic reticulum membrane-IEA;metal ion binding-IEA;integral component of membrane-IEA;iron ion binding-IEA	CYP
AAEL014413	458	426	397	191	149	108	135	103	187	58	68	61	33	51	103	168	217	99	137	249	cytochrome P450	probable cytochrome P450 304a1	GO:0005506;GO:0016705;GO:0016021;GO:0004497;GO:0020037	iron ion binding;heme binding;oxidoreductase activity, acting on paired donors, with incorporation or reduction of molecular oxygen;monooxygenase activity;integral component of membrane	Cellular Component;Molecular Function	monooxygenase activity-IEA;oxidation-reduction process-IEA;oxidoreductase activity, acting on paired donors, with incorporation or reduction of molecular oxygen-IEA;heme binding-IEA;oxidoreductase activity-IEA;membrane-IEA;metal ion binding-IEA;integral component of membrane-IEA;iron ion binding-IEA	CYP
AAEL014412	28	13	15	19	32	53	21	13	7	9	4	20	6	5	46	54	110	7	21	39	cytochrome P450	probable cytochrome P450 304a1	GO:0005506;GO:0016705;GO:0016021;GO:0004497;GO:0020037	iron ion binding;heme binding;oxidoreductase activity, acting on paired donors, with incorporation or reduction of molecular oxygen;monooxygenase activity;integral component of membrane	Cellular Component;Molecular Function	monooxygenase activity-IEA;oxidation-reduction process-IEA;oxidoreductase activity, acting on paired donors, with incorporation or reduction of molecular oxygen-IEA;heme binding-IEA;oxidoreductase activity-IEA;membrane-IEA;metal ion binding-IEA;integral component of membrane-IEA;iron ion binding-IEA	CYP
AAEL014411	281	195	183	123	91	89	94	59	104	22	26	22	22	28	36	224	203	49	104	82	cytochrome P450	probable cytochrome P450 304a1	GO:0005506;GO:0016705;GO:0016021;GO:0004497;GO:0020037	iron ion binding;heme binding;oxidoreductase activity, acting on paired donors, with incorporation or reduction of molecular oxygen;monooxygenase activity;integral component of membrane	Cellular Component;Molecular Function	monooxygenase activity-IEA;oxidation-reduction process-IEA;oxidoreductase activity, acting on paired donors, with incorporation or reduction of molecular oxygen-IEA;heme binding-IEA;oxidoreductase activity-IEA;membrane-IEA;metal ion binding-IEA;integral component of membrane-IEA;iron ion binding-IEA	CYP
AAEL004870	253	186	229	155	174	89	99	66	158	23	12	8	16	4	67	133	104	69	121	141	cytochrome P450	cytochrome P450 18a1	GO:0005506;GO:0016705;GO:0016021;GO:0004497;GO:0020037	iron ion binding;heme binding;oxidoreductase activity, acting on paired donors, with incorporation or reduction of molecular oxygen;monooxygenase activity;integral component of membrane	Cellular Component;Molecular Function	monooxygenase activity-IEA;oxidation-reduction process-IEA;oxidoreductase activity, acting on paired donors, with incorporation or reduction of molecular oxygen-IEA;heme binding-IEA;oxidoreductase activity-IEA;membrane-IEA;metal ion binding-IEA;integral component of membrane-IEA;iron ion binding-IEA	CYP
AAEL027264	34	25	33	6	8	8	9	2	9	1	5	4	4	4	6	11	0	4	10	10	unspecified product	cytochrome P450 306a1 isoform X2	GO:0005506;GO:0016705;GO:0016021;GO:0004497;GO:0020037	iron ion binding;heme binding;oxidoreductase activity, acting on paired donors, with incorporation or reduction of molecular oxygen;monooxygenase activity;integral component of membrane	Cellular Component;Molecular Function	monooxygenase activity-IEA;oxidation-reduction process-IEA;oxidoreductase activity, acting on paired donors, with incorporation or reduction of molecular oxygen-IEA;heme binding-IEA;membrane-IEA;integral component of membrane-IEA;iron ion binding-IEA	CYP
AAEL011463	19	11	24	10	10	6	1	3	9	1	4	4	2	2	8	9	10	0	2	10	cytochrome P450	cytochrome P450 mitochondrial	GO:0005506;GO:0016705;GO:0004497;GO:0020037	iron ion binding;heme binding;oxidoreductase activity, acting on paired donors, with incorporation or reduction of molecular oxygen;monooxygenase activity	Molecular Function	monooxygenase activity-IEA;oxidation-reduction process-IEA;oxidoreductase activity, acting on paired donors, with incorporation or reduction of molecular oxygen-IEA;heme binding-IEA;oxidoreductase activity-IEA;metal ion binding-IEA;iron ion binding-IEA	CYP
AAEL007473	59	93	64	67	53	101	37	29	29	24	33	17	6	17	58	80	137	22	62	52	cytochrome P450	probable cytochrome P450 308a1	GO:0005789;GO:0005506;GO:0016705;GO:0004497;GO:0020037	iron ion binding;endoplasmic reticulum membrane;heme binding;oxidoreductase activity, acting on paired donors, with incorporation or reduction of molecular oxygen;monooxygenase activity	Cellular Component;Molecular Function	monooxygenase activity-IEA;oxidation-reduction process-IEA;oxidoreductase activity, acting on paired donors, with incorporation or reduction of molecular oxygen-IEA;heme binding-IEA;oxidoreductase activity-IEA;membrane-IEA;organelle membrane-IEA;endoplasmic reticulum membrane-IEA;metal ion binding-IEA;iron ion binding-IEA	CYP
AAEL014830	485	407	398	138	94	94	75	81	202	35	47	60	9	29	73	243	142	78	126	117	cytochrome P450	probable cytochrome P450 4ac1	GO:0005789;GO:0005506;GO:0016705;GO:0004497;GO:0020037	iron ion binding;endoplasmic reticulum membrane;heme binding;oxidoreductase activity, acting on paired donors, with incorporation or reduction of molecular oxygen;monooxygenase activity	Cellular Component;Molecular Function	monooxygenase activity-IEA;oxidation-reduction process-IEA;oxidoreductase activity, acting on paired donors, with incorporation or reduction of molecular oxygen-IEA;heme binding-IEA;oxidoreductase activity-IEA;membrane-IEA;organelle membrane-IEA;endoplasmic reticulum membrane-IEA;metal ion binding-IEA;iron ion binding-IEA	CYP
AAEL013554	28	16	13	19	12	13	3	4	17	1	2	6	1	2	7	11	8	5	10	7	cytochrome P450	cytochrome P450 4C1	GO:0005789;GO:0005506;GO:0016705;GO:0016021;GO:0004497;GO:0020037	iron ion binding;endoplasmic reticulum membrane;heme binding;oxidoreductase activity, acting on paired donors, with incorporation or reduction of molecular oxygen;monooxygenase activity;integral component of membrane	Cellular Component;Molecular Function	monooxygenase activity-IEA;oxidation-reduction process-IEA;oxidoreductase activity, acting on paired donors, with incorporation or reduction of molecular oxygen-IEA;heme binding-IEA;oxidoreductase activity-IEA;membrane-IEA;organelle membrane-IEA;endoplasmic reticulum membrane-IEA;metal ion binding-IEA;integral component of membrane-IEA;iron ion binding-IEA	CYP
AAEL013556	9	7	0	7	16	3	1	0	0	0	0	0	0	0	28	2	5	0	0	2	cytochrome P450	cytochrome P450 4C1	GO:0005789;GO:0005506;GO:0016705;GO:0016021;GO:0004497;GO:0020037	iron ion binding;endoplasmic reticulum membrane;heme binding;oxidoreductase activity, acting on paired donors, with incorporation or reduction of molecular oxygen;monooxygenase activity;integral component of membrane	Cellular Component;Molecular Function	monooxygenase activity-IEA;oxidation-reduction process-IEA;oxidoreductase activity, acting on paired donors, with incorporation or reduction of molecular oxygen-IEA;heme binding-IEA;oxidoreductase activity-IEA;membrane-IEA;organelle membrane-IEA;endoplasmic reticulum membrane-IEA;metal ion binding-IEA;integral component of membrane-IEA;iron ion binding-IEA	CYP
AAEL014019	78	50	31	38	33	49	4	12	28	9	18	19	6	7	55	59	30	29	38	70	cytochrome P450	probable cytochrome P450 4ac1	GO:0005506;GO:0016705;GO:0016021;GO:0004497;GO:0020037	iron ion binding;heme binding;oxidoreductase activity, acting on paired donors, with incorporation or reduction of molecular oxygen;monooxygenase activity;integral component of membrane	Cellular Component;Molecular Function	monooxygenase activity-IEA;oxidation-reduction process-IEA;oxidoreductase activity, acting on paired donors, with incorporation or reduction of molecular oxygen-IEA;heme binding-IEA;oxidoreductase activity-IEA;membrane-IEA;metal ion binding-IEA;integral component of membrane-IEA;iron ion binding-IEA	CYP
AAEL014594	15	9	16	8	30	19	13	3	4	2	3	1	0	0	22	23	52	6	13	10	cytochrome P450	probable cytochrome P450 mitochondrial	GO:0007490;GO:0005506;GO:0016705;GO:0016020;GO:0004497;GO:0020037	iron ion binding;membrane;heme binding;oxidoreductase activity, acting on paired donors, with incorporation or reduction of molecular oxygen;monooxygenase activity;tergite morphogenesis	Cellular Component;Biological Process;Molecular Function	monooxygenase activity-IEA;tergite morphogenesis-IEA;oxidation-reduction process-IEA;oxidoreductase activity, acting on paired donors, with incorporation or reduction of molecular oxygen-IEA;heme binding-IEA;oxidoreductase activity-IEA;membrane-IEA;iron ion binding-IEA	CYP
AAEL026706	7	105	134	15	18	9	11	48	20	11	39	25	1	5	38	190	124	6	22	41	unspecified product	probable cytochrome P450 305a1	GO:0005506;GO:0016705;GO:0004497;GO:0020037	iron ion binding;heme binding;oxidoreductase activity, acting on paired donors, with incorporation or reduction of molecular oxygen;monooxygenase activity	Molecular Function	monooxygenase activity-IEA;oxidation-reduction process-IEA;oxidoreductase activity, acting on paired donors, with incorporation or reduction of molecular oxygen-IEA;heme binding-IEA;oxidoreductase activity-IEA;metal ion binding-IEA;iron ion binding-IEA	CYP
AAEL002043	136	220	203	153	238	216	63	56	104	35	45	28	40	29	195	326	313	72	108	126	cytochrome P450	probable cytochrome P450 305a1	GO:0005506;GO:0016705;GO:0004497;GO:0020037	iron ion binding;heme binding;oxidoreductase activity, acting on paired donors, with incorporation or reduction of molecular oxygen;monooxygenase activity	Molecular Function	monooxygenase activity-IEA;oxidation-reduction process-IEA;oxidoreductase activity, acting on paired donors, with incorporation or reduction of molecular oxygen-IEA;heme binding-IEA;oxidoreductase activity-IEA;metal ion binding-IEA;iron ion binding-IEA	CYP
AAEL008889	38	41	24	4	5	0	4	0	11	1	11	15	0	3	7	25	25	2	2	8	cytochrome P450	probable cytochrome P450 6d5	GO:0005506;GO:0016705;GO:0016021;GO:0004497;GO:0020037	iron ion binding;heme binding;oxidoreductase activity, acting on paired donors, with incorporation or reduction of molecular oxygen;monooxygenase activity;integral component of membrane	Cellular Component;Molecular Function	monooxygenase activity-IEA;oxidation-reduction process-IEA;oxidoreductase activity, acting on paired donors, with incorporation or reduction of molecular oxygen-IEA;heme binding-IEA;oxidoreductase activity-IEA;membrane-IEA;metal ion binding-IEA;integral component of membrane-IEA;iron ion binding-IEA	CYP
AAEL008638	228	216	165	146	219	163	65	56	131	34	64	47	22	26	66	207	172	88	141	141	cytochrome P450	probable cytochrome P450 49a1	GO:0005789;GO:0005506;GO:0016705;GO:0004497;GO:0020037	iron ion binding;endoplasmic reticulum membrane;heme binding;oxidoreductase activity, acting on paired donors, with incorporation or reduction of molecular oxygen;monooxygenase activity	Cellular Component;Molecular Function	monooxygenase activity-IEA;oxidation-reduction process-IEA;oxidoreductase activity, acting on paired donors, with incorporation or reduction of molecular oxygen-IEA;heme binding-IEA;oxidoreductase activity-IEA;membrane-IEA;organelle membrane-IEA;endoplasmic reticulum membrane-IEA;metal ion binding-IEA;iron ion binding-IEA	CYP
AAEL012144	0	1	1	4	5	0	3	1	0	0	0	1	0	0	0	11	9	1	0	1	cytochrome P450	probable cytochrome P450 303a1	GO:0005506;GO:0016705;GO:0016021;GO:0004497;GO:0020037	iron ion binding;heme binding;oxidoreductase activity, acting on paired donors, with incorporation or reduction of molecular oxygen;monooxygenase activity;integral component of membrane	Cellular Component;Molecular Function	monooxygenase activity-IEA;oxidation-reduction process-IEA;oxidoreductase activity, acting on paired donors, with incorporation or reduction of molecular oxygen-IEA;heme binding-IEA;oxidoreductase activity-IEA;membrane-IEA;metal ion binding-IEA;integral component of membrane-IEA;iron ion binding-IEA	CYP
AAEL019603	108	168	362	533	646	1076	916	507	159	186	53	33	43	95	390	938	464	174	172	254	unspecified product	probable cytochrome P450 9f2	GO:0005789;GO:0005506;GO:0016705;GO:0016021;GO:0004497;GO:0020037	iron ion binding;endoplasmic reticulum membrane;heme binding;oxidoreductase activity, acting on paired donors, with incorporation or reduction of molecular oxygen;monooxygenase activity;integral component of membrane	Cellular Component;Molecular Function	monooxygenase activity-IEA;oxidation-reduction process-IEA;oxidoreductase activity, acting on paired donors, with incorporation or reduction of molecular oxygen-IEA;heme binding-IEA;oxidoreductase activity-IEA;membrane-IEA;organelle membrane-IEA;endoplasmic reticulum membrane-IEA;metal ion binding-IEA;integral component of membrane-IEA;iron ion binding-IEA	CYP
AAEL002633	48	36	42	22	14	18	25	30	27	7	14	9	12	18	11	52	22	14	27	35	cytochrome P450	probable cytochrome P450 9f2	GO:0005506;GO:0016705;GO:0016021;GO:0004497;GO:0020037	iron ion binding;heme binding;oxidoreductase activity, acting on paired donors, with incorporation or reduction of molecular oxygen;monooxygenase activity;integral component of membrane	Cellular Component;Molecular Function	monooxygenase activity-IEA;oxidation-reduction process-IEA;oxidoreductase activity, acting on paired donors, with incorporation or reduction of molecular oxygen-IEA;heme binding-IEA;oxidoreductase activity-IEA;membrane-IEA;metal ion binding-IEA;integral component of membrane-IEA;iron ion binding-IEA	CYP
AAEL002638	314	504	320	208	239	225	94	66	167	75	86	93	30	63	200	720	352	147	324	319	cytochrome P450	probable cytochrome P450 9f2	GO:0005506;GO:0016705;GO:0016021;GO:0004497;GO:0020037	iron ion binding;heme binding;oxidoreductase activity, acting on paired donors, with incorporation or reduction of molecular oxygen;monooxygenase activity;integral component of membrane	Cellular Component;Molecular Function	monooxygenase activity-IEA;oxidation-reduction process-IEA;oxidoreductase activity, acting on paired donors, with incorporation or reduction of molecular oxygen-IEA;heme binding-IEA;oxidoreductase activity-IEA;membrane-IEA;metal ion binding-IEA;integral component of membrane-IEA;iron ion binding-IEA	CYP
AAEL014208	0	0	0	0	0	3	0	0	2	0	0	0	0	0	0	0	0	0	0	0	cytochrome P450	cytochrome P450 307a1-like	GO:0005506;GO:0016705;GO:0016021;GO:0004497;GO:0020037	iron ion binding;heme binding;oxidoreductase activity, acting on paired donors, with incorporation or reduction of molecular oxygen;monooxygenase activity;integral component of membrane	Cellular Component;Molecular Function	monooxygenase activity-IEA;oxidation-reduction process-IEA;oxidoreductase activity, acting on paired donors, with incorporation or reduction of molecular oxygen-IEA;heme binding-IEA;oxidoreductase activity-IEA;membrane-IEA;metal ion binding-IEA;integral component of membrane-IEA;iron ion binding-IEA	CYP
AAEL005700	4	1	3	4	10	14	8	2	5	1	3	3	1	1	0	0	2	1	9	11	cytochrome P450	probable cytochrome P450 313a4	GO:0005506;GO:0016705;GO:0016020;GO:0004497;GO:0020037	iron ion binding;membrane;heme binding;oxidoreductase activity, acting on paired donors, with incorporation or reduction of molecular oxygen;monooxygenase activity	Cellular Component;Molecular Function	monooxygenase activity-IEA;oxidation-reduction process-IEA;oxidoreductase activity, acting on paired donors, with incorporation or reduction of molecular oxygen-IEA;heme binding-IEA;oxidoreductase activity-IEA;membrane-IEA;metal ion binding-IEA;integral component of membrane-IEA;iron ion binding-IEA	CYP
AAEL005696	1	0	0	0	0	0	0	0	0	0	0	0	0	0	0	0	4	1	0	0	cytochrome P450	probable cytochrome P450 313a4	GO:0005506;GO:0016705;GO:0016020;GO:0004497;GO:0020037	iron ion binding;membrane;heme binding;oxidoreductase activity, acting on paired donors, with incorporation or reduction of molecular oxygen;monooxygenase activity	Cellular Component;Molecular Function	monooxygenase activity-IEA;oxidation-reduction process-IEA;oxidoreductase activity, acting on paired donors, with incorporation or reduction of molecular oxygen-IEA;heme binding-IEA;oxidoreductase activity-IEA;membrane-IEA;metal ion binding-IEA;integral component of membrane-IEA;iron ion binding-IEA	CYP
AAEL005695	1	5	0	1	0	1	1	1	0	2	0	0	0	0	0	0	0	0	0	1	cytochrome P450	probable cytochrome P450 313a4	GO:0005506;GO:0016705;GO:0016021;GO:0004497;GO:0020037	iron ion binding;heme binding;oxidoreductase activity, acting on paired donors, with incorporation or reduction of molecular oxygen;monooxygenase activity;integral component of membrane	Cellular Component;Molecular Function	monooxygenase activity-IEA;oxidation-reduction process-IEA;oxidoreductase activity, acting on paired donors, with incorporation or reduction of molecular oxygen-IEA;heme binding-IEA;oxidoreductase activity-IEA;membrane-IEA;metal ion binding-IEA;integral component of membrane-IEA;iron ion binding-IEA	CYP
AAEL002085	5	1	0	0	0	0	0	0	5	0	0	0	0	1	0	0	1	1	0	0	cytochrome P450	cytochrome P450 4d2-like	GO:0005506;GO:0016705;GO:0016021;GO:0004497;GO:0020037	iron ion binding;heme binding;oxidoreductase activity, acting on paired donors, with incorporation or reduction of molecular oxygen;monooxygenase activity;integral component of membrane	Cellular Component;Molecular Function	monooxygenase activity-IEA;oxidation-reduction process-IEA;oxidoreductase activity, acting on paired donors, with incorporation or reduction of molecular oxygen-IEA;heme binding-IEA;oxidoreductase activity-IEA;membrane-IEA;metal ion binding-IEA;integral component of membrane-IEA;iron ion binding-IEA	CYP
AAEL009591	0	1	3	0	0	0	0	0	0	0	1	0	1	0	0	5	5	0	0	1	cytochrome P450	cytochrome P450 9e2-like	GO:0005506;GO:0016705;GO:0016020;GO:0004497;GO:0020037	iron ion binding;membrane;heme binding;oxidoreductase activity, acting on paired donors, with incorporation or reduction of molecular oxygen;monooxygenase activity	Cellular Component;Molecular Function	monooxygenase activity-IEA;oxidation-reduction process-IEA;oxidoreductase activity, acting on paired donors, with incorporation or reduction of molecular oxygen-IEA;heme binding-IEA;oxidoreductase activity-IEA;membrane-IEA;metal ion binding-IEA;integral component of membrane-IEA;iron ion binding-IEA	CYP
AAEL013798	20	24	16	28	17	8	10	2	0	3	2	9	1	6	11	17	10	4	12	19	cytochrome P450	cytochrome P450 4d1	GO:0005506;GO:0016705;GO:0004497;GO:0020037	iron ion binding;heme binding;oxidoreductase activity, acting on paired donors, with incorporation or reduction of molecular oxygen;monooxygenase activity	Molecular Function	monooxygenase activity-IEA;oxidation-reduction process-IEA;oxidoreductase activity, acting on paired donors, with incorporation or reduction of molecular oxygen-IEA;heme binding-IEA;oxidoreductase activity-IEA;metal ion binding-IEA;iron ion binding-IEA	CYP
AAEL001807	132	155	101	46	12	40	15	11	26	35	23	30	4	2	12	152	106	12	35	41	cytochrome P450	cytochrome P450	GO:0005506;GO:0016705;GO:0016020;GO:0004497;GO:0020037	iron ion binding;membrane;heme binding;oxidoreductase activity, acting on paired donors, with incorporation or reduction of molecular oxygen;monooxygenase activity	Cellular Component;Molecular Function	monooxygenase activity-IEA;oxidation-reduction process-IEA;oxidoreductase activity, acting on paired donors, with incorporation or reduction of molecular oxygen-IEA;heme binding-IEA;oxidoreductase activity-IEA;membrane-IEA;metal ion binding-IEA;integral component of membrane-IEA;iron ion binding-IEA	CYP
AAEL010154	99	52	91	91	31	105	26	29	102	8	23	31	8	14	21	111	35	42	139	51	cytochrome P450	cytochrome P450 4d2-like	GO:0005506;GO:0016705;GO:0004497;GO:0020037	iron ion binding;heme binding;oxidoreductase activity, acting on paired donors, with incorporation or reduction of molecular oxygen;monooxygenase activity	Molecular Function	monooxygenase activity-IEA;oxidation-reduction process-IEA;oxidoreductase activity, acting on paired donors, with incorporation or reduction of molecular oxygen-IEA;heme binding-IEA;oxidoreductase activity-IEA;metal ion binding-IEA;iron ion binding-IEA	CYP
AAEL010158	23	28	10	29	26	29	16	17	23	2	5	3	0	3	4	7	2	2	7	8	cytochrome P450	probable cytochrome P450 6a14	GO:0005506;GO:0016705;GO:0043231;GO:0004497;GO:0020037	iron ion binding;heme binding;intracellular membrane-bounded organelle;oxidoreductase activity, acting on paired donors, with incorporation or reduction of molecular oxygen;monooxygenase activity	Cellular Component;Molecular Function	monooxygenase activity-IEA;oxidation-reduction process-IEA;oxidoreductase activity, acting on paired donors, with incorporation or reduction of molecular oxygen-IEA;heme binding-IEA;oxidoreductase activity-IEA;intracellular membrane-bounded organelle-IEA;metal ion binding-IEA;iron ion binding-IEA	CYP
AAEL010151	268	202	184	108	106	58	61	24	94	51	57	64	32	25	80	227	131	94	126	115	cytochrome P450	probable cytochrome P450 6a14	GO:0005506;GO:0016705;GO:0043231;GO:0004497;GO:0020037	iron ion binding;heme binding;intracellular membrane-bounded organelle;oxidoreductase activity, acting on paired donors, with incorporation or reduction of molecular oxygen;monooxygenase activity	Cellular Component;Molecular Function	monooxygenase activity-IEA;oxidation-reduction process-IEA;oxidoreductase activity, acting on paired donors, with incorporation or reduction of molecular oxygen-IEA;heme binding-IEA;oxidoreductase activity-IEA;intracellular membrane-bounded organelle-IEA;metal ion binding-IEA;iron ion binding-IEA	CYP
AAEL012266	366	405	206	216	414	328	63	51	168	81	86	131	28	26	229	368	384	141	181	187	cytochrome P450	cytochrome P450 4C1-like	GO:0005506;GO:0016705;GO:0016021;GO:0004497;GO:0020037	iron ion binding;heme binding;oxidoreductase activity, acting on paired donors, with incorporation or reduction of molecular oxygen;monooxygenase activity;integral component of membrane	Cellular Component;Molecular Function	monooxygenase activity-IEA;oxidation-reduction process-IEA;oxidoreductase activity, acting on paired donors, with incorporation or reduction of molecular oxygen-IEA;heme binding-IEA;oxidoreductase activity-IEA;membrane-IEA;metal ion binding-IEA;integral component of membrane-IEA;iron ion binding-IEA	CYP
AAEL009129	569	476	392	275	295	237	108	80	182	84	175	139	47	71	191	393	294	170	250	270	cytochrome P450	cytochrome P450 6d3-like	GO:0005506;GO:0016705;GO:0004497;GO:0020037	iron ion binding;heme binding;oxidoreductase activity, acting on paired donors, with incorporation or reduction of molecular oxygen;monooxygenase activity	Molecular Function	monooxygenase activity-IEA;oxidation-reduction process-IEA;oxidoreductase activity, acting on paired donors, with incorporation or reduction of molecular oxygen-IEA;heme binding-IEA;oxidoreductase activity-IEA;metal ion binding-IEA;iron ion binding-IEA	CYP
AAEL009131	116	211	205	153	146	195	87	43	54	119	69	74	21	12	222	391	352	143	211	147	cytochrome P450	cytochrome P450 6d3-like	GO:0005506;GO:0016705;GO:0016021;GO:0004497;GO:0020037	iron ion binding;heme binding;oxidoreductase activity, acting on paired donors, with incorporation or reduction of molecular oxygen;monooxygenase activity;integral component of membrane	Cellular Component;Molecular Function	monooxygenase activity-IEA;oxidation-reduction process-IEA;oxidoreductase activity, acting on paired donors, with incorporation or reduction of molecular oxygen-IEA;heme binding-IEA;oxidoreductase activity-IEA;membrane-IEA;metal ion binding-IEA;integral component of membrane-IEA;iron ion binding-IEA	CYP
AAEL009130	317	344	154	119	68	142	28	18	59	46	81	68	18	32	115	371	208	95	268	88	cytochrome P450	probable cytochrome P450 6d4	GO:0005506;GO:0016705;GO:0004497;GO:0020037	iron ion binding;heme binding;oxidoreductase activity, acting on paired donors, with incorporation or reduction of molecular oxygen;monooxygenase activity	Molecular Function	monooxygenase activity-IEA;oxidation-reduction process-IEA;oxidoreductase activity, acting on paired donors, with incorporation or reduction of molecular oxygen-IEA;heme binding-IEA;oxidoreductase activity-IEA;metal ion binding-IEA;iron ion binding-IEA	CYP
AAEL009123	408	263	253	55	45	49	33	27	93	33	44	43	14	39	25	122	68	72	142	174	cytochrome P450	cytochrome P450 6d3-like	GO:0005506;GO:0016705;GO:0016021;GO:0004497;GO:0020037	iron ion binding;heme binding;oxidoreductase activity, acting on paired donors, with incorporation or reduction of molecular oxygen;monooxygenase activity;integral component of membrane	Cellular Component;Molecular Function	monooxygenase activity-IEA;oxidation-reduction process-IEA;oxidoreductase activity, acting on paired donors, with incorporation or reduction of molecular oxygen-IEA;heme binding-IEA;oxidoreductase activity-IEA;membrane-IEA;metal ion binding-IEA;integral component of membrane-IEA;iron ion binding-IEA	CYP
AAEL009127	122	119	100	118	204	225	26	22	182	57	54	81	41	40	122	145	209	115	152	354	cytochrome P450	probable cytochrome P450 6a14	GO:0005506;GO:0016705;GO:0043231;GO:0016021;GO:0004497;GO:0020037	iron ion binding;heme binding;intracellular membrane-bounded organelle;oxidoreductase activity, acting on paired donors, with incorporation or reduction of molecular oxygen;monooxygenase activity;integral component of membrane	Cellular Component;Molecular Function	monooxygenase activity-IEA;oxidation-reduction process-IEA;oxidoreductase activity, acting on paired donors, with incorporation or reduction of molecular oxygen-IEA;heme binding-IEA;oxidoreductase activity-IEA;intracellular membrane-bounded organelle-IEA;membrane-IEA;metal ion binding-IEA;integral component of membrane-IEA;iron ion binding-IEA	CYP
AAEL009125	82	154	118	125	180	217	41	34	101	31	21	29	16	18	28	160	69	73	166	100	cytochrome P450	probable cytochrome P450 6a14	GO:0005506;GO:0016705;GO:0016021;GO:0004497;GO:0020037	iron ion binding;heme binding;oxidoreductase activity, acting on paired donors, with incorporation or reduction of molecular oxygen;monooxygenase activity;integral component of membrane	Cellular Component;Molecular Function	monooxygenase activity-IEA;oxidation-reduction process-IEA;oxidoreductase activity, acting on paired donors, with incorporation or reduction of molecular oxygen-IEA;heme binding-IEA;oxidoreductase activity-IEA;membrane-IEA;metal ion binding-IEA;integral component of membrane-IEA;iron ion binding-IEA	CYP
AAEL017297	168	217	129	171	160	129	44	42	73	34	45	52	42	39	43	330	124	67	211	88	cytochrome P450	probable cytochrome P450 6a14	GO:0005506;GO:0016705;GO:0016021;GO:0004497;GO:0020037	iron ion binding;heme binding;oxidoreductase activity, acting on paired donors, with incorporation or reduction of molecular oxygen;monooxygenase activity;integral component of membrane	Cellular Component;Molecular Function	monooxygenase activity-IEA;oxidation-reduction process-IEA;oxidoreductase activity, acting on paired donors, with incorporation or reduction of molecular oxygen-IEA;heme binding-IEA;oxidoreductase activity-IEA;membrane-IEA;metal ion binding-IEA;integral component of membrane-IEA;iron ion binding-IEA	CYP
AAEL009117	45	52	38	31	26	46	30	12	25	13	5	16	7	6	9	36	28	52	112	44	cytochrome P450	probable cytochrome P450 6a14	GO:0005506;GO:0016705;GO:0016021;GO:0004497;GO:0020037	iron ion binding;heme binding;oxidoreductase activity, acting on paired donors, with incorporation or reduction of molecular oxygen;monooxygenase activity;integral component of membrane	Cellular Component;Molecular Function	monooxygenase activity-IEA;oxidation-reduction process-IEA;oxidoreductase activity, acting on paired donors, with incorporation or reduction of molecular oxygen-IEA;heme binding-IEA;oxidoreductase activity-IEA;membrane-IEA;metal ion binding-IEA;integral component of membrane-IEA;iron ion binding-IEA	CYP
AAEL009128	188	162	151	159	166	132	89	62	75	32	45	24	24	15	62	174	110	29	81	89	cytochrome P450	probable cytochrome P450 6a14	GO:0005506;GO:0016705;GO:0016021;GO:0004497;GO:0020037	iron ion binding;heme binding;oxidoreductase activity, acting on paired donors, with incorporation or reduction of molecular oxygen;monooxygenase activity;integral component of membrane	Cellular Component;Molecular Function	monooxygenase activity-IEA;oxidation-reduction process-IEA;oxidoreductase activity, acting on paired donors, with incorporation or reduction of molecular oxygen-IEA;heme binding-IEA;oxidoreductase activity-IEA;membrane-IEA;metal ion binding-IEA;integral component of membrane-IEA;iron ion binding-IEA	CYP
AAEL009132	177	216	155	98	153	157	43	27	70	33	36	44	12	20	299	249	255	46	62	103	cytochrome P450	cytochrome P450 6a8-like	GO:0005789;GO:0005506;GO:0016705;GO:0016021;GO:0004497;GO:0020037	iron ion binding;endoplasmic reticulum membrane;heme binding;oxidoreductase activity, acting on paired donors, with incorporation or reduction of molecular oxygen;monooxygenase activity;integral component of membrane	Cellular Component;Molecular Function	heme binding-IEA;intracellular membrane-bounded organelle-IEA;integral component of membrane-IEA;monooxygenase activity-IEA;oxidation-reduction process-IEA;oxidoreductase activity, acting on paired donors, with incorporation or reduction of molecular oxygen-IEA;oxidoreductase activity-IEA;membrane-IEA;organelle membrane-IEA;endoplasmic reticulum membrane-IEA;metal ion binding-IEA;iron ion binding…	CYP
AAEL009122	1	0	0	1	0	0	3	1	4	1	0	1	1	1	0	0	0	15	11	8	cytochrome P450	probable cytochrome P450 6a14	GO:0005506;GO:0016705;GO:0043231;GO:0004497;GO:0020037	iron ion binding;heme binding;intracellular membrane-bounded organelle;oxidoreductase activity, acting on paired donors, with incorporation or reduction of molecular oxygen;monooxygenase activity	Cellular Component;Molecular Function	monooxygenase activity-IEA;oxidation-reduction process-IEA;oxidoreductase activity, acting on paired donors, with incorporation or reduction of molecular oxygen-IEA;heme binding-IEA;oxidoreductase activity-IEA;intracellular membrane-bounded organelle-IEA;metal ion binding-IEA;iron ion binding-IEA	CYP
AAEL009133	0	0	0	0	0	0	0	0	0	0	0	0	0	0	0	1	0	0	0	2	cytochrome P450	probable cytochrome P450 6a14	GO:0005506;GO:0016705;GO:0043231;GO:0004497;GO:0020037	iron ion binding;heme binding;intracellular membrane-bounded organelle;oxidoreductase activity, acting on paired donors, with incorporation or reduction of molecular oxygen;monooxygenase activity	Cellular Component;Molecular Function	monooxygenase activity-IEA;oxidation-reduction process-IEA;oxidoreductase activity, acting on paired donors, with incorporation or reduction of molecular oxygen-IEA;heme binding-IEA;oxidoreductase activity-IEA;intracellular membrane-bounded organelle-IEA;metal ion binding-IEA;iron ion binding-IEA	CYP
AAEL009137	3	0	1	4	6	1	0	1	8	0	0	2	0	0	0	0	3	2	2	3	cytochrome P450	probable cytochrome P450 6a14	GO:0005506;GO:0016705;GO:0043231;GO:0004497;GO:0020037	iron ion binding;heme binding;intracellular membrane-bounded organelle;oxidoreductase activity, acting on paired donors, with incorporation or reduction of molecular oxygen;monooxygenase activity	Cellular Component;Molecular Function	monooxygenase activity-IEA;oxidation-reduction process-IEA;oxidoreductase activity, acting on paired donors, with incorporation or reduction of molecular oxygen-IEA;heme binding-IEA;oxidoreductase activity-IEA;intracellular membrane-bounded organelle-IEA;metal ion binding-IEA;iron ion binding-IEA	CYP
AAEL009120	83	75	49	30	37	54	24	17	35	15	32	21	9	13	40	150	29	66	75	75	cytochrome P450	probable cytochrome P450 6a20	GO:0005789;GO:0005506;GO:0016705;GO:0004497;GO:0020037	iron ion binding;endoplasmic reticulum membrane;heme binding;oxidoreductase activity, acting on paired donors, with incorporation or reduction of molecular oxygen;monooxygenase activity	Cellular Component;Molecular Function	monooxygenase activity-IEA;oxidation-reduction process-IEA;oxidoreductase activity, acting on paired donors, with incorporation or reduction of molecular oxygen-IEA;heme binding-IEA;oxidoreductase activity-IEA;membrane-IEA;organelle membrane-IEA;endoplasmic reticulum membrane-IEA;metal ion binding-IEA;iron ion binding-IEA	CYP
AAEL009124	70	185	96	111	116	111	33	38	71	39	43	30	13	9	66	136	134	38	69	44	cytochrome P450	probable cytochrome P450 6a14	GO:0005506;GO:0016705;GO:0043231;GO:0004497;GO:0020037	iron ion binding;heme binding;intracellular membrane-bounded organelle;oxidoreductase activity, acting on paired donors, with incorporation or reduction of molecular oxygen;monooxygenase activity	Cellular Component;Molecular Function	monooxygenase activity-IEA;oxidation-reduction process-IEA;oxidoreductase activity, acting on paired donors, with incorporation or reduction of molecular oxygen-IEA;heme binding-IEA;oxidoreductase activity-IEA;intracellular membrane-bounded organelle-IEA;metal ion binding-IEA;iron ion binding-IEA	CYP
AAEL009126	93	131	125	132	93	66	33	51	68	11	84	23	16	13	78	151	74	46	85	38	cytochrome P450	probable cytochrome P450 6a14	GO:0005506;GO:0016705;GO:0043231;GO:0004497;GO:0020037	iron ion binding;heme binding;intracellular membrane-bounded organelle;oxidoreductase activity, acting on paired donors, with incorporation or reduction of molecular oxygen;monooxygenase activity	Cellular Component;Molecular Function	monooxygenase activity-IEA;oxidation-reduction process-IEA;oxidoreductase activity, acting on paired donors, with incorporation or reduction of molecular oxygen-IEA;heme binding-IEA;oxidoreductase activity-IEA;intracellular membrane-bounded organelle-IEA;metal ion binding-IEA;iron ion binding-IEA	CYP
AAEL009138	0	0	1	0	2	6	0	0	1	2	0	0	0	0	0	0	0	0	0	0	cytochrome P450	probable cytochrome P450 6a14	GO:0005506;GO:0016705;GO:0043231;GO:0016021;GO:0004497;GO:0020037	iron ion binding;heme binding;intracellular membrane-bounded organelle;oxidoreductase activity, acting on paired donors, with incorporation or reduction of molecular oxygen;monooxygenase activity;integral component of membrane	Cellular Component;Molecular Function	monooxygenase activity-IEA;oxidation-reduction process-IEA;oxidoreductase activity, acting on paired donors, with incorporation or reduction of molecular oxygen-IEA;heme binding-IEA;oxidoreductase activity-IEA;intracellular membrane-bounded organelle-IEA;membrane-IEA;metal ion binding-IEA;integral component of membrane-IEA;iron ion binding-IEA	CYP
AAEL017556	6	48	7	0	8	14	4	4	10	6	1	3	0	0	2	14	15	2	7	1	unspecified product	probable cytochrome P450 6a14	GO:0005506;GO:0016705;GO:0043231;GO:0016021;GO:0004497;GO:0020037	iron ion binding;heme binding;intracellular membrane-bounded organelle;oxidoreductase activity, acting on paired donors, with incorporation or reduction of molecular oxygen;monooxygenase activity;integral component of membrane	Cellular Component;Molecular Function	monooxygenase activity-IEA;oxidation-reduction process-IEA;oxidoreductase activity, acting on paired donors, with incorporation or reduction of molecular oxygen-IEA;heme binding-IEA;oxidoreductase activity-IEA;intracellular membrane-bounded organelle-IEA;membrane-IEA;metal ion binding-IEA;integral component of membrane-IEA;iron ion binding-IEA	CYP
AAEL009121	58	67	39	27	27	15	5	9	30	3	19	18	4	9	11	35	31	26	71	30	cytochrome P450	probable cytochrome P450 6a14	GO:0005789;GO:0005506;GO:0016705;GO:0004497;GO:0020037;GO:0016567	iron ion binding;endoplasmic reticulum membrane;heme binding;protein ubiquitination;oxidoreductase activity, acting on paired donors, with incorporation or reduction of molecular oxygen;monooxygenase activity	Cellular Component;Biological Process;Molecular Function	protein ubiquitination-IEA;heme binding-IEA;intracellular membrane-bounded organelle-IEA;monooxygenase activity-IEA;oxidation-reduction process-IEA;oxidoreductase activity, acting on paired donors, with incorporation or reduction of molecular oxygen-IEA;oxidoreductase activity-IEA;membrane-IEA;organelle membrane-IEA;endoplasmic reticulum membrane-IEA;metal ion binding-IEA;iron ion binding-IEA	CYP
AAEL001960	101	77	154	93	116	61	64	63	78	26	49	27	32	20	18	74	43	60	83	82	cytochrome P450	probable cytochrome P450 mitochondrial	GO:0005789;GO:0005506;GO:0016705;GO:0004497;GO:0020037	iron ion binding;endoplasmic reticulum membrane;heme binding;oxidoreductase activity, acting on paired donors, with incorporation or reduction of molecular oxygen;monooxygenase activity	Cellular Component;Molecular Function	monooxygenase activity-IEA;oxidation-reduction process-IEA;oxidoreductase activity, acting on paired donors, with incorporation or reduction of molecular oxygen-IEA;heme binding-IEA;oxidoreductase activity-IEA;membrane-IEA;organelle membrane-IEA;endoplasmic reticulum membrane-IEA;metal ion binding-IEA;iron ion binding-IEA	CYP
AAEL002005	6	3	0	29	18	27	7	11	20	6	23	12	8	10	29	41	36	19	27	50	cytochrome P450	cytochrome P450 CYP12A2-like isoform X1	GO:0005789;GO:0005506;GO:0016705;GO:0004497;GO:0020037	iron ion binding;endoplasmic reticulum membrane;heme binding;oxidoreductase activity, acting on paired donors, with incorporation or reduction of molecular oxygen;monooxygenase activity	Cellular Component;Molecular Function	monooxygenase activity-IEA;oxidation-reduction process-IEA;oxidoreductase activity, acting on paired donors, with incorporation or reduction of molecular oxygen-IEA;heme binding-IEA;oxidoreductase activity-IEA;membrane-IEA;organelle membrane-IEA;endoplasmic reticulum membrane-IEA;metal ion binding-IEA;iron ion binding-IEA	CYP
AAEL002031	307	333	274	224	253	203	99	93	229	65	108	61	56	69	102	540	391	159	354	311	cytochrome P450	cytochrome P450 CYP12A2-like isoform X1	GO:0005789;GO:0005506;GO:0016705;GO:0004497;GO:0020037	iron ion binding;endoplasmic reticulum membrane;heme binding;oxidoreductase activity, acting on paired donors, with incorporation or reduction of molecular oxygen;monooxygenase activity	Cellular Component;Molecular Function	monooxygenase activity-IEA;oxidation-reduction process-IEA;oxidoreductase activity, acting on paired donors, with incorporation or reduction of molecular oxygen-IEA;heme binding-IEA;oxidoreductase activity-IEA;membrane-IEA;organelle membrane-IEA;endoplasmic reticulum membrane-IEA;metal ion binding-IEA;iron ion binding-IEA	CYP
AAEL001292	0	2	0	0	0	0	0	1	0	0	0	0	0	0	0	0	0	0	1	0	cytochrome P450	cytochrome P450	GO:0005506;GO:0016705;GO:0016021;GO:0004497;GO:0020037	iron ion binding;heme binding;oxidoreductase activity, acting on paired donors, with incorporation or reduction of molecular oxygen;monooxygenase activity;integral component of membrane	Cellular Component;Molecular Function	monooxygenase activity-IEA;oxidation-reduction process-IEA;oxidoreductase activity, acting on paired donors, with incorporation or reduction of molecular oxygen-IEA;heme binding-IEA;oxidoreductase activity-IEA;membrane-IEA;metal ion binding-IEA;integral component of membrane-IEA;iron ion binding-IEA	CYP
AAEL001312	228	301	195	155	180	77	55	31	165	22	106	52	40	41	102	280	119	121	445	163	Cytochrome P450 monooxygenase CYP9M6v2 [Source:UniProtKB/TrEMBL;Acc:X5HYQ8]	cytochrome P450	GO:0005506;GO:0016705;GO:0016021;GO:0004497;GO:0020037	iron ion binding;heme binding;oxidoreductase activity, acting on paired donors, with incorporation or reduction of molecular oxygen;monooxygenase activity;integral component of membrane	Cellular Component;Molecular Function	monooxygenase activity-IEA;oxidation-reduction process-IEA;oxidoreductase activity, acting on paired donors, with incorporation or reduction of molecular oxygen-IEA;heme binding-IEA;oxidoreductase activity-IEA;membrane-IEA;metal ion binding-IEA;integral component of membrane-IEA;iron ion binding-IEA	CYP
AAEL025530	1	7	12	23	16	8	5	8	23	2	17	4	9	5	7	8	1	15	34	22	unspecified product	cytochrome P450	GO:0005506;GO:0016705;GO:0016021;GO:0004497;GO:0020037	iron ion binding;heme binding;oxidoreductase activity, acting on paired donors, with incorporation or reduction of molecular oxygen;monooxygenase activity;integral component of membrane	Cellular Component;Molecular Function	monooxygenase activity-IEA;oxidation-reduction process-IEA;oxidoreductase activity, acting on paired donors, with incorporation or reduction of molecular oxygen-IEA;heme binding-IEA;oxidoreductase activity-IEA;membrane-IEA;metal ion binding-IEA;integral component of membrane-IEA;iron ion binding-IEA	CYP
AAEL001320	8	11	10	6	4	13	3	1	16	3	3	2	3	3	4	17	12	7	23	6	cytochrome P450	cytochrome P450	GO:0005506;GO:0016705;GO:0016021;GO:0004497;GO:0020037	iron ion binding;heme binding;oxidoreductase activity, acting on paired donors, with incorporation or reduction of molecular oxygen;monooxygenase activity;integral component of membrane	Cellular Component;Molecular Function	monooxygenase activity-IEA;oxidation-reduction process-IEA;oxidoreductase activity, acting on paired donors, with incorporation or reduction of molecular oxygen-IEA;heme binding-IEA;oxidoreductase activity-IEA;membrane-IEA;metal ion binding-IEA;integral component of membrane-IEA;iron ion binding-IEA	CYP
AAEL020558	1	4	1	0	4	2	0	0	0	2	0	0	0	0	0	0	0	0	2	0	unspecified product	cytochrome P450 9e2-like	GO:0005506;GO:0016705;GO:0016021;GO:0004497;GO:0020037	iron ion binding;heme binding;oxidoreductase activity, acting on paired donors, with incorporation or reduction of molecular oxygen;monooxygenase activity;integral component of membrane	Cellular Component;Molecular Function	monooxygenase activity-IEA;oxidation-reduction process-IEA;oxidoreductase activity, acting on paired donors, with incorporation or reduction of molecular oxygen-IEA;heme binding-IEA;oxidoreductase activity-IEA;membrane-IEA;metal ion binding-IEA;integral component of membrane-IEA;iron ion binding-IEA	CYP
AAEL006257	0	0	0	5	1	0	2	3	0	0	0	0	0	0	0	0	0	1	0	1	cytochrome P450	cytochrome P450 4V2	GO:0005506;GO:0016705;GO:0004497;GO:0020037	iron ion binding;heme binding;oxidoreductase activity, acting on paired donors, with incorporation or reduction of molecular oxygen;monooxygenase activity	Molecular Function	monooxygenase activity-IEA;oxidation-reduction process-IEA;oxidoreductase activity, acting on paired donors, with incorporation or reduction of molecular oxygen-IEA;heme binding-IEA;oxidoreductase activity-IEA;metal ion binding-IEA;iron ion binding-IEA	CYP
AAEL018028	0	0	2	2	1	2	10	7	0	0	1	0	0	0	1	0	0	7	4	11	Cytochrome P450 [Source:UniProtKB/TrEMBL;Acc:A0A1S4G6V3]	cytochrome P450 4V2	GO:0005506;GO:0016705;GO:0004497;GO:0020037	iron ion binding;heme binding;oxidoreductase activity, acting on paired donors, with incorporation or reduction of molecular oxygen;monooxygenase activity	Molecular Function	monooxygenase activity-IEA;oxidation-reduction process-IEA;oxidoreductase activity, acting on paired donors, with incorporation or reduction of molecular oxygen-IEA;heme binding-IEA;oxidoreductase activity-IEA;metal ion binding-IEA;iron ion binding-IEA	CYP
AAEL023949	0	0	1	0	0	0	0	0	0	0	0	0	0	0	0	0	0	1	0	2	unspecified product	cytochrome P450 4V2	GO:0005506;GO:0016705;GO:0004497;GO:0020037	iron ion binding;heme binding;oxidoreductase activity, acting on paired donors, with incorporation or reduction of molecular oxygen;monooxygenase activity	Molecular Function	monooxygenase activity-IEA;oxidation-reduction process-IEA;oxidoreductase activity, acting on paired donors, with incorporation or reduction of molecular oxygen-IEA;heme binding-IEA;oxidoreductase activity-IEA;metal ion binding-IEA;iron ion binding-IEA	CYP
AAEL006058	17	14	19	3	3	0	10	15	6	1	2	2	0	0	2	7	4	8	8	3	cytochrome P450	cytochrome P450 4c21-like	GO:0005506;GO:0016705;GO:0016020;GO:0004497;GO:0020037	iron ion binding;membrane;heme binding;oxidoreductase activity, acting on paired donors, with incorporation or reduction of molecular oxygen;monooxygenase activity	Cellular Component;Molecular Function	monooxygenase activity-IEA;oxidation-reduction process-IEA;oxidoreductase activity, acting on paired donors, with incorporation or reduction of molecular oxygen-IEA;heme binding-IEA;oxidoreductase activity-IEA;membrane-IEA;metal ion binding-IEA;integral component of membrane-IEA;iron ion binding-IEA	CYP
AAEL006044	307	626	547	249	117	50	50	51	101	31	71	54	12	27	160	387	225	60	109	80	cytochrome P450	probable cytochrome P450 313a4	GO:0005506;GO:0016705;GO:0016021;GO:0004497;GO:0020037	iron ion binding;heme binding;oxidoreductase activity, acting on paired donors, with incorporation or reduction of molecular oxygen;monooxygenase activity;integral component of membrane	Cellular Component;Molecular Function	monooxygenase activity-IEA;oxidation-reduction process-IEA;oxidoreductase activity, acting on paired donors, with incorporation or reduction of molecular oxygen-IEA;heme binding-IEA;oxidoreductase activity-IEA;membrane-IEA;metal ion binding-IEA;integral component of membrane-IEA;iron ion binding-IEA	CYP
AAEL003380	44	68	24	34	30	26	16	14	76	12	8	21	12	8	6	32	27	34	30	17	Cytochrome P450 [Source:UniProtKB/TrEMBL;Acc:A0A1S4F4H4]	cytochrome P450	GO:0005506;GO:0016705;GO:0016021;GO:0004497;GO:0020037	iron ion binding;heme binding;oxidoreductase activity, acting on paired donors, with incorporation or reduction of molecular oxygen;monooxygenase activity;integral component of membrane	Cellular Component;Molecular Function	monooxygenase activity-IEA;oxidation-reduction process-IEA;oxidoreductase activity, acting on paired donors, with incorporation or reduction of molecular oxygen-IEA;heme binding-IEA;oxidoreductase activity-IEA;membrane-IEA;metal ion binding-IEA;integral component of membrane-IEA;iron ion binding-IEA	CYP
AAEL003399	2	13	3	0	0	1	4	2	4	0	0	0	0	0	1	3	0	0	1	3	cytochrome P450	cytochrome P450 4d2-like	GO:0005506;GO:0016705;GO:0016021;GO:0004497;GO:0020037	iron ion binding;heme binding;oxidoreductase activity, acting on paired donors, with incorporation or reduction of molecular oxygen;monooxygenase activity;integral component of membrane	Cellular Component;Molecular Function	monooxygenase activity-IEA;oxidation-reduction process-IEA;oxidoreductase activity, acting on paired donors, with incorporation or reduction of molecular oxygen-IEA;heme binding-IEA;oxidoreductase activity-IEA;membrane-IEA;metal ion binding-IEA;integral component of membrane-IEA;iron ion binding-IEA	CYP
AAEL003890	201	189	120	36	53	26	4	8	39	9	17	33	14	9	70	70	74	21	35	44	cytochrome P450	probable cytochrome P450 28a5	GO:0005789;GO:0005506;GO:0016705;GO:0016021;GO:0004497;GO:0020037	iron ion binding;endoplasmic reticulum membrane;heme binding;oxidoreductase activity, acting on paired donors, with incorporation or reduction of molecular oxygen;monooxygenase activity;integral component of membrane	Cellular Component;Molecular Function	monooxygenase activity-IEA;oxidation-reduction process-IEA;oxidoreductase activity, acting on paired donors, with incorporation or reduction of molecular oxygen-IEA;heme binding-IEA;oxidoreductase activity-IEA;membrane-IEA;organelle membrane-IEA;endoplasmic reticulum membrane-IEA;metal ion binding-IEA;integral component of membrane-IEA;iron ion binding-IEA	CYP
AAEL011770	5	6	6	8	11	9	15	14	8	0	2	0	0	2	3	8	4	8	2	2	cytochrome P450	cytochrome P450 4C1-like	GO:0005506;GO:0016705;GO:0016020;GO:0004497;GO:0020037	iron ion binding;membrane;heme binding;oxidoreductase activity, acting on paired donors, with incorporation or reduction of molecular oxygen;monooxygenase activity	Cellular Component;Molecular Function	monooxygenase activity-IEA;oxidation-reduction process-IEA;oxidoreductase activity, acting on paired donors, with incorporation or reduction of molecular oxygen-IEA;heme binding-IEA;oxidoreductase activity-IEA;membrane-IEA;metal ion binding-IEA;integral component of membrane-IEA;iron ion binding-IEA	CYP
AAEL011761	4	0	0	2	0	1	3	1	1	0	0	1	0	0	2	5	0	0	2	0	cytochrome P450	probable cytochrome P450 313a4	GO:0005789;GO:0005506;GO:0016705;GO:0004497;GO:0020037	iron ion binding;endoplasmic reticulum membrane;heme binding;oxidoreductase activity, acting on paired donors, with incorporation or reduction of molecular oxygen;monooxygenase activity	Cellular Component;Molecular Function	monooxygenase activity-IEA;oxidation-reduction process-IEA;oxidoreductase activity, acting on paired donors, with incorporation or reduction of molecular oxygen-IEA;heme binding-IEA;oxidoreductase activity-IEA;membrane-IEA;organelle membrane-IEA;endoplasmic reticulum membrane-IEA;metal ion binding-IEA;iron ion binding-IEA	CYP
AAEL020553	1	0	1	0	3	1	0	2	0	1	0	0	0	0	0	0	3	1	0	1	unspecified product	probable cytochrome P450 313a4	GO:0005789;GO:0005506;GO:0016705;GO:0004497;GO:0020037	iron ion binding;endoplasmic reticulum membrane;heme binding;oxidoreductase activity, acting on paired donors, with incorporation or reduction of molecular oxygen;monooxygenase activity	Cellular Component;Molecular Function	monooxygenase activity-IEA;oxidation-reduction process-IEA;oxidoreductase activity, acting on paired donors, with incorporation or reduction of molecular oxygen-IEA;heme binding-IEA;oxidoreductase activity-IEA;membrane-IEA;organelle membrane-IEA;endoplasmic reticulum membrane-IEA;metal ion binding-IEA;iron ion binding-IEA	CYP
AAEL022568	40	100	49	37	25	11	10	23	28	1	3	7	5	1	9	56	49	19	31	19	unspecified product	probable cytochrome P450 313a4	GO:0005506;GO:0016705;GO:0031090;GO:0004497;GO:0020037	iron ion binding;heme binding;oxidoreductase activity, acting on paired donors, with incorporation or reduction of molecular oxygen;monooxygenase activity;organelle membrane	Cellular Component;Molecular Function	monooxygenase activity-IEA;oxidation-reduction process-IEA;oxidoreductase activity, acting on paired donors, with incorporation or reduction of molecular oxygen-IEA;heme binding-IEA;oxidoreductase activity-IEA;membrane-IEA;organelle membrane-IEA;endoplasmic reticulum membrane-IEA;metal ion binding-IEA;iron ion binding-IEA	CYP
AAEL012770	152	387	229	91	53	36	25	49	144	53	71	84	27	15	233	1066	173	81	192	105	cytochrome P450	cytochrome P450 4C1-like	GO:0005506;GO:0016705;GO:0031090;GO:0004497;GO:0020037	iron ion binding;heme binding;oxidoreductase activity, acting on paired donors, with incorporation or reduction of molecular oxygen;monooxygenase activity;organelle membrane	Cellular Component;Molecular Function	monooxygenase activity-IEA;oxidation-reduction process-IEA;oxidoreductase activity, acting on paired donors, with incorporation or reduction of molecular oxygen-IEA;heme binding-IEA;oxidoreductase activity-IEA;membrane-IEA;organelle membrane-IEA;endoplasmic reticulum membrane-IEA;metal ion binding-IEA;integral component of membrane-IEA;iron ion binding-IEA	CYP
AAEL012772	283	504	418	96	48	24	33	60	120	16	112	88	8	15	53	355	48	33	141	106	cytochrome P450	cytochrome P450 4c21-like	GO:0005506;GO:0016705;GO:0016021;GO:0004497;GO:0020037	iron ion binding;heme binding;oxidoreductase activity, acting on paired donors, with incorporation or reduction of molecular oxygen;monooxygenase activity;integral component of membrane	Cellular Component;Molecular Function	monooxygenase activity-IEA;oxidation-reduction process-IEA;oxidoreductase activity, acting on paired donors, with incorporation or reduction of molecular oxygen-IEA;heme binding-IEA;oxidoreductase activity-IEA;membrane-IEA;metal ion binding-IEA;integral component of membrane-IEA;iron ion binding-IEA	CYP
AAEL012761	41	70	18	22	20	8	6	17	4	3	13	8	1	3	35	80	34	9	6	9	cytochrome P450	cytochrome P450 4c21-like	GO:0005506;GO:0016705;GO:0004497;GO:0020037	iron ion binding;heme binding;oxidoreductase activity, acting on paired donors, with incorporation or reduction of molecular oxygen;monooxygenase activity	Molecular Function	monooxygenase activity-IEA;oxidation-reduction process-IEA;oxidoreductase activity, acting on paired donors, with incorporation or reduction of molecular oxygen-IEA;heme binding-IEA;oxidoreductase activity-IEA;metal ion binding-IEA;iron ion binding-IEA	CYP
AAEL012769	0	0	1	17	36	6	0	2	0	0	0	2	0	0	16	12	92	0	0	0	cytochrome P450	probable cytochrome P450 313a4	GO:0005789;GO:0005506;GO:0016705;GO:0004497;GO:0020037	iron ion binding;endoplasmic reticulum membrane;heme binding;oxidoreductase activity, acting on paired donors, with incorporation or reduction of molecular oxygen;monooxygenase activity	Cellular Component;Molecular Function	monooxygenase activity-IEA;oxidation-reduction process-IEA;oxidoreductase activity, acting on paired donors, with incorporation or reduction of molecular oxygen-IEA;heme binding-IEA;oxidoreductase activity-IEA;membrane-IEA;organelle membrane-IEA;endoplasmic reticulum membrane-IEA;metal ion binding-IEA;iron ion binding-IEA	CYP
AAEL012765	19	20	11	8	8	0	1	0	0	2	7	12	0	0	14	12	42	5	3	0	cytochrome P450	probable cytochrome P450 313a4	GO:0005789;GO:0005506;GO:0016705;GO:0004497;GO:0020037	iron ion binding;endoplasmic reticulum membrane;heme binding;oxidoreductase activity, acting on paired donors, with incorporation or reduction of molecular oxygen;monooxygenase activity	Cellular Component;Molecular Function	monooxygenase activity-IEA;oxidation-reduction process-IEA;oxidoreductase activity, acting on paired donors, with incorporation or reduction of molecular oxygen-IEA;heme binding-IEA;oxidoreductase activity-IEA;membrane-IEA;organelle membrane-IEA;endoplasmic reticulum membrane-IEA;metal ion binding-IEA;iron ion binding-IEA	CYP
AAEL012762	41	84	55	89	258	125	59	62	21	20	25	21	8	8	170	230	334	20	30	29	cytochrome P450	cytochrome P450 4C1-like	GO:0005506;GO:0016705;GO:0016020;GO:0004497;GO:0020037	iron ion binding;membrane;heme binding;oxidoreductase activity, acting on paired donors, with incorporation or reduction of molecular oxygen;monooxygenase activity	Cellular Component;Molecular Function	monooxygenase activity-IEA;oxidation-reduction process-IEA;oxidoreductase activity, acting on paired donors, with incorporation or reduction of molecular oxygen-IEA;heme binding-IEA;oxidoreductase activity-IEA;membrane-IEA;organelle membrane-IEA;endoplasmic reticulum membrane-IEA;metal ion binding-IEA;integral component of membrane-IEA;iron ion binding-IEA	CYP
AAEL012766	70	116	53	33	35	15	27	28	27	1	13	10	3	1	33	114	15	6	11	24	cytochrome P450	cytochrome P450 4c21-like	GO:0005506;GO:0016705;GO:0016021;GO:0004497;GO:0020037	iron ion binding;heme binding;oxidoreductase activity, acting on paired donors, with incorporation or reduction of molecular oxygen;monooxygenase activity;integral component of membrane	Cellular Component;Molecular Function	monooxygenase activity-IEA;oxidation-reduction process-IEA;oxidoreductase activity, acting on paired donors, with incorporation or reduction of molecular oxygen-IEA;heme binding-IEA;oxidoreductase activity-IEA;membrane-IEA;metal ion binding-IEA;integral component of membrane-IEA;iron ion binding-IEA	CYP
AAEL000340	17	25	21	10	44	21	14	14	10	47	13	22	6	13	117	230	140	30	21	96	cytochrome P450	cytochrome P450 4C1-like	GO:0005506;GO:0016705;GO:0004497;GO:0020037	iron ion binding;heme binding;oxidoreductase activity, acting on paired donors, with incorporation or reduction of molecular oxygen;monooxygenase activity	Molecular Function	monooxygenase activity-IEA;oxidation-reduction process-IEA;oxidoreductase activity, acting on paired donors, with incorporation or reduction of molecular oxygen-IEA;heme binding-IEA;oxidoreductase activity-IEA;metal ion binding-IEA;iron ion binding-IEA	CYP
AAEL020266	9	18	16	4	7	3	1	10	13	0	4	3	0	0	4	19	0	1	4	3	unspecified product	cytochrome P450 4c21-like	GO:0005506;GO:0016705;GO:0004497;GO:0020037	iron ion binding;heme binding;oxidoreductase activity, acting on paired donors, with incorporation or reduction of molecular oxygen;monooxygenase activity	Molecular Function	monooxygenase activity-IEA;oxidation-reduction process-IEA;oxidoreductase activity, acting on paired donors, with incorporation or reduction of molecular oxygen-IEA;heme binding-IEA;oxidoreductase activity-IEA;metal ion binding-IEA;iron ion binding-IEA	CYP
AAEL000338	25	7	13	14	3	2	2	0	20	2	1	2	0	0	1	0	19	1	2	0	cytochrome P450	cytochrome P450 4c21-like	GO:0005789;GO:0005506;GO:0016705;GO:0016021;GO:0004497;GO:0020037	iron ion binding;endoplasmic reticulum membrane;heme binding;oxidoreductase activity, acting on paired donors, with incorporation or reduction of molecular oxygen;monooxygenase activity;integral component of membrane	Cellular Component;Molecular Function	monooxygenase activity-IEA;oxidation-reduction process-IEA;oxidoreductase activity, acting on paired donors, with incorporation or reduction of molecular oxygen-IEA;heme binding-IEA;oxidoreductase activity-IEA;membrane-IEA;organelle membrane-IEA;endoplasmic reticulum membrane-IEA;metal ion binding-IEA;integral component of membrane-IEA;iron ion binding-IEA	CYP
AAEL017136	530	706	767	244	210	80	92	126	224	41	131	58	14	33	144	909	416	164	240	169	cytochrome P450	cytochrome P450 4C1-like	GO:0005506;GO:0016705;GO:0004497;GO:0020037	iron ion binding;heme binding;oxidoreductase activity, acting on paired donors, with incorporation or reduction of molecular oxygen;monooxygenase activity	Molecular Function	monooxygenase activity-IEA;oxidation-reduction process-IEA;oxidoreductase activity, acting on paired donors, with incorporation or reduction of molecular oxygen-IEA;heme binding-IEA;oxidoreductase activity-IEA;metal ion binding-IEA;iron ion binding-IEA	CYP
AAEL017215	2	0	0	0	0	1	0	0	0	0	0	0	0	0	0	0	0	0	0	0	cytochrome P450	cytochrome P450 4c21-like	GO:0005506;GO:0016705;GO:0004497;GO:0020037	iron ion binding;heme binding;oxidoreductase activity, acting on paired donors, with incorporation or reduction of molecular oxygen;monooxygenase activity	Molecular Function	monooxygenase activity-IEA;oxidation-reduction process-IEA;oxidoreductase activity, acting on paired donors, with incorporation or reduction of molecular oxygen-IEA;heme binding-IEA;oxidoreductase activity-IEA;metal ion binding-IEA;iron ion binding-IEA	CYP
AAEL000320	66	151	133	28	10	17	12	21	24	5	52	12	11	34	98	251	65	30	77	20	cytochrome P450	cytochrome P450 4C1-like	GO:0005506;GO:0016705;GO:0004497;GO:0020037	iron ion binding;heme binding;oxidoreductase activity, acting on paired donors, with incorporation or reduction of molecular oxygen;monooxygenase activity	Molecular Function	monooxygenase activity-IEA;oxidation-reduction process-IEA;oxidoreductase activity, acting on paired donors, with incorporation or reduction of molecular oxygen-IEA;heme binding-IEA;oxidoreductase activity-IEA;metal ion binding-IEA;iron ion binding-IEA	CYP
AAEL029116	2	7	1	2	1	0	1	0	22	0	0	1	2	0	1	7	4	1	2	2	unspecified product	cytochrome P450 4c21-like	GO:0005506;GO:0016705;GO:0004497;GO:0020037	iron ion binding;heme binding;oxidoreductase activity, acting on paired donors, with incorporation or reduction of molecular oxygen;monooxygenase activity	Molecular Function	monooxygenase activity-IEA;oxidation-reduction process-IEA;oxidoreductase activity, acting on paired donors, with incorporation or reduction of molecular oxygen-IEA;heme binding-IEA;oxidoreductase activity-IEA;metal ion binding-IEA;iron ion binding-IEA	CYP
AAEL000357	0	0	0	0	0	0	0	0	0	0	0	0	0	0	0	0	0	0	0	0	cytochrome P450	cytochrome P450 4c21-like	GO:0005506;GO:0016705;GO:0004497;GO:0020037	iron ion binding;heme binding;oxidoreductase activity, acting on paired donors, with incorporation or reduction of molecular oxygen;monooxygenase activity	Molecular Function	monooxygenase activity-IEA;oxidation-reduction process-IEA;oxidoreductase activity, acting on paired donors, with incorporation or reduction of molecular oxygen-IEA;heme binding-IEA;oxidoreductase activity-IEA;metal ion binding-IEA;iron ion binding-IEA	CYP
AAEL000326	0	0	0	0	0	0	0	0	0	0	0	0	0	0	0	0	0	0	0	0	cytochrome P450	cytochrome P450 4c21-like	GO:0005506;GO:0016705;GO:0004497;GO:0020037	iron ion binding;heme binding;oxidoreductase activity, acting on paired donors, with incorporation or reduction of molecular oxygen;monooxygenase activity	Molecular Function	monooxygenase activity-IEA;oxidation-reduction process-IEA;oxidoreductase activity, acting on paired donors, with incorporation or reduction of molecular oxygen-IEA;heme binding-IEA;oxidoreductase activity-IEA;metal ion binding-IEA;iron ion binding-IEA	CYP
AAEL005788	7	3	13	4	1	1	2	0	6	1	0	0	2	2	2	14	8	1	2	0	cytochrome P450	cytochrome P450 4c21-like	GO:0005506;GO:0016705;GO:0016020;GO:0004497;GO:0020037	iron ion binding;membrane;heme binding;oxidoreductase activity, acting on paired donors, with incorporation or reduction of molecular oxygen;monooxygenase activity	Cellular Component;Molecular Function	monooxygenase activity-IEA;oxidation-reduction process-IEA;oxidoreductase activity, acting on paired donors, with incorporation or reduction of molecular oxygen-IEA;heme binding-IEA;oxidoreductase activity-IEA;membrane-IEA;organelle membrane-IEA;endoplasmic reticulum membrane-IEA;metal ion binding-IEA;integral component of membrane-IEA;iron ion binding-IEA	CYP
AAEL005771	0	0	0	0	0	0	0	0	0	0	0	0	0	0	0	0	0	0	0	0	cytochrome P450	cytochrome P450 4c21-like	GO:0005506;GO:0016705;GO:0031090;GO:0004497;GO:0020037	iron ion binding;heme binding;oxidoreductase activity, acting on paired donors, with incorporation or reduction of molecular oxygen;monooxygenase activity;organelle membrane	Cellular Component;Molecular Function	monooxygenase activity-IEA;oxidation-reduction process-IEA;oxidoreductase activity, acting on paired donors, with incorporation or reduction of molecular oxygen-IEA;heme binding-IEA;oxidoreductase activity-IEA;membrane-IEA;organelle membrane-IEA;endoplasmic reticulum membrane-IEA;metal ion binding-IEA;integral component of membrane-IEA;iron ion binding-IEA	CYP
AAEL005775	16	2	6	6	2	2	0	0	15	0	0	0	0	0	0	11	0	2	0	2	cytochrome P450	cytochrome P450 4c21-like	GO:0005506;GO:0016705;GO:0004497;GO:0020037	iron ion binding;heme binding;oxidoreductase activity, acting on paired donors, with incorporation or reduction of molecular oxygen;monooxygenase activity	Molecular Function	monooxygenase activity-IEA;oxidation-reduction process-IEA;oxidoreductase activity, acting on paired donors, with incorporation or reduction of molecular oxygen-IEA;heme binding-IEA;oxidoreductase activity-IEA;metal ion binding-IEA;iron ion binding-IEA	CYP
AAEL007812	209	48	29	8	3	21	6	1	6	9	2	7	7	1	0	48	14	1	3	5	cytochrome P450	cytochrome P450 4d2-like	GO:0005506;GO:0016705;GO:0016021;GO:0004497;GO:0020037	iron ion binding;heme binding;oxidoreductase activity, acting on paired donors, with incorporation or reduction of molecular oxygen;monooxygenase activity;integral component of membrane	Cellular Component;Molecular Function	monooxygenase activity-IEA;oxidation-reduction process-IEA;oxidoreductase activity, acting on paired donors, with incorporation or reduction of molecular oxygen-IEA;heme binding-IEA;oxidoreductase activity-IEA;membrane-IEA;metal ion binding-IEA;integral component of membrane-IEA;iron ion binding-IEA	CYP
AAEL007816	238	170	153	142	109	114	55	29	116	22	95	39	10	30	82	268	184	108	195	120	cytochrome P450	cytochrome P450 4d2-like isoform X1	GO:0005506;GO:0016705;GO:0004497;GO:0020037	iron ion binding;heme binding;oxidoreductase activity, acting on paired donors, with incorporation or reduction of molecular oxygen;monooxygenase activity	Molecular Function	monooxygenase activity-IEA;oxidation-reduction process-IEA;oxidoreductase activity, acting on paired donors, with incorporation or reduction of molecular oxygen-IEA;heme binding-IEA;oxidoreductase activity-IEA;metal ion binding-IEA;iron ion binding-IEA	CYP
AAEL007795	3	1	4	3	3	2	3	3	5	0	2	0	0	0	4	4	2	0	1	1	cytochrome P450	cytochrome P450 4d1	GO:0005506;GO:0016705;GO:0004497;GO:0020037	iron ion binding;heme binding;oxidoreductase activity, acting on paired donors, with incorporation or reduction of molecular oxygen;monooxygenase activity	Molecular Function	monooxygenase activity-IEA;oxidation-reduction process-IEA;oxidoreductase activity, acting on paired donors, with incorporation or reduction of molecular oxygen-IEA;heme binding-IEA;oxidoreductase activity-IEA;metal ion binding-IEA;iron ion binding-IEA	CYP
AAEL007807	106	145	116	67	101	78	73	42	54	49	29	72	0	4	28	139	122	25	46	114	cytochrome P450	cytochrome P450 4d1-like	GO:0005506;GO:0016705;GO:0004497;GO:0020037	iron ion binding;heme binding;oxidoreductase activity, acting on paired donors, with incorporation or reduction of molecular oxygen;monooxygenase activity	Molecular Function	monooxygenase activity-IEA;oxidation-reduction process-IEA;oxidoreductase activity, acting on paired donors, with incorporation or reduction of molecular oxygen-IEA;heme binding-IEA;oxidoreductase activity-IEA;metal ion binding-IEA;iron ion binding-IEA	CYP
AAEL007808	222	169	107	81	88	65	20	26	71	14	48	38	9	13	90	140	139	54	87	85	cytochrome P450	cytochrome P450	GO:0005506;GO:0016705;GO:0004497;GO:0020037	iron ion binding;heme binding;oxidoreductase activity, acting on paired donors, with incorporation or reduction of molecular oxygen;monooxygenase activity	Molecular Function	monooxygenase activity-IEA;oxidation-reduction process-IEA;oxidoreductase activity, acting on paired donors, with incorporation or reduction of molecular oxygen-IEA;heme binding-IEA;oxidoreductase activity-IEA;metal ion binding-IEA;iron ion binding-IEA	CYP
AAEL007815	15	6	6	4	2	2	7	6	11	0	4	1	0	2	11	12	10	1	2	7	cytochrome P450	cytochrome P450 4d1-like	GO:0005506;GO:0016705;GO:0004497;GO:0020037	iron ion binding;heme binding;oxidoreductase activity, acting on paired donors, with incorporation or reduction of molecular oxygen;monooxygenase activity	Molecular Function	monooxygenase activity-IEA;oxidation-reduction process-IEA;oxidoreductase activity, acting on paired donors, with incorporation or reduction of molecular oxygen-IEA;heme binding-IEA;oxidoreductase activity-IEA;metal ion binding-IEA;iron ion binding-IEA	CYP
AAEL007798	260	211	103	80	51	58	49	47	75	24	48	30	25	18	65	209	113	35	101	60	cytochrome P450	cytochrome P450 4d2-like	GO:0005506;GO:0016705;GO:0004497;GO:0020037	iron ion binding;heme binding;oxidoreductase activity, acting on paired donors, with incorporation or reduction of molecular oxygen;monooxygenase activity	Molecular Function	monooxygenase activity-IEA;signal transduction-IEA;oxidation-reduction process-IEA;oxidoreductase activity, acting on paired donors, with incorporation or reduction of molecular oxygen-IEA;heme binding-IEA;oxidoreductase activity-IEA;membrane-IEA;metal ion binding-IEA;integral component of membrane-IEA;iron ion binding-IEA	CYP
AAEL019754	63	86	37	39	30	51	25	14	44	9	22	10	2	4	33	47	36	15	26	31	unspecified product	cytochrome P450 4d2-like	GO:0016491;GO:0007165;GO:0016020;GO:0005488	membrane;signal transduction;binding;oxidoreductase activity	Cellular Component;Biological Process;Molecular Function	monooxygenase activity-IEA;signal transduction-IEA;oxidation-reduction process-IEA;oxidoreductase activity, acting on paired donors, with incorporation or reduction of molecular oxygen-IEA;heme binding-IEA;membrane-IEA;integral component of membrane-IEA;iron ion binding-IEA	CYP
AAEL019659	1	0	2	5	7	2	27	33	11	0	2	0	3	2	0	6	2	1	2	9	unspecified product	cytochrome P450 4c21-like	GO:0005506;GO:0016705;GO:0016021;GO:0004497;GO:0020037	iron ion binding;heme binding;oxidoreductase activity, acting on paired donors, with incorporation or reduction of molecular oxygen;monooxygenase activity;integral component of membrane	Cellular Component;Molecular Function	monooxygenase activity-IEA;oxidation-reduction process-IEA;oxidoreductase activity, acting on paired donors, with incorporation or reduction of molecular oxygen-IEA;heme binding-IEA;oxidoreductase activity-IEA;membrane-IEA;metal ion binding-IEA;integral component of membrane-IEA;iron ion binding-IEA	CYP
AAEL021861	613	1133	535	187	237	279	81	52	65	316	262	99	24	56	116	458	351	33	110	95	unspecified product	probable cytochrome P450 28a5	GO:0005789;GO:0005506;GO:0016705;GO:0016021;GO:0004497;GO:0020037	iron ion binding;endoplasmic reticulum membrane;heme binding;oxidoreductase activity, acting on paired donors, with incorporation or reduction of molecular oxygen;monooxygenase activity;integral component of membrane	Cellular Component;Molecular Function	monooxygenase activity-IEA;oxidation-reduction process-IEA;oxidoreductase activity, acting on paired donors, with incorporation or reduction of molecular oxygen-IEA;heme binding-IEA;oxidoreductase activity-IEA;membrane-IEA;organelle membrane-IEA;endoplasmic reticulum membrane-IEA;metal ion binding-IEA;integral component of membrane-IEA;iron ion binding-IEA	CYP
AAEL007024	1171	1145	997	291	295	433	158	68	81	73	179	78	59	79	175	416	271	51	127	144	cytochrome P450	probable cytochrome P450 28a5	GO:0005789;GO:0005506;GO:0016705;GO:0016021;GO:0004497;GO:0020037	iron ion binding;endoplasmic reticulum membrane;heme binding;oxidoreductase activity, acting on paired donors, with incorporation or reduction of molecular oxygen;monooxygenase activity;integral component of membrane	Cellular Component;Molecular Function	monooxygenase activity-IEA;oxidation-reduction process-IEA;oxidoreductase activity, acting on paired donors, with incorporation or reduction of molecular oxygen-IEA;heme binding-IEA;oxidoreductase activity-IEA;membrane-IEA;organelle membrane-IEA;endoplasmic reticulum membrane-IEA;metal ion binding-IEA;integral component of membrane-IEA;iron ion binding-IEA	CYP
AAEL006989	73	93	163	51	66	89	30	20	10	15	42	7	12	12	66	67	74	6	12	24	cytochrome P450	probable cytochrome P450 28a5	GO:0005789;GO:0005506;GO:0016705;GO:0016021;GO:0004497;GO:0020037	iron ion binding;endoplasmic reticulum membrane;heme binding;oxidoreductase activity, acting on paired donors, with incorporation or reduction of molecular oxygen;monooxygenase activity;integral component of membrane	Cellular Component;Molecular Function	monooxygenase activity-IEA;oxidation-reduction process-IEA;oxidoreductase activity, acting on paired donors, with incorporation or reduction of molecular oxygen-IEA;heme binding-IEA;oxidoreductase activity-IEA;membrane-IEA;organelle membrane-IEA;endoplasmic reticulum membrane-IEA;metal ion binding-IEA;integral component of membrane-IEA;iron ion binding-IEA	CYP
AAEL006992	48	55	29	10	23	21	7	9	17	6	13	20	2	4	26	31	41	16	19	35	cytochrome P450	probable cytochrome P450 28a5	GO:0005789;GO:0005506;GO:0016705;GO:0016021;GO:0004497;GO:0020037	iron ion binding;endoplasmic reticulum membrane;heme binding;oxidoreductase activity, acting on paired donors, with incorporation or reduction of molecular oxygen;monooxygenase activity;integral component of membrane	Cellular Component;Molecular Function	monooxygenase activity-IEA;oxidation-reduction process-IEA;oxidoreductase activity, acting on paired donors, with incorporation or reduction of molecular oxygen-IEA;heme binding-IEA;oxidoreductase activity-IEA;membrane-IEA;organelle membrane-IEA;endoplasmic reticulum membrane-IEA;metal ion binding-IEA;integral component of membrane-IEA;iron ion binding-IEA	CYP
AAEL006984	202	193	113	39	40	52	26	30	46	27	33	37	14	29	39	146	67	50	72	68	cytochrome P450	probable cytochrome P450 28a5	GO:0005789;GO:0005506;GO:0016705;GO:0016021;GO:0004497;GO:0020037	iron ion binding;endoplasmic reticulum membrane;heme binding;oxidoreductase activity, acting on paired donors, with incorporation or reduction of molecular oxygen;monooxygenase activity;integral component of membrane	Cellular Component;Molecular Function	monooxygenase activity-IEA;oxidation-reduction process-IEA;oxidoreductase activity, acting on paired donors, with incorporation or reduction of molecular oxygen-IEA;heme binding-IEA;oxidoreductase activity-IEA;membrane-IEA;organelle membrane-IEA;endoplasmic reticulum membrane-IEA;metal ion binding-IEA;integral component of membrane-IEA;iron ion binding-IEA	CYP
AAEL004941	307	308	249	115	67	106	102	61	102	17	32	27	19	19	75	173	58	75	108	92	cytochrome P450	probable cytochrome P450 6g2 isoform X2	GO:0005506;GO:0016705;GO:0016021;GO:0004497;GO:0020037	iron ion binding;heme binding;oxidoreductase activity, acting on paired donors, with incorporation or reduction of molecular oxygen;monooxygenase activity;integral component of membrane	Cellular Component;Molecular Function	monooxygenase activity-IEA;oxidation-reduction process-IEA;oxidoreductase activity, acting on paired donors, with incorporation or reduction of molecular oxygen-IEA;heme binding-IEA;oxidoreductase activity-IEA;membrane-IEA;metal ion binding-IEA;integral component of membrane-IEA;iron ion binding-IEA	CYP
AAEL005006	12	12	3	9	21	26	9	6	15	0	3	1	0	0	4	10	6	1	2	5	cytochrome P450	probable cytochrome P450 6a13	GO:0005789;GO:0005506;GO:0016705;GO:0016021;GO:0004497;GO:0020037	iron ion binding;endoplasmic reticulum membrane;heme binding;oxidoreductase activity, acting on paired donors, with incorporation or reduction of molecular oxygen;monooxygenase activity;integral component of membrane	Cellular Component;Molecular Function	monooxygenase activity-IEA;oxidation-reduction process-IEA;oxidoreductase activity, acting on paired donors, with incorporation or reduction of molecular oxygen-IEA;heme binding-IEA;oxidoreductase activity-IEA;membrane-IEA;organelle membrane-IEA;endoplasmic reticulum membrane-IEA;metal ion binding-IEA;integral component of membrane-IEA;iron ion binding-IEA	CYP
AAEL006795	50	39	29	59	44	79	12	7	27	11	22	11	11	4	24	59	23	27	46	21	cytochrome P450	probable cytochrome P450 9f2	GO:0005506;GO:0016705;GO:0043231;GO:0016021;GO:0031090;GO:0004497;GO:0020037	iron ion binding;heme binding;intracellular membrane-bounded organelle;oxidoreductase activity, acting on paired donors, with incorporation or reduction of molecular oxygen;monooxygenase activity;integral component of membrane;organelle membrane	Cellular Component;Molecular Function	heme binding-IEA;intracellular membrane-bounded organelle-IEA;integral component of membrane-IEA;monooxygenase activity-IEA;oxidation-reduction process-IEA;oxidoreductase activity, acting on paired donors, with incorporation or reduction of molecular oxygen-IEA;oxidoreductase activity-IEA;membrane-IEA;organelle membrane-IEA;endoplasmic reticulum membrane-IEA;metal ion binding-IEA;iron ion binding…	CYP
AAEL006815	277	232	239	134	165	93	42	49	152	61	75	58	51	33	151	386	125	235	284	100	cytochrome P450	probable cytochrome P450 9f2	GO:0005506;GO:0016705;GO:0016021;GO:0004497;GO:0020037	iron ion binding;heme binding;oxidoreductase activity, acting on paired donors, with incorporation or reduction of molecular oxygen;monooxygenase activity;integral component of membrane	Cellular Component;Molecular Function	monooxygenase activity-IEA;oxidation-reduction process-IEA;oxidoreductase activity, acting on paired donors, with incorporation or reduction of molecular oxygen-IEA;heme binding-IEA;oxidoreductase activity-IEA;membrane-IEA;metal ion binding-IEA;integral component of membrane-IEA;iron ion binding-IEA	CYP
AAEL006784	44	63	50	34	29	20	7	22	21	11	18	20	4	13	59	138	29	18	44	2	cytochrome P450	probable cytochrome P450 9f2	GO:0005506;GO:0016705;GO:0016021;GO:0004497;GO:0020037	iron ion binding;heme binding;oxidoreductase activity, acting on paired donors, with incorporation or reduction of molecular oxygen;monooxygenase activity;integral component of membrane	Cellular Component;Molecular Function	monooxygenase activity-IEA;oxidation-reduction process-IEA;oxidoreductase activity, acting on paired donors, with incorporation or reduction of molecular oxygen-IEA;heme binding-IEA;oxidoreductase activity-IEA;membrane-IEA;metal ion binding-IEA;integral component of membrane-IEA;iron ion binding-IEA	CYP
AAEL006805	159	167	109	237	278	150	101	114	107	84	167	125	25	20	91	310	261	301	390	207	cytochrome P450	probable cytochrome P450 9f2	GO:0005789;GO:0005506;GO:0016705;GO:0016021;GO:0004497;GO:0020037	iron ion binding;endoplasmic reticulum membrane;heme binding;oxidoreductase activity, acting on paired donors, with incorporation or reduction of molecular oxygen;monooxygenase activity;integral component of membrane	Cellular Component;Molecular Function	monooxygenase activity-IEA;oxidation-reduction process-IEA;oxidoreductase activity, acting on paired donors, with incorporation or reduction of molecular oxygen-IEA;heme binding-IEA;oxidoreductase activity-IEA;membrane-IEA;organelle membrane-IEA;endoplasmic reticulum membrane-IEA;metal ion binding-IEA;integral component of membrane-IEA;iron ion binding-IEA	CYP
AAEL014605	681	915	604	779	939	1044	380	347	509	207	375	237	244	209	713	1642	808	996	1835	623	cytochrome P450	probable cytochrome P450 9f2	GO:0005506;GO:0016705;GO:0016021;GO:0004497;GO:0020037	iron ion binding;heme binding;oxidoreductase activity, acting on paired donors, with incorporation or reduction of molecular oxygen;monooxygenase activity;integral component of membrane	Cellular Component;Molecular Function	monooxygenase activity-IEA;oxidation-reduction process-IEA;oxidoreductase activity, acting on paired donors, with incorporation or reduction of molecular oxygen-IEA;heme binding-IEA;oxidoreductase activity-IEA;membrane-IEA;metal ion binding-IEA;integral component of membrane-IEA;iron ion binding-IEA	CYP
AAEL014614	203	261	316	656	750	981	387	213	160	157	194	95	130	103	508	651	297	281	685	302	cytochrome P450	probable cytochrome P450 9f2	GO:0005506;GO:0016705;GO:0016021;GO:0004497;GO:0020037	iron ion binding;heme binding;oxidoreductase activity, acting on paired donors, with incorporation or reduction of molecular oxygen;monooxygenase activity;integral component of membrane	Cellular Component;Molecular Function	monooxygenase activity-IEA;oxidation-reduction process-IEA;oxidoreductase activity, acting on paired donors, with incorporation or reduction of molecular oxygen-IEA;heme binding-IEA;oxidoreductase activity-IEA;membrane-IEA;metal ion binding-IEA;integral component of membrane-IEA;iron ion binding-IEA	CYP
AAEL014618	96	51	39	37	63	40	39	96	59	30	45	52	24	31	66	188	89	61	149	156	cytochrome P450	probable cytochrome P450 9f2	GO:0005506;GO:0016705;GO:0016021;GO:0004497;GO:0020037	iron ion binding;heme binding;oxidoreductase activity, acting on paired donors, with incorporation or reduction of molecular oxygen;monooxygenase activity;integral component of membrane	Cellular Component;Molecular Function	monooxygenase activity-IEA;oxidation-reduction process-IEA;oxidoreductase activity, acting on paired donors, with incorporation or reduction of molecular oxygen-IEA;heme binding-IEA;oxidoreductase activity-IEA;membrane-IEA;metal ion binding-IEA;integral component of membrane-IEA;iron ion binding-IEA	CYP
AAEL028635	87	57	56	278	173	275	170	95	90	52	44	48	53	53	78	334	137	106	306	186	unspecified product	probable cytochrome P450 9f2	GO:0005506;GO:0016705;GO:0016021;GO:0004497;GO:0020037	iron ion binding;heme binding;oxidoreductase activity, acting on paired donors, with incorporation or reduction of molecular oxygen;monooxygenase activity;integral component of membrane	Cellular Component;Molecular Function	monooxygenase activity-IEA;oxidation-reduction process-IEA;oxidoreductase activity, acting on paired donors, with incorporation or reduction of molecular oxygen-IEA;heme binding-IEA;oxidoreductase activity-IEA;membrane-IEA;metal ion binding-IEA;integral component of membrane-IEA;iron ion binding-IEA	CYP
AAEL019504	131	117	80	88	177	55	25	29	32	20	80	13	17	9	31	98	47	54	94	33	unspecified product	probable cytochrome P450 9f2	GO:0005506;GO:0016705;GO:0016020;GO:0004497;GO:0020037	iron ion binding;membrane;heme binding;oxidoreductase activity, acting on paired donors, with incorporation or reduction of molecular oxygen;monooxygenase activity	Cellular Component;Molecular Function	monooxygenase activity-IEA;oxidation-reduction process-IEA;oxidoreductase activity, acting on paired donors, with incorporation or reduction of molecular oxygen-IEA;heme binding-IEA;oxidoreductase activity-IEA;membrane-IEA;metal ion binding-IEA;integral component of membrane-IEA;iron ion binding-IEA	CYP
AAEL014604	47	92	53	142	180	184	65	89	47	38	35	35	6	10	116	172	108	38	83	70	cytochrome P450	probable cytochrome P450 9f2	GO:0005506;GO:0016705;GO:0004497;GO:0020037	iron ion binding;heme binding;oxidoreductase activity, acting on paired donors, with incorporation or reduction of molecular oxygen;monooxygenase activity	Molecular Function	monooxygenase activity-IEA;oxidation-reduction process-IEA;oxidoreductase activity, acting on paired donors, with incorporation or reduction of molecular oxygen-IEA;heme binding-IEA;oxidoreductase activity-IEA;metal ion binding-IEA;iron ion binding-IEA	CYP
AAEL014619	220	256	166	104	82	108	71	72	70	15	69	29	4	20	69	275	86	67	123	42	cytochrome P450	probable cytochrome P450 9f2	GO:0005789;GO:0005506;GO:0016705;GO:0016021;GO:0004497;GO:0020037	iron ion binding;endoplasmic reticulum membrane;heme binding;oxidoreductase activity, acting on paired donors, with incorporation or reduction of molecular oxygen;monooxygenase activity;integral component of membrane	Cellular Component;Molecular Function	monooxygenase activity-IEA;oxidation-reduction process-IEA;oxidoreductase activity, acting on paired donors, with incorporation or reduction of molecular oxygen-IEA;heme binding-IEA;oxidoreductase activity-IEA;membrane-IEA;organelle membrane-IEA;endoplasmic reticulum membrane-IEA;metal ion binding-IEA;integral component of membrane-IEA;iron ion binding-IEA	CYP
AAEL014615	165	227	148	195	163	114	151	296	124	3	80	50	18	30	111	304	219	163	108	180	cytochrome P450	probable cytochrome P450 9f2	GO:0005506;GO:0016705;GO:0016021;GO:0031090;GO:0004497;GO:0020037	iron ion binding;heme binding;oxidoreductase activity, acting on paired donors, with incorporation or reduction of molecular oxygen;monooxygenase activity;integral component of membrane;organelle membrane	Cellular Component;Molecular Function	monooxygenase activity-IEA;oxidation-reduction process-IEA;oxidoreductase activity, acting on paired donors, with incorporation or reduction of molecular oxygen-IEA;heme binding-IEA;oxidoreductase activity-IEA;membrane-IEA;organelle membrane-IEA;endoplasmic reticulum membrane-IEA;metal ion binding-IEA;integral component of membrane-IEA;iron ion binding-IEA	CYP
AAEL014613	5	24	378	53	149	161	41	16	2	40	11	3	3	2	12	10	17	3	1	6	cytochrome P450	probable cytochrome P450 9f2	GO:0005506;GO:0016705;GO:0016021;GO:0031090;GO:0004497;GO:0020037	iron ion binding;heme binding;oxidoreductase activity, acting on paired donors, with incorporation or reduction of molecular oxygen;monooxygenase activity;integral component of membrane;organelle membrane	Cellular Component;Molecular Function	monooxygenase activity-IEA;oxidation-reduction process-IEA;oxidoreductase activity, acting on paired donors, with incorporation or reduction of molecular oxygen-IEA;heme binding-IEA;oxidoreductase activity-IEA;membrane-IEA;organelle membrane-IEA;endoplasmic reticulum membrane-IEA;metal ion binding-IEA;integral component of membrane-IEA;iron ion binding-IEA	CYP
AAEL017366	21	23	19	3	4	1	1	6	0	11	8	5	1	4	8	5	12	1	6	13	unspecified product	cytochrome P450	GO:0005506;GO:0016705;GO:0016021;GO:0004497;GO:0020037	iron ion binding;heme binding;oxidoreductase activity, acting on paired donors, with incorporation or reduction of molecular oxygen;monooxygenase activity;integral component of membrane	Cellular Component;Molecular Function	monooxygenase activity-IEA;oxidation-reduction process-IEA;oxidoreductase activity, acting on paired donors, with incorporation or reduction of molecular oxygen-IEA;heme binding-IEA;oxidoreductase activity-IEA;membrane-IEA;metal ion binding-IEA;integral component of membrane-IEA;iron ion binding-IEA	CYP
AAEL014609	386	855	891	1000	1120	1499	700	492	195	519	332	199	170	202	634	957	838	359	725	531	cytochrome P450	cytochrome P450	GO:0005506;GO:0016705;GO:0016021;GO:0004497;GO:0020037	iron ion binding;heme binding;oxidoreductase activity, acting on paired donors, with incorporation or reduction of molecular oxygen;monooxygenase activity;integral component of membrane	Cellular Component;Molecular Function	monooxygenase activity-IEA;oxidation-reduction process-IEA;oxidoreductase activity, acting on paired donors, with incorporation or reduction of molecular oxygen-IEA;heme binding-IEA;oxidoreductase activity-IEA;membrane-IEA;metal ion binding-IEA;integral component of membrane-IEA;iron ion binding-IEA	CYP
AAEL029064	1	1	3	0	2	0	4	1	5	0	0	0	0	0	0	3	0	2	0	1	unspecified product	cytochrome P450	GO:0005506;GO:0016705;GO:0016021;GO:0004497;GO:0020037	iron ion binding;heme binding;oxidoreductase activity, acting on paired donors, with incorporation or reduction of molecular oxygen;monooxygenase activity;integral component of membrane	Cellular Component;Molecular Function	monooxygenase activity-IEA;oxidation-reduction process-IEA;oxidoreductase activity, acting on paired donors, with incorporation or reduction of molecular oxygen-IEA;heme binding-IEA;oxidoreductase activity-IEA;membrane-IEA;metal ion binding-IEA;integral component of membrane-IEA;iron ion binding-IEA	CYP
AAEL014617	68	443	1594	414	565	927	372	224	12	386	397	45	24	59	304	532	425	56	315	376	cytochrome P450	probable cytochrome P450 9f2	GO:0005506;GO:0016705;GO:0016021;GO:0004497;GO:0020037	iron ion binding;heme binding;oxidoreductase activity, acting on paired donors, with incorporation or reduction of molecular oxygen;monooxygenase activity;integral component of membrane	Cellular Component;Molecular Function	monooxygenase activity-IEA;oxidation-reduction process-IEA;oxidoreductase activity, acting on paired donors, with incorporation or reduction of molecular oxygen-IEA;heme binding-IEA;oxidoreductase activity-IEA;membrane-IEA;metal ion binding-IEA;integral component of membrane-IEA;iron ion binding-IEA	CYP
AAEL014610	0	5	2	1	0	0	0	1	0	0	0	0	0	1	0	3	1	1	0	1	cytochrome P450	cytochrome P450	GO:0005506;GO:0016705;GO:0016021;GO:0004497;GO:0020037	iron ion binding;heme binding;oxidoreductase activity, acting on paired donors, with incorporation or reduction of molecular oxygen;monooxygenase activity;integral component of membrane	Cellular Component;Molecular Function	monooxygenase activity-IEA;oxidation-reduction process-IEA;oxidoreductase activity, acting on paired donors, with incorporation or reduction of molecular oxygen-IEA;heme binding-IEA;oxidoreductase activity-IEA;membrane-IEA;metal ion binding-IEA;integral component of membrane-IEA;iron ion binding-IEA	CYP
AAEL014603	29	26	14	0	4	11	2	1	4	1	1	0	3	1	4	13	9	10	4	4	cytochrome P450	cytochrome P450	GO:0005506;GO:0016705;GO:0016021;GO:0004497;GO:0020037	iron ion binding;heme binding;oxidoreductase activity, acting on paired donors, with incorporation or reduction of molecular oxygen;monooxygenase activity;integral component of membrane	Cellular Component;Molecular Function	monooxygenase activity-IEA;oxidation-reduction process-IEA;oxidoreductase activity, acting on paired donors, with incorporation or reduction of molecular oxygen-IEA;heme binding-IEA;oxidoreductase activity-IEA;membrane-IEA;metal ion binding-IEA;integral component of membrane-IEA;iron ion binding-IEA	CYP
AAEL017539	47	73	12	23	56	51	2	0	22	6	9	11	3	1	20	33	32	4	6	9	cytochrome P450	cytochrome P450 6a2	GO:0005506;GO:0016705;GO:0004497;GO:0020037	iron ion binding;heme binding;oxidoreductase activity, acting on paired donors, with incorporation or reduction of molecular oxygen;monooxygenase activity	Molecular Function	monooxygenase activity-IEA;oxidation-reduction process-IEA;oxidoreductase activity, acting on paired donors, with incorporation or reduction of molecular oxygen-IEA;heme binding-IEA;oxidoreductase activity-IEA;metal ion binding-IEA;iron ion binding-IEA	CYP
AAEL024573	0	0	1	0	0	0	0	0	0	0	0	0	0	0	0	0	0	0	0	0	unspecified product	cytochrome P450 4c21-like	GO:0005506;GO:0016705;GO:0004497;GO:0020037	iron ion binding;heme binding;oxidoreductase activity, acting on paired donors, with incorporation or reduction of molecular oxygen;monooxygenase activity	Molecular Function	monooxygenase activity-IEA;oxidation-reduction process-IEA;oxidoreductase activity, acting on paired donors, with incorporation or reduction of molecular oxygen-IEA;heme binding-IEA;oxidoreductase activity-IEA;metal ion binding-IEA;iron ion binding-IEA	CYP
AAEL026813	1	0	0	0	1	2	0	0	0	0	0	0	0	0	0	2	3	0	0	0	unspecified product	probable cytochrome P450 mitochondrial	GO:0005506;GO:0016705;GO:0004497;GO:0020037	iron ion binding;heme binding;oxidoreductase activity, acting on paired donors, with incorporation or reduction of molecular oxygen;monooxygenase activity	Molecular Function	monooxygenase activity-IEA;oxidation-reduction process-IEA;oxidoreductase activity, acting on paired donors, with incorporation or reduction of molecular oxygen-IEA;heme binding-IEA;iron ion binding-IEA	CYP
AAEL010946	84	91	44	8	12	14	32	8	40	4	12	12	5	8	0	17	1	16	11	35	cytochrome P450	ecdysone 20-monooxygenase isoform X3	GO:0005506;GO:0016705;GO:0016021;GO:0004497;GO:0020037	iron ion binding;heme binding;oxidoreductase activity, acting on paired donors, with incorporation or reduction of molecular oxygen;monooxygenase activity;integral component of membrane	Cellular Component;Molecular Function	monooxygenase activity-IEA;oxidation-reduction process-IEA;oxidoreductase activity, acting on paired donors, with incorporation or reduction of molecular oxygen-IEA;heme binding-IEA;oxidoreductase activity-IEA;membrane-IEA;metal ion binding-IEA;integral component of membrane-IEA;iron ion binding-IEA	CYP
AAEL007010	1023	1375	210	326	217	239	234	125	656	88	174	257	25	1	56	110	24	146	857	534	cytochrome P450	probable cytochrome P450 28a5	GO:0005789;GO:0005506;GO:0016705;GO:0016021;GO:0004497;GO:0020037	iron ion binding;endoplasmic reticulum membrane;heme binding;oxidoreductase activity, acting on paired donors, with incorporation or reduction of molecular oxygen;monooxygenase activity;integral component of membrane	Cellular Component;Molecular Function	monooxygenase activity-IEA;oxidation-reduction process-IEA;oxidoreductase activity, acting on paired donors, with incorporation or reduction of molecular oxygen-IEA;heme binding-IEA;oxidoreductase activity-IEA;membrane-IEA;organelle membrane-IEA;endoplasmic reticulum membrane-IEA;metal ion binding-IEA;integral component of membrane-IEA;iron ion binding-IEA	CYP
AAEL009016	49	22	33	24	20	19	16	7	25	5	11	14	4	2	18	33	28	8	9	12	glutathione transferase	glutathione S-transferase theta-1	GO:0006803;GO:0005515;GO:0005737;GO:0006749;GO:0004364	cytoplasm;obsolete glutathione conjugation reaction;glutathione metabolic process;protein binding;glutathione transferase activity	Cellular Component;Biological Process;Molecular Function	glutathione transferase activity-IEA;transferase activity-IEA;cytoplasm-IEA	GST
AAEL009017	219	344	226	184	141	174	149	42	130	39	36	52	37	38	265	204	149	56	99	113	glutathione transferase	glutathione S-transferase theta-1	GO:0006803;GO:0005515;GO:0005737;GO:0006749;GO:0004364	cytoplasm;obsolete glutathione conjugation reaction;glutathione metabolic process;protein binding;glutathione transferase activity	Cellular Component;Biological Process;Molecular Function	glutathione transferase activity-IEA;transferase activity-IEA;cytoplasm-IEA	GST
AAEL025929	203	221	157	81	122	100	51	31	118	29	30	70	21	20	85	140	60	47	59	43	unspecified product	glutathione S-transferase theta-1-like	GO:0006803;GO:0005515;GO:0005737;GO:0006749;GO:0004364	cytoplasm;obsolete glutathione conjugation reaction;glutathione metabolic process;protein binding;glutathione transferase activity	Cellular Component;Biological Process;Molecular Function	glutathione transferase activity-IEA;transferase activity-IEA;cytoplasm-IEA	GST
AAEL006829	106	226	114	60	125	134	36	31	61	67	59	96	7	11	83	118	133	24	38	96	microsomal glutathione s-transferase	microsomal glutathione S-transferase 1-like	GO:0016021;GO:0016740	transferase activity;integral component of membrane	Cellular Component;Molecular Function	membrane-IEA;transferase activity-IEA;integral component of membrane-IEA	GST
AAEL006818	1	5	0	4	7	6	1	2	7	0	0	1	0	1	0	3	0	1	3	5	glutathione S-transferase, putative	microsomal glutathione S-transferase 1-like	GO:0016021	integral component of membrane	Cellular Component	membrane-IEA;transferase activity-IEA;integral component of membrane-IEA	GST
AAEL004229	155	326	139	180	302	163	24	8	73	15	46	25	23	18	205	212	326	53	113	68	glutathione transferase	glutathione S-transferase theta-1	GO:0006803;GO:0005515;GO:0006749;GO:0004364	obsolete glutathione conjugation reaction;glutathione metabolic process;protein binding;glutathione transferase activity	Biological Process;Molecular Function	glutathione transferase activity-IEA;transferase activity-IEA;cytoplasm-IEA	GST
AAEL011752	453	630	332	228	597	453	42	35	167	44	71	94	49	52	364	752	387	85	192	121	glutathione transferase	glutathione S-transferase 1-1	GO:0005515;GO:0006749;GO:0016740	transferase activity;glutathione metabolic process;protein binding	Biological Process;Molecular Function	transferase activity-IEA	GST
AAEL001090	54	32	37	43	29	41	26	25	101	2	17	13	26	19	20	68	29	49	75	43	glutathione S-transferase (GSTD7)	glutathione S-transferase D7	GO:0005515;GO:0046872;GO:0006749;GO:0016740	transferase activity;metal ion binding;glutathione metabolic process;protein binding	Biological Process;Molecular Function	transferase activity-IEA;metal ion binding-IEA	GST
AAEL001061	2664	1380	1865	914	1006	736	804	348	1305	225	309	237	104	160	1203	677	1025	269	490	724	glutathione S-transferase (GSTD1)	glutathione transferase	GO:0006803;GO:0005515;GO:0006749;GO:0004364;GO:0018833	obsolete glutathione conjugation reaction;DDT-dehydrochlorinase activity;glutathione metabolic process;protein binding;glutathione transferase activity	Biological Process;Molecular Function	DDT-dehydrochlorinase activity-IEA;glutathione transferase activity-IEA;transferase activity-IEA;lyase activity-IEA	GST
AAEL026530	2	32	6	3	4	8	2	0	0	5	0	0	0	1	2	2	1	1	6	1	unspecified product	glutathione S-transferase 1 isoform X1	GO:0006803;GO:0005515;GO:0006749;GO:0016021;GO:0004364;GO:0005576	obsolete glutathione conjugation reaction;glutathione metabolic process;extracellular region;integral component of membrane;protein binding;glutathione transferase activity	Cellular Component;Biological Process;Molecular Function	glutathione transferase activity-ISS;extracellular region-ISS;glutathione transferase activity-IEA;membrane-IEA;transferase activity-IEA;glutathione metabolic process-ISS;integral component of membrane-IEA	GST
AAEL001071	45	18	45	16	31	14	18	5	26	3	7	9	2	4	7	18	12	10	14	7	glutathione S-transferase (GSTD5)	glutathione S-transferase 1 isoform X3	GO:0005515;GO:0006749;GO:0016740	transferase activity;glutathione metabolic process;protein binding	Biological Process;Molecular Function	DDT-dehydrochlorinase activity-IEA;glutathione transferase activity-IEA;transferase activity-IEA;lyase activity-IEA	GST
AAEL001054	31	76	167	5	6	7	7	2	3	3	1	2	0	0	1	3	0	3	0	2	glutathione S-transferase (GSTD4)	glutathione S-transferase 1-like	GO:0005515;GO:0006749	glutathione metabolic process;protein binding	Biological Process;Molecular Function	transferase activity-IEA	GST
AAEL001059	1	0	2	1	0	0	1	0	0	0	0	0	0	0	0	0	0	2	2	1	glutathione S-transferase (GSTD3)	glutathione S-transferase D5-like	GO:0005515;GO:0006749	glutathione metabolic process;protein binding	Biological Process;Molecular Function	transferase activity-IEA	GST
AAEL010591	134	66	85	59	28	37	65	38	71	11	25	19	3	6	13	46	36	39	30	53	glutathione transferase	glutathione S-transferase 1-like	GO:0005515;GO:0006749	glutathione metabolic process;protein binding	Biological Process;Molecular Function	transferase activity-IEA	GST
AAEL010582	69	110	92	38	110	127	19	6	23	45	15	40	11	5	66	209	91	22	67	70	glutathione transferase	glutathione S-transferase 1-1-like	GO:0005515;GO:0006749;GO:0016740	transferase activity;glutathione metabolic process;protein binding	Biological Process;Molecular Function	glutathione transferase activity-IEA;transferase activity-IEA	GST
AAEL015285	399	83	93	41	15	0	8	7	0	0	37	24	17	9	9	106	45	30	56	8	unspecified product	glutathione S-transferase T3-like					GST
AAEL007955	14	2	4	1	4	3	2	4	5	0	8	6	2	1	8	13	8	3	2	4	glutathione transferase	glutathione S-transferase E14	GO:0005515;GO:0006749;GO:0016740	transferase activity;glutathione metabolic process;protein binding	Biological Process;Molecular Function	transferase activity-IEA	GST
AAEL007954	20	15	14	3	10	5	2	5	8	0	6	3	1	0	2	15	7	2	4	5	glutathione transferase	glutathione S-transferase epsilon 2	GO:0005515;GO:0006749;GO:0016740	transferase activity;glutathione metabolic process;protein binding	Biological Process;Molecular Function	glutathione transferase activity-IEA;transferase activity-IEA	GST
AAEL007962	79	141	63	144	301	288	103	68	155	80	75	56	51	64	55	59	48	28	134	70	glutathione transferase	glutathione S-transferase e4	GO:0005515;GO:0006749;GO:0016740	transferase activity;glutathione metabolic process;protein binding	Biological Process;Molecular Function	transferase activity-IEA	GST
AAEL023692	13	0	1	24	74	55	0	6	30	19	34	17	10	23	0	18	21	4	13	4	unspecified product	glutathione S-transferase epsilon 2	GO:0006803;GO:0005515;GO:0006749;GO:0004364	obsolete glutathione conjugation reaction;glutathione metabolic process;protein binding;glutathione transferase activity	Biological Process;Molecular Function	glutathione transferase activity-IEA;transferase activity-IEA	GST
AAEL020409	0	0	0	0	0	0	0	0	0	0	0	0	0	0	0	0	0	0	0	0	unspecified product	glutathione S-transferase epsilon 2	GO:0006803;GO:0005515;GO:0006749;GO:0004364	obsolete glutathione conjugation reaction;glutathione metabolic process;protein binding;glutathione transferase activity	Biological Process;Molecular Function	glutathione transferase activity-IEA;transferase activity-IEA	GST
AAEL007948	0	0	0	0	0	0	0	0	0	0	0	0	0	0	0	0	0	0	0	0	glutathione transferase	glutathione S-transferase 1-like	GO:0005515;GO:0006749	glutathione metabolic process;protein binding	Biological Process;Molecular Function	transferase activity-IEA	GST
AAEL027003	4	0	1	0	0	2	0	0	0	0	0	0	0	0	0	0	0	1	1	0	unspecified product	glutathione S-transferase epsilon 2	GO:0006803;GO:0005515;GO:0006749;GO:0004364	obsolete glutathione conjugation reaction;glutathione metabolic process;protein binding;glutathione transferase activity	Biological Process;Molecular Function	glutathione transferase activity-IEA;transferase activity-IEA	GST
AAEL025173	0	0	0	0	0	0	0	0	0	0	0	0	0	0	0	0	0	0	0	0	unspecified product	glutathione S-transferase epsilon 2	GO:0006803;GO:0005515;GO:0006749;GO:0004364	obsolete glutathione conjugation reaction;glutathione metabolic process;protein binding;glutathione transferase activity	Biological Process;Molecular Function	glutathione transferase activity-IEA;transferase activity-IEA	GST
AAEL027519	0	0	0	0	0	0	0	0	0	0	0	0	0	0	0	0	0	0	0	0	unspecified product	glutathione S-transferase 1-like	GO:0005515;GO:0006749	glutathione metabolic process;protein binding	Biological Process;Molecular Function	transferase activity-IEA	GST
AAEL024134	0	0	0	0	0	0	0	0	0	0	0	0	0	0	0	0	0	0	0	0	unspecified product	glutathione S-transferase 1-like	GO:0005515;GO:0006749	glutathione metabolic process;protein binding	Biological Process;Molecular Function	transferase activity-IEA	GST
AAEL007951	0	0	0	0	0	0	0	0	0	0	0	0	0	0	0	0	0	8	0	0	glutathione transferase	glutathione S-transferase epsilon 2	GO:0006803;GO:0005515;GO:0006749;GO:0004364	obsolete glutathione conjugation reaction;glutathione metabolic process;protein binding;glutathione transferase activity	Biological Process;Molecular Function	glutathione transferase activity-IEA;transferase activity-IEA	GST
AAEL007964	0	0	0	0	0	0	0	4	0	0	0	1	0	0	0	0	0	0	0	0	glutathione transferase	glutathione S-transferase epsilon 2	GO:0006803;GO:0005515;GO:0006749;GO:0004364	obsolete glutathione conjugation reaction;glutathione metabolic process;protein binding;glutathione transferase activity	Biological Process;Molecular Function	glutathione transferase activity-IEA;transferase activity-IEA	GST
AAEL022511	0	0	0	0	0	0	0	0	0	0	0	0	0	0	0	0	0	0	0	0	unspecified product	glutathione S-transferase 1-like	GO:0005515;GO:0006749	glutathione metabolic process;protein binding	Biological Process;Molecular Function	transferase activity-IEA	GST
AAEL007946	197	197	71	42	202	149	71	67	67	13	49	53	18	35	23	63	63	9	83	55	glutathione transferase	glutathione S-transferase 1-like	GO:0005515;GO:0006749	glutathione metabolic process;protein binding	Biological Process;Molecular Function	transferase activity-IEA	GST
AAEL007947	482	327	226	388	611	582	273	196	254	125	216	96	56	101	40	128	83	94	270	197	glutathione transferase	glutathione S-transferase 1-like	GO:0005515;GO:0006749;GO:0016740	transferase activity;glutathione metabolic process;protein binding	Biological Process;Molecular Function	transferase activity-IEA	GST
AAEL010157	0	0	2	2	1	2	0	0	0	0	0	0	0	1	0	0	0	0	0	0	microsomal glutathione s-transferase	microsomal glutathione S-transferase 1-like	GO:0016021;GO:0016740	transferase activity;integral component of membrane	Cellular Component;Molecular Function	membrane-IEA;transferase activity-IEA;integral component of membrane-IEA	GST
AAEL010500	17	27	29	23	29	10	15	6	19	2	14	4	5	6	14	44	46	14	15	30	glutathione transferase	glutathione S-transferase 1-1-like	GO:0005515;GO:0006749;GO:0016740	transferase activity;glutathione metabolic process;protein binding	Biological Process;Molecular Function	transferase activity-IEA	GST
AAEL000092	138	193	81	121	113	108	41	19	34	24	19	18	27	17	127	165	105	36	101	56	glutathione transferase	glutathione S-transferase 1-1-like	GO:0005515;GO:0006749;GO:0016740	transferase activity;glutathione metabolic process;protein binding	Biological Process;Molecular Function	transferase activity-IEA	GST
AAEL011741	4010	15062	10306	18699	35653	25513	1436	561	3357	925	628	779	1937	1109	16809	9123	14891	2316	4683	4536	glutathione transferase	glutathione S-transferase isoform X1	GO:0006803;GO:0005515;GO:0006749;GO:0004364	obsolete glutathione conjugation reaction;glutathione metabolic process;protein binding;glutathione transferase activity	Biological Process;Molecular Function	glutathione transferase activity-IBA;glutathione transferase activity-IEA;transferase activity-IEA;glutathione metabolic process-IBA	GST
AAEL007017	181	94	105	84	67	55	62	53	128	7	19	22	21	13	14	83	51	28	49	26	unspecified product	glutathione S-transferase C-terminal domain-containing homolog					GST
AAEL023181	0	0	3	11	3	3	0	0	0	0	0	1	0	0	0	0	0	0	0	0	Microsomal glutathione s-transferase [Source:UniProtKB/TrEMBL;Acc:A0A1S4FPF3]	microsomal glutathione S-transferase 1-like	GO:0016021;GO:0016740	transferase activity;integral component of membrane	Cellular Component;Molecular Function	membrane-IEA;transferase activity-IEA;integral component of membrane-IEA	GST
AAEL027220	0	4	0	0	0	0	0	0	0	0	0	0	0	0	0	0	0	0	0	0	unspecified product	glutathione S-transferase T3-like					GST
AAEL024885	0	1	3	3	0	0	0	0	0	0	0	0	0	0	0	0	0	1	0	0	unspecified product	glutathione S-transferase C-terminal domain-containing homolog					GST
AAEL004809	314	1757	284	202	572	209	49	28	150	47	152	87	55	82	427	493	178	120	277	244	unspecified product	kDa salivary					SGP
AAEL019425	519	181	440	370	250	227	345	196	546	56	59	47	133	115	92	294	184	240	317	175	unspecified product	basic salivary proline-rich 2	GO:0005667;GO:0003713;GO:0045941	transcription factor complex;transcription coactivator activity;positive regulation of transcription, DNA-templated	Cellular Component;Biological Process;Molecular Function	transcription coactivator activity-IEA;positive regulation of nucleic acid-templated transcription-IEA	SGP
AAEL022638	733	944	547	532	298	260	124	79	307	50	35	103	75	53	112	359	168	207	468	139	Putative 14.5 kDa salivary protein [Source:UniProtKB/TrEMBL;Acc:Q1HRF3]	34 kDa family secreted salivary					SGP
AAEL003600	5617	10462	4981	2106	1745	1696	506	341	2310	574	771	576	516	570	2077	5665	2120	1619	4409	1727	unspecified product	34 kDa family secreted salivary					SGP
AAEL003601	2072	3724	2095	1178	999	1182	289	194	969	281	322	293	186	201	673	1691	817	376	945	538	unspecified product	34 kDa family secreted salivary					SGP
AAEL007872	235	270	232	151	143	166	73	85	122	31	37	41	21	14	44	165	72	38	84	84	unspecified product	34 kDa family secreted salivary					SGP
AAEL021785	24	128	40	215	460	269	14	21	46	23	12	20	7	1	398	316	216	7	17	9	unspecified product	salivary glue Sgs-3 isoform X1					SGP
AAEL003100	1327	1498	1755	357	246	291	169	123	1079	96	76	72	97	69	561	1145	933	442	1156	141	unspecified product	salivary mucin 4				membrane-IEA;integral component of membrane-IEA	SGP
AAEL002564	0	0	3	38	56	60	0	0	0	0	0	4	0	0	26	26	94	0	3	2	unspecified product	salivary asparagine-rich mucin					SGP
AAEL029048	309	571	267	175	214	153	95	28	116	60	82	85	25	51	127	258	246	82	154	190	unspecified product	salivary secreted peptide	GO:0016021	integral component of membrane	Cellular Component	membrane-IEA;integral component of membrane-IEA	SGP
AAEL005428	1350	2942	1396	635	1393	687	209	82	432	235	485	200	117	111	455	668	254	247	416	451	unspecified product	probable salivary secreted peptide	GO:0007218;GO:0005184;GO:0016021	neuropeptide hormone activity;neuropeptide signaling pathway;integral component of membrane	Cellular Component;Biological Process;Molecular Function	signal transduction-IEA;neuropeptide hormone activity-IEA;membrane-IEA;integral component of membrane-IEA	SGP
AAEL003214	2	4	4	17	7	5	17	14	15	1	4	0	2	0	1	9	11	7	5	6	salivary gland growth factor	adenosine deaminase 2-like	GO:0005615;GO:0006154;GO:0004000;GO:0006144	adenosine catabolic process;extracellular space;purine nucleobase metabolic process;adenosine deaminase activity	Cellular Component;Biological Process;Molecular Function	extracellular region-IEA;deaminase activity-IEA;adenosine deaminase activity-IEA;extracellular space-IEA;adenosine catabolic process-IEA	SGP
AAEL007587	78	53	71	93	74	36	10	1	32	0	6	2	0	0	8	1	14	1	13	0	unspecified product	kDa salivary					SGP
AAEL004605	0	3	0	0	0	3	0	0	0	0	0	0	0	0	0	0	0	0	0	0	salivary gland-expressed bHLH, putative	isoform A	GO:0046983	protein dimerization activity	Molecular Function	protein dimerization activity-IEA	SGP
AAEL009081	1166	1559	1307	1409	1134	1805	148	238	759	160	542	208	112	206	197	589	624	358	815	659	unspecified product	kDa salivary					SGP
AAEL002726	31	24	25	15	4	2	1	4	8	4	10	6	3	9	10	28	17	23	31	19	D7 protein, putative	37 kDa salivary gland allergen Aed a 2-like	GO:0005549	odorant binding	Molecular Function	extracellular region-IEA;odorant binding-IEA	SGP
AAEL002263	161	114	81	63	98	99	59	21	43	21	21	25	19	14	25	43	60	33	32	55	unspecified product	probable salivary secreted peptide					SGP
AAEL024437	11	12	8	5	31	22	3	3	2	3	7	3	2	5	6	7	2	0	13	17	unspecified product	salivary secreted proline-rich mucin					SGP
AAEL000732	7	15	3	4	3	6	2	0	8	1	5	3	0	0	2	8	6	3	10	2	unspecified product	salivary secreted 62k-2				membrane-IEA;integral component of membrane-IEA	SGP
AAEL000748	0	0	0	0	1	0	0	0	0	0	1	0	0	0	0	1	0	0	3	0	unspecified product	62 kDa salivary secreted					SGP
AAEL004899	61	94	74	60	43	40	7	8	17	43	14	22	3	12	20	40	24	12	15	24	unspecified product	salivary secreted peptide					SGP
AAEL008619	918	618	703	388	364	452	79	56	229	266	387	341	145	145	299	1226	900	287	517	331	unspecified product	trypsin-like salivary secreted	GO:0006508;GO:0004252	proteolysis;serine-type endopeptidase activity	Biological Process;Molecular Function	proteolysis-IEA;serine-type peptidase activity-IEA;hydrolase activity-IEA;serine-type endopeptidase activity-IEA;peptidase activity-IEA	SGP
AAEL008620	2256	1984	1471	506	945	292	209	154	577	200	357	427	48	95	318	1097	816	215	538	987	D7 protein, putative	37 kDa salivary gland allergen Aed a 2-like	GO:0005549	odorant binding	Molecular Function	odorant binding-IEA;response to stimulus-IEA;membrane-IEA;integral component of membrane-IEA;sensory perception of smell-IEA	SGP
AAEL011346	5	2	1	0	0	0	1	0	0	0	0	0	0	0	0	0	2	0	1	1	salivary apyrase, putative	apyrase-like	GO:0000166;GO:0016788;GO:0046872;GO:0009166;GO:0016021	metal ion binding;nucleotide catabolic process;hydrolase activity, acting on ester bonds;integral component of membrane;nucleotide binding	Cellular Component;Biological Process;Molecular Function	hydrolase activity, acting on ester bonds-IEA;nucleotide binding-IEA;membrane-IEA;hydrolase activity-IEA;nucleotide catabolic process-IEA;metal ion binding-IEA;integral component of membrane-IEA	SGP
AAEL010673	1351	2381	1019	681	1412	1865	129	36	377	618	832	612	74	106	977	1253	738	201	264	860	NADH dehydrogenase, putative	kDa salivary peptide	GO:0016021;GO:0005743;GO:0070469	mitochondrial inner membrane;respirasome;integral component of membrane	Cellular Component	oxidation-reduction process-IEA;mitochondrial inner membrane-IEA;membrane-IEA;mitochondrion-IEA;respirasome-IEA;integral component of membrane-IEA	SGP
AAEL008766	82	137	96	92	147	158	9	12	46	15	15	17	8	10	105	137	114	29	34	30	unspecified product	proline rich salivary secreted peptide					SGP
AAEL013532	209	485	373	166	131	254	77	96	152	55	63	59	27	28	66	322	119	109	150	49	unspecified product	salivary secreted partial					SGP
AAEL024105	0	0	0	0	1	0	0	2	0	0	0	3	0	1	1	0	2	0	0	5	unspecified product	16 kDa salivary peptide					SGP
AAEL003925	57	58	52	67	30	32	44	32	51	6	38	24	7	11	26	112	64	36	32	42	unspecified product	kDa salivary secreted	GO:0016020	membrane	Cellular Component	membrane-IEA;ATP binding-IEA;protein phosphorylation-IEA;integral component of membrane-IEA;protein kinase activity-IEA	SGP
AAEL003934	246	525	302	216	213	186	77	107	217	33	92	57	20	20	145	343	157	65	119	268	unspecified product	kDa salivary secreted	GO:0016020	membrane	Cellular Component	membrane-IEA;integral component of membrane-IEA	SGP
AAEL010235	5955	9132	6700	4411	3079	3383	943	527	5538	744	597	593	698	580	2375	2834	2174	3278	3999	1410	30 kDa salivary gland allergen Aed a 3 Precursor (Allergen Aed a 3)	30 kDa salivary gland allergen Aed a 3	GO:0005515;GO:0005576	extracellular region;protein binding	Cellular Component;Molecular Function	extracellular region-IEA;protein binding-IPI	SGP
AAEL010228	10921	19883	10294	7999	5313	6006	762	210	9014	1665	2157	2065	1305	1293	3497	16360	4671	4884	15203	3810	unspecified product	30 kDa salivary gland allergen Aed a 3	GO:0005515	protein binding	Molecular Function	extracellular region-IEA;protein binding-IPI	SGP
AAEL006424	57	57	49	765	297	770	89	56	1184	234	313	193	122	72	338	4811	963	1655	2415	1107	37 kDa salivary gland allergen Aed a 2 Precursor (Protein D7)(Allergen Aed a 2)	D7 long partial	GO:0005549;GO:0005576	odorant binding;extracellular region	Cellular Component;Molecular Function	extracellular region-IEA;odorant binding-IEA	SGP
AAEL006417	6621	9563	6043	3611	2948	3599	456	186	1906	1254	1450	1576	449	676	1995	7449	3076	1696	4100	2081	D7 protein, putative	37 kDa salivary gland allergen Aed a 2-like	GO:0005549	odorant binding	Molecular Function	extracellular region-IEA;odorant binding-IEA;response to stimulus-IEA;sensory perception of smell-IEA	SGP
AAEL006423	4252	7370	3475	2275	1084	1556	211	71	1695	529	845	504	389	490	808	6850	2014	1393	2296	1038	Short form D7Cclu23 salivary protein [Source:UniProtKB/TrEMBL;Acc:Q95V89]	short form D7 salivary SD7-1	GO:0005549	odorant binding	Molecular Function	odorant binding-IEA	SGP
AAEL023112	35	49	36	50	25	44	12	8	4	17	5	8	20	24	15	120	58	21	44	41	unspecified product	kDa salivary peptide					SGP
AAEL002656	46	104	92	104	64	133	6	7	63	59	13	43	4	12	86	115	137	16	57	27	unspecified product	kDa salivary					SGP
AAEL006480	1805	2102	1325	1270	1417	922	588	444	548	200	319	279	373	237	614	1648	997	609	1157	800	unspecified product	kDa salivary peptide	GO:0016020	membrane	Cellular Component	membrane-IEA;integral component of membrane-IEA	SGP
AAEL006494	11	8	4	2	3	0	0	1	0	1	1	0	0	0	2	2	8	2	3	2	gustatory receptor (Gr45)	kDa salivary peptide				membrane-IEA;integral component of membrane-IEA	SGP
AAEL006483	2216	4760	2040	1465	1216	1132	499	89	298	240	496	255	62	104	387	2506	762	201	588	463	unspecified product	salivary secreted peptide	GO:0016020	membrane	Cellular Component	membrane-IEA;integral component of membrane-IEA	SGP
AAEL009852	142	236	109	78	124	150	17	15	32	35	75	56	12	7	104	93	134	27	47	121	unspecified product	salivary secreted peptide				membrane-IEA;integral component of membrane-IEA	SGP
AAEL004382	150	139	143	155	140	164	9	19	40	22	52	29	26	23	62	65	115	37	78	92	unspecified product	41 kDa salivary secreted					SGP
AAEL004353	28	50	28	74	135	158	8	16	1	10	0	3	4	1	87	70	222	8	15	21	unspecified product	salivary mucin					SGP
AAEL012423	26	44	48	44	57	20	1	2	23	6	15	16	12	14	6	97	41	12	153	57	unspecified product	salivary mucin 6					SGP
AAEL002117	1	0	0	0	0	0	1	0	0	0	0	0	0	0	0	0	0	0	0	0	unspecified product	kDa secreted salivary				membrane-IEA;integral component of membrane-IEA	SGP
AAEL000165	428	1029	391	151	270	204	33	27	136	48	182	250	40	54	148	658	235	96	187	312	unspecified product	salivary Cys-rich secreted peptide	GO:0005576	extracellular region	Cellular Component	extracellular region-IEA	SGP
AAEL000200	697	724	464	321	253	152	38	42	300	57	236	175	21	68	262	484	461	133	241	540	unspecified product	salivary Cys-rich secreted peptide	GO:0005576	extracellular region	Cellular Component	extracellular region-IEA	SGP
AAEL013885	2257	3284	804	1861	2614	740	620	183	427	305	546	180	123	120	160	578	357	117	276	678	unspecified product	kDa salivary					SGP
AAEL027447	1179	1315	1100	388	374	323	120	142	401	77	151	135	56	24	813	1046	1142	289	626	493	unspecified product	salivary 16					SGP
AAEL024568	1	1	3	2	2	0	0	0	3	0	0	1	0	0	0	0	0	0	0	0	unspecified product	kDa secreted salivary				membrane-IEA;integral component of membrane-IEA	SGP
AAEL006351	347	712	452	111	129	232	16	16	105	43	64	17	10	34	61	312	155	55	162	36	unspecified product	salivary mucin				collagen trimer-IEA	SGP
AAEL006333	483	623	383	442	591	493	97	36	208	135	113	128	39	47	258	632	495	140	303	280	salivary apyrase, putative	salivary apyrase	GO:0000166;GO:0016788;GO:0046872;GO:0009166;GO:0016818	hydrolase activity, acting on acid anhydrides, in phosphorus-containing anhydrides;metal ion binding;nucleotide catabolic process;hydrolase activity, acting on ester bonds;nucleotide binding	Biological Process;Molecular Function	8-oxo-dGTP phosphohydrolase activity-IEA;dUTP phosphohydrolase activity-IEA;dephosphorylation-IEA;hydrolase activity, acting on ester bonds-IEA;5'-nucleotidase activity-IEA;dGTP phosphohydrolase activity-IEA;dCTP phosphohydrolase activity-IEA;ATP binding-IEA;GTP phosphohydrolase activity-IEA;hydrolase activity-IEA;nucleotide catabolic process-IEA;extracellular region-IEA;nucleotide binding-IEA;dT…	SGP
AAEL021023	2	0	4	0	1	0	0	0	0	3	0	4	0	0	1	8	0	3	7	1	unspecified product	salivary secreted 62k-2				membrane-IEA;integral component of membrane-IEA	SGP
AAEL022961	1	0	0	0	0	0	0	0	0	0	0	0	0	0	0	0	2	0	0	0	unspecified product	62 kDa salivary secreted					SGP
AAEL025319	136	357	179	90	107	124	14	14	81	56	29	66	13	18	110	239	161	43	118	45	unspecified product	62 kDa salivary secreted					SGP
AAEL026087	90	14	5	9	3	18	8	11	164	4	3	4	2	0	42	333	5	15	30	13	37 kDa salivary gland allergen Aed a 2 [Source:UniProtKB/Swiss-Prot;Acc:P18153]	D7 long partial	GO:0005549;GO:0005576	odorant binding;extracellular region	Cellular Component;Molecular Function	extracellular region-IEA;odorant binding-IEA	SGP
AAEL020532	0	0	0	0	1	2	0	0	0	0	1	0	0	0	0	1	0	0	0	0
AAEL027741	0	0	0	0	0	0	0	0	0	0	0	0	0	0	0	2	0	0	0	0
AAEL012102	1536	748	683	175	166	155	73	54	105	31	78	88	102	77	130	492	213	247	282	252	unspecified product	gametogenetin-binding 2-like
AAEL012106	77	77	78	122	125	166	121	161	83	36	87	56	28	36	84	223	213	103	159	172	acetylcholine receptor protein alpha 1, 2, 3, 4 invertebrate	acetylcholine receptor subunit alpha-like isoform X1	GO:0060079;GO:0004888;GO:0045211;GO:0022848;GO:0034220;GO:0016021	acetylcholine-gated cation-selective channel activity;excitatory postsynaptic potential;transmembrane signaling receptor activity;integral component of membrane;postsynaptic membrane;ion transmembrane transport	Cellular Component;Biological Process;Molecular Function	acetylcholine-gated cation-selective channel activity-IEA;ion channel activity-IEA;ion transmembrane transport-IEA;synapse-IEA;plasma membrane-IEA;regulation of postsynaptic membrane potential-IEA;integral component of membrane-IEA;excitatory postsynaptic potential-IEA;postsynaptic membrane-IEA;cell junction-IEA;membrane-IEA;ion transport-IEA;extracellular ligand-gated ion channel activity-IEA;tr…
AAEL012094	783	626	520	321	354	307	140	76	254	104	257	206	60	111	149	653	328	207	427	325	casein kinase ii, alpha chain (cmgc group iv)	casein kinase II subunit alpha	GO:0005524;GO:0009069;GO:0004674;GO:0006468	protein serine/threonine kinase activity;serine family amino acid metabolic process;protein phosphorylation;ATP binding	Biological Process;Molecular Function	kinase activity-IEA;nucleotide binding-IEA;phosphorylation-IEA;ATP binding-IEA;protein serine/threonine kinase activity-IEA;protein phosphorylation-IEA;protein kinase activity-IEA
AAEL021681	4	2	2	3	5	4	2	0	5	0	2	1	2	2	0	5	2	4	9	6
AAEL012098	1442	2313	1170	686	796	1093	229	203	519	387	429	438	99	147	470	1870	979	341	707	1216	synaptic vesicle protein	synaptic vesicle glyco 2C-like	GO:0055085;GO:0022857;GO:0016021	transmembrane transport;transmembrane transporter activity;integral component of membrane	Cellular Component;Biological Process;Molecular Function	integral component of membrane-IBA;membrane-IEA;transmembrane transport-IEA;transmembrane transporter activity-IEA;integral component of membrane-IEA
AAEL012109	243	151	119	135	123	135	77	52	138	38	89	40	22	21	66	251	151	77	153	145	sucrose transport protein	proton-associated sugar transporter A	GO:0016021	integral component of membrane	Cellular Component	membrane-IEA;integral component of membrane-IEA
AAEL012104	75	45	56	33	32	48	27	23	31	7	19	11	7	12	30	60	85	24	66	23	unspecified product	tetratricopeptide repeat 21B-like	GO:0005856;GO:0005515	cytoskeleton;protein binding	Cellular Component;Molecular Function	cytoskeleton-IEA
AAEL026799	22	8	15	3	9	11	2	2	9	5	20	18	0	3	2	35	22	10	10	19
AAEL012103	419	396	238	261	243	161	187	112	250	76	198	114	72	77	182	713	401	254	396	253	unspecified product	aminopeptidase N-like	GO:0008270;GO:0006508;GO:0016021;GO:0004177;GO:0008237	aminopeptidase activity;metallopeptidase activity;integral component of membrane;proteolysis;zinc ion binding	Cellular Component;Biological Process;Molecular Function	metallopeptidase activity-IEA;proteolysis-IEA;aminopeptidase activity-IEA;membrane-IEA;zinc ion binding-IEA;hydrolase activity-IEA;metal ion binding-IEA;integral component of membrane-IEA;peptidase activity-IEA
AAEL017167	190	170	107	194	184	137	53	45	96	50	81	73	25	28	76	295	169	65	158	143	GPCR HE6-like Family	adhesion G- coupled receptor G2	GO:0004930;GO:0007186;GO:0016021;GO:0007166	cell surface receptor signaling pathway;G protein-coupled receptor signaling pathway;G protein-coupled receptor activity;integral component of membrane	Cellular Component;Biological Process;Molecular Function	G protein-coupled receptor activity-IEA;membrane-IEA;cell surface receptor signaling pathway-IEA;G protein-coupled receptor signaling pathway-IEA;integral component of membrane-IEA;transmembrane signaling receptor activity-IEA
AAEL012110	1505	1394	1137	660	925	466	445	316	764	263	586	332	156	216	488	1792	1682	639	889	785	protease m1 zinc metalloprotease	aminopeptidase N	GO:0008270;GO:0016020;GO:0006508;GO:0004177;GO:0008237	membrane;aminopeptidase activity;metallopeptidase activity;proteolysis;zinc ion binding	Cellular Component;Biological Process;Molecular Function	metallopeptidase activity-IEA;proteolysis-IEA;aminopeptidase activity-IEA;membrane-IEA;zinc ion binding-IEA;hydrolase activity-IEA;metal ion binding-IEA;integral component of membrane-IEA;peptidase activity-IEA
AAEL012101	75	71	51	118	168	174	32	28	33	16	18	17	11	12	149	127	212	35	50	52	tubulin alpha chain	tubulin alpha-2 chain	GO:0005525;GO:0007010;GO:0003924;GO:0005200;GO:0005874;GO:0007017	microtubule;microtubule-based process;GTP binding;cytoskeleton organization;structural constituent of cytoskeleton;GTPase activity	Cellular Component;Biological Process;Molecular Function	microtubule-based process-IEA;structural constituent of cytoskeleton-IEA;GTP binding-IEA;nucleotide binding-IEA;microtubule-IEA;GTPase activity-IEA;cytoskeleton organization-IEA
AAEL012107	485	230	207	130	77	42	139	46	202	27	75	84	15	23	12	145	33	74	124	96	nanos	nanos	GO:0006417;GO:0008270;GO:0003723;GO:0005737;GO:0032502;GO:0032501	cytoplasm;developmental process;regulation of translation;multicellular organismal process;RNA binding;zinc ion binding	Cellular Component;Biological Process;Molecular Function	RNA binding-IEA;negative regulation of synaptic growth at neuromuscular junction-IEA;neuromuscular junction-IEA;segmentation-IEA;germ cell development-IEA;oogenesis-IEA;negative regulation of apoptotic process-IEA;spermatogenesis-IEA;messenger ribonucleoprotein complex-IEA;regulation of translation-IEA;germ-line stem cell population maintenance-IEA;dendrite morphogenesis-IEA;cytoplasm-IEA;zinc io…
AAEL012095	728	597	601	530	614	546	140	90	271	201	150	176	116	127	507	656	579	240	416	452	26S protease regulatory subunit	26S proteasome regulatory subunit 4	GO:0016887;GO:0008063;GO:0008271;GO:0008540;GO:0006383;GO:1902358;GO:0008233;GO:0007623;GO:1901800;GO:0005666;GO:0005654;GO:0005524;GO:0043161;GO:0016021;GO:0005829;GO:0017025;GO:0036402	nucleoplasm;TBP-class protein binding;positive regulation of proteasomal protein catabolic process;cytosol;proteasome-activating ATPase activity;transcription by RNA polymerase III;peptidase activity;proteasome regulatory particle, base subcomplex;integral component of membrane;proteasome-mediated ubiquitin-dependent protein catabolic process;RNA polymerase III complex;ATPase activity;secondary a…	Cellular Component;Molecular Function;Biological Process	ATPase activity-IEA;sulfate transmembrane transport-IEA;proteasome regulatory particle, base subcomplex-IBA;proteasome-activating ATPase activity-IEA;nucleoplasm-TAS;peptidase activity-IEA;TBP-class protein binding-IBA;cytosol-TAS;transcription by RNA polymerase III-IEA;nucleotide binding-IEA;proteasome regulatory particle-IEA;proteasome regulatory particle, base subcomplex-IEA;membrane-IEA;nucle…
AAEL012105	434	318	276	224	190	137	130	50	129	15	56	41	84	67	75	163	103	130	119	102	Zinc finger protein-like 1 homolog [Source:UniProtKB/Swiss-Prot;Acc:Q16N38]	zinc finger -like 1 homolog	GO:0046872;GO:0016021	metal ion binding;integral component of membrane	Cellular Component;Molecular Function	membrane-IEA;metal ion binding-IEA;integral component of membrane-IEA
AAEL012096	1	7	5	11	6	4	8	6	3	1	5	3	0	1	1	14	6	3	3	4	unspecified product	sperm-associated antigen 1	GO:0005515	protein binding	Molecular Function
AAEL012099	1420	1832	1171	1306	1740	1292	617	390	881	166	496	315	266	241	785	1901	1235	568	1240	1174	protease m1 zinc metalloprotease	aminopeptidase N isoform X1	GO:0008270;GO:0006508;GO:0016021;GO:0004177;GO:0008237	aminopeptidase activity;metallopeptidase activity;integral component of membrane;proteolysis;zinc ion binding	Cellular Component;Biological Process;Molecular Function	metallopeptidase activity-IEA;proteolysis-IEA;aminopeptidase activity-IEA;membrane-IEA;zinc ion binding-IEA;hydrolase activity-IEA;metal ion binding-IEA;integral component of membrane-IEA;peptidase activity-IEA
AAEL027035	13	6	2	2	2	1	3	2	4	0	1	1	5	0	1	1	0	3	1	1	unspecified product	homeobox MOX-1-like	GO:0005634;GO:0003677;GO:0045944;GO:0000981	nucleus;DNA-binding transcription factor activity, RNA polymerase II-specific;DNA binding;positive regulation of transcription by RNA polymerase II	Cellular Component;Biological Process;Molecular Function	regulation of transcription, DNA-templated-IEA;DNA-binding transcription factor activity, RNA polymerase II-specific-IEA;DNA binding-IEA;positive regulation of transcription by RNA polymerase II-IEA;DNA-binding transcription factor activity-IEA;nucleus-IEA;positive regulation of transcription by RNA polymerase II-IBA;nucleus-IBA
AAEL012100	3395	2118	2786	2215	1465	993	1585	235	2105	114	274	186	602	212	322	2301	580	884	1551	531	unspecified product	MKI67 FHA domain-interacting nucleolar phospho	GO:0003723	RNA binding	Molecular Function	RNA binding-IEA;nucleic acid binding-IEA
AAEL022538	377	280	257	271	299	298	92	136	214	116	207	113	68	46	145	653	390	292	562	363	Putative bisphosphate 3'-nucleotidase bpnt1/inositol polyphosphate 1-phosphatase [Source:UniProtKB/TrEMBL;Acc:A0A0P6IYC3]	inositol polyphosphate 1-phosphatase	GO:0046855	inositol phosphate dephosphorylation	Biological Process	inositol phosphate dephosphorylation-IEA;inositol-1,4-bisphosphate 1-phosphatase activity-IEA;chemical synaptic transmission-IEA;phosphatidylinositol phosphorylation-IEA;synapse-IEA
AAEL014130	811	514	491	361	276	266	268	159	390	55	82	102	93	68	182	386	227	313	279	248	unspecified product	abl interactor 2	GO:0005515;GO:0008154	actin polymerization or depolymerization;protein binding	Biological Process;Molecular Function	actin polymerization or depolymerization-IEA
AAEL014134	30	35	30	46	37	36	15	17	28	13	11	8	8	5	16	32	40	17	37	28	kinesin heavy chain	kinesin KIF19 isoform X1	GO:0005524;GO:0003777;GO:0045298;GO:0007018;GO:1990939;GO:0008017;GO:0005874	microtubule motor activity;microtubule;microtubule-based movement;microtubule binding;tubulin complex;ATP binding;ATP-dependent microtubule motor activity	Cellular Component;Biological Process;Molecular Function	nucleotide binding-IEA;microtubule-based movement-IEA;motor activity-IEA;ATP binding-IEA;microtubule motor activity-IEA;microtubule binding-IEA
AAEL025548	3	0	3	0	0	0	1	2	2	0	1	3	0	0	0	0	0	0	0	0
AAEL021855	0	0	0	0	0	0	0	0	0	0	0	0	0	1	0	0	0	0	0	0
AAEL026394	0	2	0	6	0	2	1	1	4	1	0	0	0	0	2	2	2	0	0	1
AAEL025713	7	1	1	7	1	1	2	0	1	0	1	0	0	0	0	3	1	0	3	1	unspecified product	uncharacterized protein LOC110674619 isoform X2	GO:0016020	membrane	Cellular Component	membrane-IEA;integral component of membrane-IEA
AAEL017048	4	0	4	38	21	16	44	15	60	2	2	2	1	2	4	10	26	10	14	11	GPCR Growth Hormone Releasing Hormone Family	pyrokinin-1 receptor-like	GO:0007218;GO:0007187;GO:0016021;GO:0007268;GO:0001607;GO:0005886	plasma membrane;chemical synaptic transmission;G protein-coupled receptor signaling pathway, coupled to cyclic nucleotide second messenger;neuropeptide signaling pathway;integral component of membrane;neuromedin U receptor activity	Cellular Component;Biological Process;Molecular Function	signal transduction-IEA;G protein-coupled receptor activity-IEA;neuropeptide signaling pathway-IEA;neuromedin U receptor activity-IEA;membrane-IEA;plasma membrane-IEA;G protein-coupled receptor signaling pathway-IEA;integral component of membrane-IEA
AAEL023318	0	0	1	1	7	1	0	2	0	0	0	0	0	0	0	0	0	0	0	0
AAEL012796	95	117	104	99	131	65	69	133	97	25	46	13	23	21	43	105	95	46	101	74	GPCR Growth Hormone Releasing Hormone Family	pyrokinin-1 receptor-like	GO:0007218;GO:0007187;GO:0016021;GO:0007268;GO:0001607;GO:0005886	plasma membrane;chemical synaptic transmission;G protein-coupled receptor signaling pathway, coupled to cyclic nucleotide second messenger;neuropeptide signaling pathway;integral component of membrane;neuromedin U receptor activity	Cellular Component;Biological Process;Molecular Function	signal transduction-IEA;G protein-coupled receptor activity-IEA;neuropeptide signaling pathway-IEA;neuromedin U receptor activity-IEA;membrane-IEA;plasma membrane-IEA;G protein-coupled receptor signaling pathway-IEA;integral component of membrane-IEA
AAEL011388	64	53	41	35	33	50	18	24	27	8	17	10	6	8	19	33	16	20	18	28	Vacuolar-sorting protein SNF8 [Source:UniProtKB/TrEMBL;Acc:A0A1S4FT08]	vacuolar-sorting SNF8	GO:0000814;GO:0015031;GO:0071985	protein transport;ESCRT II complex;multivesicular body sorting pathway	Cellular Component;Biological Process	protein transport-IEA;ESCRT II complex-IEA;multivesicular body sorting pathway-IEA
AAEL020295	0	0	0	0	0	0	0	0	0	0	0	0	0	0	0	0	0	0	0	0
AAEL011390	72	94	72	120	114	122	50	30	108	41	38	41	28	28	98	278	186	101	237	184	mitochondrial ribosomal protein, L9, putative	39S ribosomal mitochondrial	GO:0003735;GO:0042254;GO:0005840;GO:0006412	translation;ribosome;structural constituent of ribosome;ribosome biogenesis	Cellular Component;Biological Process;Molecular Function	ribosome-IEA;translation-IEA;structural constituent of ribosome-IEA
AAEL011377	50	70	39	49	60	57	41	13	40	4	12	6	15	10	39	64	30	18	23	41	unspecified product	AAEL011377- partial
AAEL011381	795	707	932	831	1040	1294	392	375	810	438	276	251	113	200	1197	1591	1499	334	614	1300	NADH-ubiquinone oxidoreductase fe-s protein 2 (ndufs2)	NADH-ubiquinone oxidoreductase 49 kDa subunit	GO:0048038;GO:0051287;GO:0016651	quinone binding;oxidoreductase activity, acting on NAD(P)H;NAD binding	Molecular Function	oxidation-reduction process-IEA;NAD binding-IEA;quinone binding-IEA;oxidoreductase activity-IEA;oxidoreductase activity, acting on NAD(P)H-IEA
AAEL011389	99	87	47	46	77	63	45	25	36	19	27	26	5	23	55	75	78	24	42	44	unspecified product	VAC14 homolog	GO:0070772;GO:0006661	PAS complex;phosphatidylinositol biosynthetic process	Cellular Component;Biological Process	PAS complex-IEA;phosphatidylinositol biosynthetic process-IEA;membrane-IEA
AAEL011382	580	255	362	240	183	161	301	185	412	36	54	31	92	78	67	224	101	191	229	190	116 kda U5 small nuclear ribonucleoprotein component [Source:UniProtKB/TrEMBL;Acc:Q16Q70]	116 kDa U5 small nuclear ribonucleo component	GO:0005525;GO:0008380;GO:0006448;GO:0003746;GO:0003924;GO:0005681;GO:0006397;GO:0005840	GTP binding;spliceosomal complex;mRNA processing;ribosome;translation elongation factor activity;GTPase activity;RNA splicing;regulation of translational elongation	Cellular Component;Biological Process;Molecular Function	GTP binding-IEA;nucleotide binding-IEA;spliceosomal complex-IEA;GTPase activity-IEA;RNA splicing-IEA;mRNA processing-IEA;nucleus-IEA;translation elongation factor activity-IEA;translational elongation-IEA;translation-IEA
AAEL025124	0	0	2	0	2	1	0	3	3	0	1	0	0	0	1	2	0	8	5	4
AAEL013369	22	31	16	24	34	20	6	13	29	6	15	27	6	4	15	59	30	19	29	22	unspecified product	trafficking particle complex subunit 1	GO:0006888;GO:1990071;GO:0005783;GO:1990072	endoplasmic reticulum to Golgi vesicle-mediated transport;TRAPPIII protein complex;endoplasmic reticulum;TRAPPII protein complex	Cellular Component;Biological Process	endoplasmic reticulum-IEA;vesicle-mediated transport-IEA;Golgi apparatus-IEA;TRAPPIII protein complex-IDA;TRAPPIII protein complex-IEA;Golgi vesicle transport-IC;vesicle-mediated transport-ISS;TRAPP complex-IBA;TRAPP complex-ISS;endoplasmic reticulum to Golgi vesicle-mediated transport-ISS;Rab guanyl-nucleotide exchange factor activity-ISS;TRAPP complex-IEA;TRAPPII protein complex-IDA;TRAPPII pro…
AAEL011386	66	69	73	62	53	64	26	22	47	12	11	11	11	6	40	75	80	32	72	59	unspecified product	shifted isoform X1
AAEL011383	221	148	142	87	60	53	53	28	97	6	22	21	39	23	34	122	37	56	98	60	MAGE-41 protein, putative	non-structural maintenance of chromosomes element 3 homolog
AAEL011379	141	203	91	108	111	104	47	21	73	22	53	33	17	37	85	173	55	43	72	94	coenzyme q10 biosynthesis protein	5-demethoxyubiquinone mitochondrial	GO:0046872;GO:0016709;GO:0031314;GO:0006744	oxidoreductase activity, acting on paired donors, with incorporation or reduction of molecular oxygen, NAD(P)H as one donor, and incorporation of one atom of oxygen;metal ion binding;ubiquinone biosynthetic process;extrinsic component of mitochondrial inner membrane	Cellular Component;Biological Process;Molecular Function	monooxygenase activity-IEA;extrinsic component of mitochondrial inner membrane-IEA;oxidation-reduction process-IEA;oxidoreductase activity-IEA;mitochondrial inner membrane-IEA;membrane-IEA;oxidoreductase activity, acting on paired donors, with incorporation or reduction of molecular oxygen, NAD(P)H as one donor, and incorporation of one atom of oxygen-IEA;mitochondrion-IEA;ubiquinone biosynthetic…
AAEL011385	68	47	56	74	46	63	103	131	66	21	22	17	15	12	20	58	33	37	54	93	unspecified product	mitochondrial cardiolipin hydrolase	GO:0016042;GO:0110165	lipid catabolic process	Biological Process	RNA phosphodiester bond hydrolysis, endonucleolytic-IEA;endoribonuclease activity, producing 5'-phosphomonoesters-IEA;P granule-IEA;piRNA biosynthetic process-IEA;integral component of membrane-IEA;identical protein binding-IEA;oocyte karyosome formation-IEA;lipid catabolic process-IEA;piRNA metabolic process-IEA;cardiolipin hydrolase activity-IEA;membrane-IEA;mitochondrion-IEA;gene silencing by …
AAEL012233	6637	3502	5530	5026	3283	1987	7360	4284	16537	1103	906	884	2395	1529	673	4974	1480	5939	6159	3756	unspecified product	myc	GO:0005667;GO:0003700;GO:0006355;GO:0046983;GO:0045449	DNA-binding transcription factor activity;transcription factor complex;protein dimerization activity;regulation of transcription, DNA-templated	Cellular Component;Biological Process;Molecular Function	regulation of transcription, DNA-templated-IEA;DNA-binding transcription factor activity-IEA;protein dimerization activity-IEA
AAEL019446	202	146	139	99	72	47	57	57	132	21	20	41	24	15	37	72	54	93	133	123	unspecified product	tRNA dimethylallyltransferase-like	GO:0046872;GO:0008033;GO:0016740	transferase activity;metal ion binding;tRNA processing	Biological Process;Molecular Function	nucleotide binding-IEA;tRNA processing-IEA;ATP binding-IEA;transferase activity-IEA;metal ion binding-IEA
AAEL018922	0	0	0	1	0	0	0	0	0	0	0	0	0	0	0	0	0	0	0	0
AAEL024873	0	0	0	2	0	0	1	0	4	0	0	0	0	0	0	0	0	0	0	0
AAEL005278	19	16	36	32	50	64	72	69	37	11	13	2	19	12	23	79	50	84	56	57	sodium- and chloride-dependent neurotransmitter transporter	sodium-dependent neutral amino acid transporter B(0)AT3 isoform X1	GO:0055085;GO:0016021;GO:0015293	transmembrane transport;integral component of membrane;symporter activity	Cellular Component;Biological Process;Molecular Function	membrane-IEA;symporter activity-IEA;transmembrane transport-IEA;integral component of membrane-IEA
AAEL005279	77	63	42	25	13	20	11	5	27	8	14	5	5	2	7	48	7	11	20	32	methionyl-tRNA formyltransferase	methionyl-tRNA mitochondrial	GO:0004479;GO:0046653;GO:0071951;GO:0006413;GO:0006555	methionine metabolic process;translational initiation;conversion of methionyl-tRNA to N-formyl-methionyl-tRNA;methionyl-tRNA formyltransferase activity;tetrahydrofolate metabolic process	Biological Process;Molecular Function	biosynthetic process-IEA;catalytic activity-IEA;translational initiation-IEA;conversion of methionyl-tRNA to N-formyl-methionyl-tRNA-IEA;hydroxymethyl-, formyl- and related transferase activity-IEA;transferase activity-IEA;translation-IEA;methionyl-tRNA formyltransferase activity-IEA
AAEL005281	282	135	194	156	89	68	176	127	337	30	31	31	62	54	37	148	48	162	112	98	unspecified product	integral inner nuclear membrane ima1-like	GO:0005639	integral component of nuclear inner membrane	Cellular Component	nuclear inner membrane-IEA;membrane-IEA;nucleus-IEA;integral component of membrane-IEA;integral component of nuclear inner membrane-IEA
AAEL005271	1178	597	763	705	645	507	572	376	903	132	238	157	235	178	404	889	565	705	844	638	unspecified product	rab11 family-interacting 5-like	GO:0005768;GO:0016020;GO:0015031;GO:0031267	protein transport;endosome;membrane;small GTPase binding	Cellular Component;Biological Process;Molecular Function	Rab GTPase binding-IEA;protein transport-IEA;endosome-IEA;membrane-IEA
AAEL023272	18	10	4	2	2	0	2	0	0	0	3	3	3	1	0	2	0	1	3	6
AAEL023010	11	5	5	1	0	1	8	0	4	2	3	6	4	2	1	6	4	5	12	2
AAEL005266	3100	1018	1222	910	614	984	540	512	716	519	670	484	163	481	571	870	871	636	1003	994	40S ribosomal protein S14 [Source:UniProtKB/Swiss-Prot;Acc:Q1HR24]	40S ribosomal S14	GO:0000462;GO:0003735;GO:0048027;GO:0000028;GO:0005840;GO:0070181;GO:0006412	maturation of SSU-rRNA from tricistronic rRNA transcript (SSU-rRNA, 5.8S rRNA, LSU-rRNA);small ribosomal subunit rRNA binding;translation;ribosome;mRNA 5'-UTR binding;ribosomal small subunit assembly;structural constituent of ribosome	Cellular Component;Biological Process;Molecular Function	ribosome-IEA;mRNA 5'-UTR binding-IBA;cellular_component-ND;biological_process-ND;maturation of SSU-rRNA from tricistronic rRNA transcript (SSU-rRNA, 5.8S rRNA, LSU-rRNA)-IBA;structural constituent of ribosome-IBA;small ribosomal subunit rRNA binding-IBA;molecular_function-ND;structural constituent of ribosome-IEA;ribosomal small subunit assembly-IBA;translation-IBA;translation-IEA
AAEL005254	304	294	247	285	247	173	163	82	273	32	86	69	71	55	110	247	153	180	221	145	dynactin P62 subunit	dynactin subunit 4	GO:0005869	dynactin complex	Cellular Component	dynactin complex-IEA
AAEL025726	0	0	0	0	0	0	0	0	0	0	0	0	0	0	0	0	0	0	0	0
AAEL005261	822	649	596	559	437	376	257	238	640	131	191	152	168	85	213	866	548	526	1051	566	unspecified product	glucose-induced degradation 4 homolog
AAEL011201	655	433	410	280	223	180	236	163	349	64	119	110	92	80	137	465	267	239	401	281	unspecified product	AGAP000676- partial
AAEL019866	1915	824	1136	1130	920	824	864	654	1701	177	256	192	377	265	432	1490	812	979	1228	763	unspecified product	gurken-like	GO:0007173;GO:0016021;GO:0005154;GO:0048018	epidermal growth factor receptor binding;receptor ligand activity;integral component of membrane;epidermal growth factor receptor signaling pathway	Cellular Component;Biological Process;Molecular Function	epidermal growth factor receptor binding-IEA;membrane-IEA;integral component of membrane-IEA;epidermal growth factor receptor signaling pathway-IEA;receptor ligand activity-IEA
AAEL011196	161	122	136	104	119	103	105	83	127	16	34	15	9	16	39	76	105	60	77	73	WD_REPEATS_REGION domain-containing protein [Source:UniProtKB/TrEMBL;Acc:A0A1S4FSU1]	DDB1- and CUL4-associated factor 7	GO:0007517;GO:0005634;GO:0035331;GO:0045927;GO:0005515;GO:0048627	positive regulation of growth;myoblast development;nucleus;negative regulation of hippo signaling;protein binding;muscle organ development	Cellular Component;Biological Process;Molecular Function	positive regulation of growth-IEA;muscle organ development-IEA;myoblast development-IMP;protein binding-IPI;myoblast development-IEA;muscle fiber development-IMP;muscle organ development-IMP;muscle fiber development-IEA;negative regulation of hippo signaling-IEA;positive regulation of growth-IMP;negative regulation of hippo signaling-IGI;negative regulation of hippo signaling-IMP;nucleus-IBA
AAEL011206	865	954	659	369	506	513	169	118	508	102	149	171	202	140	730	1062	544	476	401	549	aminoacylase, putative	aminoacylase-1B isoform X2	GO:0005737;GO:0000051;GO:0006520;GO:0004046	cytoplasm;aminoacylase activity;cellular amino acid metabolic process;obsolete urea cycle intermediate metabolic process	Cellular Component;Biological Process;Molecular Function	aminoacylase activity-IEA;cellular amino acid metabolic process-IEA;cytoplasm-IEA;hydrolase activity-IEA
AAEL022464	0	0	0	0	0	1	0	0	0	0	0	0	0	0	0	0	0	0	0	0
AAEL011200	141	90	90	106	78	63	21	30	64	25	26	36	25	38	42	186	50	60	132	88	unspecified product	uncharacterized protein LOC5574528
AAEL027070	50	20	28	1	1	0	0	1	3	8	4	8	10	6	0	5	5	14	37	9
AAEL023568	8	1	3	0	3	1	3	3	3	0	2	0	1	3	0	0	0	1	1	2
AAEL011199	495	197	294	228	123	110	146	76	232	34	63	41	68	46	44	235	75	211	248	101	unspecified product	tRNA:m(4)X modification enzyme TRM13 homolog	GO:0046872;GO:0106050;GO:0030488	metal ion binding;tRNA 2'-O-methyltransferase activity;tRNA methylation	Biological Process;Molecular Function	tRNA 2'-O-methyltransferase activity-IEA;methyltransferase activity-IEA;methylation-IEA;tRNA processing-IEA;tRNA methylation-IEA;transferase activity-IEA;metal ion binding-IEA
AAEL011202	329	150	154	116	97	99	65	39	123	37	53	55	26	42	61	198	108	88	167	128	bhlhzip transcription factor bigmax	max X	GO:0005667;GO:0006355;GO:0046983;GO:0008134	transcription factor binding;transcription factor complex;protein dimerization activity;regulation of transcription, DNA-templated	Cellular Component;Biological Process;Molecular Function	regulation of transcription, DNA-templated-IEA;transcription factor binding-IEA;protein dimerization activity-IEA
AAEL028222	0	0	0	0	1	0	0	0	0	0	0	0	1	0	0	0	0	0	1	0
AAEL011197	15724	15157	16778	17317	17387	16297	9331	4076	42090	2633	2379	1655	6631	3339	12368	25780	14516	17044	22263	13362	actin	actin-5C	GO:0005524;GO:0032507;GO:0006338;GO:0005856;GO:0005515;GO:0007291;GO:0005737;GO:0000281;GO:0031011;GO:0035060;GO:0035148	cytoplasm;mitotic cytokinesis;tube formation;brahma complex;cytoskeleton;maintenance of protein location in cell;chromatin remodeling;protein binding;sperm individualization;ATP binding;Ino80 complex	Cellular Component;Biological Process;Molecular Function	protein binding-IPI;ATP binding-IEA;Ino80 complex-IDA;chromatin remodeling-IC;mitotic cytokinesis-IEA;nucleotide binding-IEA;cytoskeleton-IEA;maintenance of protein location in cell-IMP;mitotic cytokinesis-IMP;brahma complex-IEA;tube formation-IGI;cytoplasm-IEA;mitotic cytokinesis-IBA;sperm individualization-IEP;brahma complex-IDA
AAEL023161	0	0	1	1	1	0	2	0	0	0	0	0	1	2	0	0	0	1	0	1	unspecified product	uncharacterized protein LOC110679230
AAEL026435	3	0	1	0	0	0	0	0	0	0	0	0	0	1	0	0	0	0	0	0
AAEL023562	23	9	12	9	4	3	0	6	3	1	2	2	2	0	2	3	0	4	8	3
AAEL011198	204	236	200	115	128	175	67	56	111	34	48	31	23	21	110	178	115	55	109	105	mitochondrial ribosomal protein, L38, putative	39S ribosomal mitochondrial	GO:0005840	ribosome	Cellular Component	ribosome-IEA
AAEL011204	1173	659	756	677	494	461	435	299	721	88	208	188	216	155	273	814	575	426	625	476	xenotropic and polytropic murine leukemia virus receptor xpr1	xenotropic and polytropic retrovirus receptor 1	GO:0016021	integral component of membrane	Cellular Component	membrane-IEA;integral component of membrane-IEA
AAEL011203	23	12	15	22	25	20	4	4	23	1	4	1	1	5	24	9	11	12	22	9	unspecified product	cholesterol 7-desaturase-like	GO:0046872;GO:0016021;GO:0051537	metal ion binding;2 iron, 2 sulfur cluster binding;integral component of membrane	Cellular Component;Molecular Function	oxidation-reduction process-IEA;2 iron, 2 sulfur cluster binding-IEA;membrane-IEA;iron-sulfur cluster binding-IEA;metal ion binding-IEA;integral component of membrane-IEA
AAEL028219	2	0	0	0	0	0	1	1	0	0	0	0	0	0	0	0	0	0	0	0
AAEL009764	207	126	186	174	182	144	66	58	88	16	40	29	46	33	103	127	118	92	140	118	xaa-pro aminopeptidase	xaa-Pro aminopeptidase isoform X2	GO:0006508;GO:0070006	metalloaminopeptidase activity;proteolysis	Biological Process;Molecular Function	proteolysis-IEA;metalloaminopeptidase activity-IEA;hydrolase activity-IEA
AAEL009767	170	172	87	106	144	108	48	32	97	17	43	29	17	18	112	153	120	47	73	92	unspecified product	BTB POZ domain-containing 2-like	GO:0005515	protein binding	Molecular Function
AAEL009769	110	79	59	62	79	62	38	30	50	7	23	8	13	8	46	76	59	36	84	57	unspecified product	BTB POZ domain-containing 2-like	GO:0005515	protein binding	Molecular Function
AAEL009765	1421	644	731	662	347	282	427	244	1488	79	182	149	140	163	142	688	318	472	894	640	choline/ethanolamine kinase	ethanolamine kinase	GO:0016310;GO:0016301	kinase activity;phosphorylation	Biological Process;Molecular Function	kinase activity-IEA;phosphorylation-IEA
AAEL009766	214	144	177	138	159	124	90	92	262	60	51	93	50	52	96	336	276	137	209	237	lipoamide acyltransferase component of branched-chain alpha-keto acid dehydrogenase	lipoamide acyltransferase component of branched-chain alpha-keto acid dehydrogenase mitochondrial	GO:0016746;GO:0009083	branched-chain amino acid catabolic process;transferase activity, transferring acyl groups	Biological Process;Molecular Function	valine catabolic process-IEA;transferase activity, transferring acyl groups-IEA;leucine catabolic process-IEA;branched-chain amino acid catabolic process-IEA;transferase activity-IEA;isoleucine catabolic process-IEA
AAEL009763	34	38	73	171	121	150	234	201	185	14	26	5	19	29	43	107	59	109	111	94	unspecified product	AGAP013021- partial
AAEL000250	25	34	20	67	39	62	108	100	65	9	28	13	13	24	13	84	67	42	43	70	forkhead box protein (AaegFOXP)	forkhead box P1-B isoform X1	GO:0005634;GO:0005667;GO:0003700;GO:0046872;GO:0007275;GO:0006355;GO:0043565;GO:0045449	DNA-binding transcription factor activity;multicellular organism development;metal ion binding;sequence-specific DNA binding;transcription factor complex;nucleus;regulation of transcription, DNA-templated	Cellular Component;Biological Process;Molecular Function	regulation of transcription, DNA-templated-IEA;sequence-specific DNA binding-IEA;DNA binding-IEA;DNA-binding transcription factor activity-IEA;multicellular organism development-IEA;nucleus-IEA;metal ion binding-IEA
AAEL000254	39	53	24	75	75	74	78	88	54	6	19	10	12	12	28	71	97	42	75	62	nuclear factor i	nuclear factor 1 isoform X1	GO:0005634;GO:0003677;GO:0005667;GO:0003700;GO:0006260;GO:0007179;GO:0006355;GO:0045449	transforming growth factor beta receptor signaling pathway;DNA-binding transcription factor activity;DNA replication;transcription factor complex;nucleus;DNA binding;regulation of transcription, DNA-templated	Cellular Component;Biological Process;Molecular Function	regulation of transcription, DNA-templated-IEA;DNA binding-IEA;DNA-binding transcription factor activity-IEA;DNA replication-IEA;nucleus-IEA
AAEL000230	12	28	20	22	35	22	22	8	62	5	12	5	14	10	36	63	20	41	60	30	unspecified product	uncharacterized protein LOC5572032	GO:0016021	integral component of membrane	Cellular Component	membrane-IEA;integral component of membrane-IEA
AAEL019737	2417	1603	2046	2795	2738	2425	2251	1696	2733	485	446	305	618	404	1153	2744	1699	1425	1972	1810	unspecified product	disks large 1 tumor suppressor isoform X1	GO:0005515	protein binding	Molecular Function
AAEL000223	83	79	32	56	49	36	16	3	23	8	10	10	7	5	40	85	30	9	22	29	alpha-glucosidase	myogenesis-regulating glycosidase-like	GO:0005975;GO:0004553	carbohydrate metabolic process;hydrolase activity, hydrolyzing O-glycosyl compounds	Biological Process;Molecular Function	metabolic process-IEA;hydrolase activity-IEA;carbohydrate metabolic process-IEA;hydrolase activity, hydrolyzing O-glycosyl compounds-IEA;hydrolase activity, acting on glycosyl bonds-IEA
AAEL000241	95	92	75	29	36	30	31	28	41	5	7	7	5	8	8	20	22	27	36	36	unspecified product	PCI domain-containing 2 homolog	GO:0005975;GO:0004553;GO:0016973	carbohydrate metabolic process;hydrolase activity, hydrolyzing O-glycosyl compounds;poly(A)+ mRNA export from nucleus	Biological Process;Molecular Function	metabolic process-IEA;hydrolase activity-IEA;carbohydrate metabolic process-IEA;hydrolase activity, hydrolyzing O-glycosyl compounds-IEA;hydrolase activity, acting on glycosyl bonds-IEA
AAEL024733	2	19	4	0	0	0	0	0	0	0	4	0	0	0	1	1	7	0	0	2
AAEL000242	278	335	278	570	485	507	570	502	400	102	99	57	72	68	257	826	516	304	328	402	voltage-gated potassium channel	potassium voltage-gated channel Shaker isoform X1	GO:0005249;GO:0005515;GO:0071805;GO:0008076;GO:0034765;GO:0051260	protein homooligomerization;voltage-gated potassium channel complex;regulation of ion transmembrane transport;potassium ion transmembrane transport;voltage-gated potassium channel activity;protein binding	Cellular Component;Biological Process;Molecular Function	ion channel activity-IEA;potassium ion transport-IEA;potassium ion transmembrane transport-IEA;voltage-gated potassium channel activity-IEA;integral component of membrane-IEA;protein homooligomerization-IEA;voltage-gated potassium channel complex-IEA;regulation of ion transmembrane transport-IEA;voltage-gated ion channel activity-IEA;membrane-IEA;ion transport-IEA;transmembrane transport-IEA;pota…
AAEL024531	0	0	0	3	0	2	4	1	2	0	0	0	0	0	0	3	0	3	3	1
AAEL021157	3	5	4	18	14	28	22	11	21	3	1	1	1	0	1	29	22	10	9	12
AAEL000249	71	77	52	108	273	232	13	10	26	17	11	3	7	8	136	77	110	18	42	56	mitochondrial carrier protein	solute carrier family 25 member 35-like	GO:0055085;GO:0016021;GO:0015867;GO:0005347	ATP transmembrane transporter activity;ATP transport;transmembrane transport;integral component of membrane	Cellular Component;Biological Process;Molecular Function	ATP transport-IEA;membrane-IEA;transmembrane transport-IEA;integral component of membrane-IEA;ATP transmembrane transporter activity-IEA
AAEL000247	3	2	2	0	2	0	0	3	0	1	1	1	0	0	2	0	0	2	0	1	unspecified product	dynein assembly factor axonemal-like	GO:0005515;GO:0016021;GO:0007399;GO:0003341	cilium movement;nervous system development;integral component of membrane;protein binding	Cellular Component;Biological Process;Molecular Function	cilium movement-IEA;membrane-IEA;nervous system development-IEA;integral component of membrane-IEA
AAEL000231	439	248	291	223	251	212	156	136	230	55	106	89	51	57	98	244	187	156	263	208	oligopeptidase	probable cytosolic oligopeptidase A	GO:0046872;GO:0006508;GO:0004222	metal ion binding;metalloendopeptidase activity;proteolysis	Biological Process;Molecular Function	metallopeptidase activity-IEA;proteolysis-IEA;hydrolase activity-IEA;metal ion binding-IEA;peptidase activity-IEA;metalloendopeptidase activity-IEA
AAEL000219	325	295	196	98	156	143	70	43	87	26	75	39	16	23	101	174	139	42	93	55	lactoylglutathione lyase	glyoxalase domain-containing 4
AAEL000244	43	84	39	65	80	58	23	24	22	14	23	22	10	9	28	64	43	12	23	43	alpha(1,3)fucosyltransferase	alpha-(1,3)-fucosyltransferase C	GO:0008417;GO:0032580;GO:0036065;GO:0016021;GO:0006486	fucosyltransferase activity;protein glycosylation;fucosylation;Golgi cisterna membrane;integral component of membrane	Cellular Component;Biological Process;Molecular Function	Golgi apparatus-IEA;protein glycosylation-IEA;fucosyltransferase activity-IEA;transferase activity, transferring glycosyl groups-IEA;Golgi cisterna membrane-IEA;membrane-IEA;transferase activity-IEA;fucosylation-IEA;integral component of membrane-IEA
AAEL000251	82	74	108	206	251	247	221	183	124	37	37	30	30	38	107	182	222	128	200	172	unspecified product	stoned-A	GO:0030131;GO:0006886;GO:0006897	clathrin adaptor complex;endocytosis;intracellular protein transport	Cellular Component;Biological Process	intracellular protein transport-IEA;vesicle-mediated transport-IEA;endocytosis-IEA;clathrin adaptor complex-IEA;cytoplasm-IEA
AAEL000239	380	436	378	820	809	909	616	717	542	149	251	109	144	117	446	1024	726	666	1094	788	clathrin coat assembly protein	stoned-B	GO:0030131;GO:0030100;GO:0006886	clathrin adaptor complex;regulation of endocytosis;intracellular protein transport	Cellular Component;Biological Process	regulation of endocytosis-IEA;intracellular protein transport-IEA;vesicle-mediated transport-IEA;endocytosis-IEA;clathrin adaptor complex-IEA;cytoplasm-IEA
AAEL022677	0	0	0	0	0	0	0	0	0	0	0	1	0	0	0	0	0	0	1	0
AAEL000229	332	648	311	97	171	213	19	12	71	192	263	195	18	33	137	341	364	69	130	113	prosialokinin precursor	sialokinin I prepro	GO:0007218;GO:0005576	extracellular region;neuropeptide signaling pathway	Cellular Component;Biological Process	extracellular region-IEA;neuropeptide signaling pathway-IEA
AAEL026268	2	0	0	0	2	3	2	10	8	2	0	1	2	0	3	7	1	5	10	10
AAEL000243	181	137	187	424	379	360	434	425	265	49	69	40	54	54	131	282	260	187	205	232	leucine-rich transmembrane protein	chaoptin	GO:0005515;GO:0016021	integral component of membrane;protein binding	Cellular Component;Molecular Function	membrane-IEA;integral component of membrane-IEA
AAEL000252	268	345	259	119	144	131	20	13	48	4	36	55	9	7	46	72	42	24	77	41	unspecified product	serine protease snake-like	GO:0006508;GO:0004252	proteolysis;serine-type endopeptidase activity	Biological Process;Molecular Function	proteolysis-IEA;serine-type peptidase activity-IEA;hydrolase activity-IEA;serine-type endopeptidase activity-IEA;peptidase activity-IEA
AAEL029073	1	13	4	7	11	27	5	4	14	1	54	13	8	7	117	53	57	3	62	28	unspecified product	serine protease snake-like	GO:0006508;GO:0004252	proteolysis;serine-type endopeptidase activity	Biological Process;Molecular Function	proteolysis-IEA;serine-type peptidase activity-IEA;hydrolase activity-IEA;serine-type endopeptidase activity-IEA;peptidase activity-IEA
AAEL029072	8	129	7	88	216	53	32	59	108	56	502	59	21	21	170	289	122	46	127	87	unspecified product	serine protease snake-like	GO:0006508;GO:0004252	proteolysis;serine-type endopeptidase activity	Biological Process;Molecular Function	proteolysis-IEA;serine-type peptidase activity-IEA;hydrolase activity-IEA;serine-type endopeptidase activity-IEA;peptidase activity-IEA
AAEL023861	0	0	0	1	0	1	1	1	0	0	0	0	0	0	0	0	0	0	0	0	unspecified product	vacuolar sorting-associated 13D
AAEL029035	0	0	0	0	1	0	0	0	0	1	0	0	0	0	0	0	0	0	0	0	unspecified product	glycine-rich seleno -like	GO:0016021	integral component of membrane	Cellular Component	membrane-IEA;integral component of membrane-IEA
AAEL023500	2	0	1	0	0	1	0	0	0	0	1	0	0	0	0	0	0	0	1	0
AAEL005531	162	207	114	107	102	68	43	30	54	15	23	25	8	13	72	136	143	27	67	61	venom allergen	antigen 5 like allergen Cul n 1-like	GO:0005576	extracellular region	Cellular Component	extracellular region-IEA
AAEL005527	141	88	126	169	145	125	172	138	183	23	60	40	29	22	52	185	155	125	104	128	Probable exonuclease mut-7 homolog (EC 3.1.-.-)(Exonuclease 3'-5' domain-containing protein 3 homolog)	exonuclease mut-7 homolog	GO:0003676;GO:0008408;GO:0090305;GO:0046872	metal ion binding;3'-5' exonuclease activity;nucleic acid binding;nucleic acid phosphodiester bond hydrolysis	Biological Process;Molecular Function	nucleobase-containing compound metabolic process-IEA;nucleic acid binding-IEA;3'-5' exonuclease activity-IEA;nuclease activity-IEA;exonuclease activity-IEA;hydrolase activity-IEA;nucleic acid phosphodiester bond hydrolysis-IEA;metal ion binding-IEA
AAEL005515	18778	12025	17681	12003	9936	8228	9708	5465	19766	2463	3703	3227	6850	4785	5082	22336	7309	13667	20619	11462	heterogeneous nuclear ribonucleoprotein	RNA-binding squid isoform X1	GO:0003729	mRNA binding	Molecular Function	RNA binding-IEA;nucleic acid binding-IEA;mRNA binding-IEA
AAEL005528	961	662	789	834	562	547	651	482	1523	137	212	94	271	259	191	845	364	670	806	628	unspecified product	ras GTPase-activating -binding 1	GO:0034063;GO:0010494;GO:0003723	cytoplasmic stress granule;RNA binding;stress granule assembly	Cellular Component;Biological Process;Molecular Function	RNA binding-IEA;ribonucleoprotein complex-IEA;response to amino acid starvation-IEA;stress granule assembly-IEA;compound eye photoreceptor fate commitment-IEA;negative regulation of imaginal disc growth-IEA;positive regulation of gene expression-IEA;cytoplasmic stress granule-IEA;ommatidial rotation-IEA;dorsal/ventral axis specification, ovarian follicular epithelium-IEA;nucleic acid binding-IEA;…
AAEL025436	494	323	412	295	327	254	194	165	395	66	102	88	75	56	175	563	238	266	347	294
AAEL018059	3138	1473	2410	2123	1714	1381	1995	1411	4046	309	463	355	917	456	726	2147	1181	1986	2791	1560	unspecified product	rho-associated kinase 1	GO:0005524;GO:0005737;GO:0031267;GO:0006468;GO:0106311;GO:0005886;GO:0106310;GO:0035556	cytoplasm;plasma membrane;intracellular signal transduction;protein phosphorylation;small GTPase binding;ATP binding	Cellular Component;Biological Process;Molecular Function	kinase activity-IEA;phosphorylation-IEA;Rho GTPase binding-IEA;ATP binding-IEA;transferase activity-IEA;plasma membrane-IEA;protein serine/threonine kinase activity-IEA;protein phosphorylation-IEA;protein kinase activity-IEA;nucleotide binding-IEA;intracellular signal transduction-IEA;membrane-IEA;cytoplasm-IEA
AAEL005520	282	201	171	124	135	135	88	61	160	40	78	73	54	44	127	197	194	106	129	145	carbonic anhydrase	carbonic anhydrase 2	GO:0008270;GO:0006807;GO:0004089;GO:0005886;GO:0006730	plasma membrane;carbonate dehydratase activity;nitrogen compound metabolic process;one-carbon metabolic process;zinc ion binding	Cellular Component;Biological Process;Molecular Function	carbonate dehydratase activity-IBA;one-carbon metabolic process-IBA;carbonate dehydratase activity-IEA;zinc ion binding-IEA;hydro-lyase activity-IBA;plasma membrane-IBA
AAEL022943	1	0	5	2	1	2	4	6	6	0	1	1	0	0	1	2	0	2	7	1
AAEL005522	717	412	513	400	451	363	331	312	546	82	118	113	153	109	177	404	338	275	283	330	Putative conserved protein with signal anchor [Source:UniProtKB/TrEMBL;Acc:A0A0P6J688]	IWS1	GO:0005634	nucleus	Cellular Component	nucleus-IEA
AAEL005524	2252	2920	2271	1576	1445	1463	814	438	1098	524	575	544	298	248	688	3884	1917	853	2068	1290	Adenosylhomocysteinase [Source:UniProtKB/TrEMBL;Acc:Q179S1]	adenosylhomocysteinase-like 1	GO:0006508;GO:0008236;GO:0004013;GO:0006730;GO:0006555	adenosylhomocysteinase activity;serine-type peptidase activity;methionine metabolic process;one-carbon metabolic process;proteolysis	Biological Process;Molecular Function	proteolysis-IEA;one-carbon metabolic process-IEA;serine-type peptidase activity-IEA;adenosylhomocysteinase activity-IEA;hydrolase activity-IEA
AAEL005521	286	330	163	64	83	77	28	28	71	13	55	52	17	30	44	138	115	54	114	111	prolylcarboxypeptidase	lysosomal Pro-X carboxypeptidase	GO:0004180;GO:0006508;GO:0008236;GO:0004013;GO:0006730;GO:0006555	adenosylhomocysteinase activity;serine-type peptidase activity;methionine metabolic process;carboxypeptidase activity;one-carbon metabolic process;proteolysis	Biological Process;Molecular Function	carboxypeptidase activity-IEA;proteolysis-IEA;one-carbon metabolic process-IEA;serine-type peptidase activity-IEA;adenosylhomocysteinase activity-IEA;hydrolase activity-IEA
AAEL025076	134	96	123	228	189	233	369	309	294	34	74	26	34	46	82	282	194	201	236	126	unspecified product	synaptotagmin-14 isoform X2	GO:0016020	membrane	Cellular Component	membrane-IEA;integral component of membrane-IEA
AAEL027790	471	565	682	1153	1352	1143	1099	1009	1655	127	136	94	196	110	368	834	770	725	920	712	unspecified product	microtubule-associated futsch isoform X1	GO:0005515	protein binding	Molecular Function
AAEL026500	2	0	0	0	0	0	5	1	2	0	0	0	0	0	1	0	0	0	0	2
AAEL027456	0	0	0	2	1	1	1	4	2	0	0	0	1	0	0	0	0	1	0	5
AAEL020837	2	0	0	2	1	0	1	0	0	0	0	0	2	0	1	4	0	0	2	1	unspecified product	histone deacetylase complex subunit CTI6-like
AAEL020980	1	0	0	1	0	0	0	0	0	3	0	4	1	0	2	4	0	2	0	0
AAEL005526	657	268	596	535	441	387	655	528	1338	106	202	114	292	186	234	882	349	782	730	614	unspecified product	telomerase-binding EST1A	GO:0005515;GO:0000184	protein binding;nuclear-transcribed mRNA catabolic process, nonsense-mediated decay	Biological Process;Molecular Function	nuclear-transcribed mRNA catabolic process, nonsense-mediated decay-IEA
AAEL024086	16	18	10	24	18	25	27	37	7	1	2	2	3	1	3	19	5	3	13	5	unspecified product	paired box Pax-6 isoform X3	GO:0005634;GO:0003677;GO:0007275;GO:0006355	multicellular organism development;nucleus;DNA binding;regulation of transcription, DNA-templated	Cellular Component;Biological Process;Molecular Function	regulation of transcription, DNA-templated-IEA;DNA binding-IEA;multicellular organism development-IEA;nucleus-IEA
AAEL005518	89	42	101	50	59	30	32	29	86	15	15	14	13	9	32	86	46	33	61	50	unspecified product	uncharacterized protein LOC5579827	GO:0005634;GO:0003677	nucleus;DNA binding	Cellular Component;Molecular Function	DNA binding-IEA;nucleus-IEA
AAEL027542	1	0	1	9	2	0	3	0	2	0	3	0	0	0	9	1	0	2	1	2
AAEL002357	173	132	215	554	449	525	726	750	424	77	119	50	141	131	272	454	377	456	610	440	unspecified product	unc-13 homolog A isoform X2	GO:0005509;GO:0019992;GO:0007268;GO:0045202;GO:0005543;GO:0035556	chemical synaptic transmission;intracellular signal transduction;phospholipid binding;synapse;diacylglycerol binding;calcium ion binding	Cellular Component;Biological Process;Molecular Function	phospholipid binding-IEA;chemical synaptic transmission-IEA;intracellular signal transduction-IEA;synapse-IEA;calcium ion binding-IEA;metal ion binding-IEA;diacylglycerol binding-IEA
AAEL022760	0	0	0	7	4	2	4	1	3	2	1	0	0	0	1	6	0	0	3	0
AAEL002346	1729	1158	1390	1525	1767	1477	1490	1234	2044	306	310	261	531	444	890	1923	1163	1367	1578	1313	plexin a	plexin-A2 isoform X1	GO:0005515;GO:0016021;GO:0017154;GO:0007399;GO:0030154;GO:0005886;GO:0071526	semaphorin-plexin signaling pathway;cell differentiation;plasma membrane;semaphorin receptor activity;nervous system development;integral component of membrane;protein binding	Cellular Component;Biological Process;Molecular Function	semaphorin-plexin signaling pathway-IEA;signal transduction-IEA;semaphorin receptor activity-IEA;cell differentiation-IEA;multicellular organism development-IEA;membrane-IEA;nervous system development-IEA;plasma membrane-IEA;integral component of membrane-IEA
AAEL002321	29	34	21	19	43	27	49	39	40	4	7	2	10	8	11	14	22	22	46	20	paired box protein pax-6	paired box Pax-6-like isoform X2	GO:0005634;GO:0003677;GO:0007275;GO:0000981;GO:0006357	multicellular organism development;nucleus;regulation of transcription by RNA polymerase II;DNA-binding transcription factor activity, RNA polymerase II-specific;DNA binding	Cellular Component;Biological Process;Molecular Function	regulation of transcription, DNA-templated-IEA;regulation of transcription by RNA polymerase II-IEA;DNA-binding transcription factor activity, RNA polymerase II-specific-IEA;DNA binding-IEA;multicellular organism development-IEA;nucleus-IEA
AAEL024855	3	0	0	6	9	12	19	13	6	0	0	0	0	0	0	0	0	0	0	0
AAEL027240	171	212	216	375	305	248	458	373	523	50	66	45	64	49	74	253	184	256	307	228	unspecified product	zinc finger 236 isoform X1
AAEL023649	10	9	11	11	9	11	9	3	2	4	5	6	0	6	1	10	7	6	15	5
AAEL020042	309	263	250	233	218	202	202	148	307	35	71	24	109	85	169	292	271	205	272	227	unspecified product	one cut domain family member 2 isoform X1	GO:0005634;GO:0003677	nucleus;DNA binding	Cellular Component;Molecular Function	DNA binding-IEA;nucleus-IEA
AAEL002335	110	126	149	231	222	231	358	318	251	30	24	14	64	60	129	171	169	220	182	180	atbf1	zinc finger 2	GO:0005634;GO:0003677;GO:0008270;GO:0000981;GO:0006357	nucleus;regulation of transcription by RNA polymerase II;DNA-binding transcription factor activity, RNA polymerase II-specific;DNA binding;zinc ion binding	Cellular Component;Biological Process;Molecular Function	regulation of transcription, DNA-templated-IEA;regulation of transcription by RNA polymerase II-IEA;DNA-binding transcription factor activity, RNA polymerase II-specific-IEA;nucleic acid binding-IEA;DNA binding-IEA;nucleus-IEA;zinc ion binding-IEA
AAEL002348	36	32	26	31	36	40	41	19	77	7	8	4	10	10	22	33	26	33	46	18	paired box protein pax-6	paired box Pax-8 isoform X1	GO:0005634;GO:0003677;GO:0007275;GO:0006355	multicellular organism development;nucleus;DNA binding;regulation of transcription, DNA-templated	Cellular Component;Biological Process;Molecular Function	regulation of transcription, DNA-templated-IEA;DNA binding-IEA;multicellular organism development-IEA;nucleus-IEA
AAEL028030	2	2	0	0	0	2	0	1	3	0	0	0	0	0	0	1	0	0	0	0
AAEL018057	999	550	828	827	750	626	889	614	1108	197	239	193	367	242	472	1069	818	969	1055	656	unspecified product	tau-tubulin kinase homolog Asator isoform X1	GO:0005524;GO:0004672;GO:0006468	protein kinase activity;protein phosphorylation;ATP binding	Biological Process;Molecular Function	kinase activity-IEA;phosphorylation-IEA;ATP binding-IEA;protein phosphorylation-IEA;protein kinase activity-IEA
AAEL022777	7	5	11	13	4	8	18	11	3	0	6	3	0	0	2	7	0	1	6	10
AAEL002343	18	14	18	39	79	55	25	19	23	6	10	2	6	3	27	49	32	11	22	24	neuronal pas domain protein	trachealess-like isoform X1	GO:0006355;GO:0046983	protein dimerization activity;regulation of transcription, DNA-templated	Biological Process;Molecular Function	regulation of transcription, DNA-templated-IEA;protein dimerization activity-IEA
AAEL019424	1905	1381	1987	2506	2256	2034	2938	2453	3203	307	443	275	679	521	758	1895	1160	1694	2252	1477	unspecified product	lap4 isoform X1	GO:0005515	protein binding	Molecular Function
AAEL002331	362	400	293	192	264	242	132	96	171	22	29	25	58	47	155	267	192	72	144	110	Mannose-6-phosphate isomerase [Source:UniProtKB/TrEMBL;Acc:Q17IJ3]	mannose-6-phosphate isomerase	GO:0008270;GO:0009298;GO:0006013;GO:0006000;GO:0004476	fructose metabolic process;mannose metabolic process;mannose-6-phosphate isomerase activity;GDP-mannose biosynthetic process;zinc ion binding	Biological Process;Molecular Function	mannose-6-phosphate isomerase activity-IEA;GDP-mannose biosynthetic process-IEA;zinc ion binding-IEA;isomerase activity-IEA;carbohydrate metabolic process-IEA;metal ion binding-IEA
AAEL002354	24	36	17	45	74	62	13	15	21	7	5	3	5	2	50	61	64	7	12	11	heme peroxidase	peroxidase	GO:0004601;GO:0006979;GO:0006804;GO:0016021;GO:0098869;GO:0020037	peroxidase activity;heme binding;cellular oxidant detoxification;integral component of membrane;response to oxidative stress;obsolete peroxidase reaction	Cellular Component;Biological Process;Molecular Function	oxidation-reduction process-IEA;peroxidase activity-IEA;cellular oxidant detoxification-IEA;heme binding-IEA;membrane-IEA;response to oxidative stress-IEA;integral component of membrane-IEA
AAEL018821	0	0	0	0	0	0	0	0	0	0	0	0	0	0	0	0	0	0	0	0
AAEL024537	0	0	0	0	0	0	0	0	0	0	0	0	0	0	0	0	0	0	0	0
AAEL004167	478	319	479	437	415	403	695	498	567	134	145	127	106	159	213	456	416	389	455	467	zinc finger protein	splicing factor 1	GO:0005634;GO:0008270;GO:0045131;GO:0000398	mRNA splicing, via spliceosome;nucleus;pre-mRNA branch point binding;zinc ion binding	Cellular Component;Biological Process;Molecular Function	pre-mRNA branch point binding-IEA;RNA binding-IEA;nucleic acid binding-IEA;mRNA splicing, via spliceosome-IEA;RNA splicing-IEA;mRNA processing-IEA;nucleus-IEA;zinc ion binding-IEA
AAEL019821	40	37	27	100	99	120	110	86	73	17	20	19	15	17	35	73	109	80	114	37	unspecified product	probable G- coupled receptor	GO:0004930;GO:0007186;GO:0016021	G protein-coupled receptor signaling pathway;G protein-coupled receptor activity;integral component of membrane	Cellular Component;Biological Process;Molecular Function	signal transduction-IEA;G protein-coupled receptor activity-IEA;membrane-IEA;G protein-coupled receptor signaling pathway-IEA;integral component of membrane-IEA
AAEL007657	5011	1831	2873	1981	1014	815	3149	1850	3470	343	779	457	897	677	184	1971	830	1903	2594	1435	low-density lipoprotein receptor (ldl)	vitellogenin receptor	GO:0005515;GO:0005509;GO:0016021;GO:0006897	endocytosis;integral component of membrane;protein binding;calcium ion binding	Cellular Component;Biological Process;Molecular Function	endocytosis-IEA;membrane-IEA;calcium ion binding-IEA;integral component of membrane-IEA
AAEL020425	0	2	0	0	1	0	1	0	1	0	0	0	0	1	0	0	0	2	0	1	unspecified product	uncharacterized protein LOC110680692
AAEL021777	1	0	0	2	0	2	1	0	0	0	0	0	0	0	0	0	0	0	0	0
AAEL007661	267	159	184	112	111	95	99	65	159	25	45	30	19	44	47	134	119	62	115	105	rab-40	ras-related Rab-40C	GO:0005525;GO:0003924;GO:0035556	GTP binding;intracellular signal transduction;GTPase activity	Biological Process;Molecular Function	GTP binding-IEA;GTPase activity-IEA;intracellular signal transduction-IEA
AAEL007662	4068	2107	2928	3296	3065	2357	2054	1542	4552	598	623	506	937	507	1399	2720	2213	2658	3177	2082	casein kinase	casein kinase I-like	GO:0005524;GO:0009069;GO:0004674;GO:0006468	protein serine/threonine kinase activity;serine family amino acid metabolic process;protein phosphorylation;ATP binding	Biological Process;Molecular Function	kinase activity-IEA;nucleotide binding-IEA;phosphorylation-IEA;ATP binding-IEA;protein serine/threonine kinase activity-IEA;protein phosphorylation-IEA;protein kinase activity-IEA
AAEL007652	32	20	22	13	17	18	11	7	10	5	4	8	5	4	4	24	10	8	5	14	unspecified product	isoform A				membrane-IEA;integral component of membrane-IEA
AAEL027128	1	6	0	0	0	0	0	1	2	0	0	0	0	0	0	0	0	0	0	0	unspecified product	uncharacterized protein LOC110674744	GO:0003676	nucleic acid binding	Molecular Function
AAEL017987	47	350	125	887	2106	1571	62	49	76	173	21	50	39	51	1731	1658	2045	71	105	149	unspecified product	pollen-specific leucine-rich repeat extensin 3 isoform X2
AAEL007648	0	0	0	0	0	0	0	1	0	0	0	0	0	0	0	0	0	0	0	0	unspecified product	flocculation FLO11-like	GO:0016020	membrane	Cellular Component	membrane-IEA;integral component of membrane-IEA
AAEL025616	0	0	0	0	0	0	0	0	0	0	0	0	0	0	0	0	0	0	0	0
AAEL007651	888	770	837	915	1158	855	586	716	824	193	282	239	141	179	617	1052	820	500	999	873	phosphorylase b kinase	probable phosphorylase b kinase regulatory subunit alpha isoform X1	GO:0005516;GO:0005977;GO:0016310;GO:0016301;GO:0005886	glycogen metabolic process;plasma membrane;kinase activity;phosphorylation;calmodulin binding	Cellular Component;Biological Process;Molecular Function	kinase activity-IEA;phosphorylation-IEA;calmodulin binding-IEA;membrane-IEA;plasma membrane-IEA;carbohydrate metabolic process-IEA;glycogen metabolic process-IEA
AAEL020058	0	4	2	2	1	0	5	5	7	1	2	0	0	1	0	2	3	3	5	2
AAEL007660	222	132	104	94	90	77	105	97	88	33	87	60	19	27	76	83	123	56	87	115	suppressor of actin (sac)	phosphatidylinositide phosphatase SAC1	GO:0016021;GO:0016791	phosphatase activity;integral component of membrane	Cellular Component;Molecular Function	membrane-IEA;integral component of membrane-IEA;phosphoric ester hydrolase activity-IEA
AAEL007656	770	462	516	438	306	228	282	143	463	17	69	35	168	64	66	328	181	330	421	161	receptor for activated C kinase, putative	p21-activated kinase-interacting 1-like	GO:0005515	protein binding	Molecular Function	kinase activity-IEA;phosphorylation-IEA
AAEL007650	971	473	767	627	513	413	383	289	1114	107	245	199	360	213	228	926	459	743	1067	522	Chaperonin [Source:UniProtKB/TrEMBL;Acc:A0A1S4FHA0]	T-complex 1 subunit beta	GO:0016887;GO:0005832;GO:0005524;GO:0051082;GO:0006457	ATPase activity;chaperonin-containing T-complex;protein folding;ATP binding;unfolded protein binding	Cellular Component;Biological Process;Molecular Function	chaperonin-containing T-complex-IEA;nucleotide binding-IEA;protein folding-IEA;ATP binding-IEA;cytoplasm-IEA;cytosol-IEA;unfolded protein binding-IEA
AAEL017515	911	510	691	913	798	744	691	480	1465	150	177	126	287	158	238	872	654	638	1103	712	unspecified product	cyclic AMP response element-binding B isoform X1	GO:0005634;GO:0003677;GO:0005667;GO:0003700;GO:0005515;GO:0006355;GO:0045449	DNA-binding transcription factor activity;transcription factor complex;nucleus;protein binding;DNA binding;regulation of transcription, DNA-templated	Cellular Component;Biological Process;Molecular Function	regulation of transcription, DNA-templated-IEA;DNA binding-IEA;DNA-binding transcription factor activity-IEA;nucleus-IEA
AAEL028085	1	0	0	0	0	0	2	0	0	0	0	0	0	0	0	0	0	2	0	1
AAEL007659	1945	1539	1331	1309	1588	1218	438	240	1117	132	284	217	325	244	1169	2383	1764	969	1848	831	unspecified product	histidine-rich glyco	GO:0007165;GO:0005576;GO:0005179	signal transduction;extracellular region;hormone activity	Cellular Component;Biological Process;Molecular Function	receptor ligand activity-IBA;signal transduction-IEA;extracellular region-IEA;animal organ morphogenesis-IBA;hormone activity-IEA;sequestering of BMP from receptor via BMP binding-IBA;extracellular space-IBA;BMP binding-IBA
AAEL007653	1008	265	391	201	28	100	145	84	348	11	115	33	31	53	29	169	23	61	196	130	allantoinase	allantoinase	GO:0016888;GO:0006308;GO:0008270;GO:0006144;GO:0004038;GO:0000256;GO:0050897	allantoin catabolic process;endodeoxyribonuclease activity, producing 5'-phosphomonoesters;allantoinase activity;DNA catabolic process;purine nucleobase metabolic process;zinc ion binding;cobalt ion binding	Biological Process;Molecular Function	allantoin catabolic process-IEA;DNA metabolic process-IEA;hydrolase activity, acting on carbon-nitrogen (but not peptide) bonds-IEA;hydrolase activity, acting on carbon-nitrogen (but not peptide) bonds, in cyclic amides-IEA;allantoinase activity-IEA;endodeoxyribonuclease activity, producing 5'-phosphomonoesters-IEA;zinc ion binding-IEA;cobalt ion binding-IEA;hydrolase activity-IEA;metal ion bindi…
AAEL007658	581	436	602	889	906	753	957	854	985	139	143	98	237	171	338	1010	628	628	695	613	partitioning defective 3, par-3	partitioning defective 3 homolog isoform X4	GO:0051301;GO:0005515;GO:0007049	cell cycle;cell division;protein binding	Biological Process;Molecular Function	cell cycle-IEA;cell division-IEA
AAEL007655	216	123	113	80	47	41	42	16	78	7	30	17	20	18	37	78	61	65	74	47	unspecified product	pre-rRNA-processing esf-2-like	GO:0003676;GO:0005730	nucleolus;nucleic acid binding	Cellular Component;Molecular Function	RNA binding-IEA;nucleic acid binding-IEA;nucleolus-IEA;nucleus-IEA
AAEL007654	138	51	56	23	28	23	31	22	27	5	13	20	12	12	8	41	27	15	44	31	unspecified product	zinc finger OZF-like	GO:0005634;GO:0008270	nucleus;zinc ion binding	Cellular Component;Molecular Function	nucleus-IEA;zinc ion binding-IEA;metal ion binding-IEA
AAEL023139	1	0	0	3	3	1	2	0	13	0	2	0	0	0	0	0	0	2	6	1
AAEL027380	121	29	84	41	24	4	23	7	88	8	10	10	5	10	3	30	13	14	17	10	unspecified product	cell cycle checkpoint RAD17	GO:0005634;GO:0005524;GO:0006281;GO:0007049	cell cycle;nucleus;ATP binding;DNA repair	Cellular Component;Biological Process;Molecular Function	cell cycle-IEA;nucleotide binding-IEA;cellular response to DNA damage stimulus-IEA;ATP binding-IEA;nucleus-IEA;DNA repair-IEA
AAEL022586	6	3	8	5	1	1	2	3	1	0	0	0	0	0	0	0	0	0	0	0
AAEL021365	1408	944	1641	2362	1963	1810	2612	2508	3603	369	429	273	592	490	869	1903	1218	2014	2165	1937	unspecified product	nascent polypeptide-associated complex subunit muscle-specific form isoform X1
AAEL011293	33	29	34	34	29	33	15	23	34	8	15	10	0	10	9	34	32	11	17	14	vitamin-K-epoxide reductase (warfarin-sensitive), putative	vitamin K epoxide reductase complex subunit 1	GO:0005789;GO:0048038;GO:0047057;GO:0042373;GO:0016021;GO:0006694	quinone binding;endoplasmic reticulum membrane;vitamin-K-epoxide reductase (warfarin-sensitive) activity;vitamin K metabolic process;integral component of membrane;steroid biosynthetic process	Cellular Component;Biological Process;Molecular Function	endoplasmic reticulum-IEA;oxidation-reduction process-IEA;quinone binding-IEA;oxidoreductase activity-IEA;vitamin-K-epoxide reductase (warfarin-sensitive) activity-IEA;membrane-IEA;vitamin K metabolic process-IEA;endoplasmic reticulum membrane-IEA;integral component of membrane-IEA
AAEL027190	1101	536	599	465	391	338	316	182	649	103	200	153	248	128	191	775	326	516	822	459	unspecified product	solute carrier family 35 member E1 homolog	GO:0016021	integral component of membrane	Cellular Component	membrane-IEA;integral component of membrane-IEA
AAEL020939	2	3	1	0	0	0	4	0	4	0	0	0	0	0	0	0	0	0	0	5
AAEL011289	415	215	368	397	360	367	443	249	619	79	64	87	144	120	203	442	278	363	443	408	unspecified product	von Willebrand factor A domain-containing 8	GO:0016887;GO:0005524	ATPase activity;ATP binding	Molecular Function	ATPase activity-IEA;ATP binding-IEA
AAEL011288	20555	11856	17080	11350	9293	7691	9034	4702	13508	1640	2126	2244	2788	2797	3714	9812	5573	7908	9433	8137	elongation factor 1 gamma	elongation factor 1-gamma	GO:0006448;GO:0005515;GO:0003746;GO:0006749;GO:0005840	glutathione metabolic process;ribosome;protein binding;translation elongation factor activity;regulation of translational elongation	Cellular Component;Biological Process;Molecular Function	translation elongation factor activity-IEA;translational elongation-IEA;translation-IEA
AAEL021597	0	0	0	0	0	0	0	0	0	0	0	0	0	0	0	1	0	0	0	0
AAEL011287	1434	682	1117	934	717	647	1061	818	1423	114	236	186	397	260	200	1077	460	846	1072	715	ubiquitin specific protease	ubiquitin carboxyl-terminal hydrolase 1	GO:0004843;GO:0016579;GO:0006511	protein deubiquitination;ubiquitin-dependent protein catabolic process;thiol-dependent ubiquitin-specific protease activity	Biological Process;Molecular Function	proteolysis-IEA;protein deubiquitination-IEA;thiol-dependent ubiquitin-specific protease activity-IEA;ubiquitin-dependent protein catabolic process-IEA;peptidase activity-IEA
AAEL022946	0	0	0	0	0	0	3	0	0	0	0	0	0	0	0	0	0	0	0	0
AAEL024194	4	2	5	7	4	7	8	8	3	0	1	0	0	0	0	0	0	1	17	4
AAEL011292	102	10	70	110	45	55	104	52	53	2	35	8	7	3	6	35	23	3	43	64	protease m1 zinc metalloprotease	aminopeptidase N-like	GO:0008270;GO:0006508;GO:0004177;GO:0008237	aminopeptidase activity;metallopeptidase activity;proteolysis;zinc ion binding	Biological Process;Molecular Function	metallopeptidase activity-IEA;proteolysis-IEA;aminopeptidase activity-IEA;zinc ion binding-IEA;hydrolase activity-IEA;metal ion binding-IEA;peptidase activity-IEA
AAEL012217	745	332	465	553	630	329	623	366	725	80	102	99	113	98	133	395	359	335	336	297	protease m1 zinc metalloprotease	aminopeptidase N-like	GO:0008270;GO:0006508;GO:0004177;GO:0008237	aminopeptidase activity;metallopeptidase activity;proteolysis;zinc ion binding	Biological Process;Molecular Function	metallopeptidase activity-IEA;proteolysis-IEA;aminopeptidase activity-IEA;zinc ion binding-IEA;hydrolase activity-IEA;metal ion binding-IEA;peptidase activity-IEA
AAEL021530	10	0	5	2	21	14	9	1	19	3	5	1	7	1	27	0	6	2	3	2
AAEL022631	890	440	737	505	473	335	455	320	680	100	231	137	211	128	197	633	486	498	676	455	unspecified product	uncharacterized protein LOC5575968	GO:0016021	integral component of membrane	Cellular Component	membrane-IEA;integral component of membrane-IEA
AAEL026084	0	0	1	5	1	1	4	2	1	0	0	0	0	0	0	0	1	0	1	1
AAEL004193	242	157	215	318	243	247	391	369	323	54	54	30	71	80	88	263	161	261	316	244	rhophilin	rhophilin-2 isoform X1	GO:0005515;GO:0007165	signal transduction;protein binding	Biological Process;Molecular Function	signal transduction-IEA
AAEL026599	0	0	1	0	0	1	2	0	0	2	0	0	0	0	0	2	0	0	2	0
AAEL004195	2480	2869	2681	1868	1559	1390	866	492	1856	462	686	553	358	297	775	3613	1832	1114	2231	1534	membrane associated progesterone receptor	membrane-associated progesterone receptor component 1	GO:0016021;GO:0012505	integral component of membrane;endomembrane system	Cellular Component	endomembrane system-N/A;plasma membrane-IDA;ecdysone binding-IDA;membrane-IEA;plasma membrane-IEA;endomembrane system-IBA;ecdysone binding-IEA;integral component of membrane-IEA;membrane-IBA
AAEL004163	95	50	56	49	29	25	29	11	36	3	23	11	7	11	7	36	20	29	54	30	O-fucosyltransferase, putative	GDP-fucose O-fucosyltransferase 2	GO:0036066;GO:0006004;GO:0046922	fucose metabolic process;protein O-linked fucosylation;peptide-O-fucosyltransferase activity	Biological Process;Molecular Function	protein O-linked fucosylation-IEA;transferase activity, transferring glycosyl groups-IEA;peptide-O-fucosyltransferase activity-IEA;fucose metabolic process-IEA;transferase activity-IEA
AAEL004155	16	19	25	26	22	16	16	10	3	1	4	6	1	3	1	12	7	3	4	12	unspecified product	ovarian ecdysteroidogenic hormone I
AAEL020868	0	0	0	0	0	0	2	2	5	0	0	0	0	2	0	0	0	0	0	0
AAEL022285	94345	60560	95858	182963	186860	173904	227781	228458	201779	21826	29183	24270	42521	34188	72477	167534	112772	138135	179953	147946
AAEL004169	746	692	563	596	565	557	485	554	889	135	150	142	104	103	259	662	627	429	627	616	unspecified product	isoform A
AAEL004180	195	106	128	58	57	50	28	30	62	23	23	23	25	26	35	104	53	79	89	81	unspecified product	ubiquinone biosynthesis monooxygenase mitochondrial	GO:0071949;GO:0016712;GO:0006118;GO:0008681;GO:0016709;GO:0031314;GO:0006744	oxidoreductase activity, acting on paired donors, with incorporation or reduction of molecular oxygen, NAD(P)H as one donor, and incorporation of one atom of oxygen;FAD binding;2-octaprenyl-6-methoxyphenol hydroxylase activity;ubiquinone biosynthetic process;extrinsic component of mitochondrial inner membrane;oxidoreductase activity, acting on paired donors, with incorporation or reduction of mol…	Cellular Component;Biological Process;Molecular Function	oxidoreductase activity, acting on paired donors, with incorporation or reduction of molecular oxygen, reduced flavin or flavoprotein as one donor, and incorporation of one atom of oxygen-IEA;mitochondrial inner membrane-IEA;ubiquinone biosynthetic process-IEA;monooxygenase activity-IEA;extrinsic component of mitochondrial inner membrane-IEA;oxidation-reduction process-IEA;flavin adenine dinucleo…
AAEL004179	12	14	18	15	25	33	14	12	2	3	5	2	4	2	10	12	9	15	15	15	unspecified product	transient receptor potential channel pyrexia isoform X1	GO:0005216;GO:0005515;GO:0034220;GO:0016021;GO:0050896	ion channel activity;response to stimulus;integral component of membrane;protein binding;ion transmembrane transport	Cellular Component;Biological Process;Molecular Function	ion channel activity-IEA;response to stimulus-IEA;ion transmembrane transport-IEA;membrane-IEA;ion transport-IEA;transmembrane transport-IEA;integral component of membrane-IEA
AAEL027428	2	10	0	0	1	0	0	0	0	0	1	4	0	0	0	1	15	0	1	0	unspecified product	nuclease HARBI1				metal ion binding-IEA
AAEL027919	0	0	0	0	0	0	0	0	0	0	0	0	0	0	0	0	0	0	0	0	unspecified product	dosage compensation regulator isoform X2	GO:0005524;GO:0003723;GO:0003724;GO:0016787	RNA helicase activity;hydrolase activity;ATP binding;RNA binding	Molecular Function	RNA binding-IEA;helicase activity-IEA;RNA helicase activity-IEA;nucleotide binding-IEA;nucleic acid binding-IEA;ATP binding-IEA;hydrolase activity-IEA
AAEL011361	58	54	55	67	34	27	36	22	86	12	13	10	13	10	22	31	24	42	26	36	unspecified product	NKAP family CG6066	GO:0003682;GO:0000785	chromatin;chromatin binding	Cellular Component;Molecular Function	chromatin binding-IEA
AAEL011359	936	405	885	1306	1086	1167	1623	1379	2280	185	261	168	695	424	503	1298	953	1579	1867	891	nfat	nuclear factor of activated T-cells 5 isoform X1	GO:0005634;GO:0003677;GO:0005667;GO:0003700;GO:0006355;GO:0045449	DNA-binding transcription factor activity;transcription factor complex;nucleus;DNA binding;regulation of transcription, DNA-templated	Cellular Component;Biological Process;Molecular Function	regulation of transcription, DNA-templated-IEA;DNA binding-IEA;DNA-binding transcription factor activity-IEA;nucleus-IEA
AAEL024248	0	0	0	0	1	0	0	1	0	0	0	0	0	0	0	0	0	1	1	0	unspecified product	myb SANT-like DNA-binding domain-containing 1 isoform X2
AAEL011355	15	12	20	32	40	67	11	3	25	9	8	12	7	7	41	68	129	15	41	25	carnitine o-acetyltransferase	carnitine O-acetyltransferase	GO:0005777;GO:0004721;GO:0004092;GO:0042967;GO:0019254;GO:0006470;GO:0006531;GO:0006397;GO:0006522	alanine metabolic process;phosphoprotein phosphatase activity;mRNA processing;obsolete acyl-carrier-protein biosynthetic process;carnitine O-acetyltransferase activity;carnitine metabolic process, CoA-linked;aspartate metabolic process;peroxisome;protein dephosphorylation	Cellular Component;Biological Process;Molecular Function	carnitine metabolic process, CoA-linked-IBA;dephosphorylation-IEA;protein dephosphorylation-IEA;mRNA processing-IEA;mRNA guanylyltransferase activity-IEA;transferase activity-IEA;hydrolase activity-IEA;protein tyrosine/serine/threonine phosphatase activity-IEA;peroxisome-IBA;oxidation-reduction process-IEA;peptidyl-tyrosine dephosphorylation-IEA;transferase activity, transferring acyl groups-IEA;…
AAEL023136	1	0	0	0	0	0	0	0	0	0	0	1	0	0	0	0	10	1	3	0
AAEL026699	1	5	4	5	5	0	2	0	0	3	3	2	1	2	1	14	9	5	4	6
AAEL020364	0	0	0	0	0	0	0	0	0	0	0	1	0	1	0	5	4	2	1	2
AAEL011353	17	3	4	5	6	10	9	4	19	2	1	1	3	2	2	8	6	3	13	1	unspecified product	GPI transamidase component PIG-T	GO:0016255;GO:0042765	GPI-anchor transamidase complex;attachment of GPI anchor to protein	Cellular Component;Biological Process	attachment of GPI anchor to protein-IEA;GPI-anchor transamidase complex-IEA;membrane-IEA;integral component of membrane-IEA
AAEL011354	103	52	70	39	27	33	21	28	65	5	18	13	25	14	15	46	15	72	91	35	zinc finger protein	zinc finger 271 isoform X5	GO:0005634;GO:0008270	nucleus;zinc ion binding	Cellular Component;Molecular Function	DNA binding-IEA;nucleus-IEA;zinc ion binding-IEA;metal ion binding-IEA
AAEL021866	45	42	23	13	13	9	11	10	14	6	4	7	4	4	8	34	10	7	25	13	Putative origin recognition complex subunit 5 [Source:UniProtKB/TrEMBL;Acc:A0A0P6ITX9]	origin recognition complex subunit 5	GO:0000808;GO:0005634;GO:0006260	origin recognition complex;DNA replication;nucleus	Cellular Component;Biological Process	origin recognition complex-IEA;mitotic spindle organization-IEA;nuclear origin of replication recognition complex-IEA;DNA replication-IEA;nucleus-IEA;DNA replication initiation-IEA;mitotic chromosome condensation-IEA
AAEL011352	205	98	101	59	52	34	40	55	82	21	36	31	26	34	43	203	64	63	122	99	unspecified product	DNA polymerase subunit gamma- mitochondrial	GO:0005524;GO:0006281;GO:0030956;GO:0006536;GO:0006450;GO:0006260;GO:0070681;GO:0005739;GO:0032543;GO:0050567	glutaminyl-tRNA synthase (glutamine-hydrolyzing) activity;mitochondrial translation;glutaminyl-tRNAGln biosynthesis via transamidation;DNA replication;regulation of translational fidelity;glutamyl-tRNA(Gln) amidotransferase complex;ATP binding;DNA repair;glutamate metabolic process;mitochondrion	Cellular Component;Biological Process;Molecular Function	glutaminyl-tRNAGln biosynthesis via transamidation-IEA;regulation of translational fidelity-IEA;mitochondrial translation-IEA;DNA replication-IEA;ATP binding-IEA;DNA repair-IEA;glutamyl-tRNA(Gln) amidotransferase complex-IEA;carbon-nitrogen ligase activity, with glutamine as amido-N-donor-IEA;glutaminyl-tRNA synthase (glutamine-hydrolyzing) activity-IEA;nucleotide binding-IEA;ligase activity-IEA;…
AAEL011362	186	111	70	74	49	53	59	47	64	13	31	26	26	15	13	127	42	66	104	65	unspecified product	zinc finger 664-like isoform X1	GO:0005634;GO:0008270	nucleus;zinc ion binding	Cellular Component;Molecular Function	nucleus-IEA;zinc ion binding-IEA;metal ion binding-IEA
AAEL011356	149	87	79	61	38	34	25	26	66	12	23	25	6	6	23	66	34	27	60	31	alcohol dehydrogenase	prostaglandin reductase 1-like	GO:0005737;GO:0032440;GO:0036132;GO:0006693;GO:0047522	cytoplasm;15-oxoprostaglandin 13-oxidase activity;13-prostaglandin reductase activity;2-alkenal reductase [NAD(P)] activity;prostaglandin metabolic process	Cellular Component;Biological Process;Molecular Function	oxidation-reduction process-IEA;2-alkenal reductase [NAD(P)] activity-IEA;13-prostaglandin reductase activity-IEA;oxidoreductase activity-IEA;15-oxoprostaglandin 13-oxidase activity-IEA;cytoplasm-IEA;prostaglandin metabolic process-IEA
AAEL011357	1359	903	945	509	330	289	315	183	804	152	208	164	274	172	165	517	255	557	695	367	maintenance of killer 16 (mak16) protein	MAK16 homolog	GO:0005730;GO:0042302	structural constituent of cuticle;nucleolus	Cellular Component;Molecular Function	structural constituent of cuticle-IEA;nucleolus-IEA;nucleus-IEA
AAEL021736	950	639	654	471	416	351	234	151	806	69	104	66	234	120	239	554	280	389	599	283	Enhancer of rudimentary homolog [Source:UniProtKB/Swiss-Prot;Acc:Q93104]	enhancer of rudimentary homolog	GO:0007049	cell cycle	Biological Process	cell cycle-IEA
AAEL013847	469	298	515	1069	806	846	1370	1368	1250	120	177	136	208	166	291	623	363	748	695	815	diacylglycerol kinase, zeta, iota	eye-specific diacylglycerol kinase isoform X1	GO:0003951;GO:0006769;GO:0005524;GO:0005515;GO:0046497;GO:0046486;GO:0009395;GO:0004143;GO:0016310;GO:0007205;GO:0035556	diacylglycerol kinase activity;nicotinate nucleotide metabolic process;glycerolipid metabolic process;NAD+ kinase activity;intracellular signal transduction;phospholipid catabolic process;nicotinamide metabolic process;protein binding;ATP binding;protein kinase C-activating G protein-coupled receptor signaling pathway;phosphorylation	Biological Process;Molecular Function	kinase activity-IEA;signal transduction-IEA;nucleotide binding-IEA;phosphorylation-IEA;intracellular signal transduction-IEA;NAD+ kinase activity-IEA;diacylglycerol kinase activity-IEA;ATP binding-IEA;transferase activity-IEA;protein kinase C-activating G protein-coupled receptor signaling pathway-IEA
AAEL022710	2	2	9	8	3	0	3	2	13	1	4	0	0	0	1	1	0	3	2	2
AAEL004824	361	349	319	359	583	338	140	178	201	76	69	50	57	38	353	360	449	164	295	152	unspecified product	AAEL004824- partial	GO:0016747;GO:0016021	transferase activity, transferring acyl groups other than amino-acyl groups;integral component of membrane	Cellular Component;Molecular Function	transferase activity, transferring acyl groups other than amino-acyl groups-IEA;membrane-IEA;integral component of membrane-IEA
AAEL013894	170	187	200	150	181	162	96	94	118	34	30	18	7	13	148	296	213	96	134	162	unspecified product	nose resistant to fluoxetine 6-like	GO:0016747;GO:0016021	transferase activity, transferring acyl groups other than amino-acyl groups;integral component of membrane	Cellular Component;Molecular Function	transferase activity, transferring acyl groups other than amino-acyl groups-IEA;membrane-IEA;integral component of membrane-IEA
AAEL018005	0	3	8	0	0	3	11	9	5	1	0	2	1	0	2	4	5	6	1	10	DDE Tnp4 domain-containing protein [Source:UniProtKB/TrEMBL;Acc:A0A1S4G7C1]	ALP1-like
AAEL015150	3	5	0	7	0	3	2	4	8	0	0	0	1	1	1	3	0	0	1	0	unspecified product	ionotropic receptor 7k precursor	GO:0006811;GO:0016021;GO:0007268;GO:0035235;GO:0004970	chemical synaptic transmission;ionotropic glutamate receptor activity;ionotropic glutamate receptor signaling pathway;ion transport;integral component of membrane	Cellular Component;Biological Process;Molecular Function	ionotropic glutamate receptor signaling pathway-IEA;membrane-IEA;ionotropic glutamate receptor activity-IEA;integral component of membrane-IEA
AAEL015149	1	0	0	1	0	0	0	1	0	0	0	0	1	0	0	0	0	0	1	0	unspecified product	ionotropic receptor 7i precursor	GO:0006811;GO:0016021;GO:0007268;GO:0035235;GO:0004970	chemical synaptic transmission;ionotropic glutamate receptor activity;ionotropic glutamate receptor signaling pathway;ion transport;integral component of membrane	Cellular Component;Biological Process;Molecular Function	ionotropic glutamate receptor signaling pathway-IEA;membrane-IEA;ionotropic glutamate receptor activity-IEA;integral component of membrane-IEA
AAEL025000	0	0	0	0	0	0	0	0	0	0	0	0	0	0	2	0	0	0	0	3
AAEL014686	1	0	0	2	0	0	0	0	0	0	0	0	0	0	0	0	0	0	0	0	unspecified product	ionotropic receptor 7f precursor	GO:0006811;GO:0016021;GO:0007268;GO:0035235;GO:0004970	chemical synaptic transmission;ionotropic glutamate receptor activity;ionotropic glutamate receptor signaling pathway;ion transport;integral component of membrane	Cellular Component;Biological Process;Molecular Function	ionotropic glutamate receptor signaling pathway-IEA;ion transmembrane transport-IEA;membrane-IEA;ionotropic glutamate receptor activity-IEA;ligand-gated ion channel activity-IEA;integral component of membrane-IEA
AAEL003353	0	0	0	0	0	0	1	0	0	0	0	0	0	0	0	0	0	0	0	0	unspecified product	ionotropic receptor 7b precursor				ionotropic glutamate receptor signaling pathway-IEA;membrane-IEA;ionotropic glutamate receptor activity-IEA;integral component of membrane-IEA
AAEL027719	0	0	0	0	0	0	0	0	3	0	0	0	0	0	0	0	0	0	0	0	unspecified product	ionotropic receptor 7c precursor	GO:0016021	integral component of membrane	Cellular Component	ionotropic glutamate receptor signaling pathway-IEA;membrane-IEA;ionotropic glutamate receptor activity-IEA;integral component of membrane-IEA
AAEL003340	0	0	1	0	1	0	1	1	0	0	0	0	1	0	0	0	0	0	1	0	unspecified product	ionotropic receptor 7d precursor	GO:0006811;GO:0016021;GO:0007268;GO:0035235;GO:0004970	chemical synaptic transmission;ionotropic glutamate receptor activity;ionotropic glutamate receptor signaling pathway;ion transport;integral component of membrane	Cellular Component;Biological Process;Molecular Function	ionotropic glutamate receptor signaling pathway-IEA;ion transmembrane transport-IEA;membrane-IEA;ionotropic glutamate receptor activity-IEA;ligand-gated ion channel activity-IEA;integral component of membrane-IEA
AAEL003329	0	0	0	0	0	0	0	1	0	0	0	0	0	0	0	0	0	0	0	0	unspecified product	ionotropic receptor 7g precursor	GO:0006811;GO:0016020;GO:0007268;GO:0035235;GO:0004970	membrane;chemical synaptic transmission;ionotropic glutamate receptor activity;ionotropic glutamate receptor signaling pathway;ion transport	Cellular Component;Biological Process;Molecular Function	ionotropic glutamate receptor signaling pathway-IEA;membrane-IEA;ionotropic glutamate receptor activity-IEA;integral component of membrane-IEA
AAEL003341	0	1	1	0	1	0	0	0	0	0	0	0	0	0	0	0	0	1	0	0	unspecified product	ionotropic receptor 7h precursor	GO:0006811;GO:0016021;GO:0007268;GO:0035235;GO:0004970	chemical synaptic transmission;ionotropic glutamate receptor activity;ionotropic glutamate receptor signaling pathway;ion transport;integral component of membrane	Cellular Component;Biological Process;Molecular Function	ionotropic glutamate receptor signaling pathway-IEA;membrane-IEA;ionotropic glutamate receptor activity-IEA;integral component of membrane-IEA
AAEL023867	1	0	0	0	0	0	2	0	0	0	0	0	0	0	0	0	0	0	0	0	unspecified product	split ends
AAEL023424	1	1	0	1	0	0	1	0	0	0	0	0	0	0	0	0	0	0	0	0	unspecified product	BTB POZ domain-containing KCTD9
AAEL023326	0	0	0	0	0	0	0	1	0	0	0	0	0	0	0	0	0	0	0	0	unspecified product	BTB POZ domain-containing KCTD9
AAEL028203	0	0	0	0	0	0	0	0	0	0	0	0	0	0	0	0	0	0	0	0	unspecified product	putative protein TPRXL
AAEL028238	1	0	1	0	0	0	2	0	0	0	0	0	0	0	0	0	0	0	0	0	unspecified product	ionotropic receptor 7j	GO:0006811;GO:0016021;GO:0007268;GO:0035235;GO:0004970	chemical synaptic transmission;ionotropic glutamate receptor activity;ionotropic glutamate receptor signaling pathway;ion transport;integral component of membrane	Cellular Component;Biological Process;Molecular Function	ionotropic glutamate receptor signaling pathway-IEA;membrane-IEA;ionotropic glutamate receptor activity-IEA;integral component of membrane-IEA
AAEL016969	47	24	28	10	11	8	18	7	15	2	0	1	2	3	4	3	4	7	16	5	unspecified product	uncharacterized protein LOC23687389
AAEL024049	7	0	10	2	3	3	3	1	6	0	4	7	5	0	0	5	11	7	4	3
AAEL013844	2153	1959	1472	982	682	466	405	99	726	133	210	265	85	167	176	960	249	279	611	456	diazepam binding inhibitor, putative	acyl- -binding	GO:0000062	fatty-acyl-CoA binding	Molecular Function	fatty-acyl-CoA binding-IEA
AAEL013842	84	46	51	55	64	56	65	68	65	17	13	16	28	28	32	57	43	76	88	47	unspecified product	rabenosyn-5	GO:0046872	metal ion binding	Molecular Function	metal ion binding-IEA
AAEL013839	73	28	57	114	78	78	115	80	218	6	19	4	24	23	19	44	31	68	45	28	unspecified product	proline-rich receptor kinase PERK9 isoform X1
AAEL013840	267	334	236	457	598	426	246	215	599	50	152	83	25	30	252	338	336	194	145	213	unspecified product	balbiani ring 3 isoform X1	GO:0008283;GO:0008083;GO:0007165;GO:0016020;GO:0040007	membrane;cell proliferation;signal transduction;growth;growth factor activity	Cellular Component;Biological Process;Molecular Function	signal transduction-IEA;extracellular region-IEA;membrane-IEA;growth factor activity-IEA
AAEL026649	1	6	2	13	12	14	16	22	34	0	0	0	0	0	3	2	6	11	2	5	unspecified product	tigger transposable element-derived 6 partial	GO:0003676	nucleic acid binding	Molecular Function	nucleic acid binding-IEA;DNA binding-IEA;nucleus-IEA;metal ion binding-IEA
AAEL024429	629	350	573	590	543	542	560	450	1281	139	158	112	195	117	340	672	392	583	687	508	unspecified product	homeobox 5 isoform X2
AAEL024616	508	291	297	274	183	175	241	125	572	23	62	46	82	55	69	305	148	209	244	163	unspecified product	gametocyte-specific factor 1 homolog	GO:0046872	metal ion binding	Molecular Function	metal ion binding-IEA
AAEL013841	115	101	84	210	197	224	200	197	244	25	53	23	4	7	83	92	102	83	27	99	paraplegin	paraplegin	GO:0016887;GO:0005524;GO:0008270;GO:0006508;GO:0016021;GO:0004176;GO:0004222;GO:0006510	obsolete ATP-dependent proteolysis;ATPase activity;metalloendopeptidase activity;ATP-dependent peptidase activity;integral component of membrane;ATP binding;proteolysis;zinc ion binding	Cellular Component;Biological Process;Molecular Function	metallopeptidase activity-IEA;ATPase activity-IEA;proteolysis-IEA;ATP-dependent peptidase activity-IEA;membrane-IEA;ATP binding-IEA;zinc ion binding-IEA;hydrolase activity-IEA;integral component of membrane-IEA;peptidase activity-IEA;metalloendopeptidase activity-IEA
AAEL012718	51	64	40	113	83	113	136	162	54	18	15	6	17	17	34	74	34	70	38	109	Putative progestin and adipoq receptor family member 4 [Source:UniProtKB/TrEMBL;Acc:A0A0P6ITR0]	progestin and adipoQ receptor family member 4	GO:0016021	integral component of membrane	Cellular Component	membrane-IEA;integral component of membrane-IEA
AAEL027538	31	49	18	6	14	0	12	7	5	2	2	0	7	0	0	9	2	3	2	8
AAEL025291	1	0	1	3	4	4	0	2	0	1	1	0	0	0	0	7	2	0	0	1
AAEL021719	1	0	0	0	0	0	2	1	5	0	0	0	0	0	0	0	1	0	2	0
AAEL014201	103	126	92	101	107	144	40	20	78	16	44	33	13	18	65	128	76	31	103	78	chaperone protein, putative	complex I intermediate-associated mitochondrial	GO:0032981	mitochondrial respiratory chain complex I assembly	Biological Process	mitochondrial respiratory chain complex I assembly-IEA
AAEL014198	221	272	163	219	223	269	169	137	158	38	82	63	24	37	90	163	159	58	106	149	cdp-diacylglycerol--glycerol-3-phosphate 3-phosphatidyltransferase	probable cardiolipin synthase (CMP-forming)	GO:0016021;GO:0016780;GO:0008654	phosphotransferase activity, for other substituted phosphate groups;phospholipid biosynthetic process;integral component of membrane	Cellular Component;Biological Process;Molecular Function	phosphotransferase activity, for other substituted phosphate groups-IEA;phospholipid biosynthetic process-IEA;membrane-IEA;transferase activity-IEA;integral component of membrane-IEA
AAEL022275	0	0	0	1	0	0	0	0	1	0	0	0	0	0	0	0	0	0	0	0
AAEL012717	20	23	31	17	32	39	23	35	21	6	6	7	3	0	6	24	20	13	35	10	WD-repeat protein	echinoderm microtubule-associated -like CG42247 isoform X1	GO:0005515;GO:0035556	intracellular signal transduction;protein binding	Biological Process;Molecular Function	intracellular signal transduction-IEA
AAEL026743	0	0	4	1	6	2	0	1	0	0	1	10	0	1	1	7	4	2	1	2	unspecified product	uncharacterized protein LOC110674771				zinc ion binding-IEA
AAEL008299	3	5	3	6	0	0	1	1	1	1	5	1	0	0	9	0	4	2	1	1	C-Type Lectin (CTL).	C-type lectin 37Da-like	GO:0030246	carbohydrate binding	Molecular Function	carbohydrate binding-IEA
AAEL021318	433	335	425	508	371	392	481	401	752	99	128	90	150	101	197	514	258	611	701	445	unspecified product	amyloid-beta A4 precursor -binding family A member 2 isoform X3	GO:0005515	protein binding	Molecular Function
AAEL020454	15	30	8	12	4	9	2	1	3	7	2	3	0	3	1	11	3	1	2	9
AAEL025198	179	79	100	81	66	55	43	49	108	15	32	21	16	15	24	161	68	38	69	68	unspecified product	uncharacterized protein LOC110674775
AAEL021032	0	0	0	49	31	83	21	15	14	0	5	18	12	13	5	0	9	21	15	10
AAEL015411	204	182	270	246	226	191	231	240	636	47	108	56	123	109	108	383	173	366	446	284	glutamine-dependent NAD(+) synthetase	glutamine-dependent NAD(+) synthetase	GO:0004359;GO:0003952;GO:0005524;GO:0046497;GO:0005737;GO:0009435;GO:0006541	cytoplasm;NAD+ synthase (glutamine-hydrolyzing) activity;nicotinate nucleotide metabolic process;NAD biosynthetic process;glutamine metabolic process;glutaminase activity;ATP binding	Cellular Component;Biological Process;Molecular Function	nucleotide binding-IEA;nitrogen compound metabolic process-IEA;ligase activity-IEA;ATP binding-IEA;cytoplasm-IEA;NAD biosynthetic process-IEA;NAD+ synthase (glutamine-hydrolyzing) activity-IEA;glutaminase activity-IEA
AAEL020941	64	420	224	420	891	736	134	129	99	84	22	38	17	26	540	719	1107	39	60	74	unspecified product	cytosolic carboxypeptidase Nna1-like isoform X1	GO:0008270;GO:0004181;GO:0006508	metallocarboxypeptidase activity;proteolysis;zinc ion binding	Biological Process;Molecular Function
AAEL026955	7915	14991	6385	1764	1419	2008	654	592	2066	995	1149	1715	210	442	1106	6149	1635	1610	2190	4165	unspecified product	C-type lectin 37Da-like				carbohydrate binding-IEA
AAEL022315	6	4	4	0	2	0	3	3	7	1	1	2	1	0	1	1	1	1	0	2
AAEL027848	2	0	0	0	0	0	0	1	0	0	0	0	0	0	0	3	0	0	0	0
AAEL019787	361	195	384	679	415	375	1108	558	2056	52	66	36	383	158	103	381	149	632	445	358	CCAP receptor [Source:UniProtKB/TrEMBL;Acc:A0A411JKD0]	transcriptional regulator ovo isoform X1	GO:0005634;GO:0046872	metal ion binding;nucleus	Cellular Component;Molecular Function	nucleus-IEA;metal ion binding-IEA
AAEL023238	0	0	0	0	0	0	2	0	0	0	0	1	0	1	0	0	0	0	0	1
AAEL019786	6	2	7	7	5	12	15	5	7	1	2	0	1	0	3	9	2	1	2	4	NPYLR7B [Source:UniProtKB/TrEMBL;Acc:U5N1H5]	RYamide receptor-like	GO:0007218;GO:0007187;GO:0016021;GO:0007268;GO:0004983	chemical synaptic transmission;neuropeptide Y receptor activity;G protein-coupled receptor signaling pathway, coupled to cyclic nucleotide second messenger;neuropeptide signaling pathway;integral component of membrane	Cellular Component;Biological Process;Molecular Function	neuropeptide Y receptor activity-IEA;signal transduction-IEA;G protein-coupled receptor activity-IEA;neuropeptide signaling pathway-IEA;membrane-IEA;G protein-coupled receptor signaling pathway-IEA;integral component of membrane-IEA
AAEL020407	0	0	0	0	1	0	0	0	0	0	0	0	0	0	0	1	1	0	1	1
AAEL025204	7	9	13	1	5	3	3	2	6	0	1	0	0	0	1	18	0	0	2	4
AAEL010711	237	155	178	342	232	230	408	316	577	24	44	36	91	58	85	314	84	306	209	222	eph receptor tyrosine kinase	ephrin type-B receptor 1 isoform X1	GO:0005524;GO:0005515;GO:0016021;GO:0007169;GO:0006468;GO:0005003	transmembrane receptor protein tyrosine kinase signaling pathway;ephrin receptor activity;protein phosphorylation;integral component of membrane;protein binding;ATP binding	Cellular Component;Biological Process;Molecular Function
AAEL027739	0	0	0	0	0	0	0	0	0	0	0	0	0	0	0	0	0	0	0	0	unspecified product	uncharacterized protein LOC110674366				membrane-IEA;integral component of membrane-IEA
AAEL004404	331	214	172	114	146	155	35	32	130	40	93	46	69	67	49	162	96	116	187	165	HIG1 domain family member 2A, putative	HIG1 domain family member mitochondrial	GO:0016021	integral component of membrane	Cellular Component	membrane-IEA;integral component of membrane-IEA
AAEL022199	1	0	0	2	1	1	0	0	0	0	0	0	0	0	1	0	0	0	0	0	unspecified product	NTF2-related export
AAEL026875	0	9	0	1	1	4	0	0	0	0	0	0	0	0	0	7	0	1	2	0
AAEL022108	4	0	1	0	0	0	0	0	3	0	0	1	0	0	0	0	0	2	1	0
AAEL004410	844	509	788	841	804	685	865	724	1370	179	230	164	349	232	373	1115	620	842	1220	773	protein phosphatase	mucin-5AC isoform X1	GO:0051301;GO:0006570;GO:0004725;GO:0007096;GO:0035335;GO:0008138	protein tyrosine/serine/threonine phosphatase activity;protein tyrosine phosphatase activity;regulation of exit from mitosis;peptidyl-tyrosine dephosphorylation;cell division;tyrosine metabolic process	Biological Process;Molecular Function	cell cycle-IEA;dephosphorylation-IEA;cell division-IEA;peptidyl-tyrosine dephosphorylation-IEA;regulation of exit from mitosis-IEA;protein tyrosine phosphatase activity-IEA;protein dephosphorylation-IEA;hydrolase activity-IEA;phosphatase activity-IEA;phosphoprotein phosphatase activity-IEA;protein tyrosine/serine/threonine phosphatase activity-IEA
AAEL025130	2151	1050	1764	1716	1774	1257	1779	1342	2388	286	361	320	686	451	701	1548	1037	1446	2148	1376	unspecified product	rho guanine nucleotide exchange factor 10 isoform X3	GO:0005085;GO:0043087	guanyl-nucleotide exchange factor activity;regulation of GTPase activity	Biological Process;Molecular Function	Rho guanyl-nucleotide exchange factor activity-IEA;guanyl-nucleotide exchange factor activity-IEA
AAEL024472	0	0	0	0	4	0	0	0	1	1	0	0	0	0	0	1	3	0	1	0
AAEL025637	1	12	3	14	12	1	5	2	6	7	2	0	0	0	3	10	42	9	4	6
AAEL024887	335	271	287	212	464	245	356	214	387	138	145	102	81	62	471	1371	922	415	551	349
AAEL015586	2	0	0	2	19	5	4	2	3	4	0	0	5	0	1	1	0	4	2	2	unspecified product	uncharacterized protein LOC5579316	GO:0016021	integral component of membrane	Cellular Component	membrane-IEA;integral component of membrane-IEA
AAEL012595	273	243	210	202	241	236	192	270	238	29	43	36	38	35	80	151	141	171	128	127	unspecified product	uncharacterized protein LOC5576540 isoform X2				regulation of transcription, DNA-templated-IEA;DNA-binding transcription factor activity-IEA
AAEL023629	910	794	634	529	523	361	324	235	492	100	145	146	110	102	273	606	308	302	440	322	unspecified product	rab GTPase-binding effector 1 isoform X2	GO:0008283;GO:0005769;GO:0008083;GO:0046872;GO:0007165;GO:0005096;GO:0015031;GO:0006897;GO:0043547;GO:0040007	protein transport;metal ion binding;cell proliferation;signal transduction;early endosome;endocytosis;growth;positive regulation of GTPase activity;growth factor activity;GTPase activator activity	Cellular Component;Biological Process;Molecular Function	early endosome-IEA;signal transduction-IEA;endocytosis-IEA;protein transport-IEA;endosome-IEA;GTPase activator activity-IEA;cytoplasm-IEA;growth factor activity-IEA;metal ion binding-IEA;positive regulation of GTPase activity-IEA
AAEL028743	0	0	0	0	0	0	0	0	0	0	0	0	0	0	0	0	0	0	0	0
AAEL028854	2	5	0	1	0	0	0	0	0	0	0	0	0	2	0	0	0	1	0	0
AAEL027209	50	22	27	32	56	54	16	17	60	2	3	11	2	5	15	9	8	22	13	15	unspecified product	ubiquitin carboxyl-terminal hydrolase 30 homolog	GO:0004843;GO:0016579;GO:0016021;GO:0006511	protein deubiquitination;ubiquitin-dependent protein catabolic process;integral component of membrane;thiol-dependent ubiquitin-specific protease activity	Cellular Component;Biological Process;Molecular Function	protein deubiquitination-IEA;thiol-dependent ubiquitin-specific protease activity-IEA;ubiquitin-dependent protein catabolic process-IEA;membrane-IEA;integral component of membrane-IEA
AAEL023705	0	0	0	1	0	0	1	0	0	0	0	0	0	0	0	0	0	0	0	0
AAEL020236	726	413	458	612	435	374	1005	836	1084	89	126	113	187	164	93	421	143	505	457	638	unspecified product	E3 ubiquitin- ligase UBR3	GO:0008270;GO:0061630;GO:0005515;GO:0070936;GO:0000151;GO:0071596;GO:0043066;GO:0045880;GO:0005829;GO:0051865	ubiquitin-dependent protein catabolic process via the N-end rule pathway;cytosol;protein K48-linked ubiquitination;protein autoubiquitination;ubiquitin protein ligase activity;ubiquitin ligase complex;protein binding;zinc ion binding;negative regulation of apoptotic process;positive regulation of smoothened signaling pathway	Cellular Component;Biological Process;Molecular Function	protein ubiquitination-IEA;ubiquitin ligase complex-IBA;negative regulation of apoptotic process-IMP;protein K48-linked ubiquitination-IEA;ubiquitin-dependent protein catabolic process via the N-end rule pathway-IBA;protein autoubiquitination-IDA;cytosol-IDA;ubiquitin protein ligase activity-IBA;ubiquitin protein ligase activity-IDA;negative regulation of apoptotic process-IEA;nucleus-IEA;cytopla…
AAEL028021	1344	1129	822	757	964	716	352	318	472	202	284	214	125	161	648	883	1037	369	810	862	unspecified product	uncharacterized protein LOC5564091 isoform X1
AAEL022589	7	2	11	28	17	23	46	40	19	4	6	6	5	1	12	41	19	13	9	16	unspecified product	serine arginine repetitive matrix 2 isoform X1	GO:0004930;GO:0007186;GO:0016021	G protein-coupled receptor signaling pathway;G protein-coupled receptor activity;integral component of membrane	Cellular Component;Biological Process;Molecular Function	G protein-coupled receptor activity-IEA;membrane-IEA;G protein-coupled receptor signaling pathway-IEA;integral component of membrane-IEA
AAEL023940	0	0	0	0	0	0	0	0	0	0	0	0	0	0	0	0	0	0	0	0
AAEL027257	32	12	16	4	8	1	3	2	8	0	8	5	3	3	8	22	21	5	6	11	unspecified product	cartilage oligomeric matrix -like
AAEL026246	2	0	0	1	0	8	9	1	3	0	0	1	1	0	1	0	0	0	1	1	unspecified product	zinc finger and BTB domain-containing 49
AAEL026973	0	0	1	0	0	0	1	0	0	0	0	0	0	0	0	0	0	0	1	0	unspecified product	zinc finger and BTB domain-containing 49
AAEL025814	61	22	44	22	3	5	17	16	22	1	5	4	10	4	3	12	8	6	15	2	unspecified product	uncharacterized protein LOC5575944	GO:0005515	protein binding	Molecular Function
AAEL024606	0	0	0	0	0	1	0	4	1	0	5	1	5	1	4	2	0	11	1	6
AAEL021277	0	0	0	0	0	1	0	0	0	0	0	0	0	0	0	0	0	0	0	0
AAEL021649	0	2	2	1	1	0	0	0	0	1	5	3	0	0	0	2	0	1	0	0
AAEL021022	1	4	3	9	4	4	1	0	1	2	1	0	0	1	0	1	3	2	0	1	unspecified product	adenylate terminal-differentiation specific
AAEL024497	707	945	673	568	643	556	457	317	690	286	193	297	131	131	309	989	636	395	712	922	unspecified product	cytosolic purine 5 -nucleotidase isoform X2	GO:0046872;GO:0016787	metal ion binding;hydrolase activity	Molecular Function	hydrolase activity-IEA;metal ion binding-IEA
AAEL025863	8	4	2	10	0	0	5	4	11	0	0	3	2	1	18	78	22	32	10	16
AAEL005832	7186	4774	4161	4063	3071	2775	2999	2333	5950	926	1347	1105	1358	1037	2004	6084	3642	3789	5069	3474	programmed cell death	programmed cell death 4	GO:0045892;GO:0005737;GO:0006396	cytoplasm;negative regulation of transcription, DNA-templated;RNA processing	Cellular Component;Biological Process	RNA splicing-IEA;mRNA processing-IEA;negative regulation of transcription, DNA-templated-IEA;cytoplasm-IEA
AAEL015458	3218	6576	2251	1104	6470	1001	389	471	303	77	174	103	224	16	568	828	383	114	114	435	transferrin	transferrin precursor	GO:0055072;GO:0005615;GO:0006811;GO:0046872	metal ion binding;extracellular space;ion transport;iron ion homeostasis	Cellular Component;Biological Process;Molecular Function	extracellular region-IEA;iron ion homeostasis-IEA;ion transport-IEA;extracellular space-IEA;metal ion binding-IEA
AAEL005826	88	29	47	93	48	86	117	48	141	5	9	10	11	9	6	30	24	18	39	27	E3 ubiquitin-protein ligase [Source:UniProtKB/TrEMBL;Acc:A0A1S4FBP6]	E3 ubiquitin- ligase SIAH2	GO:0008270;GO:0005737;GO:0007275;GO:0016740;GO:0006511;GO:0016567	cytoplasm;ubiquitin-dependent protein catabolic process;transferase activity;multicellular organism development;protein ubiquitination;zinc ion binding	Cellular Component;Biological Process;Molecular Function	protein ubiquitination-IEA;ubiquitin-dependent protein catabolic process-IEA;multicellular organism development-IEA;transferase activity-IEA;cytoplasm-IEA;zinc ion binding-IEA;metal ion binding-IEA
AAEL005825	138	137	108	89	79	93	90	58	142	25	36	28	25	27	57	90	41	37	77	79	translation initiation factor eif-2b beta subunit	translation initiation factor eIF-2B subunit beta	GO:0003743;GO:0005737;GO:0005840;GO:0006446	cytoplasm;ribosome;regulation of translational initiation;translation initiation factor activity	Cellular Component;Biological Process;Molecular Function	translation initiation factor activity-IEA;translational initiation-IEA;cytoplasm-IEA;cellular metabolic process-IEA
AAEL005839	1238	2229	1157	1335	1451	1435	803	768	1458	386	370	503	339	289	1567	5968	2459	663	1796	2366	uridine phosphorylase	uridine phosphorylase 1 isoform X2	GO:0005634;GO:0006206;GO:0005737;GO:0009166;GO:0009116;GO:0004850;GO:0044206	cytoplasm;pyrimidine nucleobase metabolic process;nucleotide catabolic process;UMP salvage;uridine phosphorylase activity;nucleus;nucleoside metabolic process	Cellular Component;Biological Process;Molecular Function	UMP salvage-IEA;transferase activity, transferring glycosyl groups-IEA;catalytic activity-IEA;uridine phosphorylase activity-IEA;nucleus-IEA;transferase activity-IEA;cytoplasm-IEA;nucleoside metabolic process-IEA;transferase activity, transferring pentosyl groups-IEA;nucleotide catabolic process-IEA
AAEL024997	0	1	1	0	3	2	2	1	0	1	4	0	0	0	3	0	1	0	0	0	unspecified product	uncharacterized protein LOC110674792	GO:0003677	DNA binding	Molecular Function	nucleic acid binding-IEA;DNA binding-IEA;nucleus-IEA;metal ion binding-IEA
AAEL028091	1	0	6	4	6	1	3	0	7	1	2	0	0	1	6	3	6	2	11	0
AAEL020998	2206	3279	2140	1027	943	938	551	447	1166	375	390	503	133	134	882	2424	1172	429	749	951	unspecified product	tetraspanin-13	GO:0005887	integral component of plasma membrane	Cellular Component	integral component of membrane-ISS;integral component of plasma membrane-IBA;integral component of membrane-ISM;membrane-IEA;molecular_function-ND;integral component of membrane-IEA
AAEL020642	582	563	495	571	449	331	461	318	474	55	62	66	122	108	142	423	219	348	496	368	unspecified product	AAEL009711- partial	GO:0016021;GO:0000139	Golgi membrane;integral component of membrane	Cellular Component	Golgi apparatus-IEA;membrane-IEA;cytoplasm-IEA;Golgi membrane-IEA;integral component of membrane-IEA
AAEL022930	1098	945	1033	960	930	793	726	367	836	172	257	207	208	141	538	1384	1043	458	713	601	unspecified product	transmembrane 41 homolog	GO:0016021	integral component of membrane	Cellular Component	membrane-IEA;integral component of membrane-IEA
AAEL021024	79	54	64	68	25	36	138	69	102	12	17	13	15	9	11	46	16	50	33	36	unspecified product	DNA polymerase subunit gamma- mitochondrial	GO:0003677;GO:0003887;GO:0006260;GO:0016020;GO:0071897;GO:0005760	DNA replication;membrane;DNA biosynthetic process;gamma DNA polymerase complex;DNA-directed DNA polymerase activity;DNA binding	Cellular Component;Biological Process;Molecular Function	DNA binding-IEA;DNA-directed DNA polymerase activity-IEA;DNA replication-IEA;gamma DNA polymerase complex-IEA;DNA biosynthetic process-IEA;membrane-IEA;nucleotidyltransferase activity-IEA;transferase activity-IEA;mitochondrion-IEA;integral component of membrane-IEA
AAEL015265	0	0	0	0	0	0	0	1	0	0	0	0	0	0	0	0	0	0	0	0	unspecified product	ionotropic receptor 100c precursor	GO:0016021	integral component of membrane	Cellular Component	ionotropic glutamate receptor signaling pathway-IEA;membrane-IEA;ionotropic glutamate receptor activity-IEA;integral component of membrane-IEA
AAEL020714	0	0	0	0	0	0	0	0	5	0	0	0	0	0	0	0	1	1	2	6	unspecified product	ionotropic receptor 100a precursor	GO:0016021	integral component of membrane	Cellular Component	ionotropic glutamate receptor signaling pathway-IEA;membrane-IEA;ionotropic glutamate receptor activity-IEA;integral component of membrane-IEA
AAEL015267	0	0	0	1	0	0	0	1	0	0	0	0	1	0	0	0	0	0	0	0	unspecified product	ionotropic receptor 100c precursor	GO:0016021	integral component of membrane	Cellular Component	ionotropic glutamate receptor signaling pathway-IEA;membrane-IEA;ionotropic glutamate receptor activity-IEA;integral component of membrane-IEA
AAEL015079	2	12	4	7	0	3	5	2	9	0	2	6	1	2	2	0	2	5	5	1	unspecified product	ionotropic receptor 100d precursor	GO:0006811;GO:0016020;GO:0007268;GO:0035235;GO:0004970	membrane;chemical synaptic transmission;ionotropic glutamate receptor activity;ionotropic glutamate receptor signaling pathway;ion transport	Cellular Component;Biological Process;Molecular Function	ionotropic glutamate receptor signaling pathway-IEA;membrane-IEA;ionotropic glutamate receptor activity-IEA;integral component of membrane-IEA
AAEL015077	521	548	559	534	539	365	474	355	504	92	110	85	99	86	195	418	242	258	263	333	WD and tetratricopeptide repeat protein	DDB1- and CUL4-associated factor 6-like	GO:0005515	protein binding	Molecular Function
AAEL012964	1214	545	894	897	718	860	1077	776	1296	160	244	233	219	199	302	500	552	574	537	634	unspecified product	double-stranded RNA-specific editase B2 isoform X2	GO:0003723	RNA binding	Molecular Function	RNA binding-IEA
AAEL020862	33	9	20	21	9	8	32	19	67	3	12	6	3	3	1	22	10	8	11	11
AAEL025329	0	0	0	0	0	2	0	0	1	0	1	1	0	0	0	0	0	0	0	0
AAEL021816	0	0	0	1	0	0	0	1	4	0	0	0	0	0	1	1	0	1	0	0
AAEL026256	90	64	52	55	56	31	53	58	62	14	14	30	12	15	17	93	66	70	81	46	unspecified product	XK-related 6	GO:0016021	integral component of membrane	Cellular Component	membrane-IEA;integral component of membrane-IEA
AAEL011387	197	153	134	142	172	150	102	62	197	30	46	32	40	29	163	196	194	82	100	120	leucine-rich repeat	halfway	GO:0003723;GO:0005515	protein binding;RNA binding	Molecular Function	RNA binding-IEA
AAEL012962	276	180	234	137	105	100	122	82	219	30	53	36	39	36	63	208	95	87	105	79	DEAD box ATP-dependent RNA helicase	probable ATP-dependent RNA helicase DDX52	GO:0003676;GO:0005524;GO:0003724;GO:0030490;GO:0002183;GO:0070993;GO:0008233	maturation of SSU-rRNA;RNA helicase activity;cytoplasmic translational initiation;nucleic acid binding;translation preinitiation complex;peptidase activity;ATP binding	Cellular Component;Biological Process;Molecular Function	helicase activity-IEA;RNA helicase activity-IEA;proteolysis-IEA;translational initiation-IEA;isopeptidase activity-IEA;formation of cytoplasmic translation initiation complex-IEA;eukaryotic translation initiation factor 3 complex-IEA;eukaryotic 48S preinitiation complex-IEA;ATP binding-IEA;hydrolase activity-IEA;metallopeptidase activity-IEA;eukaryotic 43S preinitiation complex-IEA;translation in…
AAEL021162	377	129	167	123	65	52	132	58	156	8	49	28	38	36	9	113	22	98	101	49	unspecified product	uncharacterized protein LOC5577047
AAEL019990	8624	6217	8893	9445	8859	7823	7313	5451	15090	1748	1863	1340	3639	1763	5130	10684	6944	9603	11728	7136	unspecified product	high mobility group DSP1	GO:0005634;GO:0003677;GO:0005694	chromosome;nucleus;DNA binding	Cellular Component;Molecular Function	chromosome-IEA;DNA binding-IEA;nucleus-IEA
AAEL023598	3	4	9	2	2	3	3	3	5	3	3	7	1	2	3	0	0	3	0	4	unspecified product	transposable element p transposase	GO:0004803;GO:0006313	transposase activity;transposition, DNA-mediated	Biological Process;Molecular Function	sequence-specific DNA binding-IEA;DNA binding-IEA;transposase activity-IEA;transposition, DNA-mediated-IEA
AAEL014720	450	261	277	262	164	170	254	97	271	26	69	70	62	51	74	294	164	137	260	176	Zn-C2H2_12 domain-containing protein [Source:UniProtKB/TrEMBL;Acc:A0A1S4G2Q0]	spindle-F	GO:0046872	metal ion binding	Molecular Function	metal ion binding-IEA
AAEL022712	471	522	367	171	191	186	117	53	178	46	66	63	51	59	110	390	141	187	327	255	unspecified product	39S ribosomal mitochondrial	GO:0005840;GO:0006412	translation;ribosome	Cellular Component;Biological Process	ribosome-IEA;translation-IEA
AAEL027287	52	49	31	13	16	20	6	3	20	8	5	4	7	3	16	51	44	7	14	12	unspecified product	alpha-ketoglutarate-dependent dioxygenase alkB homolog mitochondrial	GO:0005759;GO:1902445;GO:0006974	regulation of mitochondrial membrane permeability involved in programmed necrotic cell death;mitochondrial matrix;cellular response to DNA damage stimulus	Cellular Component;Biological Process	mitochondrial matrix-IEA;cellular response to DNA damage stimulus-IEA;regulation of mitochondrial membrane permeability involved in programmed necrotic cell death-IEA
AAEL014719	98	205	81	75	134	127	51	30	42	31	24	37	10	7	128	175	227	42	90	111	inosine-uridine preferring nucleoside hydrolase	inosine-uridine preferring nucleoside hydrolase	GO:0016798	hydrolase activity, acting on glycosyl bonds	Molecular Function	purine nucleosidase activity-IEA;metabolic process-IEA;hydrolase activity-IEA;hydrolase activity, acting on glycosyl bonds-IEA
AAEL026758	82	71	88	87	39	35	32	10	37	6	5	5	25	8	17	58	55	30	36	17	unspecified product	artemis-like				cellular response to DNA damage stimulus-IEA;nucleus-IEA
AAEL022839	2	6	3	1	0	0	3	1	2	0	0	0	0	0	0	0	0	0	0	1
AAEL023069	510	401	426	318	477	452	102	83	271	81	68	77	150	107	474	477	349	206	198	300	26S protease regulatory subunit [Source:UniProtKB/TrEMBL;Acc:Q16FL0]	26S proteasome regulatory subunit 8	GO:0016887;GO:0005634;GO:0005524;GO:0043161;GO:0008540;GO:0005737;GO:0008233;GO:0036402	cytoplasm;ATPase activity;proteasome-activating ATPase activity;nucleus;peptidase activity;proteasome regulatory particle, base subcomplex;proteasome-mediated ubiquitin-dependent protein catabolic process;ATP binding	Cellular Component;Biological Process;Molecular Function	ATPase activity-IEA;proteolysis-IEA;proteasome-mediated ubiquitin-dependent protein catabolic process-IEA;ATP binding-IEA;hydrolase activity-IEA;peptidase activity-IEA;nucleotide binding-IEA;proteasome regulatory particle-IEA;proteasome regulatory particle, base subcomplex-IEA;nucleus-IEA;proteasome complex-IEA;cytoplasm-IEA;protein catabolic process-IEA
AAEL026639	31	10	28	0	0	0	2	1	2	0	1	0	0	0	0	0	0	0	0	0
AAEL013679	193	177	155	122	126	64	70	24	148	41	50	29	28	51	31	90	65	81	169	66	coilin-interacting nulcear ATPase protein, putative	adenylate kinase isoenzyme 6 homolog	GO:0016887;GO:0005634;GO:0004017;GO:0005524;GO:0046034;GO:0016310;GO:0046940;GO:0006144	ATPase activity;ATP metabolic process;nucleus;adenylate kinase activity;ATP binding;phosphorylation;nucleoside monophosphate phosphorylation;purine nucleobase metabolic process	Cellular Component;Biological Process;Molecular Function	kinase activity-IEA;ATPase activity-IEA;nucleotide binding-IEA;phosphorylation-IEA;adenylate kinase activity-IEA;nucleus-IEA;ATP binding-IEA;transferase activity-IEA;nucleoside monophosphate phosphorylation-IEA
AAEL023023	0	1	0	0	0	0	0	0	0	0	1	0	0	0	0	0	1	0	2	0
AAEL011728	435	327	375	389	429	315	489	395	626	69	141	86	208	75	182	414	297	476	525	473	unspecified product	mannosyl-oligosaccharide alpha-1,2-mannosidase IA isoform X1	GO:0005975;GO:0005509;GO:0016020;GO:0004571	carbohydrate metabolic process;membrane;mannosyl-oligosaccharide 1,2-alpha-mannosidase activity;calcium ion binding	Cellular Component;Biological Process;Molecular Function	metabolic process-IEA;membrane-IEA;mannosyl-oligosaccharide 1,2-alpha-mannosidase activity-IEA;calcium ion binding-IEA;hydrolase activity-IEA;carbohydrate metabolic process-IEA;hydrolase activity, acting on glycosyl bonds-IEA
AAEL011730	1	16	27	6	10	10	6	3	45	0	4	3	9	12	22	31	18	46	80	60	odorant-binding protein 99c, putative	general odorant-binding 99b-like	GO:0005549	odorant binding	Molecular Function	odorant binding-IEA;response to stimulus-IEA;sensory perception of smell-IEA
AAEL011727	6	17	14	11	27	4	5	16	14	7	6	1	3	3	33	21	22	1	12	7	Molybdenum cofactor sulfurase 2 (MoCo sulfurase 2)(MOS 2)(EC 4.4.-.-)(Protein maroon-like 2)(Ma-l 2)	molybdenum cofactor sulfurase 3 isoform X2	GO:0102867;GO:0030170;GO:0008265;GO:0030151;GO:0016829;GO:0006777;GO:0019008	pyridoxal phosphate binding;lyase activity;Mo-molybdopterin cofactor biosynthetic process;Mo-molybdopterin cofactor sulfurase activity;molybdenum cofactor sulfurtransferase activity;molybdenum ion binding;molybdopterin synthase complex	Cellular Component;Biological Process;Molecular Function	molybdenum ion binding-IEA;Mo-molybdopterin cofactor sulfurase activity-ISS;Mo-molybdopterin cofactor biosynthetic process-IEA;catalytic activity-IEA;Mo-molybdopterin cofactor sulfurase activity-IEA;pyridoxal phosphate binding-IEA;molybdenum cofactor sulfurtransferase activity-IEA;transferase activity-IEA;molybdopterin cofactor metabolic process-ISS;lyase activity-IEA
AAEL011718	73	109	59	33	46	47	12	6	27	13	21	25	7	27	34	63	42	33	91	33	unspecified product	migration and invasion enhancer 1
AAEL022615	69	27	41	30	16	34	23	23	43	5	10	4	3	3	7	22	13	6	12	25	unspecified product	molybdenum cofactor sulfurase	GO:0102867;GO:0030170;GO:0008265;GO:0030151;GO:0016829;GO:0006777;GO:0019008	pyridoxal phosphate binding;lyase activity;Mo-molybdopterin cofactor biosynthetic process;Mo-molybdopterin cofactor sulfurase activity;molybdenum cofactor sulfurtransferase activity;molybdenum ion binding;molybdopterin synthase complex	Cellular Component;Biological Process;Molecular Function	molybdenum ion binding-IEA;Mo-molybdopterin cofactor sulfurase activity-ISS;Mo-molybdopterin cofactor biosynthetic process-IEA;catalytic activity-IEA;Mo-molybdopterin cofactor sulfurase activity-IEA;pyridoxal phosphate binding-IEA;molybdenum cofactor sulfurtransferase activity-IEA;transferase activity-IEA;molybdopterin cofactor metabolic process-ISS;lyase activity-IEA
AAEL011719	194	158	115	48	34	35	25	26	68	8	27	12	28	15	38	86	20	38	68	72	unspecified product	nucleoporin Nup43	GO:0005515	protein binding	Molecular Function
AAEL014389	168	106	131	79	66	45	37	17	65	21	39	27	40	27	32	78	52	47	97	62	unspecified product	activating signal cointegrator 1	GO:0005634;GO:0008270;GO:0006355	nucleus;zinc ion binding;regulation of transcription, DNA-templated	Cellular Component;Biological Process;Molecular Function	regulation of transcription, DNA-templated-IEA;nucleus-IEA;zinc ion binding-IEA
AAEL023366	2	0	2	1	0	1	0	1	2	0	2	1	1	0	0	9	0	0	1	0
AAEL019539	917	511	845	641	461	392	606	436	802	97	144	135	196	128	208	697	385	446	551	379	unspecified product	palmitoyltransferase ZDHHC5 isoform X1	GO:0019706;GO:0042967;GO:0016021	protein-cysteine S-palmitoyltransferase activity;obsolete acyl-carrier-protein biosynthetic process;integral component of membrane	Cellular Component;Biological Process;Molecular Function	transferase activity, transferring acyl groups-IEA;protein-cysteine S-palmitoyltransferase activity-IEA;palmitoyltransferase activity-IEA;membrane-IEA;transferase activity-IEA;integral component of membrane-IEA
AAEL025601	0	0	0	0	0	0	0	1	0	0	0	0	0	0	0	0	0	0	0	0
AAEL025449	82	73	103	22	10	4	21	10	31	17	5	14	7	15	10	23	60	34	59	35
AAEL021676	120	64	75	114	72	77	132	116	124	14	21	13	15	11	26	82	43	81	72	75	unspecified product	centrosomal of 162 kDa isoform X2	GO:0005737;GO:0005814;GO:0030030;GO:0005874	cytoplasm;microtubule;cell projection organization;centriole	Cellular Component;Biological Process	cytoskeleton-IEA;microtubule-IEA;centriole-IEA;cytoplasm-IEA;cell projection organization-IEA
AAEL015559	0	1	2	9	6	1	3	0	1	0	0	0	0	0	0	5	1	1	0	1	zinc carboxypeptidase	carboxypeptidase B-like	GO:0008270;GO:0004181;GO:0006508	metallocarboxypeptidase activity;proteolysis;zinc ion binding	Biological Process;Molecular Function	metallopeptidase activity-IEA;carboxypeptidase activity-IEA;proteolysis-IEA;metallocarboxypeptidase activity-IEA;zinc ion binding-IEA;hydrolase activity-IEA;metal ion binding-IEA;peptidase activity-IEA
AAEL022060	77	31	46	37	43	41	41	12	45	6	12	12	4	4	15	16	23	15	12	6
AAEL022855	59	46	66	39	23	25	43	29	54	11	16	16	14	26	25	62	52	40	58	45	unspecified product	inhibitor of growth 3 isoform X1				regulation of growth-IEA;chromatin organization-IEA;nucleus-IEA;metal ion binding-IEA
AAEL015095	47	52	56	82	90	90	38	59	54	11	22	23	5	7	43	85	90	30	61	67	unspecified product	glutamate receptor-interacting 1	GO:0005515	protein binding	Molecular Function
AAEL027829	97	224	37	216	460	520	116	79	569	156	14	190	9	7	311	719	797	147	154	394	unspecified product	pancreatic triacylglycerol lipase-like	GO:0005515;GO:0046486;GO:0046872;GO:0016042;GO:0004806;GO:0005576	metal ion binding;triglyceride lipase activity;lipid catabolic process;glycerolipid metabolic process;extracellular region;protein binding	Cellular Component;Biological Process;Molecular Function	extracellular region-IEA;triglyceride lipase activity-IEA;carboxylic ester hydrolase activity-IEA;metal ion binding-IEA;lipid metabolic process-IEA
AAEL014551	151	113	85	35	45	33	26	13	107	24	32	25	5	14	93	69	76	48	89	84	triacylglycerol lipase, pancreatic	pancreatic triacylglycerol lipase-like	GO:0046486;GO:0046872;GO:0016042;GO:0004806;GO:0005576	metal ion binding;triglyceride lipase activity;lipid catabolic process;glycerolipid metabolic process;extracellular region	Cellular Component;Biological Process;Molecular Function	extracellular region-IEA;triglyceride lipase activity-IEA;carboxylic ester hydrolase activity-IEA;metal ion binding-IEA;lipid metabolic process-IEA
AAEL020599	58	140	45	19	32	30	29	43	36	5	31	10	3	6	23	51	16	13	11	24	unspecified product	pancreatic triacylglycerol lipase-like	GO:0046486;GO:0046872;GO:0016042;GO:0004806;GO:0005576	metal ion binding;triglyceride lipase activity;lipid catabolic process;glycerolipid metabolic process;extracellular region	Cellular Component;Biological Process;Molecular Function	extracellular region-IEA;triglyceride lipase activity-IEA;carboxylic ester hydrolase activity-IEA;metal ion binding-IEA;lipid metabolic process-IEA
AAEL026728	1	0	0	0	0	0	0	0	0	0	0	0	0	0	0	0	0	0	0	0
AAEL022233	0	0	1	0	0	0	0	0	0	0	0	1	0	0	0	0	0	0	0	0	unspecified product	uncharacterized protein LOC110674802 isoform X1
AAEL008118	8	7	17	22	47	30	15	10	41	6	6	5	8	9	32	22	34	41	41	36	Protein mab-21	mab-21	GO:0005634	nucleus	Cellular Component	cellular_component-ND;biological_process-ND;nucleus-IEA;molecular_function-ND
AAEL008109	23	27	22	28	46	39	23	5	12	4	8	8	1	5	35	37	65	18	20	27	Protein mab-21-like	mab-21-like
AAEL008101	100	79	75	85	78	77	86	67	160	14	16	29	19	11	26	81	24	44	38	42	unspecified product	tudor and KH domain-containing -like isoform X2	GO:0046872	metal ion binding	Molecular Function	metal ion binding-IEA
AAEL001008	260	160	140	142	87	57	57	40	207	29	33	23	46	23	43	169	120	113	197	72	unspecified product	transcription factor grauzone-like	GO:0005634;GO:0005667;GO:0003700;GO:0008270;GO:0006355;GO:0045449	DNA-binding transcription factor activity;transcription factor complex;nucleus;zinc ion binding;regulation of transcription, DNA-templated	Cellular Component;Biological Process;Molecular Function	regulation of transcription, DNA-templated-IEA;DNA binding-IEA;DNA-binding transcription factor activity-IEA;nucleus-IEA;zinc ion binding-IEA;metal ion binding-IEA
AAEL002153	4	3	3	4	3	11	12	7	9	1	2	1	1	2	2	6	10	6	12	7	unspecified product	zinc finger 624-like	GO:0005634;GO:0008270	nucleus;zinc ion binding	Cellular Component;Molecular Function	nucleus-IEA;zinc ion binding-IEA;metal ion binding-IEA
AAEL027812	1	0	1	0	3	0	3	1	0	1	2	0	1	0	1	0	1	1	0	3	unspecified product	uncharacterized protein LOC110674377	GO:0046983	protein dimerization activity	Molecular Function	protein dimerization activity-IEA
AAEL002159	282	144	133	110	69	57	69	50	117	15	32	23	78	29	34	126	50	116	149	57	unspecified product	zinc finger 771-like	GO:0005634;GO:0008270;GO:0016020	membrane;nucleus;zinc ion binding	Cellular Component;Molecular Function	regulation of synaptic transmission, cholinergic-IEA;sleep-IEA;anchored component of membrane-IEA;membrane-IEA;nucleus-IEA;plasma membrane-IEA;zinc ion binding-IEA;rhythmic process-IEA;metal ion binding-IEA;positive regulation of voltage-gated potassium channel activity-IEA
AAEL002139	157	50	96	123	88	76	81	59	281	16	19	18	78	47	54	178	100	168	173	102	unspecified product	INO80 complex subunit E	GO:0006338;GO:0031011	chromatin remodeling;Ino80 complex	Cellular Component;Biological Process	nucleus-IEA;Ino80 complex-IEA;chromatin remodeling-IEA
AAEL002175	1069	1063	997	981	1001	1199	417	247	850	472	355	348	289	224	1330	2480	1589	738	1464	1090	unspecified product	interferon-related developmental regulator 2
AAEL020161	0	3	0	0	0	0	0	0	0	0	0	0	0	0	0	0	0	0	1	0
AAEL024933	0	0	0	0	0	0	0	0	0	1	0	0	0	0	0	0	0	0	0	0
AAEL002170	502	500	367	262	224	258	140	66	239	51	62	70	35	36	116	356	214	108	164	188	phosphatidylinositol-phosphatidylcholine transfer protein, putative	phosphatidylinositol transfer CSR1
AAEL022090	1	0	1	2	0	0	0	0	0	0	2	1	1	0	0	0	0	0	0	0
AAEL025780	0	0	0	0	0	0	0	0	0	0	0	0	0	0	0	0	0	0	0	0
AAEL021078	0	0	0	0	0	0	0	0	0	0	0	0	0	0	0	0	0	0	0	0
AAEL002158	493	341	332	253	375	239	93	79	249	123	290	183	48	79	147	323	354	171	258	352	secreted ferritin G subunit precursor, putative	soma ferritin	GO:0006879;GO:0015994;GO:0008199;GO:0006826;GO:0019894;GO:0005871;GO:0004322	ferroxidase activity;ferric iron binding;cellular iron ion homeostasis;chlorophyll metabolic process;kinesin complex;kinesin binding;iron ion transport	Cellular Component;Biological Process;Molecular Function	kinesin complex-IEA;oxidation-reduction process-IEA;ferric iron binding-IEA;iron ion transport-IEA;oxidoreductase activity-IEA;ferroxidase activity-IEA;cellular iron ion homeostasis-IEA;kinesin binding-IEA;metal ion binding-IEA
AAEL024183	16	17	11	3	3	6	11	0	0	1	3	2	0	0	0	0	2	3	2	0
AAEL002152	821	535	751	739	543	542	615	492	1043	141	207	137	377	211	462	1006	654	804	1182	746	kinesin-associated proteins	kinesin-associated 3	GO:0008199;GO:0016021;GO:0019894;GO:0005871	ferric iron binding;kinesin complex;integral component of membrane;kinesin binding	Cellular Component;Molecular Function	kinesin complex-IEA;ferric iron binding-IEA;membrane-IEA;kinesin binding-IEA;integral component of membrane-IEA
AAEL002176	189	288	103	85	115	123	80	61	155	14	33	48	13	4	102	323	142	30	51	66	inosine-uridine preferring nucleoside hydrolase	inosine-uridine preferring nucleoside hydrolase-like				hydrolase activity-IEA
AAEL002161	205	192	180	155	107	108	88	49	156	28	43	33	33	64	81	180	101	121	163	137	UPF0184 protein AAEL002161 [Source:UniProtKB/Swiss-Prot;Acc:Q17J49]	UPF0184 AAEL002161
AAEL002157	95	61	88	47	54	47	35	35	65	17	23	16	19	26	20	41	64	68	155	92	unspecified product	ribonuclease P subunit p40-like	GO:0001682;GO:0030677	ribonuclease P complex;tRNA 5'-leader removal	Cellular Component;Biological Process
AAEL002135	241	158	152	77	60	39	20	13	36	14	32	40	41	35	80	71	97	110	202	96	tubulin-specific chaperone b (tubulin folding cofactor b)	tubulin-folding cofactor B	GO:0005515	protein binding	Molecular Function
AAEL002148	525	417	314	227	151	186	59	17	268	28	54	20	52	83	100	387	145	148	165	220	unspecified product	NFU1 iron-sulfur cluster scaffold mitochondrial-like	GO:0005506;GO:0051536;GO:0016226	iron-sulfur cluster binding;iron-sulfur cluster assembly;iron ion binding	Biological Process;Molecular Function	cellular_component-ND;biological_process-ND;iron-sulfur cluster assembly-IEA;iron-sulfur cluster binding-IEA;mitochondrion-IEA;molecular_function-ND;metal ion binding-IEA;iron ion binding-IEA
AAEL002163	559	317	245	493	544	404	261	190	454	63	116	57	142	79	78	526	181	364	535	326	unspecified product	cell cycle control 50A	GO:0030658;GO:0016021;GO:0015914;GO:0005794;GO:0005886	phospholipid transport;plasma membrane;transport vesicle membrane;integral component of membrane;Golgi apparatus	Cellular Component;Biological Process	transport vesicle membrane-IEA;Golgi apparatus-IEA;membrane-IEA;plasma membrane-IEA;integral component of membrane-IEA;phospholipid transport-IEA
AAEL022440	1	1	2	8	2	2	5	1	6	0	3	0	3	2	0	9	1	3	5	6
AAEL020697	9	9	3	2	4	3	1	0	4	0	0	0	0	0	0	0	0	0	0	0
AAEL002287	1065	1064	1106	1402	1721	1518	872	682	1164	227	163	166	269	228	764	1337	1008	651	643	835	trans-prenyltransferase	all trans-polyprenyl-diphosphate synthase PDSS1-like	GO:0008299;GO:0016740	transferase activity;isoprenoid biosynthetic process	Biological Process;Molecular Function	isoprenoid biosynthetic process-IEA;transferase activity-IEA
AAEL023630	9	0	2	1	1	0	1	1	0	0	0	1	0	0	0	0	0	0	0	0
AAEL021698	16	5	11	15	30	11	24	22	17	4	8	2	0	3	9	18	14	4	8	14	unspecified product	uncharacterized protein LOC5574207 isoform X1	GO:0005813;GO:0000922;GO:0032467;GO:0005874	microtubule;spindle pole;positive regulation of cytokinesis;centrosome	Cellular Component;Biological Process	microtubule-IEA;centrosome-IEA;positive regulation of cytokinesis-IEA;spindle pole-IEA
AAEL028126	0	4	0	0	0	0	0	0	0	0	0	0	0	0	0	0	0	0	0	0
AAEL027370	0	1	1	0	0	0	0	0	0	0	0	0	0	0	0	1	0	0	0	0
AAEL014655	20	10	23	18	45	18	10	9	19	1	1	2	2	1	15	11	30	0	6	6	unspecified product	transcription factor SPT20 homolog
AAEL026744	82	61	70	41	45	39	20	10	32	8	15	15	9	2	7	22	3	10	18	16	unspecified product	caspase-7	GO:0006508;GO:0006915;GO:0004197	cysteine-type endopeptidase activity;apoptotic process;proteolysis	Biological Process;Molecular Function	cysteine-type peptidase activity-IEA;proteolysis-IEA;cysteine-type endopeptidase activity-IEA;apoptotic process-IEA;hydrolase activity-IEA;peptidase activity-IEA
AAEL020841	0	0	0	0	0	1	0	0	0	0	0	0	0	0	0	0	0	1	0	0
AAEL014656	0	0	0	0	1	0	0	0	0	0	0	0	0	0	0	0	8	0	0	0	unspecified product	AAEL014656- partial
AAEL014657	215	144	127	112	99	94	41	34	107	15	34	41	22	24	36	133	53	75	75	90	unspecified product	C19orf12 homolog	GO:0005739;GO:0016021;GO:0005829;GO:0005783	cytosol;integral component of membrane;endoplasmic reticulum;mitochondrion	Cellular Component	endoplasmic reticulum-IEA;neuromuscular process-IEA;membrane-IEA;cytoplasm-IEA;mitochondrion-IEA;cytosol-IEA;integral component of membrane-IEA
AAEL024769	1	0	0	0	0	0	0	0	0	0	0	0	0	0	0	0	0	0	0	0
AAEL024484	22	10	14	7	4	0	9	2	13	3	5	4	2	3	0	22	0	11	9	14	unspecified product	zinc finger 121-like	GO:0005634;GO:0008270	nucleus;zinc ion binding	Cellular Component;Molecular Function	nucleus-IEA;zinc ion binding-IEA;metal ion binding-IEA
AAEL015128	15	4	1	5	5	4	5	1	3	1	6	0	1	7	0	9	8	4	9	1	unspecified product	uncharacterized protein LOC5566360
AAEL015127	286	93	123	170	27	42	81	57	176	20	31	27	44	39	11	76	27	70	88	62	unspecified product	constitutive coactivator of PPAR-gamma 1
AAEL021103	246	121	188	190	158	178	245	166	392	44	55	68	111	71	120	267	144	268	283	189	unspecified product	mediator of RNA polymerase II transcription subunit 25 isoform X1				nucleus-IEA
AAEL023395	70	81	84	135	183	173	180	277	105	12	23	22	20	30	69	144	100	84	91	151
AAEL013823	1324	656	1054	1504	1431	1567	1575	1637	1420	230	316	202	357	294	704	1305	1031	1050	1405	1108	calcium/calmodulin dependent protein kinase ii	calcium calmodulin-dependent kinase type II alpha chain	GO:0005524;GO:0005516;GO:0004683;GO:0009069;GO:0006468	serine family amino acid metabolic process;calmodulin-dependent protein kinase activity;protein phosphorylation;ATP binding;calmodulin binding	Biological Process;Molecular Function	kinase activity-IEA;nucleotide binding-IEA;phosphorylation-IEA;calmodulin binding-IEA;calmodulin-dependent protein kinase activity-IEA;ATP binding-IEA;transferase activity-IEA;protein serine/threonine kinase activity-IEA;protein phosphorylation-IEA;protein kinase activity-IEA
AAEL017391	3256	2012	3062	4416	4123	3603	6260	4353	8412	647	828	476	1283	827	1148	3686	2202	3837	4140	3490	unspecified product	histone lysine acetyltransferase CREBBP-like isoform X1	GO:0004402;GO:0005667;GO:0008270;GO:0042967;GO:0005515;GO:0003713;GO:0048511;GO:0005737;GO:0045941;GO:0016573;GO:0000123	cytoplasm;rhythmic process;histone acetyltransferase activity;obsolete acyl-carrier-protein biosynthetic process;transcription factor complex;histone acetyltransferase complex;transcription coactivator activity;protein binding;histone acetylation;positive regulation of transcription, DNA-templated;zinc ion binding	Cellular Component;Biological Process;Molecular Function	transcription coregulator activity-IEA;transferase activity-IEA;rhythmic process-IEA;histone acetyltransferase activity-IEA;transcription coactivator activity-IEA;regulation of transcription, DNA-templated-IEA;positive regulation of nucleic acid-templated transcription-IEA;transferase activity, transferring acyl groups-IEA;histone acetylation-IEA;nucleus-IEA;cytoplasm-IEA;zinc ion binding-IEA;his…
AAEL013600	395	608	324	859	1109	1079	936	854	780	233	146	72	174	128	326	638	459	355	478	779	integrin alpha-ps	integrin alpha-PS2 isoform X1	GO:0007229;GO:0007155;GO:0008305	integrin-mediated signaling pathway;cell adhesion;integrin complex	Cellular Component;Biological Process	integrin complex-IEA;cell adhesion-IEA;integrin-mediated signaling pathway-IEA;membrane-IEA;integral component of membrane-IEA
AAEL023829	990	590	998	1540	1355	1354	2307	1063	1724	111	160	100	363	222	345	1001	612	1065	1152	726	unspecified product	retinal degeneration B isoform X1	GO:0005548;GO:0046872;GO:0015914	phospholipid transport;metal ion binding;phospholipid transporter activity	Biological Process;Molecular Function	phospholipid transporter activity-IEA;metal ion binding-IEA;phospholipid transport-IEA
AAEL026819	100	129	67	88	116	89	38	40	44	11	15	9	14	12	37	67	66	51	140	68	unspecified product	isoform A
AAEL025035	1	1	7	3	2	0	2	2	2	0	2	4	4	3	2	3	0	1	0	0
AAEL020508	5257	3119	4470	4372	3825	3403	4341	3380	5954	838	839	735	1484	1012	2132	4782	2168	3983	5636	3678	unspecified product	lava lamp
AAEL022743	677	655	630	712	872	574	751	585	829	139	204	135	212	158	404	840	715	424	629	539	unspecified product	G1 S-specific cyclin-D2	GO:0009967;GO:0051128	positive regulation of signal transduction;regulation of cellular component organization	Biological Process	positive regulation of TORC1 signaling-IEA;regulation of cyclin-dependent protein serine/threonine kinase activity-IEA;positive regulation of cell growth-IEA;regulation of mitochondrion organization-IEA;cyclin-dependent protein serine/threonine kinase regulator activity-IEA;positive regulation of JAK-STAT cascade-IEA
AAEL010712	553	402	595	1550	1365	1537	2544	2466	1689	207	276	108	423	307	520	1117	872	1740	1930	1467	low-density lipoprotein receptor (ldl)	low-density lipo receptor-related 4 isoform X1	GO:0005515;GO:0005509;GO:0016021;GO:0006897	endocytosis;integral component of membrane;protein binding;calcium ion binding	Cellular Component;Biological Process;Molecular Function	endocytosis-IEA;membrane-IEA;calcium ion binding-IEA;integral component of membrane-IEA
AAEL020321	0	0	0	0	1	0	0	0	0	0	0	0	0	0	0	0	0	0	0	0
AAEL010710	87	68	49	89	71	70	90	84	53	6	11	8	21	17	40	66	27	72	102	69	gamma-aminobutyric-acid receptor a beta subunit 1, 2, 3,	gamma-aminobutyric acid receptor subunit beta-like	GO:0034220;GO:0016021;GO:0004890;GO:0005230;GO:0006821;GO:0005886;GO:0007214	gamma-aminobutyric acid signaling pathway;extracellular ligand-gated ion channel activity;chloride transport;plasma membrane;integral component of membrane;GABA-A receptor activity;ion transmembrane transport	Cellular Component;Biological Process;Molecular Function	ion channel activity-IEA;GABA-A receptor activity-IEA;ion transmembrane transport-IEA;membrane-IEA;ion transport-IEA;plasma membrane-IEA;extracellular ligand-gated ion channel activity-IEA;integral component of membrane-IEA;transmembrane signaling receptor activity-IEA
AAEL021121	1	0	1	1	1	3	2	4	1	0	0	0	0	1	0	1	0	0	1	2	unspecified product	uncharacterized protein LOC110674818	GO:0003676;GO:0015074	nucleic acid binding;DNA integration	Biological Process;Molecular Function	nucleic acid binding-IEA;DNA integration-IEA
AAEL020100	0	3	4	0	1	2	2	2	2	0	0	0	0	1	4	0	0	0	0	0	unspecified product	lava lamp-like
AAEL027520	29	35	20	32	35	36	16	14	42	5	11	8	1	2	12	23	31	8	16	15	unspecified product	gamma-aminobutyric acid receptor subunit alpha-6	GO:0034220;GO:0016021;GO:0004890;GO:0005230;GO:0006821;GO:0005886;GO:0007214	gamma-aminobutyric acid signaling pathway;extracellular ligand-gated ion channel activity;chloride transport;plasma membrane;integral component of membrane;GABA-A receptor activity;ion transmembrane transport	Cellular Component;Biological Process;Molecular Function	ion channel activity-IEA;GABA-A receptor activity-IEA;ion transmembrane transport-IEA;membrane-IEA;ion transport-IEA;plasma membrane-IEA;extracellular ligand-gated ion channel activity-IEA;integral component of membrane-IEA;transmembrane signaling receptor activity-IEA
AAEL001094	2618	3730	2349	2644	3859	3539	915	804	2342	702	647	584	572	421	2824	6361	3916	1862	3519	2204	unspecified product	heat shock beta-1 isoform X2	GO:0046872	metal ion binding	Molecular Function	metal ion binding-IEA
AAEL001099	2009	792	1225	937	619	527	974	656	2180	146	268	180	466	302	281	1001	420	964	1568	797	DEAD box polypeptide	integrator complex subunit 6
AAEL001086	362	171	186	141	74	53	91	78	198	17	42	36	73	30	12	148	45	160	175	72	unspecified product	myelin transcription factor 1	GO:0005634;GO:0008270	nucleus;zinc ion binding	Cellular Component;Molecular Function	nucleus-IEA;zinc ion binding-IEA;metal ion binding-IEA
AAEL025612	0	0	1	0	1	0	0	0	0	0	1	0	3	0	0	0	0	0	4	0
AAEL022505	211	162	145	113	143	105	49	33	153	28	30	39	20	23	135	153	80	48	54	107	unspecified product	COP9 signalosome complex subunit 5	GO:0005515;GO:0070122;GO:0046872;GO:0006508;GO:0008180;GO:0004222	COP9 signalosome;metal ion binding;metalloendopeptidase activity;protein binding;proteolysis;isopeptidase activity	Cellular Component;Biological Process;Molecular Function	metallopeptidase activity-IEA;COP9 signalosome-IEA;proteolysis-IEA;isopeptidase activity-IEA;hydrolase activity-IEA;metal ion binding-IEA;peptidase activity-IEA;metalloendopeptidase activity-IEA
AAEL001080	72	156	79	41	55	28	25	7	22	5	32	14	1	21	45	64	59	26	23	38	RNA 3' terminal phosphate cyclase	probable RNA 3 -terminal phosphate cyclase	GO:0003824;GO:0042254;GO:0006396;GO:0005730	catalytic activity;nucleolus;RNA processing;ribosome biogenesis	Cellular Component;Biological Process;Molecular Function	catalytic activity-IEA;nucleolus-IEA;RNA processing-IEA;nucleus-IEA;ribosome biogenesis-IEA
AAEL021491	1149	488	668	580	494	428	481	282	645	104	175	184	111	124	321	806	435	498	728	416	unspecified product	histone deacetylase 6 isoform X1	GO:0008270	zinc ion binding	Molecular Function	zinc ion binding-IEA
AAEL020806	0	0	0	1	0	0	0	2	3	0	1	0	0	0	0	0	0	2	0	0
AAEL027383	0	0	0	0	0	0	0	0	0	0	0	0	1	0	0	0	0	0	0	1
AAEL001439	158	106	108	69	79	65	16	34	108	17	34	34	14	18	37	90	87	22	54	84	mitochondrial ribosomal protein, L22, putative	39S ribosomal mitochondrial	GO:0003735;GO:0042254;GO:0015934;GO:0006412	large ribosomal subunit;translation;structural constituent of ribosome;ribosome biogenesis	Cellular Component;Biological Process;Molecular Function	ribosome-IEA;large ribosomal subunit-IEA;translation-IEA;structural constituent of ribosome-IEA
AAEL001433	248	192	250	253	293	341	211	209	311	72	117	75	126	69	187	472	271	442	518	409	fgf receptor activating protein	post-GPI attachment to s factor 2-like	GO:0016021;GO:0000139	Golgi membrane;integral component of membrane	Cellular Component	membrane-IEA;Golgi membrane-IEA;integral component of membrane-IEA
AAEL024862	0	1	1	2	0	1	0	0	0	0	0	0	0	0	0	1	1	0	1	0
AAEL024804	0	0	0	0	0	0	0	0	0	0	0	0	0	0	0	0	0	1	4	1
AAEL024396	92	112	161	184	178	132	148	149	164	28	25	29	33	20	121	187	149	87	233	183	unspecified product	transcriptional enhancer factor TEF-1 isoform X3	GO:0005667;GO:0003700;GO:0006355;GO:0035329;GO:0045449	DNA-binding transcription factor activity;transcription factor complex;regulation of transcription, DNA-templated;hippo signaling	Cellular Component;Biological Process;Molecular Function
AAEL025892	1	0	1	0	0	0	0	0	0	0	0	0	0	1	0	0	0	1	0	0	unspecified product	uncharacterized protein LOC110674821 isoform X1				nucleus-IEA;zinc ion binding-IEA;metal ion binding-IEA
AAEL001427	50	96	45	56	9	19	9	11	18	6	24	20	9	4	24	88	34	15	26	32	short-chain dehydrogenase	hydroxysteroid dehydrogenase 2	GO:0005777;GO:0016491	peroxisome;oxidoreductase activity	Cellular Component;Molecular Function	oxidation-reduction process-IEA;peroxisome-IEA
AAEL020190	0	0	1	0	0	0	0	0	0	0	0	0	0	0	0	0	0	0	0	0	unspecified product	uncharacterized protein LOC110674821 isoform X2
AAEL021728	124	61	57	58	71	81	27	13	73	17	32	26	3	9	15	88	51	26	48	46	unspecified product	probable alpha-aspartyl dipeptidase	GO:0006508;GO:0008236	serine-type peptidase activity;proteolysis	Biological Process;Molecular Function	proteolysis-IEA;serine-type peptidase activity-IEA;peptidase activity-IEA
AAEL024917	6	5	1	1	1	5	3	0	1	0	0	0	0	0	0	2	1	0	1	9
AAEL026142	190	60	102	68	60	44	39	26	46	14	27	10	14	5	36	110	37	64	148	56	unspecified product	prostaglandin reductase 1	GO:0005737;GO:0032440;GO:0036132;GO:0006693;GO:0047522	cytoplasm;15-oxoprostaglandin 13-oxidase activity;13-prostaglandin reductase activity;2-alkenal reductase [NAD(P)] activity;prostaglandin metabolic process	Cellular Component;Biological Process;Molecular Function	oxidation-reduction process-IEA;2-alkenal reductase [NAD(P)] activity-IEA;13-prostaglandin reductase activity-IEA;oxidoreductase activity-IEA;15-oxoprostaglandin 13-oxidase activity-IEA;cytoplasm-IEA;prostaglandin metabolic process-IEA
AAEL021179	38	20	13	4	19	25	5	8	31	8	5	15	0	3	8	9	14	4	9	22	unspecified product	5-hydroxyisourate hydrolase	GO:0005739;GO:0016020;GO:0033971;GO:0006144	membrane;hydroxyisourate hydrolase activity;purine nucleobase metabolic process;mitochondrion	Cellular Component;Biological Process;Molecular Function	purine nucleobase metabolic process-IEA;hydroxyisourate hydrolase activity-IEA;mitochondrial inner membrane-IEA;membrane-IEA;hydrolase activity-IEA;mitochondrial respiratory chain complex I-IEA;mitochondrion-IEA
AAEL014518	233	179	201	142	152	125	91	82	124	56	60	74	59	46	138	463	313	143	182	147	unspecified product	uncharacterized protein LOC5564571	GO:0016021	integral component of membrane	Cellular Component	membrane-IEA;integral component of membrane-IEA
AAEL027083	0	1	6	6	3	3	6	5	4	0	6	1	1	0	4	15	8	7	4	6	unspecified product	uncharacterized protein LOC110674824
AAEL028194	3	0	3	5	7	4	5	10	5	0	2	2	3	3	1	5	0	5	4	4	unspecified product	uncharacterized protein LOC110674824
AAEL017081	573	676	384	215	275	290	92	78	223	73	133	121	36	51	230	265	290	118	126	201	unspecified product	cytochrome c oxidase copper chaperone	GO:0006825;GO:0005758;GO:0005507;GO:0016531	mitochondrial intermembrane space;copper ion transport;copper ion binding;copper chaperone activity	Cellular Component;Biological Process;Molecular Function	mitochondrial intermembrane space-IEA;copper ion transport-IEA;copper chaperone activity-IEA;copper ion binding-IEA
AAEL014295	233	155	176	114	95	84	42	21	81	17	32	28	20	17	46	86	82	30	31	55	unspecified product	CWC15 homolog	GO:0005681;GO:0000398	mRNA splicing, via spliceosome;spliceosomal complex	Cellular Component;Biological Process	spliceosomal complex-IEA;mRNA splicing, via spliceosome-IEA;RNA splicing-IEA;mRNA processing-IEA
AAEL022448	2	6	0	0	3	1	8	2	2	1	4	10	3	2	2	4	1	3	0	10
AAEL012552	522	1565	1406	1047	1674	1687	591	436	923	571	434	361	130	181	1062	1361	1831	513	936	1237	NADH-ubiquinone oxidoreductase	NADH-ubiquinone oxidoreductase 75 kDa mitochondrial	GO:0006814;GO:0015992;GO:0046872;GO:0006120;GO:0008137;GO:0051539;GO:0006744;GO:0005743	4 iron, 4 sulfur cluster binding;metal ion binding;ubiquinone biosynthetic process;NADH dehydrogenase (ubiquinone) activity;mitochondrial inner membrane;mitochondrial electron transport, NADH to ubiquinone;proton transmembrane transport;sodium ion transport	Cellular Component;Biological Process;Molecular Function	oxidation-reduction process-IEA;electron transfer activity-IEA;4 iron, 4 sulfur cluster binding-IEA;oxidoreductase activity-IEA;ATP synthesis coupled electron transport-IEA;mitochondrial inner membrane-IEA;membrane-IEA;NADH dehydrogenase (ubiquinone) activity-IEA;iron-sulfur cluster binding-IEA;metal ion binding-IEA;oxidoreductase activity, acting on NAD(P)H-IEA
AAEL018212	725	358	593	443	429	369	490	490	504	82	114	114	69	56	144	393	389	230	341	390	Ubiquitinyl hydrolase 1 [Source:UniProtKB/TrEMBL;Acc:A0A1S4G7V5]	ubiquitin carboxyl-terminal hydrolase 45	GO:0004843;GO:0016579;GO:0008270;GO:0006511	protein deubiquitination;ubiquitin-dependent protein catabolic process;thiol-dependent ubiquitin-specific protease activity;zinc ion binding	Biological Process;Molecular Function	cysteine-type peptidase activity-IEA;proteolysis-IEA;protein deubiquitination-IEA;thiol-dependent ubiquitin-specific protease activity-IEA;ubiquitin-dependent protein catabolic process-IEA;zinc ion binding-IEA;hydrolase activity-IEA;metal ion binding-IEA;peptidase activity-IEA
AAEL012551	200	75	100	60	33	17	22	34	53	3	24	12	17	21	6	72	32	40	48	36	unspecified product	AGAP011758- partial	GO:0005634;GO:0008270	nucleus;zinc ion binding	Cellular Component;Molecular Function	nucleus-IEA;zinc ion binding-IEA;metal ion binding-IEA
AAEL028232	1	3	1	0	0	2	1	2	0	0	0	1	0	0	0	5	0	0	3	0
AAEL012549	798	563	578	425	374	320	458	288	288	174	136	140	132	117	244	956	427	361	796	474	ATPase, class vi, type 11c	probable phospholipid-transporting ATPase IF isoform X1	GO:0000287;GO:0005524;GO:0140326;GO:0140603;GO:0016021;GO:0034204;GO:0015914	magnesium ion binding;phospholipid transport;lipid translocation;integral component of membrane;ATP binding	Cellular Component;Biological Process;Molecular Function	nucleotide binding-IEA;magnesium ion binding-IEA;lipid translocation-IEA;membrane-IEA;ATP binding-IEA;integral component of membrane-IEA;phospholipid transport-IEA
AAEL014853	39	22	18	72	46	81	103	134	58	6	16	4	16	11	12	31	55	39	45	60	otoferlin	otoferlin-like isoform X1	GO:0098793;GO:0005509;GO:0016021;GO:0016079	presynapse;synaptic vesicle exocytosis;integral component of membrane;calcium ion binding	Cellular Component;Biological Process;Molecular Function	presynapse-IEA;membrane-IEA;calcium ion binding-IEA;synaptic vesicle exocytosis-IEA;metal ion binding-IEA;integral component of membrane-IEA
AAEL026305	2	0	1	0	0	0	1	0	3	0	0	0	0	0	0	7	0	0	2	2
AAEL022862	2	0	0	0	2	0	2	0	0	0	0	2	0	1	1	0	0	0	0	1
AAEL028236	27	25	31	7	9	20	12	5	16	4	1	3	3	1	12	6	15	10	9	22	unspecified product	TNF receptor-associated factor 5	GO:0005515;GO:0005737;GO:0016021	cytoplasm;integral component of membrane;protein binding	Cellular Component;Molecular Function	membrane-IEA;cytoplasm-IEA;integral component of membrane-IEA
AAEL021231	7	15	7	23	14	27	11	7	6	0	3	3	1	2	7	16	8	3	11	2	unspecified product	ras-related Rab-27A	GO:0005525;GO:0042470;GO:0030141;GO:0003924;GO:0032402;GO:0045921	melanosome transport;GTP binding;melanosome;secretory granule;GTPase activity;positive regulation of exocytosis	Cellular Component;Biological Process;Molecular Function	GTP binding-IEA;secretory granule-IBA;positive regulation of exocytosis-IBA;melanosome transport-IBA;GTPase activity-IEA;melanosome-IBA
AAEL025093	1	0	0	2	1	0	3	0	2	0	0	0	0	0	0	0	0	1	0	1	unspecified product	retrovirus-related pol poly from transposon tnt 1-94				nucleic acid binding-IEA;zinc ion binding-IEA;DNA integration-IEA
AAEL026915	53	90	67	115	112	179	70	39	26	27	75	15	32	54	57	65	128	81	105	83	unspecified product	myrosinase 1-like	GO:0005975;GO:0016021;GO:0004553	carbohydrate metabolic process;hydrolase activity, hydrolyzing O-glycosyl compounds;integral component of membrane	Cellular Component;Biological Process;Molecular Function	membrane-IEA;hydrolase activity-IEA;carbohydrate metabolic process-IEA;integral component of membrane-IEA;hydrolase activity, hydrolyzing O-glycosyl compounds-IEA
AAEL028087	166	115	125	194	175	149	137	155	290	25	35	15	52	60	86	149	114	242	150	136
AAEL027088	434	339	386	352	262	216	288	256	549	85	105	69	133	97	135	336	192	278	318	241	unspecified product	smad nuclear-interacting 1	GO:0005515	protein binding	Molecular Function
AAEL022244	0	0	0	0	1	0	0	0	0	0	0	0	0	0	0	2	0	0	0	0
AAEL028176	0	0	0	0	0	0	0	0	0	0	0	0	0	0	0	0	0	0	0	0
AAEL027809	20	19	22	10	8	14	12	14	4	6	13	7	4	2	8	12	9	5	4	7	unspecified product	D-beta-hydroxybutyrate mitochondrial	GO:0016491;GO:0016021	oxidoreductase activity;integral component of membrane	Cellular Component;Molecular Function	oxidation-reduction process-IEA;oxidoreductase activity-IEA;ecdysone biosynthetic process-IEA;membrane-IEA;integral component of membrane-IEA
AAEL014583	37887	30604	24779	14227	11555	9692	5630	3152	9509	4502	9718	6740	4562	7306	7317	19148	9992	8635	17974	12982	60S acidic ribosomal protein P2 [Source:UniProtKB/TrEMBL;Acc:Q1HRM9]	60S acidic ribosomal P2	GO:0003735;GO:0002182;GO:0042254;GO:0022625	cytosolic large ribosomal subunit;cytoplasmic translational elongation;structural constituent of ribosome;ribosome biogenesis	Cellular Component;Biological Process;Molecular Function	ribosome-IEA;translational elongation-IEA;translation-IEA;structural constituent of ribosome-IEA
AAEL017843	7	4	1	0	0	0	6	0	0	1	0	0	0	0	1	0	0	0	0	2
AAEL020909	0	8	0	2	1	0	1	2	0	0	1	0	0	1	3	3	0	0	0	0	unspecified product	NTF2-related export
AAEL015640	64	28	17	21	13	14	17	16	8	2	4	9	4	7	2	27	25	15	23	6	transcription factor IIIA, putative	transcription factor IIIA
AAEL021566	3	4	1	1	0	0	0	2	1	0	3	7	1	0	0	0	0	0	2	1
AAEL023617	174	105	163	151	122	87	111	81	175	23	27	21	58	43	24	120	63	120	173	141	unspecified product	pre-mRNA-splicing factor Slu7	GO:0000386;GO:0030628;GO:0005681;GO:0000398	mRNA splicing, via spliceosome;second spliceosomal transesterification activity;spliceosomal complex;pre-mRNA 3'-splice site binding	Cellular Component;Biological Process;Molecular Function	pre-mRNA 3'-splice site binding-IEA;spliceosomal complex-IEA;mRNA splicing, via spliceosome-IEA;RNA splicing-IEA;mRNA processing-IEA;nucleus-IEA;second spliceosomal transesterification activity-IEA
AAEL021570	3	10	0	4	6	2	3	2	3	2	1	1	0	2	5	5	21	1	6	1	unspecified product	scarlet	GO:0016887;GO:0005524;GO:0042626;GO:0055085;GO:0016021	transmembrane transport;ATPase activity;integral component of membrane;ATP binding;ATPase activity, coupled to transmembrane movement of substances	Cellular Component;Biological Process;Molecular Function	ATPase activity-IEA;ATPase activity, coupled to transmembrane movement of substances-IEA;nucleotide binding-IEA;membrane-IEA;ATP binding-IEA;transmembrane transport-IEA;integral component of membrane-IEA
AAEL019733	824	692	932	1702	1507	1399	2736	2339	1916	230	231	170	326	296	376	979	758	900	1086	1029	unspecified product	uncharacterized protein LOC5573415 isoform X1	GO:0005515;GO:0007165	signal transduction;protein binding	Biological Process;Molecular Function	signal transduction-IEA
AAEL020482	20	13	19	26	35	23	30	35	14	10	12	10	9	2	13	26	38	15	40	26	unspecified product	OSMotic avoidance abnormal family member	GO:0005216;GO:0005515;GO:0034220;GO:0016021;GO:0050896	ion channel activity;response to stimulus;integral component of membrane;protein binding;ion transmembrane transport	Cellular Component;Biological Process;Molecular Function	ion channel activity-IEA;response to stimulus-IEA;ion transmembrane transport-IEA;membrane-IEA;ion transport-IEA;transmembrane transport-IEA;integral component of membrane-IEA
AAEL028129	139	52	113	117	56	49	75	27	188	21	13	17	60	23	11	92	33	59	71	51	Putative nuclear transcription factor y subunit gamma [Source:UniProtKB/TrEMBL;Acc:A0A0P6K0W4]	nuclear transcription factor Y subunit gamma-like	GO:0016602;GO:0003677;GO:0003700;GO:0046982;GO:0006355;GO:0045449	DNA-binding transcription factor activity;protein heterodimerization activity;CCAAT-binding factor complex;DNA binding;regulation of transcription, DNA-templated	Cellular Component;Biological Process;Molecular Function	protein heterodimerization activity-IEA;regulation of transcription, DNA-templated-IEA;DNA binding-IEA;DNA-binding transcription factor activity-IEA;CCAAT-binding factor complex-IEA
AAEL023628	0	0	0	13	0	1	0	1	0	0	0	0	1	0	0	3	0	1	1	1
AAEL020033	237	229	250	397	309	334	424	290	843	81	68	41	139	75	113	423	149	352	468	491	unspecified product	ras-responsive element-binding 1
AAEL013076	659	350	363	272	234	283	175	130	338	78	137	109	58	40	223	454	250	260	275	363	signal recognition particle 54 kda protein	signal recognition particle 54 kDa	GO:0005525;GO:0006614;GO:0003924;GO:0008312;GO:0005786	GTP binding;SRP-dependent cotranslational protein targeting to membrane;signal recognition particle, endoplasmic reticulum targeting;7S RNA binding;GTPase activity	Cellular Component;Biological Process;Molecular Function	RNA binding-IEA;protein targeting to ER-IEA;GTP binding-IEA;nucleotide binding-IEA;SRP-dependent cotranslational protein targeting to membrane-IEA;7S RNA binding-IEA;signal recognition particle-IEA;signal recognition particle, endoplasmic reticulum targeting-IEA;GTPase activity-IEA;cytoplasm-IEA
AAEL013075	10442	6495	8121	3414	2440	1993	2867	1376	5982	574	895	671	1868	1028	884	4682	1228	3065	4510	2702	unspecified product	46 kDa FK506-binding nuclear	GO:0003755;GO:0000413	protein peptidyl-prolyl isomerization;peptidyl-prolyl cis-trans isomerase activity	Biological Process;Molecular Function	protein peptidyl-prolyl isomerization-IEA;peptidyl-prolyl cis-trans isomerase activity-IEA;isomerase activity-IEA
AAEL013077	184	321	141	198	215	231	135	134	85	86	183	123	186	106	208	611	358	609	780	243	unspecified product	uncharacterized protein LOC5577194	GO:0016021;GO:0005246;GO:0016058;GO:0006810	transport;integral component of membrane;maintenance of membrane potential in photoreceptor cell by rhodopsin mediated signaling;calcium channel regulator activity	Cellular Component;Biological Process;Molecular Function	maintenance of membrane potential in photoreceptor cell by rhodopsin mediated signaling-IMP;calcium channel regulator activity-IBA;calcium channel regulator activity-IGI;calcium channel regulator activity-IMP;regulation of membrane potential-ISS;membrane-IEA;channel regulator activity-ISS;membrane-ISS;integral component of membrane-IEA
AAEL013078	1063	542	368	290	395	236	278	200	289	26	56	50	43	23	119	220	186	124	242	237	glycosyltransferase	probable Dol-P-Man:Man(7) c(2)-PP-Dol alpha-1,6-mannosyltransferase	GO:0005789;GO:0005788;GO:0052917;GO:0097502;GO:0016021;GO:0006488	mannosylation;endoplasmic reticulum membrane;dol-P-Man:Man(7)GlcNAc(2)-PP-Dol alpha-1,6-mannosyltransferase activity;dolichol-linked oligosaccharide biosynthetic process;integral component of membrane;endoplasmic reticulum lumen	Cellular Component;Biological Process;Molecular Function	endoplasmic reticulum-IEA;transferase activity-IEA;integral component of membrane-IEA;dol-P-Man:Man(7)GlcNAc(2)-PP-Dol alpha-1,6-mannosyltransferase activity-IEA;endoplasmic reticulum lumen-IEA;mannosylation-IEA;protein glycosylation-IEA;transferase activity, transferring glycosyl groups-IEA;dolichyl-pyrophosphate Man7GlcNAc2 alpha-1,6-mannosyltransferase activity-IEA;dolichol-linked oligosacchar…
AAEL028002	77	44	95	112	100	116	109	131	107	19	31	22	17	25	58	81	71	41	54	63	unspecified product	paired box Pax-1	GO:0003677;GO:0006355	DNA binding;regulation of transcription, DNA-templated	Biological Process;Molecular Function	regulation of transcription, DNA-templated-IEA;DNA binding-IEA;multicellular organism development-IEA;nucleus-IEA
AAEL019087	0	0	0	0	0	0	0	0	0	0	0	1	0	0	0	0	0	0	0	0
AAEL019086	0	0	0	0	0	0	0	0	0	0	0	0	0	0	0	0	0	0	0	0
AAEL026089	254	157	262	189	109	192	134	83	153	34	47	46	74	113	26	146	100	67	75	63	unspecified product	tumorous imaginal mitochondrial isoform X1	GO:0005524;GO:0031072;GO:0009408;GO:0046872;GO:0016021;GO:0051082;GO:0006457	metal ion binding;heat shock protein binding;protein folding;integral component of membrane;ATP binding;unfolded protein binding;response to heat	Cellular Component;Biological Process;Molecular Function	heat shock protein binding-IEA;protein folding-IEA;response to heat-IEA;membrane-IEA;ATP binding-IEA;unfolded protein binding-IEA;metal ion binding-IEA;integral component of membrane-IEA
AAEL013263	44	39	38	53	39	73	10	13	19	13	17	14	5	6	20	67	72	11	23	31	high affinity copper transporter, putative	high affinity copper uptake 1-like	GO:0006878;GO:0016021;GO:0005375;GO:0035434	copper ion transmembrane transporter activity;cellular copper ion homeostasis;copper ion transmembrane transport;integral component of membrane	Cellular Component;Biological Process;Molecular Function	copper ion transport-IEA;copper ion transmembrane transporter activity-IEA;membrane-IEA;ion transport-IEA;integral component of membrane-IEA;copper ion transmembrane transport-IEA;cellular copper ion homeostasis-IEA
AAEL013265	209	135	124	62	65	63	52	34	102	23	44	37	47	31	41	115	41	94	118	56	Sde2_N_Ubi domain-containing protein [Source:UniProtKB/TrEMBL;Acc:A0A1S4FYI9]	replication stress response regulator SDE2	GO:0005634;GO:0050794;GO:0007049	cell cycle;nucleus;regulation of cellular process	Cellular Component;Biological Process	cell cycle-IEA;signal transduction-IEA;regulation of transcription, DNA-templated-IEA;DNA binding-IEA;DNA-binding transcription factor activity-IEA;nucleus-IEA;cytoplasm-IEA
AAEL027043	0	0	1	2	0	0	5	0	0	0	0	0	0	2	0	12	0	0	3	3
AAEL020559	2840	2103	2659	3137	2745	2261	2615	2254	4593	462	658	476	1147	578	1401	3073	2228	2512	3640	2369	JAKSTAT pathway signalling transcription factor	signal transducer and transcription activator isoform X1	GO:0005634;GO:0003677;GO:0005667;GO:0003700;GO:0005737;GO:0007165;GO:0006355;GO:0045449	cytoplasm;DNA-binding transcription factor activity;signal transduction;transcription factor complex;nucleus;DNA binding;regulation of transcription, DNA-templated	Cellular Component;Biological Process;Molecular Function	signal transduction-IEA;regulation of transcription, DNA-templated-IEA;DNA binding-IEA;DNA-binding transcription factor activity-IEA;nucleus-IEA;cytoplasm-IEA
AAEL024179	2057	1441	1235	1060	1179	1138	667	421	1393	306	308	368	191	138	778	1917	1177	660	1000	963	unspecified product	mitochondrial coenzyme A transporter SLC25A42	GO:0055085;GO:0016021;GO:0015867;GO:0005743;GO:0005347	ATP transmembrane transporter activity;ATP transport;transmembrane transport;mitochondrial inner membrane;integral component of membrane	Cellular Component;Biological Process;Molecular Function	ATP transport-IEA;mitochondrial inner membrane-IEA;membrane-IEA;transmembrane transport-IEA;integral component of membrane-IEA;ATP transmembrane transporter activity-IEA
AAEL026769	38	23	53	6	2	5	0	0	2	2	9	8	0	2	10	27	4	0	8	8
AAEL022443	76	105	72	81	62	61	44	28	49	8	14	15	7	10	42	86	50	24	27	41	unspecified product	serine threonine- kinase ULK3	GO:0005524;GO:0016020;GO:0004672;GO:0006468	membrane;protein kinase activity;protein phosphorylation;ATP binding	Cellular Component;Biological Process;Molecular Function	kinase activity-IEA;phosphorylation-IEA;nervous system development-IEA;ATP binding-IEA;protein serine/threonine kinase activity-IEA;protein phosphorylation-IEA;integral component of membrane-IEA;protein kinase activity-IEA;lipid droplet-IEA;nucleotide binding-IEA;membrane-IEA;autophagy-IEA
AAEL014000	291	102	164	78	69	49	76	44	128	12	28	19	35	22	19	121	38	83	168	57	unspecified product	trihelix transcription factor GT-3b-like
AAEL024205	0	0	0	4	1	0	0	3	0	0	0	0	0	0	0	3	0	1	0	9
AAEL021100	150	116	166	394	289	290	465	562	332	35	54	40	62	49	120	248	155	268	251	303	unspecified product	octopamine receptor Oamb isoform X1	GO:0004930;GO:0007186;GO:0016021	G protein-coupled receptor signaling pathway;G protein-coupled receptor activity;integral component of membrane	Cellular Component;Biological Process;Molecular Function	signal transduction-IEA;G protein-coupled receptor activity-IEA;membrane-IEA;G protein-coupled receptor signaling pathway-IEA;integral component of membrane-IEA
AAEL025315	1	0	0	0	0	0	0	0	0	0	0	2	0	0	0	0	0	6	0	0
AAEL027112	1	0	0	0	0	1	2	2	2	0	0	0	0	0	0	0	0	0	0	0
AAEL021654	0	0	1	1	0	1	4	4	3	0	0	0	0	0	0	0	0	0	1	3	unspecified product	uncharacterized protein LOC110674840
AAEL022178	0	0	0	0	0	0	0	0	0	0	0	0	0	0	0	0	0	0	0	0
AAEL020619	75	171	176	54	40	32	10	10	47	4	32	2	12	8	21	20	27	30	24	16	unspecified product	facilitated trehalose transporter Tret1-like	GO:0055085;GO:0022857;GO:0016021	transmembrane transport;transmembrane transporter activity;integral component of membrane	Cellular Component;Biological Process;Molecular Function	membrane-IEA;transmembrane transport-IEA;transmembrane transporter activity-IEA;integral component of membrane-IEA
AAEL022603	0	0	0	0	0	0	0	0	0	0	0	0	0	0	0	1	0	0	0	0
AAEL022481	0	0	0	0	0	0	0	0	0	0	0	0	0	0	0	0	0	0	0	0
AAEL028024	9	2	2	15	19	8	29	33	79	1	0	0	0	2	0	1	0	5	4	4
AAEL025107	4	0	6	3	1	0	7	2	2	1	0	1	0	1	0	25	3	0	3	0
AAEL023663	0	0	0	0	1	2	0	0	0	0	1	0	0	0	0	0	0	0	0	0	unspecified product	uncharacterized protein LOC110674846
AAEL024777	650	122	424	446	246	268	319	233	1019	15	28	0	31	38	36	283	47	65	154	254	unspecified product	serine threonine- phosphatase 6 regulatory ankyrin repeat subunit B isoform X1	GO:0005515	protein binding	Molecular Function
AAEL020094	9	0	17	36	22	23	21	10	55	0	1	0	4	1	2	14	3	6	3	1
AAEL023728	110	120	232	235	168	154	231	210	458	7	19	0	27	35	23	88	5	93	170	25	unspecified product	serine threonine- phosphatase 6 regulatory ankyrin repeat subunit B isoform X1	GO:0005515	protein binding	Molecular Function
AAEL021101	72	31	19	13	11	6	2	1	3	0	0	0	0	0	0	9	1	1	1	0	unspecified product	transcription factor Adf-1-like
AAEL027338	5	9	293	35	20	11	21	25	62	0	5	0	1	3	6	18	6	5	14	8	unspecified product	serine threonine- phosphatase 6 regulatory ankyrin repeat subunit B isoform X1	GO:0005515	protein binding	Molecular Function	proteolysis-IEA;aspartic-type endopeptidase activity-IEA
AAEL021467	11	4	6	60	53	57	50	56	69	2	6	3	7	2	1	11	0	6	14	7	unspecified product	serine threonine- phosphatase 6 regulatory ankyrin repeat subunit B isoform X1	GO:0005515	protein binding	Molecular Function
AAEL025085	4	3	1	2	0	3	1	6	13	0	0	0	0	0	1	2	0	0	0	0	unspecified product	serine threonine- phosphatase 6 regulatory ankyrin repeat subunit B isoform X1	GO:0005515	protein binding	Molecular Function
AAEL024103	0	0	0	0	0	0	0	0	0	0	0	0	0	0	0	0	0	0	0	0	unspecified product	uncharacterized protein LOC110674854
AAEL026630	460	90	499	409	232	212	350	219	437	20	22	0	5	17	23	189	0	20	107	170	unspecified product	serine threonine- phosphatase 6 regulatory ankyrin repeat subunit B isoform X1	GO:0005515	protein binding	Molecular Function
AAEL024231	13	9	392	24	10	13	27	48	84	0	6	0	6	5	15	69	13	4	19	5	unspecified product	serine threonine- phosphatase 6 regulatory ankyrin repeat subunit B isoform X1	GO:0005515	protein binding	Molecular Function	proteolysis-IEA;aspartic-type endopeptidase activity-IEA
AAEL021310	0	0	26	58	43	57	43	35	116	0	0	0	4	6	8	35	15	4	11	4	unspecified product	ankyrin repeat and kinase domain-containing 1-like	GO:0005515	protein binding	Molecular Function
AAEL024822	0	0	0	0	0	0	0	0	0	0	0	0	0	0	0	0	0	0	0	0
AAEL021747	0	0	0	0	0	0	0	0	0	0	0	0	0	0	0	0	0	0	0	0
AAEL020086	0	0	0	0	0	0	0	0	0	0	0	0	0	0	0	0	0	0	0	0
AAEL024403	0	0	0	0	0	0	0	0	0	0	0	0	0	0	0	0	0	0	0	0
AAEL024749	1	6	1	8	7	13	12	25	28	0	3	2	1	1	0	5	1	5	6	1	unspecified product	serine threonine- phosphatase 6 regulatory ankyrin repeat subunit B isoform X1	GO:0005515	protein binding	Molecular Function
AAEL027800	0	3	0	0	0	0	0	0	0	0	0	0	0	0	0	0	0	0	0	0
AAEL021791	10	6	15	44	126	45	2	0	4	3	1	1	2	1	144	39	94	7	14	2	unspecified product	histidine-rich PFHRP-II	GO:0042302	structural constituent of cuticle	Molecular Function	structural constituent of cuticle-IEA
AAEL024123	6	0	2	0	3	0	5	4	4	0	2	3	5	1	3	5	0	6	10	4
AAEL020899	0	0	2	3	2	10	3	1	9	0	1	0	0	3	0	0	0	2	0	0	unspecified product	jerky homolog-like	GO:0003677	DNA binding	Molecular Function	nucleic acid binding-IEA;DNA binding-IEA;nucleus-IEA
AAEL021370	1	2	0	0	0	0	2	0	0	0	0	1	1	1	0	0	1	3	3	3
AAEL020203	681	372	876	845	792	722	1187	943	1699	147	142	117	276	201	339	910	445	782	747	648	unspecified product	adenomatous polyposis coli homolog	GO:0050793;GO:0051674;GO:0005737;GO:0048477;GO:0007399;GO:0007389;GO:0030178;GO:0048513;GO:0016342;GO:0008013	cytoplasm;animal organ development;beta-catenin binding;catenin complex;nervous system development;regulation of developmental process;localization of cell;negative regulation of Wnt signaling pathway;pattern specification process;oogenesis	Cellular Component;Biological Process;Molecular Function	ovarian follicle cell development-IEA;cytoplasmic microtubule-IBA;imaginal disc pattern formation-IEA;beta-catenin destruction complex-IBA;establishment or maintenance of microtubule cytoskeleton polarity-IMP;axon-IDA;negative regulation of Wnt signaling pathway-IEA;negative regulation of microtubule depolymerization-IBA;establishment or maintenance of microtubule cytoskeleton polarity-IEA;beta-c…
AAEL023806	0	0	0	0	0	0	0	0	0	0	0	0	0	0	0	0	0	0	0	0
AAEL010987	0	2	0	0	0	0	0	0	0	2	0	0	1	0	0	1	0	0	0	0	p15-2a protein, putative	NTF2-related export
AAEL020864	10	11	5	2	4	2	6	5	12	0	2	3	5	3	3	6	1	4	10	12
AAEL009250	308	178	259	191	146	137	142	140	258	35	44	53	17	18	69	177	152	90	86	160	unspecified product	broad-complex core isoforms 1 2 3 4 5-like isoform X2	GO:0005515	protein binding	Molecular Function
AAEL024431	0	0	0	0	0	0	0	1	0	0	0	1	0	0	0	0	0	0	0	0
AAEL009249	165	154	188	338	464	304	204	206	277	58	65	41	69	56	288	475	388	174	319	280	Coronin [Source:UniProtKB/TrEMBL;Acc:A0A1S4FM51]	coronin-7 isoform X1	GO:0005515;GO:0005794	protein binding;Golgi apparatus	Cellular Component;Molecular Function
AAEL020359	274	75	171	173	97	93	196	133	209	29	53	40	48	35	31	155	71	112	140	130	unspecified product	AGAP010722- partial	GO:0003723	RNA binding	Molecular Function	RNA binding-IEA;nucleic acid binding-IEA
AAEL022389	6	0	5	5	1	2	10	7	2	0	1	1	0	2	0	0	3	9	2	3	unspecified product	DNA ligase 1	GO:0003677	DNA binding	Molecular Function	nucleic acid binding-IEA;DNA binding-IEA
AAEL015238	724	566	490	239	272	219	105	59	207	40	84	90	118	73	203	495	271	218	458	205	UPF0729 protein AAEL015238 [Source:UniProtKB/Swiss-Prot;Acc:Q16EE5]	UPF0729 CG18508
AAEL027002	897	417	466	903	722	714	1290	1031	1809	115	137	80	314	179	263	609	311	852	851	716	unspecified product	guanine nucleotide-releasing factor 2 isoform X5	GO:0007264;GO:0005085;GO:0043087	guanyl-nucleotide exchange factor activity;regulation of GTPase activity;small GTPase mediated signal transduction	Biological Process;Molecular Function
AAEL025506	0	0	1	0	0	0	0	0	0	0	0	1	0	1	0	1	0	0	1	0
AAEL025090	1	0	0	0	1	3	0	0	0	0	0	0	0	0	0	0	0	0	0	0
AAEL021061	15	12	10	2	10	7	5	2	3	2	0	1	1	0	7	2	0	3	0	3	unspecified product	ubiquitin-like-conjugating enzyme ATG10	GO:0019787	ubiquitin-like protein transferase activity	Molecular Function
AAEL010206	597	1915	666	417	515	584	328	160	353	340	140	447	32	65	506	1304	788	190	284	505	xylulose kinase	xylulose kinase	GO:0005524;GO:0005997;GO:0004856;GO:0046835;GO:0042732	D-xylose metabolic process;carbohydrate phosphorylation;xylulose metabolic process;ATP binding;xylulokinase activity	Biological Process;Molecular Function	kinase activity-IEA;xylulokinase activity-IEA;nucleotide binding-IEA;phosphorylation-IEA;xylulose metabolic process-IEA;carbohydrate phosphorylation-IEA;phosphotransferase activity, alcohol group as acceptor-IEA;ATP binding-IEA;transferase activity-IEA;carbohydrate metabolic process-IEA;D-xylose metabolic process-IEA
AAEL013818	342	405	323	160	142	81	121	77	186	15	48	40	70	48	82	240	89	190	154	124	spliceosome associated protein	splicing factor 3A subunit 1	GO:0045292;GO:0003723;GO:0005515;GO:0005681	spliceosomal complex;protein binding;mRNA cis splicing, via spliceosome;RNA binding	Cellular Component;Biological Process;Molecular Function	RNA binding-IEA;spliceosomal complex-IEA;RNA processing-IEA;RNA splicing-IEA;mRNA processing-IEA;nucleus-IEA
AAEL013816	99	86	74	48	45	42	60	41	67	10	20	16	8	9	17	63	44	29	15	23	unspecified product	E3 ubiquitin- ligase Hakai	GO:0061630;GO:0046872;GO:0016567	metal ion binding;protein ubiquitination;ubiquitin protein ligase activity	Biological Process;Molecular Function	protein ubiquitination-IEA;ubiquitin protein ligase activity-IEA;transferase activity-IEA;metal ion binding-IEA
AAEL013814	42	40	30	18	13	10	10	5	28	2	16	5	2	3	15	12	5	2	14	25	phosphomevalonate kinase, putative	probable phosphomevalonate kinase	GO:0005524;GO:0019287;GO:0006695;GO:0005829;GO:0016310;GO:0004631	isopentenyl diphosphate biosynthetic process, mevalonate pathway;cholesterol biosynthetic process;phosphomevalonate kinase activity;cytosol;ATP binding;phosphorylation	Cellular Component;Biological Process;Molecular Function	phosphomevalonate kinase activity-IEA;kinase activity-IEA;nucleotide binding-IEA;phosphorylation-IEA;cholesterol biosynthetic process-IEA;ATP binding-IEA;transferase activity-IEA;cytoplasm-IEA;isopentenyl diphosphate biosynthetic process, mevalonate pathway-IEA;cytosol-IEA;lipid metabolic process-IEA
AAEL023635	71	32	52	26	25	23	20	17	47	5	17	26	7	6	2	28	13	18	22	25	unspecified product	RCC2 homolog
AAEL020503	0	0	0	0	0	0	0	0	0	0	0	0	0	0	0	0	0	0	0	0
AAEL024896	2	8	1	2	3	0	0	0	0	0	0	0	0	0	0	0	0	0	0	0	unspecified product	transcription factor Adf-1-like
AAEL013822	232	85	143	63	61	30	78	42	111	15	24	22	19	25	9	50	23	52	33	44	unspecified product	Fanconi anemia group M -like	GO:0000166;GO:0005657;GO:0006281;GO:0032508;GO:0043138	DNA duplex unwinding;replication fork;DNA repair;3'-5' DNA helicase activity;nucleotide binding	Cellular Component;Biological Process;Molecular Function	DNA duplex unwinding-IEA;nucleotide binding-IEA;nucleic acid binding-IEA;DNA binding-IEA;membrane-IEA;ATP binding-IEA;hydrolase activity-IEA;DNA repair-IEA;protein import-IEA;3'-5' DNA helicase activity-IEA
AAEL024989	1	0	0	0	1	0	0	1	0	1	0	0	0	0	0	0	0	0	0	0	unspecified product	uncharacterized protein LOC110674396, partial
AAEL026489	0	0	0	0	1	0	0	0	1	0	0	0	0	0	0	0	0	0	0	0
AAEL013813	525	153	218	122	87	67	166	131	191	28	64	36	44	31	25	124	73	115	134	101	unspecified product	cap-specific mRNA (nucleoside-2 -O-)-methyltransferase 1	GO:0006370;GO:0004483;GO:0080009	mRNA (nucleoside-2'-O-)-methyltransferase activity;7-methylguanosine mRNA capping;mRNA methylation	Biological Process;Molecular Function	methyltransferase activity-IEA;methylation-IEA;nucleic acid binding-IEA;7-methylguanosine mRNA capping-IEA;mRNA (nucleoside-2'-O-)-methyltransferase activity-IEA;mRNA methylation-IEA
AAEL014749	1044	750	659	547	479	439	384	280	486	70	160	101	95	78	222	685	414	260	448	291	ral	ras-related Ral-a isoform X2	GO:0005525;GO:0007165;GO:0003924;GO:0016020	membrane;GTP binding;signal transduction;GTPase activity	Cellular Component;Biological Process;Molecular Function	signal transduction-IEA;GTP binding-IEA;nucleotide binding-IEA;GTPase activity-IEA;membrane-IEA
AAEL025184	0	0	0	0	0	0	1	0	0	0	1	2	0	0	0	0	0	2	0	1
AAEL014752	1	0	1	1	3	0	4	2	1	1	1	0	0	0	0	1	0	0	4	0	unspecified product	negative elongation factor B	GO:0005634;GO:0006448;GO:0003746;GO:0045892;GO:0005840	nucleus;ribosome;negative regulation of transcription, DNA-templated;translation elongation factor activity;regulation of translational elongation	Cellular Component;Biological Process;Molecular Function	nucleus-IEA;translation elongation factor activity-IEA;negative regulation of transcription, DNA-templated-IEA;translational elongation-IEA
AAEL025907	6	0	0	0	2	0	0	1	1	1	7	0	1	0	0	4	0	1	0	2	unspecified product	pyruvate dehydrogenase [acetyl-transferring]-phosphatase mitochondrial	GO:0004722;GO:0008287;GO:0046872;GO:0006470	protein serine/threonine phosphatase complex;metal ion binding;protein serine/threonine phosphatase activity;protein dephosphorylation	Cellular Component;Biological Process;Molecular Function	protein serine/threonine phosphatase activity-IEA;protein dephosphorylation-IEA;cation binding-IEA;hydrolase activity-IEA;phosphatase activity-IEA;metal ion binding-IEA;phosphoprotein phosphatase activity-IEA
AAEL025820	0	0	0	0	0	0	0	0	0	0	0	0	0	0	0	0	0	0	0	0
AAEL023228	0	0	1	0	1	0	0	0	2	0	0	0	0	0	2	1	0	0	0	0	unspecified product	GPI-anchored wall transfer 1	GO:0005789;GO:0006506;GO:0016746;GO:0016021	endoplasmic reticulum membrane;transferase activity, transferring acyl groups;GPI anchor biosynthetic process;integral component of membrane	Cellular Component;Biological Process;Molecular Function	endoplasmic reticulum-IEA;transferase activity, transferring acyl groups-IEA;GPI anchor biosynthetic process-IEA;membrane-IEA;transferase activity-IEA;endoplasmic reticulum membrane-IEA;integral component of membrane-IEA
AAEL020854	0	0	3	0	0	1	2	4	0	0	0	0	1	1	0	5	0	0	0	0
AAEL024519	57	59	56	142	124	129	175	153	93	19	42	14	15	14	48	213	118	122	146	135	unspecified product	phosphatidylinositol 3-kinase 2-like				membrane-IEA;integral component of membrane-IEA
AAEL024661	8	4	11	1	0	1	0	0	0	0	1	0	0	0	0	0	0	3	1	1
AAEL020641	8	15	3	3	1	2	2	2	3	0	1	0	0	0	0	0	0	0	9	1	unspecified product	uncharacterized protein LOC5579883
AAEL022024	0	0	3	3	2	0	0	0	4	0	0	0	0	0	0	0	0	1	1	3
AAEL019626	1523	904	1288	1213	1228	957	1211	844	1624	174	232	154	290	185	429	1133	795	715	780	710	unspecified product	death-associated kinase related	GO:0005524;GO:0004672;GO:0006468	protein kinase activity;protein phosphorylation;ATP binding	Biological Process;Molecular Function	ATP binding-IEA;protein phosphorylation-IEA;protein kinase activity-IEA
AAEL028131	0	0	0	0	0	1	0	0	0	0	0	0	0	0	0	0	0	0	0	0
AAEL021514	5	1	3	1	5	4	5	7	0	0	0	0	0	1	0	0	0	0	0	0	unspecified product	uncharacterized protein LOC110674871
AAEL015356	82	40	66	42	32	39	49	19	44	10	13	10	9	10	5	46	18	32	37	36	unspecified product	nuclear envelope integral membrane 1	GO:0005637;GO:0016021	integral component of membrane;nuclear inner membrane	Cellular Component	nuclear inner membrane-IEA;nuclear envelope-IBA;membrane-IEA;integral component of membrane-IEA
AAEL012737	0	0	0	0	0	0	0	0	0	0	0	0	0	0	0	0	0	0	0	0	unspecified product	nose resistant to fluoxetine 6-like	GO:0016747	transferase activity, transferring acyl groups other than amino-acyl groups	Molecular Function	transferase activity, transferring acyl groups other than amino-acyl groups-IEA;membrane-IEA;integral component of membrane-IEA
AAEL012740	52476	94305	56402	62854	71904	79226	24200	13334	43571	19822	18229	11601	11183	9523	46548	152486	71816	27602	71230	52485	ATPase subunit, putative	ATP synthase lipid-binding mitochondrial	GO:0015992;GO:0015078;GO:0045263;GO:0016021;GO:0008289;GO:0015986	ATP synthesis coupled proton transport;proton-transporting ATP synthase complex, coupling factor F(o);proton transmembrane transport;integral component of membrane;proton transmembrane transporter activity;lipid binding	Cellular Component;Biological Process;Molecular Function	proton transmembrane transporter activity-IEA;proton-transporting two-sector ATPase complex, proton-transporting domain-IEA;proton transmembrane transport-IEA;proton-transporting ATP synthase complex, coupling factor F(o)-IEA;membrane-IEA;ATP synthesis coupled proton transport-IEA;ion transport-IEA;integral component of membrane-IEA;lipid binding-IEA
AAEL025553	2310	2113	1756	1077	940	820	417	246	419	602	1010	1046	143	305	394	911	1001	458	807	803	unspecified product	60S ribosomal L15	GO:0003723;GO:0003735;GO:0002181;GO:0042254;GO:0022625	cytosolic large ribosomal subunit;RNA binding;structural constituent of ribosome;cytoplasmic translation;ribosome biogenesis	Cellular Component;Biological Process;Molecular Function	ribosome-IEA;RNA binding-IBA;cytoplasmic translation-TAS;structural constituent of ribosome-IBA;cytosolic large ribosomal subunit-IBA;cytosolic large ribosomal subunit-TAS;translation-IEA;structural constituent of ribosome-IEA;cytoplasmic translation-IBA;structural constituent of ribosome-TAS
AAEL012741	257	166	155	113	74	60	89	40	51	24	40	31	38	18	42	154	66	90	118	87	DUF3736 domain-containing protein [Source:UniProtKB/TrEMBL;Acc:A0A1S4FXD8]	mediator of RNA polymerase II transcription subunit 26	GO:0034729;GO:0031151;GO:0051726	histone methyltransferase activity (H3-K79 specific);histone H3-K79 methylation;regulation of cell cycle	Biological Process;Molecular Function
AAEL024982	178	67	118	150	160	95	88	125	134	16	18	11	24	17	68	132	95	65	70	133	unspecified product	isoform A	GO:0016020	membrane	Cellular Component	membrane-IEA;integral component of membrane-IEA
AAEL023750	243	106	166	182	192	109	144	121	187	41	52	52	28	45	79	280	247	107	180	245	unspecified product	uncharacterized protein LOC110674873 isoform X2	GO:0016021	integral component of membrane	Cellular Component	membrane-IEA;integral component of membrane-IEA
AAEL013653	3351	1732	3013	2753	2268	1918	2364	1795	4559	585	739	580	1172	625	1129	3911	1726	2841	3699	2512	tata-box binding protein	TATA-box-binding -like	GO:0003677;GO:0006352	DNA-templated transcription, initiation;DNA binding	Biological Process;Molecular Function	DNA binding-IEA;DNA-templated transcription, initiation-IEA
AAEL026742	2	8	6	6	4	3	11	4	6	1	4	1	0	0	1	0	0	1	1	5
AAEL022336	1	1	0	2	0	1	5	0	0	0	1	0	0	0	0	0	0	1	3	2
AAEL026894	600	242	474	305	296	253	337	282	502	93	173	123	140	145	190	577	384	363	657	525	unspecified product	BTB POZ domain-containing 9	GO:0005634;GO:0005515;GO:0046872	metal ion binding;nucleus;protein binding	Cellular Component;Molecular Function	nucleus-IEA;metal ion binding-IEA
AAEL013652	162	151	145	108	94	88	57	54	96	30	28	44	13	26	54	108	138	66	112	113	oxidoreductase	complex I assembly factor mitochondrial	GO:0016627;GO:0050660	oxidoreductase activity, acting on the CH-CH group of donors;flavin adenine dinucleotide binding	Molecular Function	oxidation-reduction process-IEA;flavin adenine dinucleotide binding-IEA;oxidoreductase activity, acting on the CH-CH group of donors-IEA;oxidoreductase activity-IEA
AAEL020982	1	0	0	0	0	0	0	0	0	0	0	0	0	0	0	0	0	1	1	0	unspecified product	protein PXR1-like
AAEL026779	16	2	2	3	0	0	0	11	5	1	1	0	2	1	10	21	20	5	1	5
AAEL025493	7	0	7	1	2	0	4	15	9	1	1	0	5	5	4	5	20	8	7	8
AAEL019481	5911	5910	6948	8762	9021	9393	7105	5833	13026	1716	1777	1337	2993	1686	5005	13580	8181	8407	12386	7790	unspecified product	broad-complex core isoform X1	GO:0005515	protein binding	Molecular Function
AAEL021973	2	0	1	2	4	2	0	0	2	0	0	1	1	0	0	1	3	0	1	2	unspecified product	isoform A
AAEL009531	238	52	104	55	29	31	26	16	69	4	6	12	7	10	12	56	30	19	20	26	niemann-pick C1	NPC intracellular cholesterol transporter 1 homolog 1b	GO:0006869;GO:0005319;GO:0016021	lipid transporter activity;lipid transport;integral component of membrane	Cellular Component;Biological Process;Molecular Function	lipid transporter activity-IEA;membrane-IEA;lipid transport-IEA;integral component of membrane-IEA
AAEL009530	1043	705	737	568	632	536	426	340	714	97	126	123	125	126	366	838	476	324	609	527	tmc6 protein (evin)	transmembrane channel 5	GO:0005887	integral component of plasma membrane	Cellular Component	membrane-IEA;integral component of plasma membrane-IEA;integral component of membrane-IEA
AAEL019656	1705	1137	1162	1026	1308	1104	847	623	808	198	266	284	161	222	664	1251	1130	436	699	800	unspecified product	AMP deaminase 2 isoform X3	GO:0003876;GO:0046872;GO:0032264;GO:0006144	AMP deaminase activity;IMP salvage;metal ion binding;purine nucleobase metabolic process	Biological Process;Molecular Function	IMP salvage-IEA;AMP deaminase activity-IEA;deaminase activity-IEA;purine ribonucleoside monophosphate biosynthetic process-IEA;hydrolase activity-IEA;metal ion binding-IEA
AAEL021412	0	0	0	0	0	0	0	0	0	0	0	0	0	0	0	0	0	0	0	0
AAEL025943	0	0	0	0	0	0	0	0	0	0	0	0	0	0	0	0	0	0	0	0
AAEL012861	579	298	498	363	275	277	434	330	404	64	106	99	93	92	150	369	267	248	252	307	unspecified product	transmembrane 94 isoform X1	GO:0000166;GO:0016021	integral component of membrane;nucleotide binding	Cellular Component;Molecular Function	nucleotide binding-IEA;membrane-IEA;integral component of membrane-IEA
AAEL024432	2	8	10	7	0	0	0	0	0	0	0	0	0	0	0	0	0	0	2	0
AAEL021234	0	1	0	0	0	0	0	0	0	0	1	0	0	0	0	0	0	0	0	0	unspecified product	uncharacterized protein LOC110674881
AAEL023911	35	35	41	13	3	4	20	1	17	0	4	0	2	0	1	10	0	1	12	4
AAEL009538	310	265	239	189	207	145	101	61	178	38	53	47	38	30	111	221	163	65	137	117	unspecified product	twisted gastrulation	GO:0016020;GO:0005576	membrane;extracellular region	Cellular Component	extracellular region-IEA;membrane-IEA;integral component of membrane-IEA
AAEL004397	789	630	376	452	309	268	260	196	353	72	119	120	101	82	186	441	288	207	344	305	unspecified product	transient receptor potential cation channel painless	GO:0005216;GO:0005515;GO:0034220;GO:0016021;GO:0050896	ion channel activity;response to stimulus;integral component of membrane;protein binding;ion transmembrane transport	Cellular Component;Biological Process;Molecular Function	ion channel activity-IEA;response to stimulus-IEA;ion transmembrane transport-IEA;membrane-IEA;ion transport-IEA;transmembrane transport-IEA;integral component of membrane-IEA
AAEL020065	1	0	2	0	0	0	1	5	1	0	0	0	1	0	0	0	0	0	0	0
AAEL026603	221	82	102	91	162	72	53	19	101	9	17	16	14	7	27	69	51	19	47	130	unspecified product	transient receptor potential cation channel painless isoform X1	GO:0005216;GO:0005515;GO:0034220;GO:0016021	ion channel activity;integral component of membrane;protein binding;ion transmembrane transport	Cellular Component;Biological Process;Molecular Function	ion channel activity-IEA;response to stimulus-IEA;ion transmembrane transport-IEA;membrane-IEA;ion transport-IEA;transmembrane transport-IEA;integral component of membrane-IEA
AAEL004392	115	103	68	84	54	64	71	51	77	14	45	14	23	15	31	156	69	38	87	49	IAP-antagonist Michelob_x-like Protein	uncharacterized protein LOC5564692
AAEL014197	1	0	0	1	0	0	0	1	2	0	0	0	1	0	0	0	0	1	0	0	odorant receptor	odorant receptor 88	GO:0005549;GO:0007187;GO:0007608;GO:0016021;GO:0004984	odorant binding;sensory perception of smell;G protein-coupled receptor signaling pathway, coupled to cyclic nucleotide second messenger;integral component of membrane;olfactory receptor activity	Cellular Component;Biological Process;Molecular Function	membrane-IEA;integral component of membrane-IEA
AAEL019038	0	0	0	0	0	0	0	0	0	0	0	0	0	0	0	0	0	0	0	0
AAEL019039	0	0	0	0	0	0	0	0	0	0	0	0	0	0	0	0	0	1	0	0
AAEL014196	1	1	0	2	10	5	11	4	10	2	2	1	0	0	2	3	3	1	0	4	unspecified product	IAP-antagonist michelob_x
AAEL026398	0	0	1	4	2	2	1	1	0	0	0	0	0	0	0	0	0	0	0	2
AAEL023376	0	0	0	0	0	0	0	0	0	0	0	0	0	0	0	0	0	0	0	0
AAEL022453	1	1	1	0	0	2	0	0	1	0	1	0	0	0	2	0	1	0	0	11
AAEL027068	1	1	0	0	0	0	0	0	0	0	0	0	0	0	4	2	0	0	0	21
AAEL021226	0	0	0	0	0	0	0	0	0	0	0	0	0	0	0	0	0	0	0	0
AAEL022823	0	0	0	0	0	0	2	0	0	0	0	0	0	0	0	0	0	0	0	0	unspecified product	perlucin-like	GO:0032580;GO:0016021;GO:0008376	acetylgalactosaminyltransferase activity;Golgi cisterna membrane;integral component of membrane	Cellular Component;Molecular Function	acetylgalactosaminyltransferase activity-IEA;Golgi apparatus-IEA;carbohydrate binding-IEA;Golgi cisterna membrane-IEA;membrane-IEA;transferase activity-IEA;integral component of membrane-IEA
AAEL024438	208	156	244	220	226	163	192	102	230	29	24	38	37	35	64	91	96	76	60	138	unspecified product	chondroitin sulfate synthase 1 isoform X1	GO:0032580;GO:0016021;GO:0008376	acetylgalactosaminyltransferase activity;Golgi cisterna membrane;integral component of membrane	Cellular Component;Molecular Function	acetylgalactosaminyltransferase activity-IEA;Golgi apparatus-IEA;Golgi cisterna membrane-IEA;membrane-IEA;transferase activity-IEA;integral component of membrane-IEA
AAEL026472	0	0	0	0	0	0	0	0	0	0	0	0	0	0	0	0	0	0	0	0	unspecified product	cell wall DAN4-like	GO:0030414;GO:0010466	negative regulation of peptidase activity;peptidase inhibitor activity	Biological Process;Molecular Function	extracellular region-IEA;negative regulation of endopeptidase activity-IEA;negative regulation of peptidase activity-IEA;peptidase inhibitor activity-IEA;serine-type endopeptidase inhibitor activity-IEA
AAEL020983	659	295	435	88	112	72	47	22	47	18	51	48	9	26	103	252	128	137	142	161
AAEL023359	0	0	0	0	2	1	1	0	0	0	0	1	0	0	0	0	0	0	0	0	unspecified product	uncharacterized protein LOC110676234	GO:0003676;GO:0008270	nucleic acid binding;zinc ion binding	Molecular Function	nucleic acid binding-IEA;zinc ion binding-IEA
AAEL027294	0	0	0	0	3	0	0	0	0	0	0	0	0	0	0	0	0	0	0	0
AAEL007619	749	744	656	542	603	491	248	162	622	149	139	138	112	107	416	696	680	383	551	535	Toll-like receptor	toll-like	GO:0002224;GO:0006769;GO:0003953;GO:0004888;GO:0005515;GO:0046497;GO:0016021	NAD+ nucleosidase activity;nicotinate nucleotide metabolic process;toll-like receptor signaling pathway;transmembrane signaling receptor activity;nicotinamide metabolic process;integral component of membrane;protein binding	Cellular Component;Biological Process;Molecular Function	signal transduction-IEA;toll-like receptor signaling pathway-IEA;immune response-IEA;membrane-IEA;integral component of membrane-IEA;transmembrane signaling receptor activity-IEA
AAEL007607	5	9	10	7	16	14	4	1	4	2	3	0	8	1	8	21	10	2	12	7	unspecified product	transmembrane 135-like	GO:0016021	integral component of membrane	Cellular Component	membrane-IEA;integral component of membrane-IEA
AAEL021909	10	6	7	1	0	2	0	0	0	0	1	0	0	4	0	0	0	3	0	0
AAEL027869	0	1	0	0	0	0	0	0	0	0	0	0	0	0	0	1	0	0	0	1	unspecified product	transmembrane 135-like	GO:0016021	integral component of membrane	Cellular Component	membrane-IEA;integral component of membrane-IEA
AAEL026004	0	0	0	0	0	0	0	0	0	0	0	0	0	0	0	0	0	0	1	1	unspecified product	transmembrane 135-like	GO:0016021	integral component of membrane	Cellular Component	membrane-IEA;integral component of membrane-IEA
AAEL010620	168	129	90	50	52	45	14	13	44	10	34	22	22	20	33	70	42	49	50	40	unspecified product	mitochondrial transcription rescue factor 1	GO:0003723;GO:0005739;GO:1903108	regulation of mitochondrial transcription;RNA binding;mitochondrion	Cellular Component;Biological Process;Molecular Function	RNA binding-IEA;regulation of mitochondrial transcription-IEA;mitochondrion-IEA
AAEL019521	570	394	461	629	564	526	465	436	471	86	152	105	89	106	177	541	362	337	565	408	unspecified product	cation-independent mannose-6-phosphate receptor	GO:0005537;GO:0007041;GO:0038023;GO:0016021	mannose binding;lysosomal transport;integral component of membrane;signaling receptor activity	Cellular Component;Biological Process;Molecular Function	signaling receptor activity-IEA;membrane-IEA;lysosomal transport-IEA;integral component of membrane-IEA;mannose binding-IEA
AAEL010609	0	0	1	3	0	0	0	2	4	0	0	0	0	0	3	0	2	2	0	2	unspecified product	uncharacterized protein LOC5573618	GO:0008061;GO:0016021	integral component of membrane;chitin binding	Cellular Component;Molecular Function	chitin binding-IEA;membrane-IEA;integral component of membrane-IEA
AAEL007615	0	0	0	0	0	0	0	0	0	0	0	0	0	0	0	0	0	0	0	1	unspecified product	uncharacterized protein LOC5569413	GO:0008061;GO:0005576	extracellular region;chitin binding	Cellular Component;Molecular Function	chitin binding-IEA;extracellular region-IEA
AAEL019520	1	0	0	3	1	1	5	1	0	0	1	0	0	1	1	2	1	0	3	0	unspecified product	uncharacterized protein LOC5569414	GO:0008061;GO:0016020	membrane;chitin binding	Cellular Component;Molecular Function	chitin binding-IEA;membrane-IEA;integral component of membrane-IEA
AAEL026297	710	369	422	468	426	365	365	266	603	67	131	91	115	89	186	421	304	307	430	323	unspecified product	toll-like	GO:0002224;GO:0006769;GO:0003953;GO:0004888;GO:0005515;GO:0046497;GO:0016021	NAD+ nucleosidase activity;nicotinate nucleotide metabolic process;toll-like receptor signaling pathway;transmembrane signaling receptor activity;nicotinamide metabolic process;integral component of membrane;protein binding	Cellular Component;Biological Process;Molecular Function	signal transduction-IEA;toll-like receptor signaling pathway-IEA;immune response-IEA;membrane-IEA;integral component of membrane-IEA;transmembrane signaling receptor activity-IEA
AAEL026478	296	267	238	140	151	128	134	95	405	71	67	101	103	44	79	325	181	184	200	211	unspecified product	toll	GO:0002224;GO:0006769;GO:0003953;GO:0004888;GO:0005515;GO:0046497;GO:0016021	NAD+ nucleosidase activity;nicotinate nucleotide metabolic process;toll-like receptor signaling pathway;transmembrane signaling receptor activity;nicotinamide metabolic process;integral component of membrane;protein binding	Cellular Component;Biological Process;Molecular Function	signal transduction-IEA;toll-like receptor signaling pathway-IEA;immune response-IEA;membrane-IEA;integral component of membrane-IEA;transmembrane signaling receptor activity-IEA
AAEL023603	6013	3498	3347	2943	2420	1992	1825	949	3941	555	833	702	840	676	1271	3495	1539	1784	2373	2210	unspecified product	histone	GO:0005634;GO:0003677;GO:0046982;GO:0006342;GO:0000786	protein heterodimerization activity;chromatin silencing;nucleosome;nucleus;DNA binding	Cellular Component;Biological Process;Molecular Function	protein heterodimerization activity-IEA;nuclear chromatin-IBA;nucleosome-IEA;chromatin organization-IBA;DNA binding-IBA;chromosome-IEA;chromatin silencing-IBA;DNA binding-IEA;nucleus-IEA
AAEL023377	0	1	1	5	0	2	3	1	4	1	0	0	0	0	1	0	0	1	3	4
AAEL015216	746	546	395	581	354	266	574	270	577	57	75	89	128	98	96	275	231	332	540	303	serine/threonine-protein kinase vrk	nucleosomal histone kinase 1	GO:0005524;GO:0004672;GO:0006468	protein kinase activity;protein phosphorylation;ATP binding	Biological Process;Molecular Function	kinase activity-IEA;nucleotide binding-IEA;phosphorylation-IEA;ATP binding-IEA;protein phosphorylation-IEA;protein kinase activity-IEA
AAEL013656	1138	2719	1106	895	1747	1210	150	112	377	200	330	358	51	96	834	1334	1515	223	570	886	bm-40 precursor	SPARC	GO:0005615;GO:0005509	extracellular space;calcium ion binding	Cellular Component;Molecular Function	extracellular region-IEA;calcium ion binding-IEA;extracellular space-IEA
AAEL023748	2	4	2	0	1	1	2	2	0	0	0	1	0	0	0	3	1	1	1	0
AAEL023745	409	327	350	674	804	492	464	435	578	91	104	59	121	79	408	597	585	292	372	360	unspecified product	neurogenic locus Notch	GO:0005634;GO:0050793;GO:0005515;GO:0007219;GO:0007275;GO:0005509;GO:0016021;GO:0030154;GO:0005886	Notch signaling pathway;cell differentiation;multicellular organism development;plasma membrane;regulation of developmental process;nucleus;integral component of membrane;protein binding;calcium ion binding	Cellular Component;Biological Process;Molecular Function	Notch signaling pathway-IEA;cell differentiation-IEA;multicellular organism development-IEA;membrane-IEA;nucleus-IEA;plasma membrane-IEA;calcium ion binding-IEA;metal ion binding-IEA;integral component of membrane-IEA;regulation of developmental process-IEA
AAEL010214	2	1	2	2	3	0	4	2	2	0	1	0	0	0	0	0	9	0	2	0	unspecified product	coiled-coil domain-containing 151	GO:0036158;GO:0005929;GO:0003341	cilium;cilium movement;outer dynein arm assembly	Cellular Component;Biological Process	cilium-IEA;cilium movement-IEA;axonemal dynein complex assembly-IEA
AAEL021387	444	175	311	255	191	159	293	244	258	31	63	50	43	72	83	285	191	213	280	198	unspecified product	polycomb Pcl	GO:0005634;GO:0046872	metal ion binding;nucleus	Cellular Component;Molecular Function	chromatin binding-IBA;regulation of transcription, DNA-templated-IBA;chromatin organization-IBA;DNA binding-IBA;nucleus-IEA;metal ion binding-IEA;ESC/E(Z) complex-IBA;nucleus-IBA
AAEL025993	195	120	140	130	248	203	155	115	176	33	19	19	27	16	133	155	328	42	138	276	unspecified product	dihydropyrimidine dehydrogenase [NADP(+)]	GO:0015940;GO:0055085;GO:0022857;GO:0006212;GO:0006210;GO:0000166;GO:0019483;GO:0005737;GO:0046872;GO:0016021;GO:0017113;GO:0051539	beta-alanine biosynthetic process;uracil catabolic process;metal ion binding;transmembrane transporter activity;integral component of membrane;pantothenate biosynthetic process;cytoplasm;4 iron, 4 sulfur cluster binding;transmembrane transport;thymine catabolic process;dihydropyrimidine dehydrogenase (NADP+) activity;nucleotide binding	Cellular Component;Molecular Function;Biological Process	beta-alanine biosynthetic process-IEA;integral component of membrane-IEA;dihydropyrimidine dehydrogenase (NADP+) activity-IEA;oxidation-reduction process-IEA;catalytic activity-IEA;nucleotide binding-IEA;4 iron, 4 sulfur cluster binding-IEA;oxidoreductase activity, acting on the CH-CH group of donors-IEA;oxidoreductase activity-IEA;membrane-IEA;cytoplasm-IEA;iron-sulfur cluster binding-IEA;transm…
AAEL020588	0	0	2	0	0	0	0	0	1	0	0	2	0	0	0	0	0	0	0	0
AAEL018189	7	2	3	13	12	11	22	19	12	2	5	7	3	4	3	15	2	7	11	7	PCR Gastrin/Cholecystokinin Family	octopamine receptor 2-like	GO:0004930;GO:0007186;GO:0016021;GO:0005886	G protein-coupled receptor signaling pathway;plasma membrane;G protein-coupled receptor activity;integral component of membrane	Cellular Component;Biological Process;Molecular Function	signal transduction-IEA;G protein-coupled receptor activity-IEA;membrane-IEA;plasma membrane-IEA;G protein-coupled receptor signaling pathway-IEA;integral component of membrane-IEA
AAEL023752	0	2	1	0	1	0	1	0	2	0	0	0	0	0	0	0	0	0	2	0
AAEL010205	8100	9493	9939	12732	12658	9225	6939	5041	11800	1941	1699	1940	2944	1447	4298	8954	9470	8724	11258	8194	unspecified product	isoform A
AAEL022184	17	51	27	27	16	22	27	26	17	5	4	8	5	4	7	32	10	14	22	16	unspecified product	SET domain-containing -8-like isoform X1	GO:0005515	protein binding	Molecular Function
AAEL020960	625	841	511	345	543	505	204	79	492	95	111	107	109	102	510	1079	453	396	570	444	Carboxypeptidase A [Source:UniProtKB/TrEMBL;Acc:Q6J6D9]	zinc carboxypeptidase-like	GO:0008270;GO:0004181;GO:0006508	metallocarboxypeptidase activity;proteolysis;zinc ion binding	Biological Process;Molecular Function	metallopeptidase activity-IEA;carboxypeptidase activity-IEA;proteolysis-IEA;metallocarboxypeptidase activity-IEA;zinc ion binding-IEA;hydrolase activity-IEA;metal ion binding-IEA;peptidase activity-IEA
AAEL023198	4	2	2	1	3	3	4	1	2	3	2	0	2	1	1	9	2	5	7	2
AAEL003781	22	9	8	15	16	14	6	4	16	1	7	2	3	1	4	12	21	4	6	5	zinc carboxypeptidase	zinc carboxypeptidase-like isoform X1	GO:0008270;GO:0004181;GO:0006508	metallocarboxypeptidase activity;proteolysis;zinc ion binding	Biological Process;Molecular Function	metallopeptidase activity-IEA;carboxypeptidase activity-IEA;proteolysis-IEA;metallocarboxypeptidase activity-IEA;zinc ion binding-IEA;hydrolase activity-IEA;metal ion binding-IEA;peptidase activity-IEA
AAEL022119	2	0	1	0	0	3	5	1	0	0	0	1	1	0	0	0	0	3	0	0
AAEL003809	3	2	0	1	0	0	1	1	0	1	2	0	0	0	0	0	1	0	3	0	sugar transporter	facilitated trehalose transporter Tret1-2 homolog isoform X1	GO:0055085;GO:0016021;GO:0008643;GO:0051119	transmembrane transport;sugar transmembrane transporter activity;integral component of membrane;carbohydrate transport	Cellular Component;Biological Process;Molecular Function	membrane-IEA;transmembrane transport-IEA;transmembrane transporter activity-IEA;integral component of membrane-IEA
AAEL003810	0	0	0	0	0	0	2	0	0	0	1	1	0	0	1	0	0	0	0	0	sugar transporter	facilitated trehalose transporter Tret1-2 homolog isoform X1	GO:0055085;GO:0016021;GO:0008643;GO:0051119	transmembrane transport;sugar transmembrane transporter activity;integral component of membrane;carbohydrate transport	Cellular Component;Biological Process;Molecular Function	membrane-IEA;transmembrane transport-IEA;transmembrane transporter activity-IEA;integral component of membrane-IEA
AAEL008232	270	184	144	132	180	126	102	108	119	35	89	78	29	28	49	157	131	65	106	143	sugar transporter	facilitated trehalose transporter Tret1-2 homolog isoform X1	GO:0055085;GO:0016021;GO:0008643;GO:0051119	transmembrane transport;sugar transmembrane transporter activity;integral component of membrane;carbohydrate transport	Cellular Component;Biological Process;Molecular Function	membrane-IEA;transmembrane transport-IEA;transmembrane transporter activity-IEA;integral component of membrane-IEA
AAEL003774	350	234	215	112	92	55	59	27	132	23	45	41	20	25	43	183	91	51	104	98	unspecified product	ER membrane complex subunit 8 9 homolog	GO:0072546	ER membrane protein complex	Cellular Component	ER membrane protein complex-IEA
AAEL003806	60	16	40	61	43	62	54	78	51	16	16	16	17	8	29	142	61	83	86	50	unspecified product	hybrid signal transduction histidine kinase M	GO:0030659;GO:0016021	cytoplasmic vesicle membrane;integral component of membrane	Cellular Component	cytoplasmic vesicle membrane-IEA;membrane-IEA;integral component of membrane-IEA
AAEL026572	0	0	0	0	0	0	0	0	0	0	0	0	0	0	0	0	0	0	0	0
AAEL003791	209	126	152	121	86	80	77	48	122	32	24	21	21	19	41	123	62	87	61	59	unspecified product	dnaJ homolog subfamily C member 1	GO:0016020	membrane	Cellular Component	membrane-IEA;integral component of membrane-IEA
AAEL027410	0	0	0	0	1	2	3	0	5	0	4	2	1	1	1	5	1	0	0	1
AAEL026062	6	5	1	4	5	0	17	8	7	6	3	3	4	0	0	9	1	0	2	2
AAEL024928	26	7	10	2	0	0	0	0	2	4	0	0	0	0	0	16	2	0	0	1
AAEL022914	46	23	39	37	13	14	21	11	23	7	8	3	2	3	3	17	17	8	22	7	unspecified product	glutaredoxin domain-containing cysteine-rich CG31559-like	GO:0097573;GO:0006118;GO:0009055;GO:0022900	electron transfer activity;electron transport chain;glutathione oxidoreductase activity;obsolete electron transport	Biological Process;Molecular Function	oxidation-reduction process-IEA;electron transfer activity-IEA;protein disulfide oxidoreductase activity-IEA;electron transport chain-IEA
AAEL003812	1224	575	905	972	840	701	1026	747	1314	151	256	155	290	202	423	930	715	677	866	575	unspecified product	AAEL003812- partial
AAEL024128	13	2	1	2	1	7	0	1	3	0	0	0	3	3	1	5	1	3	5	4	unspecified product	uncharacterized protein LOC5566240	GO:0016021	integral component of membrane	Cellular Component	membrane-IEA;integral component of membrane-IEA
AAEL003782	35	36	20	24	24	16	10	9	19	3	12	8	2	1	6	33	25	38	14	20	unspecified product	uncharacterized protein LOC5579002
AAEL027894	1	0	0	0	0	0	0	0	0	0	0	0	0	0	0	0	0	0	0	0	unspecified product	glycylpeptide N-tetradecanoyltransferase-like	GO:0003676;GO:0008270	nucleic acid binding;zinc ion binding	Molecular Function	nucleic acid binding-IEA;zinc ion binding-IEA;DNA integration-IEA
AAEL003803	36	109	58	45	102	67	6	11	19	7	18	28	6	9	23	30	32	11	12	25	unspecified product	uncharacterized protein LOC5579001				membrane-IEA;integral component of membrane-IEA
AAEL018919	0	0	0	0	0	0	0	0	0	0	0	0	0	0	0	0	0	0	0	0
AAEL024045	0	0	0	0	0	0	0	0	2	0	0	0	0	0	0	0	0	0	0	1	unspecified product	protein PXR1-like
AAEL003789	1808	753	863	790	617	451	835	590	1310	171	302	291	283	273	296	1116	577	912	1206	951	exportin, putative	exportin-6-A isoform X2	GO:0005634;GO:0005737;GO:0007165;GO:0031267;GO:0006611;GO:0005049	cytoplasm;protein export from nucleus;signal transduction;nucleus;nuclear export signal receptor activity;small GTPase binding	Cellular Component;Biological Process;Molecular Function	intracellular protein transport-IEA;protein export from nucleus-IEA;protein transport-IEA;nuclear export signal receptor activity-IEA;nucleus-IEA;cytoplasm-IEA;Ran GTPase binding-IEA
AAEL026068	1	0	0	1	1	0	0	0	3	0	0	0	0	1	0	0	1	1	1	1
AAEL022774	14	28	13	11	14	12	6	0	6	9	6	7	3	3	13	12	14	17	17	9	unspecified product	chromobox homolog 3	GO:0005634;GO:0000791;GO:0005705;GO:0035064;GO:0032991;GO:0003682;GO:0006357;GO:0031940	methylated histone binding;euchromatin;nucleus;protein-containing complex;polytene chromosome interband;regulation of transcription by RNA polymerase II;chromatin binding;positive regulation of chromatin silencing at telomere	Cellular Component;Biological Process;Molecular Function	euchromatin-IDA;regulation of transcription by RNA polymerase II-IEA;positive regulation of chromatin silencing at telomere-IEA;protein binding-IPI;polytene chromosome interband-IEA;euchromatin-IEA;polytene chromosome interband-IDA;regulation of transcription by RNA polymerase II-IMP;protein-containing complex-IEA;protein-containing complex-IDA;chromatin binding-IDA;chromatin binding-IEA;positive…
AAEL003813	67	57	67	53	32	34	41	25	67	5	9	4	26	20	12	54	38	29	67	41	unspecified product	mitochondrial GTPase 1	GO:0005525;GO:0005743	GTP binding;mitochondrial inner membrane	Cellular Component;Molecular Function	GTP binding-IEA;nucleotide binding-IEA;mitochondrial inner membrane-IEA;membrane-IEA;mitochondrion-IEA
[truncated: 18,568 more rows]

## Sheet: HUNFS0_vs_NOR
Geneid	logFC	logCPM	LR	PValue	FDR	NOR-1	NOR-2	NOR-3	HUNF0U-1	HUNF0U-2	HUNF0U-3	Product_Description	Description_Blast2GO	Annotation_GO_ID_Blast2GO	Annotation.GO.Term.Blast2GO.	Annotation_GO_Category_Blast2GO	Mapping.GO.Term	Target
AAEL026917	-10.3345	3.11659	5.51516	0.0188524	0.0622117	0	532	0	0	0	0	unspecified product	zinc finger BED domain-containing 4-like	GO:0003677;GO:0046983	DNA binding;protein dimerization activity	Molecular Function	DNA binding-IEA;nucleus-IEA;protein dimerization activity-IEA	NULL
[truncated: 10,209 more rows]

## Sheet: HUNFS4_vs_NOR
Geneid	logFC	logCPM	LR	PValue	FDR	NOR-1	NOR-2	NOR-3	HUNF4S-1	HUNF4S-2	HUNF4S-3	Product_Description	Description_Blast2GO	Annotation_GO_ID_Blast2GO	Annotation.GO.Term.Blast2GO.	Annotation_GO_Category_Blast2GO	Mapping.GO.Term	Target
[truncated: 10,054 more rows]

[truncated: 7 more sheets: HUNFS4_vs_HUNFS0, JCFS0_vs_NOR, JCFS4_vs_NOR, JCFS4_vs_JCFS0, MERFS0_vs_NOR, MERFS4_vs_NOR, MERFS4_vs_MERFS0]
