# Supplementary material for: Deltamethrin Selection Drives Transcriptomic Changes in Detoxification, Immune, and Cuticle Genes in Aedes aegypti
Source: Trop Med Infect Dis. 2025 Jun 17;10(6):171. doi: 10.3390/tropicalmed10060171 (PMC12197768; doi:10.3390/tropicalmed10060171)
Supplement: Supplementary file 1 [file tropicalmed-10-00171-s001.zip › File_S4.xlsx]

## Sheet: Heading
Summary table of the overlapped DEG. All overlapping DEGs belonging to different intersections for all comparison as reported in the Venn diagram, were mapped to their functional description and gene name
Hunucma_experiment:	contains the DEGs in the different intersections Hunucma experiments.
JoseCardel_experiment	contains the DEGs in the different intersection for JoseCardel experiments.
Merida_experiments	contains the DEGs in the diffeent intersection for Hunucma experiments.
core_FS4_FS0	core DEGs shared between FS4 vs FS0 from the 3 locations

## Sheet: Hunucma_experiment
3 common DEGs (2 upregulated and 1 downregulated) in "HUF0U vs NOr", "HCF4S vs HUF0U" and "HCF4S vs NOr"								518 common DEGs (333 upregulated and 185 downregulated) in "HUF0U vs NOr", and "HUF4S vs NOr"							123 common DEGs (55 upregulated and 68 downregulated) in "HUF4S vs HUF0U" and "HUF4S vs NOr"							623 DEGs (124 upregulated and 599 downregulated) included exlusively in "HUF4S vs HUF0U"
Geneid	HUNF0U_vs_NOR	HUNF4S_vs_HUNF0U	HUNF4S_vs_NOR	Product_Description	Description_Blast2GO	Target	Gene_name	Geneid	HUNF0U_vs_NOR	HUNF4S_vs_NOR	Product_Description	Description_Blast2GO	Target	Gene_name	Geneid	HUNF4S_vs_HUNF0U	HUNF4S_vs_NOR	Product_Description	Description_Blast2GO	Target	Gene_name	Geneid	HUNF4S_vs_HUNF0U	Product_Description	Description_Blast2GO	Target	Gene_name
AAEL005507	1.44585	1.25538	2.75174	inhibitory pou	inhibitory POU isoform X4			AAEL001054	-5.54399	-5.04861	glutathione S-transferase (GSTD4)	glutathione S-transferase 1-like	GST	GSTD4	AAEL001009	1.10494	1.54786	dab2-interacting protein	CD2-associated -like			AAEL000213	-2.59988	d-amino acid oxidase	D-amino-acid oxidase
AAEL007024	-1.29815	-1.45061	-2.6987	cytochrome P450	probable cytochrome P450 28a5	CYP	CYP6AG3	AAEL014924	-2.53275	-1.4861	Cytochrome P450 [Source:UniProtKB/TrEMBL;Acc:A0A1S4F322]	probable cytochrome P450 6d5	CYP	CYP6D5?	AAEL000682	1.21434	1.48508	unspecified product	round spermatid basic 1			AAEL000119	-1.09145	AMP dependent coa ligase	4-coumarate-- ligase 1-like
AAEL010712	1.36442	1.02251	2.43186	low-density lipoprotein receptor (ldl)	low-density lipo receptor-related 4 isoform X1			AAEL000252	-1.73494	-2.00965	unspecified product	serine protease snake-like			AAEL002055	1.0335	1.29119	neuroendocrine protein 7b2	neuroendocrine 7B2			AAEL000227	-1.52747	Class B Scavenger Receptor (CD36 domain).	lysosome membrane 2		SCRB8
								AAEL006011	-2.21974	-1.78114	unspecified product	Kazal domain-containing peptide			AAEL000219	-1.23989	-1.42736	lactoylglutathione lyase	glyoxalase domain-containing 4			AAEL001677	-6.76636	unspecified product	cuticle -like	CUT
								AAEL006053	-1.74869	-1.37339	unspecified product	normal mucosa of esophagus-specific gene 1 -like			AAEL000229	-1.45732	-1.41127	prosialokinin precursor	sialokinin I prepro			AAEL001683	-6.44282	unspecified product	cuticle -like	CUT
								AAEL006502	-1.52422	-1.06716	unspecified product	pre-rRNA-processing TSR2 homolog			AAEL000515	-1.71211	-1.39222	juvenile hormone-inducible protein, putative	Juvenile hormone-inducible			AAEL001699	-1.54269	adenylate cyclase	proton-coupled folate transporter-like
								AAEL006542	-1.47039	-2.63559	retinoid-inducible serine carboxypeptidase (serine carboxypeptidase	vitellogenic carboxypeptidase-like			AAEL001294	-2.26275	-1.67712	unspecified product	uncharacterized protein LOC5569806			AAEL001704	-8.55779	unspecified product	cuticle -like	CUT
								AAEL006936	-1.38056	-2.25023	unspecified product	suppressor of cytokine signaling 7			AAEL001323	-2.28622	-1.99303	unspecified product	circadian clock-controlled daywake-like			AAEL001745	-4.04403	candidate tumor suppressor protein	all trans-polyprenyl-diphosphate synthase PDSS2-like
								AAEL006938	-1.48021	-1.76149	unspecified product	serine--tRNA synthetase Slimp			AAEL001708	-3.21945	-2.79898	unspecified product	uncharacterized protein LOC5572075			AAEL001766	-1.75964	leucine-rich transmembrane proteins	leucine-rich repeat-containing 1
								AAEL006965	-2.46491	-2.14834	NBP2b protein, putative	RNA-binding 25-like			AAEL001809	-3.28877	-1.38863	unspecified product	limb expression 1 homolog			AAEL001817	-1.79044	unspecified product	grindelwald
								AAEL007055	-1.14019	-1.48252	lipase	pancreatic triacylglycerol lipase			AAEL001963	-1.97549	-1.43136	protein serine/threonine kinase, putative	ejaculatory bulb-specific 3			AAEL001835	-1.69187	sodium/solute symporter	sodium-coupled monocarboxylate transporter 1-like
								AAEL000459	-1.40874	-1.08177	unspecified product	solute carrier family 35 member F6			AAEL002075	1.57728	2.65603	unspecified product	probable serine threonine- kinase fhkB			AAEL000234	-1.96278	Class B Scavenger Receptor (CD36 domain).	platelet glyco 4 isoform X1		SCRB7
								AAEL007084	-1.91494	-1.22008	Methyltransferase-like protein [Source:UniProtKB/TrEMBL;Acc:A0A1S4FFL5]	methyltransferase isoform X2			AAEL002185	-2.9669	-1.75294	cuticle protein, putative	adult cuticle 1-like	CUT		AAEL001836	-6.2427	odorant-binding protein 56a, putative	Odorant-binding 56a
								AAEL000569	-1.60884	-1.40354	omega-crystallin, putative	golgin subfamily A member 1			AAEL002317	1.54805	1.76451	Insulin-like receptor Precursor (MIR)(EC 2.7.10.1)	insulin-like receptor isoform X1		InR	AAEL000256	-1.03804	Class B Scavenger Receptor (CD36 domain).	scavenger receptor class B member 1 isoform X1		SCRB9
								AAEL007133	-6.70766	-2.87536	unspecified product	uncharacterized protein LOC5568789			AAEL002360	-4.55077	-2.78549	serine-type enodpeptidase,	chymotrypsin 1			AAEL001878	-2.80789	lipase	pancreatic triacylglycerol lipase
								AAEL007394	-1.56435	-2.01387	unspecified product	kDa secreted			AAEL002447	-2.22396	-2.39664	unspecified product	uncharacterized protein LOC5580145			AAEL001951	-6.2682	actin	indirect flight muscle		Act-4
								AAEL000722	-1.66032	-1.7375	unspecified product	coiled-coil-helix-coiled-coil-helix domain-containing 7			AAEL002769	1.27534	2.08513	homeobox protein prospero/prox-1	homeobox prospero isoform X1			AAEL000308	-2.26605	unspecified product	ninjurin-1-like
								AAEL007432	-1.98684	-2.8248	serine collagenase 1 precursor, putative	chymotrypsin BI			AAEL002813	-1.47914	-1.6374	coupling factor, putative	ATP synthase-coupling factor mitochondrial			AAEL002043	-1.5295	cytochrome P450	probable cytochrome P450 305a1	CYP	CYP305A5
								AAEL007455	-1.93813	-1.83456	thrombospondin	cartilage oligomeric matrix			AAEL003041	-7.49411	-2.81805	unspecified product	pupal cuticle 27-like	CUT		AAEL002092	-6.08667	cuticle protein, putative	larval cuticle A3A-like	CUT
								AAEL007641	-8.28274	-5.98195	unspecified product	coiled-coil domain-containing lobo			AAEL003259	-7.46098	-3.21046	pupal cuticle protein 78E, putative	endocuticle structural glyco ABD-4	CUT		AAEL002165	-2.36384	Putative hydroxypyruvate isomerase [Source:UniProtKB/TrEMBL;Acc:A0A1S4F0V8]	hydroxypyruvate isomerase
								AAEL007762	-1.61569	-1.54072	mitochondrial ribosomal protein, L40, putative	39S ribosomal mitochondrial		mRpL40	AAEL003434	-2.39281	-2.71735	alpha-amylase	maltase A3			AAEL002176	-1.87385	inosine-uridine preferring nucleoside hydrolase	inosine-uridine preferring nucleoside hydrolase-like
								AAEL007835	-1.82646	-2.16165	serine/threonine protein kinase	serine threonine- kinase fused			AAEL003697	-1.70231	-1.84401	Serine Protease Inhibitor (serpin) homologue - unlikely to be inhibitory.	serpin 17		SRPN17	AAEL002184	-1.27154	F-actin capping protein beta subunit	F-actin-capping subunit beta
								AAEL007870	-3.70165	-2.12873	unspecified product	uncharacterized protein LOC5569744			AAEL003748	-1.8302	-1.75494	cytochrome P450	probable cytochrome P450 9f2	CYP	CYP9AE1	AAEL002231	-3.93462	cuticle protein, putative	adult cuticle 1-like	CUT
								AAEL000951	-1.07092	-1.12685	elongation factor 1-beta2	probable elongation factor 1-beta			AAEL003896	1.34703	1.12989	serine/threonine protein kinase	serine threonine kinase SAD-1			AAEL000320	-1.74915	cytochrome P450	cytochrome P450 4C1-like	CYP	CYP325T1
								AAEL008007	-1.50353	-1.43014	CRAL-TRIO domain-containing protein [Source:UniProtKB/TrEMBL;Acc:A0A1S4FI79]	retinaldehyde-binding 1-like			AAEL004004	-1.25571	-1.17265	chromatin regulatory protein sir2	NAD-dependent deacylase Sirt4			AAEL002309	-2.01866	Thioredoxin Peroxidase.	peroxiredoxin-6-like		TPX4
								AAEL008029	-2.11278	-2.15544	Ras-related protein, putative [Source:UniProtKB/TrEMBL;Acc:A0A1S4FIJ0]	Ras-related Rab-35			AAEL004065	-1.38556	-1.32964	unspecified product	MICOS complex subunit MIC25			AAEL002354	-2.68697	heme peroxidase	peroxidase		HPX5
								AAEL008080	-2.59554	-2.11461	trypsin-eta, putative	trypsin alpha-3			AAEL004247	-2.0532	-1.39158	Sialin, Sodium/sialic acid cotransporter, putative	sialin-like			AAEL002417	-2.38873	troponin t, invertebrate	troponin skeletal muscle isoform X3
								AAEL008175	-1.78703	-1.51083	mitochondrial ribosomal protein, L44, putative	39S ribosomal mitochondrial		mRpL44	AAEL004582	-1.98218	-2.17585	beta-galactosidase	beta-galactosidase-like isoform X2			AAEL002436	-1.39202	unspecified product	trimeric intracellular cation channel type
								AAEL008263	-1.43795	-1.67044	unspecified product	YY1-associated factor 2			AAEL004933	-3.47119	-2.90395	lysosomal acid lipase, putative	lipase 1-like			AAEL002438	-4.00887	unspecified product	AAEL002438- partial
								AAEL008468	-1.55	-1.07771	cysteine synthase	cystathionine beta-synthase			AAEL004979	-2.15828	-2.72538	Clip-Domain Serine Protease family D.	transmembrane protease serine 9-like		CLIPD2	AAEL002449	-2.11048	unspecified product	endocuticle structural glyco ABD-5-like	CUT
								AAEL001092	-1.4377	-1.2929	udp-glucose pyrophosphatase	uridine diphosphate glucose pyrophosphatase NUDT14-like			AAEL005111	2.27001	1.19261	unspecified product	homeotic female sterile-like			AAEL000354	-2.44697	dimeric dihydrodiol dehydrogenase	trans-1,2-dihydrobenzene-1,2-diol dehydrogenase-like
								AAEL008595	-1.60486	-1.42503	Protein maelstrom homolog [Source:UniProtKB/Swiss-Prot;Acc:Q16YA8]	maelstrom homolog		mael	AAEL005959	-2.66563	-1.63779	phospholipase b, plb1	phospholipase membrane-associated-like			AAEL002474	-1.2375	unspecified product	transcription factor Ken 2
								AAEL001261	-1.30178	-1.05876	unspecified product	uncharacterized protein LOC5569606			AAEL006022	1.11842	1.16261	myotubularin	myotubularin-related 13			AAEL000378	-1.07868	integrin-linked protein kinase 2 (ilk-2)	integrin-linked kinase
								AAEL008861	-5.06177	-2.247	deoxyribonuclease I, putative	deoxyribonuclease I			AAEL006044	-1.64934	-1.9671	cytochrome P450	probable cytochrome P450 313a4	CYP	CYP325Q1	AAEL002504	-1.38586	ATP synthase delta chain, mitochondrial	ATP synthase subunit mitochondrial
								AAEL001306	-1.70828	-2.04083	unspecified product	circadian clock-controlled daywake			AAEL006054	1.06161	1.11592	peptidyl-prolyl cis-trans isomerase (cyclophilin)	box A-binding factor-like			AAEL000387	-2.62345	unspecified product	leucine-rich repeat-containing 1-like
								AAEL001363	-1.94699	-1.83749	small nuclear ribonucleoprotein Sm D1, putative	U6 snRNA-associated Sm LSm2			AAEL006794	1.21163	1.07592	dicer-2	Dicer-2			AAEL000419	-2.41964	unspecified product	larval cuticle A2B-like isoform X2	CUT
								AAEL001402	-1.95527	-1.28105	leucine-rich immune protein (Short)	acidic leucine-rich nuclear phospho 32 family member A		LRIM10B	AAEL006876	1.06138	1.92121	igf2 mRNA binding protein, putative	insulin-like growth factor 2 mRNA-binding 1 isoform X1			AAEL000445	-2.34501	unspecified product	isoform A
								AAEL009108	-8.80729	-5.92994	protease m1 zinc metalloprotease	aminopeptidase N-like			AAEL006989	-2.48556	-2.3351	cytochrome P450	probable cytochrome P450 28a5	CYP	CYP6AG7	AAEL002538	-1.24957	glutamate receptor, ionotropic kainate 1, 2, 3 (glur5, glur6, glur7)	glutamate receptor kainate 2-like
								AAEL001556	-1.85048	-1.42731	unspecified product	uncharacterized protein LOC5571295 isoform X2			AAEL007542	1.30675	1.08945	glutamate decarboxylase	cysteine sulfinic acid decarboxylase			AAEL000464	-1.4573	unspecified product	IWS1 homolog
								AAEL001674	-5.62076	-4.61568	serine-type enodpeptidase,	serine protease SP24D-like			AAEL007758	1.11606	1.4609	unspecified product	transmembrane 205			AAEL000545	-1.91742	unspecified product	esterase B1-like
								AAEL009109	-1.59657	-1.40834	unspecified product	UXT homolog			AAEL008045	-5.47536	-5.59556	hexamerin 2 beta	hexamerin- -like			AAEL002541	-1.45689	cystinosin	cystinosin homolog
								AAEL009151	-1.09389	-1.12305	40S ribosomal protein S15a	40S ribosomal S15Aa		RpS15a	AAEL008305	-1.48333	-1.79994	Putative 7.8 kDa acidic protein [Source:UniProtKB/TrEMBL;Acc:Q8T9V8]	kDa secreted			AAEL002542	-1.78832	Triosephosphate isomerase [Source:UniProtKB/TrEMBL;Acc:Q17HW3]	triosephosphate isomerase		Tpi
								AAEL009153	-2.72784	-2.07626	M-type 9 protein, putative	coiled-coil domain-containing 137			AAEL008393	-1.56032	-1.06875	phosphatidylserine synthase	phosphatidylserine synthase 1			AAEL002555	-2.74265	sodium/solute symporter	sodium-coupled monocarboxylate transporter 1 isoform X2
								AAEL001764	-1.70022	-1.08835	histone-fold protein CHRAC subunit, putative	DNA polymerase epsilon subunit 3			AAEL009230	1.78647	2.85621	unspecified product	zinc finger and BTB domain-containing 17-like			AAEL000571	-1.45227	unspecified product	uncharacterized protein LOC5564304 isoform X1
								AAEL001838	-1.06787	-1.53885	unspecified product	prefoldin subunit 1			AAEL009285	1.51963	1.11853	DEAD box ATP-dependent RNA helicase	ATP-dependent RNA helicase DDX54			AAEL000609	-2.46501	unspecified product	isoform A
								AAEL002108	-1.27489	-1.3103	nucleolar essential protein 1 (nep1)	ribosomal RNA small subunit methyltransferase NEP1			AAEL009294	1.01497	1.11236	phosphatidylinositol 4-kinase	phosphatidylinositol 4-kinase beta isoform X2			AAEL000633	-1.76124	Toll-like receptor	toll-like receptor Tollo		TOLL8
								AAEL009432	-2.29625	-2.0518	Class B Scavenger Receptor (CD36 domain).	croquemort-like		SCRBQ3	AAEL009323	-1.53612	-1.01497	carbonic anhydrase precursor	carbonic anhydrase 1-like			AAEL002564	-4.96477	unspecified product	salivary asparagine-rich mucin	SGP
								AAEL002324	-2.46352	-2.72642	Vacuolar protein sorting-associated protein 28 homolog [Source:UniProtKB/TrEMBL;Acc:Q16IH3]	vacuolar sorting-associated 28 homolog			AAEL009362	1.83654	1.42814	cationic amino acid transporter	cationic amino acid transporter 2-like isoform X2			AAEL000642	-1.6018	alpha-amylase	maltase A3-like
								AAEL009498	-2.31811	-3.36227	unspecified product	DNA-directed RNA polymerase III subunit RPC2			AAEL009513	-1.74628	-1.73402	adenylate cyclase	proton-coupled folate transporter-like			AAEL002565	-1.67305	titin	twitchin isoform X1
								AAEL009914	-1.93628	-1.61475	small nuclear ribonucleoprotein sm d2	probable small nuclear ribonucleo Sm D2			AAEL009625	-1.39799	-1.55014	short-chain dehydrogenase	estradiol 17-beta-dehydrogenase 11-like			AAEL002572	-2.94219	myosin regulatory light chain 2 (mlc-2)	myosin regulatory light chain 2
								AAEL009918	-2.33322	-1.62621	unspecified product	zinc finger 271			AAEL009844	-2.95983	-3.33743	unspecified product	cell wall integrity and stress response component 4-like isoform X1			AAEL002587	-1.24341	odorant binding protein OBP11	general odorant-binding 56d		OBP11
								AAEL010139	-3.34313	-3.6889	serine protease, putative	defense Hdd11-like			AAEL010397	-3.77546	-2.8107	unspecified product	GILT 3			AAEL002632	-1.60801	Proacrosin, putative [Source:UniProtKB/TrEMBL;Acc:A0A1S4F2B4]	prestalk -like
								AAEL002347	-1.35397	-1.72583	serine-type enodpeptidase,	chymotrypsin 1			AAEL010513	1.92139	1.99194	class b basic helix-loop-helix protein (bhlhb) (differentially expressed in chondrocytes) (mdec) (sharp)	transcription factor cwo			AAEL000651	-2.04387	alpha-amylase	maltase A3-like
								AAEL010276	-2.02487	-1.58983	aminomethyltransferase	mitochondrial			AAEL011752	-1.9971	-1.19033	glutathione transferase	glutathione S-transferase 1-1	GST	GSTI1	AAEL002654	-7.65549	unspecified product	AGAP008752- partial
								AAEL010349	-1.38702	-1.04014	tRNA (guanine-N2-)-methyltransferase, putative	probable tRNA (guanine(26)-N(2))-dimethyltransferase			AAEL011756	-1.67411	-1.51356	aldehyde dehydrogenase	aldehyde dehydrogenase family 7 member A1 homolog			AAEL002656	-1.96263	unspecified product	kDa salivary	SGP
								AAEL002534	-2.39674	-2.49391	60S ribosomal protein L10 [Source:UniProtKB/TrEMBL;Acc:Q1HRT6]	60S ribosomal L10		RpL10	AAEL011787	1.26079	1.43697	unspecified product	uncharacterized protein LOC5575383 isoform X1			AAEL000678	-2.08828	alpha-amylase	maltase A3-like
								AAEL010370	-1.48646	-1.14714	aldehyde oxidase	xanthine dehydrogenase oxidase-like			AAEL011798	-1.84915	-1.51819	allergen, putative	venom allergen 5			AAEL002718	-5.21153	chitin synthase	chitin synthase chs-2 isoform X1	CUT
								AAEL010647	-1.84389	-2.2648	unspecified product	nose resistant to fluoxetine 6-like			AAEL011915	-6.56977	-3.57769	F-box/lrr protein fragment	dynein regulatory complex subunit 6-like isoform X1			AAEL002741	-1.57891	Class B Scavenger Receptor (CD36 domain).	scavenger receptor class B member 1 isoform X1		SCRB6
								AAEL010730	-1.13964	-1.09821	unspecified product	CCR4-NOT transcription complex subunit 10			AAEL012131	-1.31427	-1.59339	cationic amino acid transporter	cationic amino acid transporter 3			AAEL002759	-2.92819	tropomyosin invertebrate	tropomyosin-2 isoform X1
								AAEL002580	-2.0285	-1.88145	unspecified product	serine ase stubble-like			AAEL012744	1.19242	1.23184	unspecified product	uncharacterized protein LOC5576751 isoform X2			AAEL000703	-2.6732	glycogen phosphorylase	glycogen phosphorylase
								AAEL003058	-2.93017	-3.27807	glucosyl/glucuronosyl transferases	UDP-glucosyltransferase 2-like			AAEL012750	1.01027	1.04871	transcription factor TFIIH-subunit, putative	general transcription factor IIH subunit 1			AAEL000705	-1.76202	steroid dehydrogenase	inactive hydroxysteroid dehydrogenase 1
								AAEL010782	-1.73624	-2.28712	carboxypeptidase	zinc carboxypeptidase A 1-like			AAEL012767	-1.68976	-1.67181	leucine-rich immune protein (Short)	volume-regulated anion channel subunit LRRC8A-like		LRIM5	AAEL002761	-2.12542	tropomyosin invertebrate	tropomyosin- isoforms 9A A B isoform X23
								AAEL003317	-4.2826	-3.58752	alkaline phosphatase	membrane-bound alkaline phosphatase			AAEL012856	2.62128	1.62333	unspecified product	uncharacterized protein LOC5576909			AAEL000717	-3.06928	protocadherin	dachsous
								AAEL011009	-1.82345	-1.94506	fibrinogen and fibronectin	microfibril-associated glyco 4-like			AAEL013528	-1.72258	-1.40203	thioredoxin peroxidase	peroxiredoxin-2		TPX1	AAEL002764	-1.49178	dihydrolipoamide succinyltransferase component of 2-oxoglutarate dehydrogenase	dihydrolipoyllysine-residue succinyltransferase component of 2-oxoglutarate dehydrogenase mitochondrial
								AAEL003344	-1.02074	-1.3595	metaxin	metaxin-2			AAEL013645	1.10962	1.12232	unspecified product	FMRFamide-related peptides isoform X2			AAEL000726	-1.32171	fibrinogen and fibronectin	fibrinogen A
								AAEL011314	-1.15089	-1.35263	Epoxide hydrolase [Source:UniProtKB/TrEMBL;Acc:Q16QD6]	juvenile hormone epoxide hydrolase 1			AAEL013960	-2.20119	-2.15357	unspecified product	NADH dehydrogenase [ubiquinone] 1 beta subcomplex subunit mitochondrial			AAEL002780	-5.23073	unspecified product	obstructor-E-like isoform X1
								AAEL011471	-1.3343	-1.05722	60S ribosomal protein L17 [Source:UniProtKB/Swiss-Prot;Acc:Q1HR65]	60S ribosomal L17		RpL17	AAEL014366	-2.72636	-1.21519	unspecified product	takeout-like			AAEL002855	-2.89149	unspecified product	uncharacterized protein LOC5576369 isoform X1
								AAEL011622	-2.06683	-2.03779	serine protease, putative	serine protease			AAEL014600	-2.0782	-1.70618	4-hydroxyphenylpyruvate dioxygenase	4-hydroxyphenylpyruvate dioxygenase			AAEL002869	-1.24107	unspecified product	isoform A
								AAEL011801	-4.16169	-4.82738	unspecified product	uncharacterized protein LOC5575396			AAEL014915	-1.47857	-1.66713	26S proteasome subunit	26S proteasome non-ATPase regulatory subunit 13			AAEL002917	-1.84282	CHK domain-containing protein [Source:UniProtKB/TrEMBL;Acc:A0A1S4F357]	Juvenile hormone-inducible
								AAEL011839	-3.88215	-3.83612	unspecified product	uncharacterized protein LOC5575459			AAEL014978	-4.82252	-6.05773	adult cuticle protein, putative	adult-specific cuticular ACP-20-like	CUT		AAEL002972	-4.58932	brain chitinase and chia	endochitinase	CUT
								AAEL012102	-1.22939	-1.14244	unspecified product	gametogenetin-binding 2-like			AAEL015336	-1.41913	-1.48348	unspecified product	ganglioside-induced differentiation-associated 1			AAEL003006	-1.65119	2-deoxyglucose-6-phosphate phosphatase	probable pseudouridine-5 -phosphatase isoform X1
								AAEL012119	-1.12292	-1.11724	unspecified product	glutamic acid-rich -like			AAEL017136	-1.16247	-1.16549	cytochrome P450	cytochrome P450 4C1-like	CYP	CYP325V1	AAEL003012	-7.70194	protease m1 zinc metalloprotease	glutamyl aminopeptidase-like
								AAEL012819	-1.10549	-1.11294	vacuolar ATP synthase subunit g	V-type proton ATPase subunit G			AAEL018011	-3.13874	-1.73036	unspecified product	epidermal growth factor 7			AAEL003049	-8.12127	pupal cuticle protein 78E, putative	pupal cuticle Edg-78E	CUT
								AAEL003354	-1.68143	-1.23244	unspecified product	2-aminoethanethiol dioxygenase			AAEL018031	2.38546	1.98358	unspecified product	transcription factor btd			AAEL000749	-1.8163	Angiopoietin-like protein variant (Fragment) [Source:UniProtKB/TrEMBL;Acc:Q1HRV2]	fibrinogen A
								AAEL003384	-1.86527	-2.58977	unspecified product	coiled-coil domain-containing 115			AAEL018322	1.75812	1.26534	unspecified product	myb L			AAEL000797	-3.43738	dimethylaniline monooxygenase	senecionine N-oxygenase-like
								AAEL012822	-1.61961	-1.46533	Misexpression suppressor of KSR, putative	leucine-rich melanocyte differentiation-associated -like			AAEL019435	-2.51378	-1.16143	C-Type Lysozyme (multi-lysozyme domain protein).	lysozyme c-6		LYSC6	AAEL003067	-2.64968	unspecified product	merozoite surface antigen allelic form 2 isoform X2
								AAEL003405	-1.8219	-2.15667	unspecified product	regulator of microtubule dynamics 1-like			AAEL019787	1.35733	1.36661	CCAP receptor [Source:UniProtKB/TrEMBL;Acc:A0A411JKD0]	transcriptional regulator ovo isoform X1			AAEL000820	-1.37037	dimethylaniline monooxygenase	flavin-containing monooxygenase FMO GS-OX-like 6
								AAEL012876	-1.93941	-1.55399	unspecified product	box C D snoRNA 1			AAEL019797	-3.5067	-3.2676	unspecified product	antigen 5 like allergen Cul n 1-like			AAEL003112	-2.71051	unspecified product	activating signal cointegrator 1 complex subunit 2 homolog
								AAEL003439	-2.94106	-1.80322	caspase (short)	caspase-1-like isoform X1		CASPS18	AAEL019965	1.1138	1.11741	unspecified product	E3 ubiquitin- ligase RBBP6 isoform X1			AAEL000855	-3.44981	mannosyltransferase 1,	O-mannosyltransferase 1
								AAEL003517	-1.25908	-1.08283	Ubiquitinyl hydrolase 1 [Source:UniProtKB/TrEMBL;Acc:A0A1S4F4V1]	ubiquitin carboxyl-terminal hydrolase nonstop			AAEL020033	1.06399	1.55966	unspecified product	ras-responsive element-binding 1			AAEL000874	-1.16937	Apaf-1 Related Killer	isoform A		ARK
								AAEL003541	-1.48407	-1.20628	galectin	32 kDa beta-galactoside-binding lectin lec-3		GALE1	AAEL020035	3.87695	2.8242	unspecified product	putative uncharacterized protein DDB_G0283431			AAEL000897	-2.10796	TPR_REGION domain-containing protein [Source:UniProtKB/TrEMBL;Acc:A0A1S4EX97]	tetratricopeptide repeat 36 homolog
								AAEL013032	-1.49281	-1.36399	unspecified product	serine protease 53-like			AAEL020473	-2.64824	-2.17002	unspecified product	histidine-rich glyco			AAEL003154	-1.81284	aldo-keto reductase	1,5-anhydro-D-fructose reductase
								AAEL003582	-1.15993	-1.3503	40S ribosomal protein S13 [Source:UniProtKB/TrEMBL;Acc:Q5QC94]	40S ribosomal S13		RpS13	AAEL020690	2.50538	2.29299	unspecified product	L-carnitine dehydratase alpha-methylacyl- racemase			AAEL001020	-1.28792	anterior fat body protein	regucalcin-like isoform X1
								AAEL003590	-1.26956	-1.48019	unspecified product	uncharacterized transmembrane DDB_G0290641			AAEL020844	4.95044	5.56943					AAEL001022	-2.88759	anterior fat body protein	regucalcin-like isoform X2
								AAEL013154	-1.87501	-2.64657	unspecified product	zinc finger weckle-like			AAEL020986	-6.72865	-6.53357					AAEL003182	-1.27524	Serine Protease Inhibitor (serpin) homologue - unlikely to be inhibitory.	serpin 7 inhibitory serine protease partial		SRPN26
								AAEL013240	-1.43497	-1.30834	unspecified product	UDP-N-acetylglucosamine transferase subunit ALG13 homolog			AAEL020997	-4.98488	-5.43253					AAEL003194	-1.76406	xaa-pro aminopeptidase	xaa-Pro aminopeptidase
								AAEL003669	-1.60705	-1.51329	Histone H2A [Source:UniProtKB/TrEMBL;Acc:Q17ER3]	histone H2A			AAEL021196	1.15419	1.09882	unspecified product	uncharacterized protein LOC110675836			AAEL001082	-1.97601	unspecified product	myofilin isoform b
								AAEL013462	-1.67132	-1.53005	unspecified product	uncharacterized protein LOC5577982			AAEL021230	-1.5696	-1.97542	unspecified product	takeout-like			AAEL003213	-2.19394	unspecified product	guanine deaminase
								AAEL003685	-2.82282	-2.3626	Histone H3 [Source:UniProtKB/TrEMBL;Acc:Q16N56]	histone H3			AAEL021302	1.5704	1.3375	unspecified product	helicase MOV-10			AAEL001091	-1.49054	Malic enzyme [Source:UniProtKB/TrEMBL;Acc:A0A1S4EXR8]	NADP-dependent malic enzyme
								AAEL013484	-1.50357	-1.14143	unspecified product	uncharacterized protein LOC5578050			AAEL021375	-1.38631	-1.34683	unspecified product	myrosinase 1-like			AAEL003216	-4.37294	unspecified product	endocuticle structural glyco bd-2	CUT
								AAEL003689	-3.30077	-2.08412	Histone H4 [Source:UniProtKB/TrEMBL;Acc:Q16IE4]	histone H4			AAEL021394	1.00789	1.28995	unspecified product	AT-rich interactive domain-containing 4B isoform X3			AAEL001128	-2.23858	AMP dependent coa ligase	probable 4-coumarate-- ligase 1
								AAEL013625	-1.27602	-1.2614	40S ribosomal protein S5 [Source:UniProtKB/TrEMBL;Acc:Q1HRT9]	40S ribosomal S5		RpS5	AAEL021861	-1.9202	-2.65084	unspecified product	probable cytochrome P450 28a5	CYP	CYP4C2-like	AAEL003235	-3.36011	unspecified product	larval cuticle LCP-30	CUT
								AAEL003738	-1.09797	-1.09796	unspecified product	uncharacterized protein LOC5578870			AAEL022046	1.03995	1.61143	unspecified product	unconventional myosin-IXa isoform X1			AAEL001168	-1.61312	unspecified product	grainyhead-like isoform X1
								AAEL013715	-5.73738	-4.72724	trypsin	trypsin 5G1-like			AAEL022536	-6.27982	-3.83128	unspecified product	f-box lrr			AAEL003255	-3.01874	unspecified product	exocyst complex component 5-like
								AAEL003857	-6.0067	-3.93551	INVERT_DEFENSINS domain-containing protein [Source:UniProtKB/TrEMBL;Acc:A0A1S4F676]	defensin A			AAEL023159	1.1147	1.28772	unspecified product	stromal interaction molecule homolog isoform X1			AAEL001184	-1.74636	unspecified product	uncharacterized protein LOC5568837 isoform X2
								AAEL003889	-1.56085	-1.47511	Gram-Negative Binding Protein (GNBP) or Beta-1 3-Glucan Binding Protein (BGBP).	GNBP-B1		GNBPB1	AAEL023884	1.5062	2.6904	unspecified product	dynein heavy chain axonemal			AAEL001233	-3.12422	Clip-Domain Serine Protease family E. Protease homologue.	transmembrane protease serine 9-like		CLIPE9
								AAEL013844	-1.57115	-1.38355	diazepam binding inhibitor, putative	acyl- -binding			AAEL024358	-1.45881	-2.19709	Membrane trafficking protein emp24/gp25/p24 family member [Source:UniProtKB/TrEMBL;Acc:Q1HQL7]	transmembrane emp24 domain-containing 7			AAEL003262	-3.72364	leucine-rich transmembrane protein	artichoke
								AAEL003899	-1.7894	-1.1576	sugar transporter	facilitated trehalose transporter Tret1-like			AAEL024441	1.77065	1.85795	unspecified product	transcription initiation factor TFIID subunit 3-like			AAEL001293	-2.00438	unspecified product	cellular retinaldehyde-binding
								AAEL003908	-1.20312	-1.07559	nuclear pore complex protein nup107	nuclear pore complex Nup107			AAEL024784	1.79585	1.73815	unspecified product	chymotrypsin-like elastase family member 2A			AAEL001295	-2.09638	unspecified product	circadian clock-controlled daywake-like
								AAEL013989	-1.19027	-1.20554	protein translocation complex beta subunit, putative	transport Sec61 subunit beta			AAEL024828	-7.94806	-5.85636	unspecified product	adult cuticle 1-like	CUT		AAEL003272	-5.71885	pupal cuticle protein 78E, putative	endocuticle structural glyco bd-8-like	CUT
								AAEL004313	-2.16629	-1.50433	fk506-binding protein	FK506-binding 2			AAEL025097	1.53552	1.73067	unspecified product	uncharacterized protein LOC110674216			AAEL001299	-1.40478	unspecified product	patched domain-containing 3
								AAEL004335	-1.9374	-1.33852	secreted ferritin G subunit precursor, putative	soma ferritin			AAEL025133	1.30519	1.4281	unspecified product	PAN2-PAN3 deadenylation complex subunit PAN3			AAEL001319	-7.86823	unspecified product	cuticle -like	CUT
								AAEL004384	-1.3319	-1.17186	unspecified product	uncharacterized protein LOC5564638			AAEL025473	1.34107	1.75486	unspecified product	synaptotagmin-14 isoform X2			AAEL001437	-5.81137	unspecified product	uncharacterized protein LOC5570536 isoform X1
								AAEL014554	-2.03289	-1.49264	unspecified product	zinc finger 85			AAEL026057	-3.00848	-1.08329	unspecified product	circadian clock-controlled daywake			AAEL003331	-3.12761	unspecified product	chaoptin
								AAEL014908	-2.12978	-1.69624	unspecified product	large subunit GTPase 1 homolog			AAEL026093	-6.3228	-2.60196	unspecified product	keratin-associated 19-2-like			AAEL003419	-4.78737	unspecified product	chitin deacetylase 1	CUT
								AAEL004555	-4.87683	-3.20059	unspecified product	uncharacterized protein LOC5565038			AAEL026110	1.42856	1.30789	unspecified product	AAEL007123- partial			AAEL001446	-1.26605	testis-specific protein pbs13 (t-complex 11 )	T-complex 11 1 isoform X1
								AAEL004568	-2.45273	-2.01802	ADP-ribosylation factor, arf	ADP-ribosylation factor 3			AAEL026114	1.55717	1.05852	unspecified product	mediator of RNA polymerase II transcription subunit 12 isoform X1			AAEL001493	-1.15606	unspecified product	laminin subunit alpha-1 isoform X1
								AAEL015136	-3.61756	-4.09197	Niemann-Pick Type C-2, putative	NPC intracellular cholesterol transporter 2-like			AAEL026304	-6.73355	-4.22826	unspecified product	adult cuticle 1-like	CUT		AAEL003425	-4.8621	unspecified product	chitin deacetylase 1 isoform X1	CUT
								AAEL004603	-3.39482	-2.71002	signal peptidase 12kDa subunit, putative	signal peptidase complex subunit 1			AAEL026344	1.64115	1.71552	unspecified product	glucose dehydrogenase [ quinone]-like			AAEL001494	-4.22834	unspecified product	eukaryotic translation initiation factor 4 gamma- partial
								AAEL004613	-1.87759	-1.75735	phenylalanyl-tRNA synthetase beta chain	phenylalanine--tRNA ligase beta subunit			AAEL026353	1.87389	2.62182					AAEL001517	-1.16806	carboxylesterase	esterase B1-like	COE
								AAEL004761	-2.32299	-1.61198	serine/threonine-protein kinase MAK	probable serine threonine- kinase DDB_G0268078			AAEL026634	1.31023	1.96669	unspecified product	ras GTPase-activating -binding 1			AAEL001570	-2.07059	unspecified product	AAEL001570- partial
								AAEL015458	-2.00624	-3.46656	transferrin	transferrin precursor		Tf1	AAEL026731	-1.8819	-1.49945	unspecified product	scoloptoxin SSD14-like			AAEL003426	-1.7377	Sodium-dependent phosphate transporter [Source:UniProtKB/TrEMBL;Acc:A0A1S4F4Y8]	sialin
								AAEL004836	-2.25799	-2.06059	Sialin, Sodium/sialic acid cotransporter, putative	sialin-like			AAEL026896	1.81187	2.02534					AAEL001593	-1.64692	glycerol-3-phosphate dehydrogenase	glycerol-3-phosphate dehydrogenase [NAD(+)] cytoplasmic isoform X1
								AAEL004960	-2.60983	-1.61394	unspecified product	uncharacterized protein LOC5565732			AAEL026960	1.38023	1.82164	unspecified product	uncharacterized membrane DDB_G0293934-like			AAEL001607	-2.52462	galactose-1-phosphate uridylyltransferase	probable galactose-1-phosphate uridylyltransferase
								AAEL005061	-1.54318	-1.72048	sec10	exocyst complex component 5			AAEL027002	1.05673	1.22824	unspecified product	guanine nucleotide-releasing factor 2 isoform X5			AAEL001627	-1.46816	udp-n-acteylglucosamine pyrophosphorylase	UDP-N-acetylhexosamine pyrophosphorylase
								AAEL015533	-1.31659	-1.03677	unspecified product	coagulation factor XI			AAEL027069	-2.26741	-1.47272	unspecified product	uncharacterized protein LOC5564154 isoform X1			AAEL003430	-3.86454	unspecified product	regulator of microtubule dynamics 1-like
								AAEL017317	-1.99209	-1.50798	unspecified product	DNA-directed RNA polymerases and III subunit RPABC4			AAEL027311	-9.59848	-5.8116	unspecified product	cuticle -like	CUT		AAEL003474	-2.43343	unspecified product	methyltransferase 22 isoform X1
								AAEL005451	-1.22364	-1.00756	60S ribosomal protein L38 [Source:UniProtKB/Swiss-Prot;Acc:Q1HRT4]	60S ribosomal L38		RpL38	AAEL027329	7.72139	8.09718					AAEL001639	-1.73714	unspecified product	AGAP007831- partial
								AAEL005732	-1.45128	-2.45007	acyl-coa dehydrogenase	short-chain specific acyl- mitochondrial-like			AAEL027832	1.2339	1.24163	unspecified product	nascent polypeptide-associated complex subunit muscle-specific form-like			AAEL001649	-1.22899	leucine aminopeptidase	probable aminopeptidase NPEPL1
								AAEL017421	-1.422	-1.46168	unspecified product	nucleolar 56			AAEL027970	-3.27077	-1.72232					AAEL003476	-1.77372	calpain-c	calpain-C
								AAEL005777	-4.12572	-1.88496	unspecified product	hemingway isoform X1			AAEL028730	3.71725	3.75748					AAEL001671	-2.89943	unspecified product	mucin-5AC-like isoform X2
								AAEL006009	-1.99945	-2.20906	unspecified product	histidine methyltransferase 1 homolog			AAEL028907	4.90558	5.91487					AAEL001673	-1.91993	actin	muscle
								AAEL019674	1.22224	1.64649	unspecified product	still isoform SIF type 1 isoform X1										AAEL012886	-1.53939	Carboxylic ester hydrolase (Fragment) [Source:UniProtKB/TrEMBL;Acc:Q16KS8]	venom carboxylesterase-6	COE
								AAEL022052	-4.38933	-6.77643	unspecified product	uncharacterized protein LOC110675182										AAEL004292	-9.61354	unspecified product	cuticle 1	CUT
								AAEL023702	-2.36042	-1.11824												AAEL004674	-3.58965	pupal cuticle protein 78E, putative	pupal cuticle Edg-78E-like	CUT
								AAEL024365	-4.98271	-1.74823												AAEL004897	-4.22848	brain chitinase and chia	probable chitinase 10	CUT
								AAEL027353	-3.69871	-2.53124												AAEL005530	-3.27444	unspecified product	chitin deacetylase 1	CUT
								AAEL004768	1.32202	1.39543	unspecified product	metallo-beta-lactamase domain-containing 1										AAEL008285	-4.76829	pupal cuticle protein, putative	cuticle -like	CUT
								AAEL004819	1.23739	1.36683	unspecified product	uncharacterized protein LOC5565485										AAEL008289	-2.486	pupal cuticle protein 78E, putative	cuticle -like	CUT
								AAEL005978	1.10767	1.41969	unspecified product	AGAP005713- partial										AAEL008764	-3.42159	cuticle protein, putative	pro-resilin	CUT
								AAEL007747	4.75608	4.37136	unspecified product	pre-mRNA-processing factor 39										AAEL009484	-6.48397	unspecified product	pupal cuticle 36	CUT
								AAEL009062	1.3031	1.48477	unspecified product	voltage-dependent calcium channel subunit alpha-2 delta-4 isoform X1										AAEL010134	-7.06724	Pupal cuticle protein, putative [Source:UniProtKB/TrEMBL;Acc:A0A1S4G2T5]	cuticle -like	CUT
								AAEL011390	1.82981	1.76583	mitochondrial ribosomal protein, L9, putative	39S ribosomal mitochondrial		mRPL9								AAEL011068	-8.94869	unspecified product	cuticle 67-like	CUT
								AAEL014258	1.2222	1.33443	monocarboxylate transporter	monocarboxylate transporter										AAEL011444	-7.20912	pupal cuticle protein, putative	flexible cuticle 12-like	CUT
								AAEL014493	1.06586	1.72783	aldehyde oxidase	xanthine dehydrogenase										AAEL011458	-8.18224	unspecified product	cuticle -like	CUT
								AAEL015180	1.39481	2.12523	smooth muscle caldesmon, putative	diacylglycerol lipase-alpha isoform X1										AAEL011504	-7.55403	pupal cuticle protein, putative	cuticle 8	CUT
								AAEL018685	4.67668	6.32189	cytochrome b	cytochrome b		CYTB								AAEL012268	-4.65124	brain chitinase and chia	probable chitinase 10	CUT
								AAEL019452	1.79096	1.88047	unspecified product	regulator of G- signaling 17										AAEL012370	-3.00536	Brain chitinase and chia [Source:UniProtKB/TrEMBL;Acc:A0A1S4FVX1]	probable chitinase 2	CUT
								AAEL019818	1.47042	1.60425	unspecified product	serine threonine- phosphatase 6 regulatory ankyrin repeat subunit B isoform X2										AAEL013511	-5.23954	unspecified product	cuticle -like	CUT
								AAEL019820	1.55078	1.37989	unspecified product	beta-1-syntrophin										AAEL013513	-2.42996	unspecified product	endocuticle structural glyco ABD-5-like	CUT
								AAEL019821	1.75442	1.83542	unspecified product	probable G- coupled receptor										AAEL013515	-2.56492	pupal cuticle protein, putative	flexible cuticle 12-like	CUT
								AAEL019838	1.54931	1.8749	unspecified product	ras-specific guanine nucleotide-releasing factor 2-like isoform X1										AAEL013517	-1.91741	pupal cuticle protein 78E, putative	endocuticle structural glyco ABD-5-like	CUT
								AAEL020028	1.44185	2.60184	unspecified product	hormone receptor 4-like										AAEL014419	-4.14879	unspecified product	cuticle -like	CUT
								AAEL021679	1.50253	1.14982	unspecified product	sickie isoform X4										AAEL015119	-4.97764	cuticle protein, putative	histidine-rich PFHRP-II	CUT
								AAEL022530	3.48894	3.94935	unspecified product	integral membrane GPR180-like										AAEL017262	-3.32532	unspecified product	larval cuticle A2B	CUT
								AAEL022882	4.08141	3.76724	unspecified product	dynein heavy chain axonemal										AAEL017402	-7.02136	unspecified product	adult cuticle 1-like	CUT
								AAEL023099	2.20268	2.21015												AAEL017500	-3.72743	unspecified product	cuticle -like	CUT
								AAEL027699	1.39135	1.45672	unspecified product	transmembrane 132E-like										AAEL021930	-6.71455	unspecified product	adult cuticle 1-like	CUT
								AAEL027925	1.07635	2.01393	unspecified product	insulin-like growth factor 2 mRNA-binding 1 isoform X3										AAEL022261	-5.39286	unspecified product	cuticle 21-like isoform X2	CUT
								AAEL028153	2.26682	2.40591												AAEL022665	-9.23262	unspecified product	cuticle -like	CUT
																						AAEL024421	-4.71475	unspecified product	cuticle -like	CUT
																						AAEL025608	-6.61995	Putative cuticle protein [Source:UniProtKB/TrEMBL;Acc:A0A0P6IXJ4]	adult cuticle 1-like	CUT
																						AAEL029005	-4.93307	unspecified product	cuticle -like	CUT
								AAEL006947	1.14685	1.11925	GPCR Neurokinin/Tachykinin Family	tachykinin-like peptides receptor 99D isoform X1		GPRTAK2								AAEL009124	-1.2143	cytochrome P450	probable cytochrome P450 6a14	CYP	CYP6N12
								AAEL007034	1.3334	1.24485	unspecified product	J domain-containing										AAEL009132	-2.17515	cytochrome P450	cytochrome P450 6a8-like	CYP	CYP6Y3
								AAEL019573	1.37977	2.28843	unspecified product	hemicentin-1-like isoform X1										AAEL012761	-2.57851	cytochrome P450	cytochrome P450 4c21-like	CYP	CYP325T2
								AAEL019608	1.46441	1.75423	G-protein coupled receptor [Source:UniProtKB/TrEMBL;Acc:A0A411JKB1]	sex peptide receptor										AAEL012762	-3.33994	cytochrome P450	cytochrome P450 4C1-like	CYP	CYP325N2
								AAEL019618	1.58181	1.11557	unspecified product	titin isoform X19										AAEL012769	-8.49453	cytochrome P450	probable cytochrome P450 313a4	CYP	CYP325M2
								AAEL019638	1.57765	1.44247	unspecified product	venom dipeptidyl peptidase 4-like isoform X3										AAEL012770	-1.81617	cytochrome P450	cytochrome P450 4C1-like	CYP	CYP325N1
								AAEL024756	2.5794	2.35547	unspecified product	zinc finger 135 isoform X3										AAEL019603	-1.53777	unspecified product	probable cytochrome P450 9f2	CYP	CYP9F2?
																						AAEL026706	-2.22349	unspecified product	probable cytochrome P450 305a1	CYP	CYP305A1?
																						AAEL007010	2.86603	cytochrome P450	probable cytochrome P450 28a5	CYP	CYP6AG4
																						AAEL009117	1.5222	cytochrome P450	probable cytochrome P450 6a14	CYP	CYP6M5
								AAEL021781	-4.14254	-5.39799												AAEL004229	-1.89326	glutathione transferase	glutathione S-transferase theta-1	GST	GSTT4
								AAEL017986	1.43126	2.33987	unspecified product	isoform partial										AAEL011741	-2.19861	glutathione transferase	glutathione S-transferase isoform X1	GST	GSTS1
								AAEL022578	-1.24666	-1.17164	Clip-domain serine protease [Source:UniProtKB/TrEMBL;Acc:Q1HQI3]	clip-domain serine protease										AAEL004353	-3.29296	unspecified product	salivary mucin	SGP
								AAEL005575	1.5364	1.4768	transient receptor potential channel 4,	transient-receptor-potential										AAEL008619	-1.02306	unspecified product	trypsin-like salivary secreted	SGP
								AAEL006014	3.33478	2.3743	heme peroxidase	peroxidase		HPX1								AAEL008766	-2.06464	unspecified product	proline rich salivary secreted peptide	SGP
								AAEL027131	1.2827	1.2018	unspecified product	homeobox Hox-A3 isoform X1										AAEL021785	-5.1513	unspecified product	salivary glue Sgs-3 isoform X1	SGP
																						AAEL025319	-1.40247	unspecified product	62 kDa salivary secreted	SGP
																						AAEL027447	-1.27993	unspecified product	salivary 16	SGP
								AAEL019718	-6.34242	-3.76239	unspecified product	cytochrome c oxidase subunit mitochondrial										AAEL003527	-1.50184	unspecified product	SET and MYND domain-containing 4
								AAEL019857	-1.30052	-2.45518	unspecified product	AAEL014436- partial										AAEL003568	-2.0146	threonine dehydratase/deaminase	L-threonine ammonia-lyase
								AAEL019870	-2.1649	-2.34779	unspecified product	27 kDa glyco -like										AAEL003618	-1.45729	sodium/chloride dependent amino acid transporter	sodium-dependent nutrient amino acid transporter 1-like isoform X2
								AAEL019884	-1.62352	-1.39657	unspecified product	uncharacterized protein LOC110675577 isoform X1										AAEL003674	-2.68351	MYND-type domain-containing protein [Source:UniProtKB/TrEMBL;Acc:A0A1S4F5C5]	histone-lysine N-methyltransferase SMYD3
								AAEL019996	-2.12878	-3.40249	unspecified product	probable truncated 34 kDa family member										AAEL003746	-1.48776	4-Hydroxybutyrate CoA-transferase, putative [Source:UniProtKB/TrEMBL;Acc:Q0IG02]	4-hydroxybutyrate coenzyme A transferase
								AAEL020519	-1.96029	-2.01121	Hypothetical conserved protein [Source:UniProtKB/TrEMBL;Acc:Q1HQS8]	Mpv17										AAEL003888	-2.82847	ubiquitin	polyubiquitin
								AAEL020619	-1.88319	-1.93498	unspecified product	facilitated trehalose transporter Tret1-like										AAEL003977	-2.2206	elongase, putative	elongation of very long chain fatty acids 4-like
								AAEL020626	-3.84934	-4.75361												AAEL004002	-1.43949	glucose dehydrogenase	glucose dehydrogenase [ quinone]
								AAEL020740	-3.35357	-1.55866												AAEL004003	-2.55951	glucose dehydrogenase	glucose dehydrogenase [ quinone]
								AAEL021088	-4.00172	-3.90167	unspecified product	uncharacterized protein LOC110677020										AAEL004042	-2.01613	Glucosamine 6-phosphate N-acetyltransferase [Source:UniProtKB/TrEMBL;Acc:Q5Q126]	probable glucosamine 6-phosphate N-acetyltransferase
								AAEL021101	-3.07064	-4.95674	unspecified product	transcription factor Adf-1-like										AAEL004114	-3.06056	UNC93A protein, putative	UNC93
								AAEL021140	-1.54227	-2.54531	unspecified product	reverse transcriptase partial										AAEL004118	-1.74275	aldo-keto reductase	1,5-anhydro-D-fructose reductase-like
								AAEL021232	-1.62056	-2.00458	unspecified product	UDP-N-acetylglucosamine--dolichyl-phosphate N-acetylglucosaminephosphotransferase										AAEL004137	-2.05612	acyl-coa dehydrogenase	short-chain specific acyl- mitochondrial
								AAEL021303	-1.42681	-1.40633	unspecified product	transcription factor grauzone										AAEL004212	-2.76148	unspecified product	leucine-rich repeat-containing 20 isoform X1
								AAEL021571	-2.17617	-4.22669	unspecified product	transcription factor Adf-1-like										AAEL004213	-2.08029	monocarboxylate transporter	monocarboxylate transporter 7
								AAEL021600	-1.27632	-1.08958	unspecified product	dolichyl-diphosphooligosaccharide-- glycosyltransferase subunit 4										AAEL004221	-1.02383	glycogen synthase	glycogen [starch] synthase
								AAEL021895	-3.66096	-3.51145												AAEL004242	-1.24287	juvenile hormone-inducible protein, putative	isoform A
								AAEL021979	-1.53577	-1.78748												AAEL004249	-3.4714	unspecified product	flightin isoform X1
								AAEL022078	-1.24635	-1.87623	unspecified product	uncharacterized protein LOC110681180 isoform X2										AAEL004294	-1.89649	dihydrolipoamide acetyltransferase component of pyruvate dehydrogenase	dihydrolipoyllysine-residue acetyltransferase component of pyruvate dehydrogenase mitochondrial isoform X1
								AAEL022334	-3.83107	-1.31432												AAEL004297	-2.04291	ATP-citrate synthase	ATP-citrate synthase isoform X1
								AAEL022415	-2.15735	-1.75693												AAEL004319	-1.1317	epidermal growth factor receptor	epidermal growth factor receptor isoform X1
								AAEL022475	-5.19961	-2.37853	unspecified product	uncharacterized protein LOC110676897										AAEL004338	-1.89059	pyruvate dehydrogenase	pyruvate dehydrogenase E1 component subunit mitochondrial
								AAEL022772	-2.36834	-4.10174												AAEL004440	-1.14493	tubulin-specific chaperone e	tubulin-specific chaperone cofactor E
								AAEL022809	-2.74249	-2.00868												AAEL004457	-1.56694	cytochrome c	cytochrome c-2
								AAEL023034	-4.83719	-5.60022	unspecified product	Pogo transposable element with KRAB domain										AAEL004466	-1.69894	leucine-rich immune protein (Coil-less)	toll-like receptor 7		LRIM23
								AAEL023125	-1.33772	-1.11559	unspecified product	uncharacterized protein LOC5572392										AAEL004515	-1.68279	unspecified product	uncharacterized protein LOC5564977
								AAEL023309	-3.23253	-1.6612	unspecified product	meiosis-specific nuclear structural 1-like										AAEL004521	-1.47755	unspecified product	AGAP008640- partial
								AAEL023534	-1.23562	-1.14121	unspecified product	methyltransferase 25										AAEL004564	-6.46351	unspecified product	AAEL004564- partial
								AAEL023588	-3.60813	-3.21649	unspecified product	SET and MYND domain-containing 4										AAEL004591	-1.31147	unspecified product	serine-rich adhesin for platelets-like
								AAEL023664	-1.64278	-1.1369												AAEL004653	-1.07301	elongation factor SIII p15 subunit, putative	elongin-C
								AAEL023798	-2.08768	-2.51568	unspecified product	leucine rich										AAEL004680	-1.55665	nuclear lamin L1 alpha, putative	CAP-Gly domain-containing linker 1 isoform X3
								AAEL023984	-3.18326	-2.84977												AAEL004728	-2.58428	5-methyltetrahydrofolate:homocysteine methyltransferase [Source:UniProtKB/TrEMBL;Acc:Q17C46]	homocysteine S-methyltransferase 1-like
								AAEL024063	-2.05904	-3.73932	unspecified product	immediate early response 3-interacting 1										AAEL004805	-1.57237	potassium-dependent sodium-calcium exchanger, putative	sodium potassium calcium exchanger 3-like
								AAEL024264	-1.08151	-1.60411	unspecified product	major facilitator superfamily domain-containing 10										AAEL004862	-1.34878	unspecified product	mucin-17
								AAEL024574	-7.56967	-6.2036	Histone H2A [Source:UniProtKB/TrEMBL;Acc:Q173V2]	histone H2A										AAEL004919	-1.80106	unspecified product	AGAP010205- partial
								AAEL024586	-7.50968	-3.97147												AAEL004987	-1.78989	unspecified product	beta-carotene-binding isoform X3
								AAEL025189	-1.16523	-2.08499												AAEL004988	-2.29317	Phosphoglycerate kinase [Source:UniProtKB/TrEMBL;Acc:Q8WQL0]	phosphoglycerate kinase		Pgk
								AAEL025296	-2.29017	-2.43629												AAEL005160	-1.38464	sulphate transporter	sodium-independent sulfate anion transporter-like
								AAEL025334	-1.87717	-3.23119	unspecified product	CD109 antigen-like										AAEL005187	-1.25188	laminin gamma 1 chain	laminin subunit gamma-1
								AAEL025667	-1.54319	-1.49667	unspecified product	SET and MYND domain-containing 4										AAEL005188	-4.25932	alpha-galactosidase/alpha-n-acetylgalactosaminidase	alpha-N-acetylgalactosaminidase
								AAEL025699	-2.15436	-3.44874	unspecified product	uncharacterized protein LOC110674325										AAEL005218	-1.49876	unspecified product	TPA_exp: septate junction sinuous
								AAEL025755	-2.98597	-1.70162	unspecified product	tRNA-specific adenosine deaminase 2										AAEL005224	-1.56446	unspecified product	transmembrane 216
								AAEL025761	-4.33995	-4.42687	unspecified product	uncharacterized protein LOC110676822 isoform X2										AAEL005228	-1.22044	unspecified product	TPA_exp: septate junction megatrachea
								AAEL025874	-1.24722	-1.01493	unspecified product	claspin										AAEL005237	-1.0634	unspecified product	transmembrane 182-like
								AAEL026329	-7.68906	-5.49715												AAEL005375	-1.66854	glucosyl/glucuronosyl transferases	UDP-glucosyltransferase 2
								AAEL026460	-2.81878	-1.47894	Histone H3 [Source:UniProtKB/TrEMBL;Acc:Q16N56]	histone H3										AAEL005386	-1.76241	collagen alpha chain, anopheles	collagen alpha-1(XI) chain-like
								AAEL026744	-2.16698	-1.58023	unspecified product	caspase-7										AAEL005407	-1.10617	annexin x	annexin B10-like
								AAEL026761	-2.29902	-2.29655												AAEL005412	-1.77632	annexin x	annexin B10-like
								AAEL026777	-3.28381	-1.62077												AAEL005422	-1.17231	pyrroline-5-carboxylate dehydrogenase	delta-1-pyrroline-5-carboxylate mitochondrial
								AAEL026953	-4.40534	-4.21412	unspecified product	uncharacterized protein LOC110679859										AAEL005464	-1.3702	unspecified product	serine-rich adhesin for platelets-like
								AAEL027008	-1.78974	-1.27613	unspecified product	diphthine--ammonia ligase-like										AAEL005508	-1.39701	NADH-ubiquinone oxidoreductase 24 kda subunit	NADH dehydrogenase [ubiquinone] flavo mitochondrial
								AAEL027969	-8.17548	-7.27488	Histone H2A [Source:UniProtKB/TrEMBL;Acc:Q173V2]	histone H2A										AAEL005604	-2.84567	trypsin-epsilon, putative	trypsin beta-like
								AAEL027984	-6.43205	-3.07377	unspecified product	transmembrane protease serine 9-like isoform X1										AAEL005617	-1.40401	UTP-glucose-1-phosphate uridylyltransferase 2	UTP--glucose-1-phosphate uridylyltransferase isoform X1
								AAEL028043	-1.99821	-2.84435	60S ribosomal protein L28, putative [Source:UniProtKB/TrEMBL;Acc:Q1HRJ1]	60S ribosomal L28										AAEL005625	-4.19644	long wavelength sensitive opsin	opsin-1-like		GPROP5
								AAEL028100	-1.25409	-1.07395	unspecified product	zinc finger Xfin-like										AAEL005738	-1.09397	yellow protein precursor	yellow
								AAEL028175	-2.9834	-5.93746	unspecified product	fibrinogen A										AAEL005753	-1.41441	serine protease	serine protease snake-like
								AAEL029047	-4.66766	-2.56079	cecropin	CEC-A		CECN								AAEL005768	-1.7834	unspecified product	uncharacterized protein LOC5567040
								AAEL009782	1.79774	2.11134	brain chitinase and chia	chitinase 3	CUT									AAEL005772	-2.79353	odorant binding protein OBP22	general odorant-binding 99a		OBP22
								AAEL006805	1.19649	1.74357	cytochrome P450	probable cytochrome P450 9f2	CYP	CYP9J2								AAEL005931	-1.66345	6-phosphogluconate dehydrogenase	6-phosphogluconate decarboxylating
								AAEL014605	1.15838	1.27874	cytochrome P450	probable cytochrome P450 9f2	CYP	CYP9J9								AAEL005961	-3.78662	actin	indirect flight muscle
								AAEL014614	1.67843	1.27972	cytochrome P450	probable cytochrome P450 9f2	CYP	CYP9F2?								AAEL005964	-3.58783	actin	indirect flight muscle
								AAEL014618	1.53811	1.704	cytochrome P450	probable cytochrome P450 9f2	CYP	CYP9F2?								AAEL005969	-5.29334	phospholipase b, plb1	phospholipase membrane-associated-like
								AAEL028635	1.99075	2.23784	unspecified product	probable cytochrome P450 9f2	CYP	CYP9F2?								AAEL005979	-1.38881	Class B Scavenger Receptor (CD36 domain).	lysosome membrane 2		SCRB3
								AAEL006424	5.47725	5.6624	37 kDa salivary gland allergen Aed a 2 Precursor (Protein D7)(Allergen Aed a 2)	D7 long partial	SGP	D7								AAEL005980	-2.97479	unspecified product	LHFPL tetraspan subfamily member 3
								AAEL000166	1.20791	1.20697	unspecified product	cell wall DAN4-like isoform X1										AAEL005997	-1.37467	allergen, putative	probable fatty acid-binding
								AAEL000239	1.52062	1.75171	clathrin coat assembly protein	stoned-B										AAEL006207	-2.50672	unspecified product	uncharacterized protein LOC5567606
								AAEL000243	1.0846	1.01686	leucine-rich transmembrane protein	chaoptin										AAEL006253	-1.19861	unspecified product	transmembrane protease serine 9-like isoform X2
								AAEL000251	1.65343	1.58049	unspecified product	stoned-A										AAEL006339	-3.232	peptidylglycine alpha-amidating monooxygenase COOH-terminal interactor protein-1	ras association domain-containing 10
								AAEL000266	1.8295	1.91762	GPCR Orphan/Putative Class A Family	G- coupled receptor 52 isoform X1		GPRNNA21								AAEL006442	-3.22023	unspecified product	histone-lysine N-methyltransferase MECOM-like
								AAEL000288	1.25018	1.45669	unspecified product	FAM133A isoform X1										AAEL006496	-2.30859	steroid dehydrogenase	inactive hydroxysteroid dehydrogenase 1
								AAEL000362	1.22487	1.25238	unspecified product	muscle M-line assembly unc-89 isoform X1										AAEL006526	-1.47228	neurotransmitter gated ion channel	acetylcholine receptor subunit alpha-like 1
								AAEL000405	1.22302	1.07882	odd Oz protein	teneurin-m isoform X6										AAEL006534	-1.85851	protocadherin	cadherin-related tumor suppressor
								AAEL000474	1.58407	1.30106	unspecified product	major facilitator superfamily domain-containing 6										AAEL006568	-3.4587	serine protease	CLIP domain-containing serine protease 2-like
								AAEL000504	1.20842	1.8918	unspecified product	uncharacterized protein LOC5578483										AAEL006572	-1.72273	troponin C	troponin isoallergen Bla g -like isoform X2
								AAEL000596	1.55699	1.27491	myosin	neither inactivation nor afterpotential C										AAEL006575	-1.47706	Troponin C [Source:UniProtKB/TrEMBL;Acc:A0A1S4FDX1]	troponin isoallergen Bla g -like isoform X1
								AAEL000597	1.34743	1.36778	cadherin	neural-cadherin isoform X1										AAEL006682	-1.67255	unspecified product	uncharacterized protein LOC5564674 isoform X1
								AAEL000671	1.16879	1.21135	Toll-like receptor (TOLL6)	toll-like receptor 6		TOLL6								AAEL006707	-1.58407	unspecified product	leishmanolysin-like peptidase isoform X1
								AAEL000729	1.66863	1.77173	unspecified product	RNA-binding Musashi homolog Rbp6 isoform X1										AAEL006737	-2.08309	unspecified product	uncharacterized PE-PGRS family PE_PGRS54-like
								AAEL001046	1.13384	1.09737	phosphatase fragment	serine-rich adhesin for platelets isoform X1										AAEL006740	-1.63246	unspecified product	uncharacterized protein LOC5568318 isoform X2
								AAEL001076	1.14635	1.82745	lipase	Down syndrome cell adhesion molecule Dscam2 isoform X1										AAEL006797	-3.81348	F-box/leucine rich repeat protein	F-box LRR-repeat 7
								AAEL001127	1.65125	1.52382	defective proboscis extension response, putative	zwei Ig domain zig-8										AAEL006822	-1.09345	otopetrin	serine-rich adhesin for platelets isoform X3
								AAEL001139	1.71111	1.834	br serine/threonine-protein kinase	serine threonine- kinase BRSK2 isoform X1										AAEL006833	-1.19202	succinyl-CoA synthetase small subunit, putative	succinate-- ligase [ADP GDP-forming] subunit mitochondrial
								AAEL001231	1.63502	2.0483	MIND-MELD/ADAM	disintegrin and metallo ase domain-containing 12 isoform X8										AAEL006834	-1.61071	glutamate semialdehyde dehydrogenase	delta-1-pyrroline-5-carboxylate synthase
								AAEL001240	1.37316	2.20374	GPCR Orphan/Putative Class B Family	chaoptin		GPRNNB1								AAEL006835	-1.35755	transient receptor potential cation channel protein painless	transient receptor potential cation channel painless
								AAEL001433	1.05842	1.69028	fgf receptor activating protein	post-GPI attachment to s factor 2-like										AAEL006888	-4.85634	unspecified product	proteoglycan 4 isoform X2
								AAEL001536	1.46838	1.51504	homeobox protein abdominal-A, putative	ice-structuring glyco										AAEL006895	-1.7454	phosphofructokinase	ATP-dependent 6-phosphofructokinase isoform X3
								AAEL001744	1.06642	1.37051	jnk interacting protein (jip)	JNK-interacting 1										AAEL006918	-1.05454	unspecified product	FAM172 family homolog CG10038 isoform X2
								AAEL001894	1.24642	1.31218	kek1	isoform A										AAEL006928	-1.44083	dihydrolipoamide dehydrogenase	dihydrolipoyl mitochondrial
								AAEL001900	2.4758	1.81393	lactosylceramide 4-alpha-galactosyltransferase (alpha- 1,4-galactosyltransferase)	lactosylceramide 4-alpha-galactosyltransferase										AAEL006962	-1.41117	unspecified product	uncharacterized protein LOC5568624
								AAEL001925	1.06832	1.5868	unspecified product	DNA N6-methyl adenine demethylase isoform X2										AAEL006980	-2.302	lipase	phospholipase A1-like
								AAEL001985	2.11331	1.49592	protein serine/threonine kinase, putative	ejaculatory bulb-specific 3-like										AAEL007029	-1.52887	tropomodulin	tropomodulin isoform X1
								AAEL002070	1.16331	1.01018	unspecified product	myosin-2 heavy chain isoform X1										AAEL007033	-2.39473	pyrroline-5-carboxylate reductase	pyrroline-5-carboxylate reductase
								AAEL002088	1.54657	1.26755	sodium channel, auxiliary protein, putative	tipE										AAEL007088	-1.63544	ribitol kinase	FGGY carbohydrate kinase domain-containing
								AAEL002357	1.80295	2.20775	unspecified product	unc-13 homolog A isoform X2										AAEL007126	-1.26278	sugar transporter	facilitated trehalose transporter Tret1-2 homolog isoform X1
								AAEL002456	1.84226	2.15371	b-cell lymphoma/leukemia	B-cell lymphoma leukemia 11B isoform X1										AAEL007162	-1.18545	autophagy related gene	gamma-aminobutyric acid receptor-associated		APG8
								AAEL002547	1.25097	1.09818	dipeptidase	dipeptidase 2										AAEL007164	-1.91349	unspecified product	arrestin domain-containing 17
								AAEL002571	1.71776	1.41916	band 4.1-like protein 4A (NBL4 protein), putative	transcription initiation factor TFIID subunit 1 isoform X1										AAEL007218	-1.50726	unspecified product	fatty acyl- reductase wat isoform X1
								AAEL002642	2.10489	2.01658	tripartite motif protein trim9	E3 ubiquitin- ligase TRIM9 isoform X1										AAEL007226	-2.54048	nidogen	nidogen
								AAEL002724	1.15428	1.93445	munc13-4	BAI1-associated 3 isoform X1										AAEL007281	-3.99855	stretchin-mlck	muscle M-line assembly unc-89-like isoform X1
								AAEL002754	2.23039	1.33299	nephrin	irregular chiasm C-roughest -like										AAEL007302	-2.83735	unspecified product	O-acyltransferase like -like
								AAEL002876	1.37695	1.42749	unspecified product	cubilin isoform X1										AAEL007306	-1.77571	alpha-actinin	alpha- sarcomeric isoform X1
								AAEL002896	1.68916	2.15224	unspecified product	uncharacterized protein LOC5576462 isoform X3										AAEL007316	-1.31706	unspecified product	hillarin isoform X1
								AAEL003003	1.38232	1.43939	glutamate-gated chloride channel	glutamate-gated chloride channel isoform X10										AAEL007410	-1.77084	Inhibitor-2, putative	phosphatase inhibitor 2 isoform X1
								AAEL003026	1.25559	1.30706	regulator of g protein signaling	uncharacterized protein LOC5576890 isoform X1										AAEL007424	-2.3797	phospholipid scramblase, putative	phospholipid scramblase 1 isoform X2
								AAEL003047	1.68779	1.48729	netrin	netrin-B-like										AAEL007483	-5.49508	unspecified product	mediator of RNA polymerase II transcription subunit 26
								AAEL003111	1.90422	1.46729	tartan	leucine-rich repeat neuronal 3-like										AAEL007500	-2.03329	CRAL_TRIO_N domain-containing protein [Source:UniProtKB/TrEMBL;Acc:A0A1S4FGV5]	alpha-tocopherol transfer -like
								AAEL003115	1.65233	1.15262	tartan	nyctalopin-like										AAEL007526	-1.12442	electron transfer flavoprotein-ubiquinone oxidoreductase	electron transfer flavo -ubiquinone mitochondrial
								AAEL003128	2.05286	1.46456	unspecified product	amyloid -binding 2-like										AAEL007684	-3.16048	tektin, putative	tektin-4 isoform X1
								AAEL003165	5.41779	4.87173	low molecular weight protein-tyrosine-phosphatase	low molecular weight phosphotyrosine phosphatase 1-like										AAEL007707	-1.23373	malate dehydrogenase	malate cytoplasmic
								AAEL003806	1.53977	1.68134	unspecified product	hybrid signal transduction histidine kinase M										AAEL007874	-1.1964	unspecified product	lysophosphatidylserine lipase ABHD12 isoform X1
								AAEL003853	1.4478	1.36687	nephrin	nephrin isoform X2										AAEL007913	-1.76573	sulfotransferase (sult)	luciferin sulfotransferase-like
								AAEL003978	2.15995	1.52993	unspecified product	zinc finger 329										AAEL008006	-2.30303	3-hydroxyacyl-coa dehyrogenase	lambda-crystallin homolog
								AAEL003982	1.45623	2.14662	unspecified product	neural cell adhesion molecule 1-like isoform X1										AAEL008062	-1.84333	thrombospondin	cartilage oligomeric matrix
								AAEL004006	1.42116	1.92966	acetylcholine receptor protein alpha 1, 2, 3, 4 invertebrate	acetylcholine receptor subunit alpha-like 1										AAEL008066	-3.21433	trkB protein, putative	muscle M-line assembly unc-89 isoform X2
								AAEL004090	1.65397	3.10067	unspecified product	SERAC1 isoform X1										AAEL008069	-3.70545	notch	von Willebrand factor type EGF and pentraxin domain-containing 1 isoform X1
								AAEL004105	1.11868	1.12362	neuroglobin, putative	neuroglobin-like										AAEL008102	-2.52747	actin binding protein, putative	kelch 5 isoform X1
								AAEL004188	1.82978	1.37369	unspecified product	AAEL004188- partial										AAEL008125	-1.59212	Fatty acyl-CoA reductase [Source:UniProtKB/TrEMBL;Acc:Q16ZP3]	fatty acyl- reductase CG5065
								AAEL004478	1.12034	1.0901	unspecified product	T family of potassium channels 7										AAEL008166	-2.16616	malate dehydrogenase	malate mitochondrial
								AAEL004488	1.59857	1.23506	unspecified product	hybrid signal transduction histidine kinase E										AAEL008167	-1.86104	aspartate ammonia lyase	fumarate mitochondrial-like isoform X1
								AAEL004544	2.05111	1.8941	proteophosphoglycan, putative	synapsin										AAEL008227	-1.71598	short-chain dehydrogenase	retinol dehydrogenase 5
								AAEL004844	1.72902	1.63277	nervous wreck, putative	nervous wreck isoform X3										AAEL008386	-2.01506	ATP-binding cassette sub-family A member 3, putative	ATP-binding cassette sub-family A member 3-like
								AAEL005002	1.73872	1.40937	roundabout	roundabout homolog 2										AAEL008421	-2.54795	cadherin	cadherin-99C
								AAEL005014	1.20139	1.51013	transient receptor potential channel	transient receptor potential-gamma isoform X1										AAEL008450	-2.00206	unspecified product	E3 ubiquitin- ligase SIAH1A
								AAEL005076	1.58423	1.54665	alanyl aminopeptidase	endoplasmic reticulum aminopeptidase 2 isoform X2										AAEL008452	-1.24491	alpha-amylase	alpha-amylase A-like
								AAEL005238	1.05873	1.69554	mck1	glycogen synthase kinase-3 beta isoform X2										AAEL008478	-1.41186	unspecified product	27 kDa hemolymph -like
								AAEL005278	1.63227	2.18057	sodium- and chloride-dependent neurotransmitter transporter	sodium-dependent neutral amino acid transporter B(0)AT3 isoform X1										AAEL008485	-1.51999	unspecified product	27 kDa hemolymph -like
								AAEL005426	1.80068	1.32702	annexin x	annexin B10-like										AAEL008490	-1.32019	NADH dehydrogenase, putative	NADH dehydrogenase [ubiquinone] 1 beta subcomplex subunit 7
								AAEL005479	1.72497	2.1681	synaptogyrin,	synaptogyrin isoform X1										AAEL008514	-1.0571	ubiquitin conjugating enzyme E2, putative	ubiquitin-conjugating enzyme E2 W isoform X1
								AAEL005485	1.53846	1.28191	adamts-7	A disintegrin and metallo ase with thrombospondin motifs 7										AAEL008609	-1.23723	zinc carboxypeptidase	zinc carboxypeptidase-like
								AAEL005649	1.10874	1.18898	beat protein	AGAP009267- partial										AAEL008625	-1.18689	ABC transporter	ATP-binding cassette sub-family G member 1
								AAEL005656	4.57046	2.03287	myosin heavy chain, nonmuscle or smooth muscle	myosin heavy muscle-like										AAEL008635	-1.1396	ABC transporter	ATP-binding cassette sub-family G member 4
								AAEL005895	1.07367	1.14608	unspecified product	beta-amyloid isoform X1										AAEL008658	-1.19883	leucine-rich immune protein (TM)	toll-like receptor 3		LRIM16
								AAEL005952	1.69908	2.38878	GPCR Dopamine Family	octopamine receptor beta-3R-like isoform X1		GPRDOP5								AAEL008672	-1.04692	ABC transporter	ATP-binding cassette sub-family G member 1 isoform X1
								AAEL005977	1.34134	1.36566	chondroitin 4-sulfotransferase	carbohydrate sulfotransferase 11										AAEL008746	-4.60424	unspecified product	RNA polymerase II degradation factor 1
								AAEL006353	2.44408	1.70754	sulfotransferase (sult)	sulfotransferase family cytosolic 1B member 1-like										AAEL008773	-1.13024	laminin A chain, putative	laminin subunit alpha
								AAEL006394	1.25533	2.28561	unspecified product	AGAP011095- partial										AAEL008789	-1.69036	apolipophorin-III, putative	apolipophorin partial
								AAEL006522	1.66197	1.57261	turtle protein, isoform	turtle isoform X1										AAEL008815	-2.25144	unspecified product	fatty acyl- reductase 1-like
								AAEL006543	1.50474	2.22668	unspecified product	uncharacterized protein LOC5568118										AAEL008831	-3.08103	unspecified product	DNA ligase 1
								AAEL006809	1.05305	1.27507	voltage-gated ion channel	sodium leak channel non-selective										AAEL008837	-1.23192	ubiquitin-conjugating enzyme E2r	ubiquitin-conjugating enzyme E2 R2
								AAEL006825	1.21462	1.13237	unspecified product	integrator complex subunit 6 homolog										AAEL008844	-1.53437	calcium-binding protein, putative	sarcoplasmic calcium-binding 1
								AAEL006844	1.75046	2.21691	GPCR Octopamine/Tyramine Family	tyramine receptor 1		GPRTYR								AAEL008956	-1.78559	unspecified product	AMME syndrome candidate gene 1 -like
								AAEL006854	2.34876	2.10855	Niemann-Pick Type C-2, putative	NPC intracellular cholesterol transporter 2 homolog a										AAEL009029	-1.13207	aldehyde dehydrogenase	aldehyde mitochondrial		ALDH9029
								AAEL006872	1.76687	1.49117	calponin/transgelin	muscle-specific 20										AAEL009059	-1.2277	arp2/3 complex 16 kd subunit (P16-arc)	actin-related 2 3 complex subunit 5-C
								AAEL007104	1.50094	1.38293	voltage-gated potassium channel	potassium voltage-gated channel Shal isoform X1										AAEL009185	-2.05867	arginine or creatine kinase	arginine kinase isoform X1
								AAEL007114	1.31849	1.47057	unspecified product	pinocchio isoform X2										AAEL009192	-1.17695	Class A Scavenger Receptor (SRCR domain) with Serine Protease domain.	adhesive serine protease		SCRASP1
								AAEL007143	2.36229	2.66715	voltage-gated potassium channel	potassium voltage-gated channel Shaw-like isoform X1										AAEL009199	-1.38174	core 1 UDP-galactose:n-acetylgalactosamine-alpha-r beta 1,3- galactosyltransferase	glyco -N-acetylgalactosamine 3-beta-galactosyltransferase 1
								AAEL007372	1.11485	1.37191	GPCR GABA B Family	gamma-aminobutyric acid type B receptor subunit 1 isoform X1		GPRGBB1								AAEL009204	-4.88294	glucose dehydrogenase	glucose dehydrogenase [ quinone]-like
								AAEL007378	1.63065	1.2794	unspecified product	synaptic vesicle glyco 2B isoform X1										AAEL009295	-1.58172	lachesin	lachesin
								AAEL007646	1.06352	1.23015	unspecified product	FERM domain-containing 8 isoform X1										AAEL009298	-1.17269	2-Keto-3-deoxy-(6-phospho-)gluconate aldolase, putative	N-acetylneuraminate lyase A-like
								AAEL007664	1.95766	3.05322	nicotinic acetylcholine receptor subunit	neuronal acetylcholine receptor subunit alpha-7-like										AAEL009385	-3.0951	unspecified product	isoforms B C isoform X1
								AAEL007670	1.18893	1.16248	tiptop	tiptop isoform X1										AAEL009389	-1.47196	Transaldolase [Source:UniProtKB/TrEMBL;Acc:Q16VW8]	probable transaldolase
								AAEL007719	1.27612	1.52695	rhombotin	LIM homeobox Lhx6-like isoform X1										AAEL009481	-1.61864	unspecified product	probable E3 ubiquitin- ligase IRF2BPL
								AAEL007794	1.03262	1.59197	defective proboscis extension response	zwei Ig domain zig-8-like										AAEL009510	-2.96049	glucosamine-fructose-6-phosphate aminotransferase	glutamine--fructose-6-phosphate aminotransferase [isomerizing] 2-like
								AAEL007876	1.30075	1.42634	tyrosine protein kinase with ig domain	tyrosine- kinase-like otk										AAEL009580	-5.78141	unspecified product	obstructor-E-like
								AAEL007892	2.87835	2.78193	xaa-pro aminopeptidase	xaa-Pro aminopeptidase -like										AAEL009585	-3.41168	unspecified product	obstructor-E
								AAEL007903	1.45592	1.65827	unspecified product	dynein heavy chain axonemal-like										AAEL009691	-2.06227	carboxylase:pyruvate/acetyl-coa/propionyl-coa	pyruvate mitochondrial isoform X1
								AAEL007979	1.50205	1.02352	tyrosine transporter	P isoform X5										AAEL009695	-1.78884	unspecified product	antigen 5 like allergen Cul n 1-like
								AAEL008025	1.15975	1.06891	unspecified product	uncharacterized protein C6orf136 homolog										AAEL009723	-3.63782	fibrinogen and fibronectin	angiopoietin-related 3
								AAEL008055	1.35121	1.39944	nicotinic acetylcholine receptor subunit	neuronal acetylcholine receptor subunit alpha-7 isoform X1										AAEL009810	-1.93313	sideroflexin 1,2,3	sideroflexin-2
								AAEL008090	1.23602	1.60298	glutamate receptor, ionotropic, n-methyl d-aspartate epsilon (nmda epsilon)	glutamate receptor NMDA 2B-like										AAEL009838	-1.78477	glycogen debranching enzyme	glycogen debranching enzyme isoform X2
								AAEL008138	1.73956	1.1956	ABC transporter	ATP-binding cassette sub-family G member 1-like isoform X1										AAEL009863	-1.73491	sodium/dicarboxylate cotransporter, putative	I m not dead yet-like
								AAEL008354	1.05572	1.39218	gaba receptor invertebrate	gamma-aminobutyric acid receptor subunit beta isoform X1										AAEL009864	-1.36524	Putative conserved secreted protein [Source:UniProtKB/TrEMBL;Acc:A0A0P6IY40]	isoform A
								AAEL008401	1.67725	1.9064	unspecified product	BTB POZ domain-containing KCTD12										AAEL009872	-1.53683	alanine aminotransferase	alanine aminotransferase 1
								AAEL008722	1.36976	2.32474	unspecified product	transcription factor Sp4										AAEL009904	-2.98455	PDZ domain-containing protein [Source:UniProtKB/TrEMBL;Acc:A0A1S4FP41]	MNN4-like isoform X1
								AAEL008847	1.48945	1.48101	wingless	Wnt-1-like										AAEL009906	-1.27151	PDZ domain-containing protein [Source:UniProtKB/TrEMBL;Acc:A0A1S4FNP4]	PDZ and LIM domain 7 isoform X2
								AAEL008940	1.59042	1.05949	chaoptin	chaoptin										AAEL010027	-1.91268	CRAL/TRIO domain-containing protein	SEC14 2
								AAEL009072	1.33754	1.98895	ribonucleoprotein	nucleolysin TIAR										AAEL010146	-1.00721	3-hydroxyacyl-coa dehyrogenase	trifunctional enzyme subunit mitochondrial
								AAEL009249	1.90336	1.26362	Coronin [Source:UniProtKB/TrEMBL;Acc:A0A1S4FM51]	coronin-7 isoform X1										AAEL010180	-1.42599	unspecified product	uncharacterized protein LOC5572962
								AAEL009588	1.22363	1.39877	expressed protein (HR3)	mucin-5AC isoform X1										AAEL010206	-1.37673	xylulose kinase	xylulose kinase
								AAEL009729	1.8612	2.24002	unspecified product	uncharacterized protein LOC5579262										AAEL010260	-1.4767	unspecified product	isoform A
								AAEL009736	1.41429	1.21621	unspecified product	probable serine threonine- kinase yakA isoform X1										AAEL010338	-2.07061	unspecified product	uncharacterized protein LOC5573256
								AAEL009761	1.25698	2.01034	unspecified product	O-mannosyl-transferase TMTC2										AAEL010366	-1.36208	glucosyl/glucuronosyl transferases	UDP-glycosyltransferase UGT5-like
								AAEL009821	1.28221	1.31232	unspecified product	serine arginine repetitive matrix 2 isoform X1										AAEL010379	-1.32044	ATP-binding cassette transporter	multidrug resistance homolog 49
								AAEL009847	1.19807	1.31123	microtubule-associated protein	microtubule-associated futsch										AAEL010511	-1.454	unspecified product	zinc transporter 10
								AAEL009858	1.532	1.78455	SIFamide	neuropeptide SIFamide		SIFa								AAEL010602	-2.29579	starch branching enzyme ii	1,4-alpha-glucan-branching enzyme
								AAEL009869	1.56183	1.29591	low-density lipoprotein receptor (ldl)	low-density lipo receptor-related 2										AAEL010611	-1.46136	Acyl carrier protein [Source:UniProtKB/TrEMBL;Acc:Q16PC9]	acyl carrier mitochondrial isoform X1
								AAEL009888	1.49202	1.3975	sodium-coupled cation-chloride cotransporter	bumetanide-sensitive sodium-(potassium)-chloride cotransporter-like		CCC2								AAEL010678	-1.82539	unspecified product	uncharacterized protein LOC5573691
								AAEL009952	1.37236	1.01522	unspecified product	uncharacterized protein LOC5572684 isoform X1										AAEL010680	-1.96635	unspecified product	kunitz-type serine protease inhibitor nigrescinin-2
								AAEL010120	1.30935	1.33244	chondroitin 4-sulfotransferase	carbohydrate sulfotransferase 11-like										AAEL010684	-1.812	Trehalose 6-phosphate phosphatase [Source:UniProtKB/TrEMBL;Acc:A0A1S4FR40]	probable trehalose-phosphate phosphatase J
								AAEL010347	1.31346	1.71622	unspecified product	uncharacterized protein LOC5573245 isoform X1										AAEL010697	-2.0253	3-ketoacyl-coa thiolase, mitochondrial (beta- ketothiolase) (acetyl-coa acyltransferase) (mitochondrial 3-oxoacyl- coa thiolase)	3-ketoacyl- mitochondrial
								AAEL010408	1.29992	1.70513	GPCR GABA B Family	gamma-aminobutyric acid type B receptor subunit 2 isoform X1		GPRGBB2								AAEL010745	-1.58006	four-jointed protein, putative	extracellular serine threonine kinase four-jointed
								AAEL010462	1.631	1.63872	vesamicol binding protein, putative	vesicular acetylcholine transporter										AAEL010785	-2.41735	unspecified product	AGAP003665- partial
								AAEL010471	1.17977	1.39618	choline O-acetyltransferase	choline O-acetyltransferase-like isoform X1		ChAT								AAEL010789	-1.86677	unspecified product	calexcitin-1
								AAEL010523	1.04905	1.50842	unspecified product	stress response NST1 isoform X1										AAEL010850	-2.58826	troponin i	troponin I isoform X2
								AAEL010567	1.35419	1.74941	unspecified product	ELAV 2										AAEL010854	-2.01368	ubiquitin specific protease 2,	ubiquitin carboxyl-terminal hydrolase Usp2 isoform X1
								AAEL010941	1.20992	1.49734	Protein tweety homolog [Source:UniProtKB/TrEMBL;Acc:Q16RK1]	tweety isoform X2										AAEL010898	-1.87023	unspecified product	transmembrane 235
								AAEL011129	3.18584	2.22686	alcohol dehydrogenase	sorbitol dehydrogenase										AAEL010943	-1.24616	unspecified product	alpha-tocopherol transfer -like
								AAEL011211	1.63447	1.94963	unspecified product	uncharacterized protein LOC5575608 isoform X1										AAEL010975	-1.91568	paramyosin, long form	long form
								AAEL011253	1.76386	2.53715	rho-GTPase-activating protein	rho GTPase-activating 100F isoform X1										AAEL011042	-3.96025	unspecified product	GRB10-interacting GYF 2-like
								AAEL011654	1.62794	1.5806	cationic amino acid transporter	probable cationic amino acid transporter										AAEL011070	-2.37128	C-Type Lectin (CTL) - galactose binding.	c-type lectin		CTLGA3
								AAEL012056	1.00179	1.07239	oxysterol-binding protein related protein (ORP1)	oxysterol-binding -related 2 isoform X1		ORP1								AAEL011078	-1.84631	C-Type Lectin (CTL) - galactose binding.	L-selectin		CTLGA1
								AAEL012106	1.7876	1.5837	acetylcholine receptor protein alpha 1, 2, 3, 4 invertebrate	acetylcholine receptor subunit alpha-like isoform X1										AAEL011081	-1.14621	unspecified product	5 -deoxynucleotidase HDDC2
								AAEL012298	1.70031	2.19223	sterol desaturase	fatty acid hydroxylase domain-containing 2										AAEL011099	-1.0792	molybdopterin-binding	FAD synthase-like
								AAEL012384	1.51823	1.30711	amalgam protein, putative	opioid-binding cell adhesion molecule homolog										AAEL011177	-2.74152	unspecified product	uncharacterized protein LOC5574456
								AAEL012393	1.35139	1.03378	unspecified product	dentin sialophospho isoform X1										AAEL011184	-1.29406	mitochondrial phosphate carrier protein	phosphate carrier mitochondrial-like
								AAEL012681	1.49901	2.75956	60S ribosomal protein L24 [Source:UniProtKB/TrEMBL;Acc:Q16LE3]	probable ribosome biogenesis RLP24		RpL24								AAEL011193	-1.55872	steroid dehydrogenase	inactive hydroxysteroid dehydrogenase 1
								AAEL012689	2.88106	2.49775	Glucose-methanol-choline (gmc) oxidoreductase [Source:UniProtKB/TrEMBL;Acc:A0A1S4FWX8]	neither inactivation nor afterpotential G										AAEL011232	-2.42548	unspecified product	uncharacterized protein LOC5574552
								AAEL012926	1.73775	2.68349	Unconventional myosin 95e isoform [Source:UniProtKB/TrEMBL;Acc:A0A1S4FXV3]	unconventional myosin-Ib isoform X1										AAEL011248	-1.51325	innexin	innexin inx3		inx3
								AAEL013042	1.56982	1.71752	unspecified product	serine-rich adhesin for platelets-like										AAEL011280	-1.26718	voltage-dependent p/q type calcium channel	muscle calcium channel subunit alpha-1-like isoform X5
								AAEL013077	1.43886	1.99966	unspecified product	uncharacterized protein LOC5577194										AAEL011281	-1.11442	cytochrome B561	cytochrome b reductase 1 isoform X1
								AAEL013424	1.47761	1.5127	unspecified product	uncharacterized protein LOC5577938										AAEL011375	-4.97319	trypsin, putative	ovochymase-2-like isoform X2
								AAEL013473	1.34983	1.40539	cAMP-specific 3,5-cyclic phosphodiesterase	dual 3 ,5 -cyclic-AMP and -GMP phosphodiesterase 11										AAEL011436	-1.88754	myosin xv	unconventional myosin-XV
								AAEL013776	1.30074	1.75084	unspecified product	uncharacterized protein LOC5578593										AAEL011440	-4.84137	unspecified product	uncharacterized protein LOC5574837
								AAEL014343	1.1769	1.86334	unspecified product	uncharacterized protein LOC5564192 isoform X1										AAEL011449	-5.21078	unspecified product	alpha-tocopherol transfer -like
								AAEL014425	1.29619	1.67487	Rab-GAP TBC domain-containing protein [Source:UniProtKB/TrEMBL;Acc:A0A1S4G2B3]	serine-rich adhesin for platelets isoform X1										AAEL011452	-1.25237	CRAL-TRIO domain-containing protein [Source:UniProtKB/TrEMBL;Acc:A0A1S4FTQ5]	retinaldehyde-binding 1-like
								AAEL014437	2.31615	1.66732	CHK domain-containing protein [Source:UniProtKB/TrEMBL;Acc:A0A1S4G1W8]	methylthioribose kinase										AAEL011454	-1.82954	unspecified product	retinaldehyde-binding 1-like
								AAEL014527	1.55407	1.53003	potassium-dependent sodium-calcium exchanger, putative	probable sodium potassium calcium exchanger CG1090										AAEL011459	-1.86952	unspecified product	leucine-rich repeat extensin 1
								AAEL014964	1.47224	2.2006	unspecified product	probable serine threonine- kinase kinX										AAEL011460	-1.68367	CRAL-TRIO domain-containing protein [Source:UniProtKB/TrEMBL;Acc:A0A1S4FTM4]	retinaldehyde-binding 1-like
								AAEL015416	1.50181	1.70825	unspecified product	uncharacterized protein LOC5579452										AAEL011520	-1.60339	sucrose transport protein	proton-associated sugar transporter A isoform X2
								AAEL015631	1.75517	1.3304	asparagine synthetase	probable asparagine synthetase [glutamine-hydrolyzing]										AAEL011586	-3.25405	unspecified product	mediator of RNA polymerase II transcription subunit 15 isoform X3
								AAEL017030	1.17748	1.542	unspecified product	RNA-binding Rsf1										AAEL011592	-2.3125	secreted mucin MUC17, putative	mucin-5AC isoform X1
								AAEL017258	2.42863	2.58952	unspecified product	cell wall DAN4-like isoform X1										AAEL011612	-2.93709	C-Type Lectin (CTL) - mannose binding. Transcript A	collectin-10 isoform X1		CTLMA6
								AAEL017272	1.74604	2.13972	GPCR Serotonin Family	5-hydroxytryptamine receptor-like isoform X1		GPR5HT3								AAEL011714	-1.39946	unspecified product	tyrosine- kinase Wsck
								AAEL018039	1.72828	1.89577	unspecified product	serine threonine- kinase minibrain										AAEL011766	-3.57067	unspecified product	mucin-2-like
								AAEL018125	1.53413	1.41558	unspecified product	voltage-dependent T-type calcium channel subunit alpha-1G isoform X1										AAEL011768	-3.28952	unspecified product	agglutinin ARB_02240
								AAEL018149	1.15609	1.43708	unspecified product	glutamate receptor 1-like isoform X1										AAEL011771	-3.81799	unspecified product	agglutinin ARB_02240
								AAEL018153	1.61607	1.67849	unspecified product	myosin-11-like isoform X1										AAEL011789	-2.03675	Probable citrate synthase 2, mitochondrial Precursor (EC 2.3.3.1)	probable citrate synthase mitochondrial
								AAEL018227	1.80861	1.24573	unspecified product	F-box LRR-repeat 16										AAEL011797	-1.85253	venom allergen	venom allergen 5
								AAEL018294	1.0749	1.17791	unspecified product	neuroligin- Y-linked										AAEL011809	-1.98939	glucose dehydrogenase	glucose dehydrogenase [ quinone]-like
								AAEL018306	1.58904	1.41763	unspecified product	calcium-activated potassium channel slowpoke isoform X1										AAEL011818	-2.28254	unspecified product	isoform A
								AAEL018317	1.19248	1.85758	unspecified product	voltage-dependent calcium channel type A subunit alpha-1 isoform X10										AAEL011890	-2.24237	unspecified product	uncharacterized protein LOC5575504 isoform X2
								AAEL018324	1.3629	1.84654	unspecified product	regulating synaptic membrane exocytosis 1 isoform X1										AAEL011897	-2.48063	unspecified product	obstructor-E
								AAEL018329	1.3975	1.68426	unspecified product	sodium potassium calcium exchanger Nckx30C isoform X1										AAEL011901	-1.56279	1-acyl-sn-glycerol-3-phosphate acyltransferase	1-acyl-sn-glycerol-3-phosphate acyltransferase alpha-like
								AAEL018352	1.522	1.99984	unspecified product	neuronal acetylcholine receptor subunit alpha-7										AAEL011923	-3.29363	F-box/lrr protein fragment	f-box lrr
								AAEL018658	9.34122	10.7048	NADH dehydrogenase subunit 2	NADH dehydrogenase subunit 2		ND2								AAEL011973	-1.85057	fumarylacetoacetate hydrolase	fumarylacetoacetase
								AAEL018662	5.9191	7.25248	cytochrome c oxidase subunit I	cytochrome c oxidase subunit partial		COX1								AAEL012013	-2.28139	unspecified product	acidic repeat-containing isoform X2
								AAEL018667	7.71705	7.50617	ATP synthase F0 subunit 8	ATP synthase F0 subunit 8		ATP8								AAEL012082	-5.327	NF-180, putative	mediator of RNA polymerase II transcription subunit 15-like
								AAEL018668	7.36194	7.20502	ATP synthase F0 subunit 6	ATP synthase F0 subunit 6		ATP6								AAEL012101	-2.05155	tubulin alpha chain	tubulin alpha-2 chain
								AAEL018669	4.58887	4.83433	cytochrome c oxidase subunit III	cytochrome c oxidase subunit III		COX3								AAEL012114	-2.11756	troponin C	troponin C isoform X2
								AAEL018678	3.49369	3.52083	NADH dehydrogenase subunit 5	NADH dehydrogenase subunit 5		ND5								AAEL012175	-1.31013	ATP synthase alpha subunit mitochondrial	ATP synthase subunit mitochondrial
								AAEL018680	4.04934	4.57044	NADH dehydrogenase subunit 4	NADH dehydrogenase subunit 4		ND4								AAEL012184	-1.56887	glutaminyl-peptide cyclotransferase	glutaminyl-peptide cyclotransferase-like
								AAEL018681	10.7803	10.9569	NADH dehydrogenase subunit 4L	NADH dehydrogenase subunit 4L		ND4L								AAEL012207	-1.90977	myosin light chain 1,	myosin light chain alkali isoform X2
								AAEL018684	10.1391	9.83668	NADH dehydrogenase subunit 6	NADH dehydrogenase subunit 6		ND6								AAEL012245	-4.49156	unspecified product	obstructor-E-like
								AAEL018687	5.54828	6.34579	NADH dehydrogenase subunit 1	NADH dehydrogenase subunit 1		ND1								AAEL012342	-5.46129	lysosomal acid lipase, putative	lipase 1
								AAEL019443	1.55842	1.8113	unspecified product	potassium voltage-gated channel subfamily H member 6 isoform X9										AAEL012349	-2.54302	lipase 1 precursor	lipase 1-like
								AAEL019464	1.74363	1.90884	unspecified product	GTPase-activating Rap Ran-GAP domain 3 isoform X1										AAEL012419	-1.13252	26S proteasome subunit S9 [Source:UniProtKB/TrEMBL;Acc:Q16M56]	26S proteasome non-ATPase regulatory subunit 11
								AAEL019467	1.06718	2.08639	unspecified product	uncharacterized protein LOC5565987 isoform X7										AAEL012425	-1.31558	sterol desaturase	fatty acid hydroxylase domain-containing 2-like
								AAEL019481	1.10726	1.26356	unspecified product	broad-complex core isoform X1										AAEL012496	-2.14062	unspecified product	ankyrin repeat and BTB POZ domain-containing 2 isoform X2
								AAEL019489	1.84023	1.44917	unspecified product	apterous isoform X1										AAEL012575	-7.51209	serine protease, putative	defense 3
								AAEL019496	1.23335	1.58499	unspecified product	ankyrin-2 isoform X6										AAEL012654	-2.54212	triacylglycerol lipase, pancreatic	pancreatic triacylglycerol lipase-like
								AAEL019507	1.44457	1.27078	unspecified product	solute carrier family 12 member 4 isoform X5										AAEL012671	-1.1671	unspecified product	activating transcription factor of chaperone isoform X1
								AAEL019527	2.14852	1.74838	unspecified product	Krueppel-like factor luna										AAEL012693	-3.81459	tripartite motif protein	E3 ubiquitin- ligase TRIM37-like isoform X2
								AAEL019550	1.3643	1.43542	unspecified product	dual specificity tyrosine-phosphorylation-regulated kinase 2 isoform X4										AAEL012710	-1.89683	unspecified product	homolog isoform X2
								AAEL019572	1.67561	1.76016	unspecified product	discoidin domain-containing receptor tyrosine kinase B isoform X1										AAEL012715	-3.6178	unspecified product	homolog
								AAEL019654	1.10922	1.2375	unspecified product	IQ motif and SEC7 domain-containing 1 isoform X2										AAEL012792	-3.15716	unspecified product	mucin-5AC isoform X2
								AAEL019660	1.27151	1.3062	unspecified product	zwei Ig domain zig-8-like isoform X2										AAEL012860	-1.9787	unspecified product	A Crystal structure of insect arylalkylamine N-Acetyltransferase 7 from the yellow fever mosquito Aedes aegypt
								AAEL019680	1.10417	1.08717	unspecified product	proline-rich extensin EPR1 isoform X1										AAEL012949	-1.83089	Transferrin [Source:UniProtKB/TrEMBL;Acc:A0A1S4FXI3]	transferrin
								AAEL019682	1.24855	1.14952	unspecified product	muscleblind 2a isoform X1										AAEL012994	-1.59273	Glucose-6-phosphate isomerase [Source:UniProtKB/TrEMBL;Acc:Q16KI0]	glucose-6-phosphate isomerase
								AAEL019696	1.37414	1.00928	unspecified product	myosin-I heavy chain isoform X1										AAEL013063	-1.67981	autophagy related gene	WD repeat domain phosphoinositide-interacting 2-like isoform X2		APG18A
								AAEL019703	1.2053	2.00979	unspecified product	O-mannosyl-transferase Tmtc3										AAEL013222	-6.19486	unspecified product	obstructor-E
								AAEL019726	1.2653	1.75335	unspecified product	collagen alpha-1(XV) chain isoform X1										AAEL013228	-2.23661	unspecified product	inner centromere A-like
								AAEL019741	1.41802	1.98085	unspecified product	RIMS-binding 2 isoform X6										AAEL013229	-2.57262	Tubulin alpha chain [Source:UniProtKB/TrEMBL;Acc:Q16JS3]	tubulin alpha-1 chain
								AAEL019743	1.63009	1.86937	unspecified product	branchpoint-bridging -like isoform X1										AAEL013303	-5.35395	unspecified product	cell wall DAN4-like
								AAEL019752	1.48189	1.96374	unspecified product	neurexin-1 isoform X1										AAEL013327	-1.26623	unspecified product	circadian clock-controlled daywake
								AAEL019810	1.19525	1.73517	unspecified product	SCY1 2										AAEL013367	-5.70495	unspecified product	mucin-5AC isoform X2
								AAEL019811	1.52024	2.26601	unspecified product	potassium voltage-gated channel subfamily KQT member 1-like isoform X3										AAEL013452	-2.28535	unspecified product	uncharacterized protein LOC5577977
								AAEL019844	1.3326	1.25582	unspecified product	cytoplasmic polyadenylation element-binding 3 isoform X1										AAEL013526	-1.6457	unspecified product	isoform A
								AAEL019848	1.44084	1.53919	unspecified product	AGAP004604- partial										AAEL013542	-1.4316	elongase, putative	elongation of very long chain fatty acids AAEL008004-like
								AAEL019850	1.35157	1.49855	unspecified product	GATA zinc finger domain-containing 14-like										AAEL013585	-1.7446	unspecified product	G12 isoform X2
								AAEL019863	1.28893	1.51734	unspecified product	nuclear hormone receptor FTZ-F1 isoform X1										AAEL013612	-1.94196	unspecified product	neurogenic locus notch homolog 3-like isoform X1
								AAEL019865	1.14375	1.45426	unspecified product	voltage-dependent calcium channel subunit alpha-2 delta-3 isoform X2										AAEL013613	-1.2443	pyruvate dehydrogenase	pyruvate dehydrogenase E1 component subunit mitochondrial-like
								AAEL019918	1.38603	1.53812	unspecified product	potassium voltage-gated channel Shab isoform X1										AAEL013640	-3.36004	lung carbonyl reductase	L-xylulose reductase
								AAEL019927	1.52007	1.14336	unspecified product	probable G- coupled receptor Mth-like 5										AAEL013649	-3.98575	elongase, putative	elongation of very long chain fatty acids 1-like
								AAEL019934	1.26971	1.53338	unspecified product	sex determination fox-1-like isoform X7										AAEL013732	-3.25705	mannosyltransferase 1,	O-mannosyl-transferase 2
								AAEL019951	1.46436	1.14735	unspecified product	kinase brain isozyme-like isoform X1										AAEL013766	-7.13859	unspecified product	obstructor-E isoform X1
								AAEL019956	1.00256	1.02901	unspecified product	cAMP-dependent kinase type I regulatory subunit isoform X1										AAEL013851	-3.68499	unspecified product	uncharacterized protein LOC5578808
								AAEL019960	1.4625	2.03948	unspecified product	zwei Ig domain zig-8-like isoform X1										AAEL013853	-3.68431	C-Type Lectin (CTL) - galactose binding.	isoform A		CTLGA2
								AAEL019966	1.19531	1.16184	unspecified product	Kv channel-interacting 4-like isoform X1										AAEL014044	-1.53651	unspecified product	isoforms B C
								AAEL019970	1.26382	1.42227	unspecified product	homeobox cut isoform X1										AAEL014226	-2.59855	unspecified product	uncharacterized protein LOC5579527 isoform X3
								AAEL019974	1.03273	1.04628	unspecified product	tweety-2-like isoform X2										AAEL014274	-2.71029	unspecified product	dentin sialophospho isoform X3
								AAEL019983	1.46675	2.06731	unspecified product	mucin-19 isoform X1										AAEL014344	-2.00317	adam (a disintegrin and metalloprotease)	zinc metallo ase-disintegrin-like 06
								AAEL020026	3.13398	2.73305	unspecified product	carboxypeptidase D										AAEL014369	-9.33031	unspecified product	titin-like isoform X1
								AAEL020135	1.95088	2.7128	unspecified product	double-strand-break repair rad21 homolog isoform X1										AAEL014445	-3.39806	unspecified product	uncharacterized protein LOC5564435
								AAEL020253	1.63371	1.83858	unspecified product	MOXD1 homolog 2-like										AAEL014520	-2.3825	follistatin	agrin
								AAEL020258	2.36287	1.60648	unspecified product	AAEL004181- partial										AAEL014556	-1.3365	unspecified product	2-oxo-4-hydroxy-4-carboxy-5-ureidoimidazoline decarboxylase-like
								AAEL020302	1.67221	1.87607	unspecified product	dual specificity phosphatase 15 isoform X2										AAEL014627	-2.08101	short-chain dehydrogenase	estradiol 17-beta-dehydrogenase 11-like
								AAEL020403	1.77609	1.77486	unspecified product	uncharacterized protein LOC5579261 isoform X1										AAEL014662	-1.20715	AMP dependent coa ligase	acyl- synthetase family member mitochondrial-like isoform X1
								AAEL020488	1.15519	1.79639	unspecified product	CUGBP Elav-like family member 4 isoform X5										AAEL014820	-2.77223	unspecified product	N-alpha-acetyltransferase 80 isoform X2
								AAEL020667	3.14642	4.05826				33307575								AAEL014823	-4.28571	unspecified product	AAEL014823- partial
								AAEL020702	1.51975	2.44191	unspecified product	alpha-catulin isoform X1										AAEL014840	-4.51842	short-chain dehydrogenase	short-chain dehydrogenase
								AAEL020972	2.16941	2.25739												AAEL014846	-1.70118	Innexin [Source:UniProtKB/TrEMBL;Acc:Q16FA3]	innexin inx1		inx1
								AAEL021082	1.19305	1.88738	unspecified product	optomotor-blind -like isoform X1										AAEL014847	-1.13109	Innexin [Source:UniProtKB/TrEMBL;Acc:Q16FA2]	innexin inx2		inx2
								AAEL021091	1.86478	2.45781	unspecified product	ribosomal S6 kinase beta-2 isoform X1										AAEL014913	-1.84591	Pyruvate kinase [Source:UniProtKB/TrEMBL;Acc:Q16F38]	pyruvate kinase-like isoform X1
								AAEL021520	1.6014	1.79521	unspecified product	diacylglycerol kinase theta isoform X2										AAEL014990	-1.38232	unspecified product	clavesin-2
								AAEL021583	1.08586	1.56602												AAEL015019	-3.85	unspecified product	insulin-like growth factor-binding complex acid labile subunit
								AAEL021586	3.60931	2.91287	unspecified product	toll-like receptor 6										AAEL015038	-1.35521	palmitoyl-protein thioesterase	palmitoyl- thioesterase 1
								AAEL021694	3.78057	4.4349	unspecified product	cytochrome b reductase 1										AAEL015304	-2.072	unspecified product	ester hydrolase C11orf54 homolog
								AAEL022001	2.92322	3.05535	unspecified product	isoform A										AAEL015432	-2.29017	trypsin, putative	CLIP domain-containing serine protease 2-like
								AAEL022098	1.52885	1.39977	unspecified product	pyridine nucleotide-disulfide oxidoreductase domain-containing 1										AAEL015606	-3.34896	unspecified product	mucin-like peritrophin
								AAEL022176	2.25713	2.11502	unspecified product	uncharacterized protein LOC109408325										AAEL016992	-4.56928	unspecified product	laccase-4 isoform X2
								AAEL022221	1.30274	1.21964	unspecified product	ankyrin repeat and ELMO domain-containing D isoform X2										AAEL017022	-1.03197	unspecified product	cell wall DAN4 isoform X2
								AAEL022285	1.15157	1.59148												AAEL017142	-4.00892	unspecified product	pro-resilin-like
								AAEL022435	2.69628	3.03413	unspecified product	sodium potassium calcium exchanger Nckx30C isoform X1										AAEL017177	-2.03049	unspecified product	FK506-binding 5 isoform X1
								AAEL022616	1.71666	1.53768												AAEL017270	-1.88247	unspecified product	alcohol dehydrogenase 1-like
								AAEL022731	1.20942	1.4492	unspecified product	dynein beta ciliary										AAEL017293	-3.84564	unspecified product	A-kinase anchor 14
								AAEL022793	1.4305	1.1393	unspecified product	apoptosis-resistant E3 ubiquitin ligase 1 isoform X4										AAEL017300	-1.91937	unspecified product	mucin-5AC
								AAEL023104	1.34555	1.62769	unspecified product	isoform A										AAEL017563	-3.19481	unspecified product	foot 1 variant 2-like
								AAEL023141	1.45678	1.58565	unspecified product	turtle homolog A										AAEL017987	-4.27624	unspecified product	pollen-specific leucine-rich repeat extensin 3 isoform X2
								AAEL023243	1.97866	2.01792	unspecified product	neural-cadherin isoform X11										AAEL018102	-3.83084	unspecified product	general odorant-binding 99a
								AAEL023266	1.65125	1.9742	unspecified product	voltage-gated para-like sodium channel										AAEL018136	-2.65544	unspecified product	uncharacterized protein LOC5568933
								AAEL023294	2.09423	1.71309	unspecified product	uncharacterized protein LOC110681328										AAEL018207	-1.65034	C-Type lectin (CTL)	PH domain-containing DDB_G0287875 isoform X1		CTL8
								AAEL023560	1.13539	1.13074	unspecified product	mucin-17-like isoform X3										AAEL018219	-1.45825	unspecified product	basement membrane-specific heparan sulfate proteoglycan core isoform X1
								AAEL023651	1.47041	1.80968	unspecified product	probable transcription-associated 1										AAEL018334	-1.47472	unspecified product	ABC transporter G family member 23 isoform X2
								AAEL023845	1.51434	1.40592	unspecified product	cadherin-87A										AAEL019436	-1.33954	unspecified product	sensory neuron membrane 2 isoform X1
								AAEL023941	7.17326	6.94049	unspecified product	uncharacterized protein LOC110681377										AAEL019468	-1.8684	unspecified product	papilin isoform X1
								AAEL024181	1.90613	2.59911												AAEL019483	-3.7147	unspecified product	myb Q
								AAEL024210	1.20579	1.43741	unspecified product	dorsal-ventral patterning Sog										AAEL019513	-1.03977	unspecified product	sodium calcium exchanger 1 isoform X1
								AAEL024268	2.37545	2.22148	unspecified product	uncharacterized protein LOC5569059 isoform X2										AAEL019525	-1.17543	unspecified product	vicilin-like seed storage At2g18540 isoform X13
								AAEL024359	1.7813	2.01608	unspecified product	high-affinity choline transporter 1										AAEL019530	-2.97152	unspecified product	transcription factor SPT20 homolog isoform X1
								AAEL024519	1.65087	1.92495	unspecified product	phosphatidylinositol 3-kinase 2-like										AAEL019576	-1.42595	unspecified product	filamin-B isoform X1
								AAEL024887	2.23941	1.2545												AAEL019658	-1.48626	unspecified product	LOW QUALITY PROTEIN: uncharacterized protein LOC5576948
								AAEL024921	1.27173	1.47178	unspecified product	vesicle-associated membrane 2 isoform X1										AAEL019679	-1.10948	unspecified product	esterase B1 isoform X2
								AAEL024936	1.41645	1.45797	unspecified product	disabled isoform X1										AAEL019692	-2.30511	unspecified product	tyrosine- phosphatase non-receptor type 23
								AAEL025049	1.40663	1.39527	unspecified product	syntaxin-1A isoform X1										AAEL019772	-1.12762	unspecified product	outspread isoform X1
								AAEL025076	1.24125	1.37771	unspecified product	synaptotagmin-14 isoform X2										AAEL019798	-2.81314	unspecified product	antigen 5 like allergen Cul n 1-like
								AAEL025082	1.8581	1.76874	Peptidyl-prolyl cis-trans isomerase [Source:UniProtKB/TrEMBL;Acc:Q16P59]	peptidyl-prolyl cis-trans isomerase-like										AAEL019813	-1.49164	unspecified product	nuclear pore complex DDB_G0274915 isoform X1
								AAEL025295	1.23662	1.15345	unspecified product	mediator of RNA polymerase II transcription subunit 26 isoform X4										AAEL019849	-1.15587	unspecified product	uncharacterized protein LOC5567708 isoform X1
								AAEL025333	1.95771	2.68397	unspecified product	metal regulatory transcription factor 1-like										AAEL019859	-1.31472	unspecified product	MAGUK p55 subfamily member 6 isoform X3
								AAEL025347	5.27916	4.81685												AAEL019887	-5.60196	unspecified product	uncharacterized protein LOC5570998 isoform X1
								AAEL025477	1.51731	1.29151	unspecified product	transcription factor Sox-1-like										AAEL019938	-5.1797	copper-zinc (Cu-Zn) superoxide dismutase	superoxide dismutase [Cu-Zn]-like		CUSOD4
								AAEL025502	1.41186	1.70185	unspecified product	uncharacterized protein LOC110677897										AAEL020057	-1.40117	unspecified product	bestrophin-2 isoform X1
								AAEL025520	1.54365	1.04686	unspecified product	uncharacterized protein LOC5564044										AAEL020083	-1.8506	unspecified product	uncharacterized protein LOC5576211, partial
								AAEL025552	1.14492	1.29013												AAEL020127	-1.80897	unspecified product	glucose dehydrogenase [ quinone]-like
								AAEL025567	1.80403	1.47575	unspecified product	AAEL014548- partial										AAEL020256	-2.22904	unspecified product	proline-rich extensin EPR1 isoform X1
								AAEL025611	1.1328	1.0586	unspecified product	centrosomal and chromosomal factor										AAEL020371	-2.313	unspecified product	myogenesis-regulating glycosidase-like
								AAEL025638	1.75024	1.5362	unspecified product	alpha-2Db adrenergic receptor										AAEL020390	-1.33414	unspecified product	cadherin-86C isoform X1
								AAEL025835	4.86368	3.76431												AAEL020593	-6.67473	unspecified product	uncharacterized protein LOC110677064
								AAEL025906	1.81811	1.61488	unspecified product	hydroxyacylglutathione mitochondrial isoform X2										AAEL020747	-1.92021	unspecified product	AGAP008350- partial
								AAEL025908	2.08968	2.60079	unspecified product	tipE										AAEL020748	-2.76942	unspecified product	AGAP000198- partial
								AAEL025966	1.27137	1.79552	unspecified product	brefeldin A-inhibited guanine nucleotide-exchange 3										AAEL020804	-2.62208	unspecified product	uncharacterized protein LOC5564472
								AAEL026074	1.78616	2.286	unspecified product	AAEL009233- partial										AAEL020895	-2.96037	unspecified product	neuropeptide-like 3
								AAEL026179	1.69958	1.82116												AAEL020941	-3.90067	unspecified product	cytosolic carboxypeptidase Nna1-like isoform X1
								AAEL026232	1.66099	2.32277												AAEL020954	-1.90228	unspecified product	zinc finger CCCH domain-containing 13 isoform X1
								AAEL026276	1.17379	1.13535	unspecified product	synaptic vesicular amine transporter isoform X1										AAEL021035	-1.18049	unspecified product	junctophilin-4 isoform X1
								AAEL026392	1.52613	1.19651	unspecified product	uncharacterized protein LOC5567272 isoform X12										AAEL021056	-2.20356
								AAEL026551	1.59673	1.88191	unspecified product	ankyrin-2 isoform X5										AAEL021200	-2.96109	unspecified product	von Willebrand factor type EGF and pentraxin domain-containing 1
								AAEL026720	1.37194	1.58506	unspecified product	isoform A										AAEL021367	-3.71681	unspecified product	RNA polymerase II degradation factor 1-like
								AAEL026867	1.18972	1.6037	unspecified product	HMG-Y-related A										AAEL021510	-3.05235	unspecified product	mucin-2-like isoform X2
								AAEL027019	3.0638	2.55784	unspecified product	neutral ceramidase										AAEL021533	-1.35842	unspecified product	junctophilin-1 isoform X1
								AAEL027099	1.18376	1.005	unspecified product	collagen alpha chain CG42342 isoform X1										AAEL021538	-1.33935	unspecified product	calcium-activated chloride channel regulator 1-like
								AAEL027127	2.29845	2.05348	unspecified product	voltage-dependent calcium channel type A subunit alpha-1-like isoform X3										AAEL021756	-1.90091	unspecified product	uncharacterized protein LOC5571216
								AAEL027150	1.1026	1.81856	unspecified product	1-phosphatidylinositol 4,5-bisphosphate phosphodiesterase epsilon-1-like										AAEL021791	-4.09905	unspecified product	histidine-rich PFHRP-II
								AAEL027238	1.38236	1.30712	unspecified product	guanylate cyclase 32E isoform X1										AAEL021817	-1.71453	unspecified product	matrix metallo ase-2
								AAEL027273	1.77409	1.61143	unspecified product	proteoglycan 4 isoform X1										AAEL021865	-1.91464	unspecified product	hyaluronidase Tab y -like
								AAEL027327	9.83747	9.51031	unspecified product	uncharacterized protein LOC110676057										AAEL021870	-4.39387	unspecified product	probable serine threonine- kinase kinX
								AAEL027347	1.78561	2.38331	unspecified product	deformed epidermal autoregulatory factor 1										AAEL021915	-1.50169	unspecified product	trichohyalin isoform X1
								AAEL027774	1.50054	1.69245	unspecified product	voltage-dependent calcium channel type A subunit alpha-1-like isoform X4										AAEL021995	-5.72728	unspecified product	MAGE 2
								AAEL027899	1.5443	1.73421	unspecified product	eva-1 homolog C-like										AAEL022076	-1.3762	unspecified product	epidermal cell surface receptor isoform X1
								AAEL027948	1.41727	1.69924												AAEL022307	-2.41771
								AAEL027978	1.51092	1.73552	unspecified product	Down syndrome cell adhesion molecule Dscam2 isoform X17										AAEL022346	-2.28985
								AAEL028066	1.51334	2.24943	unspecified product	flocculation FLO11										AAEL022352	-5.32001	unspecified product	tyrosine- phosphatase non-receptor type 23
								AAEL028094	1.79028	2.61418	unspecified product	probable WRKY transcription factor 1										AAEL022657	-2.94489	unspecified product	nose resistant to fluoxetine 6
								AAEL028724	3.08753	3.55052												AAEL022695	-3.58114	unspecified product	uncharacterized protein LOC5576459
								AAEL028790	2.15796	2.4317												AAEL022714	-5.33284
								AAEL028803	2.2389	4.94263												AAEL022734	-1.97115	unspecified product	ATP-binding cassette sub-family G member 8
																						AAEL022932	-4.40445	unspecified product	mucin-2 isoform X2
																						AAEL022969	-3.42571
																						AAEL022982	-2.86956	unspecified product	basic proline-rich -like
																						AAEL023384	-3.12872	unspecified product	mucin-5AC-like isoform X3
																						AAEL023471	-1.36432	unspecified product	fibroin heavy chain
																						AAEL023600	-2.30904	unspecified product	dendritic arbor reduction 1-like
																						AAEL023753	-2.05416	unspecified product	facilitated trehalose transporter Tret1-like isoform X2
																						AAEL023844	-1.10639	unspecified product	esterase B1-like
																						AAEL023854	-3.63838	unspecified product	shematrin 1 isoform X2
																						AAEL023989	-1.73404	unspecified product	elongation of very long chain fatty acids -like
																						AAEL024015	-1.06652	unspecified product	fibrillin-1-like
																						AAEL024028	-9.96086
																						AAEL024144	-1.89382	unspecified product	AGAP010186- partial
																						AAEL024216	-1.6219	unspecified product	esterase E4-like
																						AAEL024228	-2.18049	unspecified product	enolase isoform X1
																						AAEL024387	-1.46503	Putative serine protease [Source:UniProtKB/TrEMBL;Acc:A0A0P6ITL8]	defense Hdd11-like
																						AAEL024451	-2.77266	unspecified product	uncharacterized protein LOC110680229
																						AAEL024454	-1.50735	unspecified product	myb I
																						AAEL024549	-2.19653	unspecified product	antennal carrier AP-2
																						AAEL024583	-1.35841	unspecified product	uncharacterized protein LOC5573987 isoform X5
																						AAEL024594	-2.46628
																						AAEL024747	-2.29622	unspecified product	electron transfer flavo subunit mitochondrial
																						AAEL024887	-1.03298
																						AAEL024906	-1.89521	unspecified product	f-box lrr
																						AAEL024996	-1.27249	unspecified product	semaphorin-1A
																						AAEL025030	-2.28106	unspecified product	uncharacterized protein LOC5564068
																						AAEL025089	-1.94653
																						AAEL025092	-3.69244	unspecified product	vitelline membrane Vm26Ab-like
																						AAEL025163	-2.24385
																						AAEL025367	-2.32659
																						AAEL025444	-2.97864
																						AAEL025491	-6.82671	unspecified product	trypsin 3A1-like
																						AAEL025514	-1.63572	unspecified product	obscurin isoform X4
																						AAEL025518	-2.28818	unspecified product	zinc finger CCCH domain-containing 18
																						AAEL025532	-3.17193	unspecified product	collagen alpha-1(I) chain-like
																						AAEL025684	-2.14884
																						AAEL025686	-1.86103
																						AAEL025705	-4.67515	unspecified product	uncharacterized protein LOC110679215
																						AAEL025746	-1.65776
																						AAEL025784	-4.28219	unspecified product	AGAP000198- partial
																						AAEL026000	-1.70044	unspecified product	PPE family PPE11-like
																						AAEL026069	-1.81908	unspecified product	acetyl- carboxylase isoform X1
																						AAEL026094	-2.69738	unspecified product	myb AA isoform X2
																						AAEL026217	-2.09345	unspecified product	myosin heavy muscle-like isoform X1
																						AAEL026278	-1.1458	unspecified product	circadian clock-controlled isoform X2
																						AAEL026290	-4.05653
																						AAEL026338	-2.82678	unspecified product	lethal(3)malignant blood neoplasm 1
																						AAEL026430	-2.97263	unspecified product	fibrous sheath CABYR-binding -like
																						AAEL026432	-4.71394	unspecified product	AGAP007278- partial
																						AAEL026602	-2.04064	unspecified product	L-ascorbate oxidase-like
																						AAEL026740	-2.78046	unspecified product	retinaldehyde-binding 1-like
																						AAEL026741	-1.15777
																						AAEL026825	-1.5443	unspecified product	facilitated trehalose transporter Tret1
																						AAEL026878	-3.32963	unspecified product	acyl- Delta(11) desaturase
																						AAEL026967	-2.40059	unspecified product	troponin skeletal muscle isoform X3
																						AAEL027016	-1.71612	unspecified product	UDP-glucuronosyltransferase 2B15-like
																						AAEL027052	-2.26606	unspecified product	uncharacterized transmembrane DDB_G0289901
																						AAEL027078	-2.38107	unspecified product	AAEL002171- partial
																						AAEL027134	-3.62374	unspecified product	E3 ubiquitin- ligase arkadia-B
																						AAEL027287	-1.71616	unspecified product	alpha-ketoglutarate-dependent dioxygenase alkB homolog mitochondrial
																						AAEL027301	-3.34648
																						AAEL027424	-2.17207	unspecified product	ATP-binding cassette sub-family G member 5
																						AAEL027439	-8.05522	unspecified product	skin secretory xP2-like
																						AAEL027545	-3.62934	unspecified product	nose resistant to fluoxetine 6-like
																						AAEL027601	-1.42885	unspecified product	mucin-5AC isoform X1
																						AAEL027654	-1.50203	unspecified product	short-chain dehydrogenase reductase family 16C member 6 isoform X2
																						AAEL027694	-2.015	unspecified product	serine-rich adhesin for platelets-like isoform X1
																						AAEL027732	-5.03708	unspecified product	proteoglycan 4 isoform X1
																						AAEL027881	-2.37143	unspecified product	cadherin-related tumor suppressor
																						AAEL027891	-6.42844
																						AAEL027938	-1.10443	unspecified product	sarcalumenin isoform X1
																						AAEL027940	-2.51986	unspecified product	extensin-like
																						AAEL027975	-5.26277	unspecified product	paternally-expressed gene 3
																						AAEL028119	-1.23903	unspecified product	neurexin-4 isoform X4
																						AAEL029075	-5.59406	unspecified product	hypothetical protein LOC100117459
																						AAEL000005	1.49692	unspecified product	zinc finger 782 isoform X2
																						AAEL000416	1.08712	FHA domain-containing protein [Source:UniProtKB/TrEMBL;Acc:A0A1S4EVV1]	proliferation marker Ki-67
																						AAEL000978	1.75941	unspecified product	ESF1 homolog
																						AAEL001032	1.08414	unspecified product	nuclear pore complex DDB_G0274915
																						AAEL001099	1.04408	DEAD box polypeptide	integrator complex subunit 6
																						AAEL001187	1.09184	unspecified product	mRNA-decapping enzyme 1A
																						AAEL001315	1.36839	unspecified product	zinc finger
																						AAEL001423	1.23018	acid phosphatase-1	venom acid phosphatase Acph-1-like
																						AAEL001882	3.03788	unspecified product	uncharacterized protein LOC5572814
																						AAEL001897	3.09082	unspecified product	uncharacterized protein LOC5572815
																						AAEL002169	1.17313	unspecified product	AAEL002169- partial
																						AAEL002182	1.60881	t-diRNAhydrouridine synthase	tRNA-dihydrouridine(16 17) synthase [NAD(P)(+)]-like
																						AAEL002260	1.09263	Putative gryzun [Source:UniProtKB/TrEMBL;Acc:A0A0P6IV21]	trafficking particle complex subunit 11 isoform X1
																						AAEL002462	1.55866	unspecified product	uncharacterized protein LOC5574804
																						AAEL002983	1.01841	unspecified product	serine arginine repetitive matrix 1
																						AAEL003071	1.70135	tRNA pseudouridine synthase D	pseudouridylate synthase 7 homolog
																						AAEL003647	1.37398	GPCR Neurokinin/Tachykinin Family	neuropeptide SIFamide receptor-like		GPRNPR3
																						AAEL003740	1.50467	ANK_REP_REGION domain-containing protein [Source:UniProtKB/TrEMBL;Acc:A0A1S4F5J1]	uncharacterized protein LOC5578869
																						AAEL003844	1.32829	galectin	galectin-9 isoform X2		GALE5
																						AAEL003951	1.56985	unspecified product	calpain-A isoform X1
																						AAEL003968	1.15661	helicase	chromatin-remodeling complex ATPase chain Iswi
																						AAEL004320	1.10157	WOC protein, putative	zinc finger MYM-type 4
																						AAEL004348	1.18866	NF-180, putative	zinc finger CCCH domain-containing 13
																						AAEL004390	1.65056	heme peroxidase	chorion peroxidase		HPX8B
																						AAEL004396	1.53625	GPCR Octopamine/Tyramine Family	tyramine receptor 2		GPROAR4
																						AAEL004462	2.10691	unspecified product	microtubule-associated futsch isoform X3
																						AAEL004493	1.12699	ribosome biogenesis protein tsr1 (20S rRNA accumulation protein 1)	pre-rRNA-processing TSR1 homolog
																						AAEL004832	1.36153	unspecified product	KAT8 regulatory NSL complex subunit 2
																						AAEL004978	1.41737	DEAD box ATP-dependent RNA helicase	ATP-dependent RNA helicase vasa
																						AAEL005042	1.87427	unspecified product	zinc finger 865-like isoform X1
																						AAEL005744	1.44782	DEAD box ATP-dependent RNA helicase	probable ATP-dependent RNA helicase pitchoune
																						AAEL005791	1.31906	unspecified product	abnormal spindle-like
																						AAEL006354	2.40429	epoxide hydrolase	epoxide hydrolase 3-like
																						AAEL006699	1.32576	fibrinogen and fibronectin	ficolin-3-like isoform X2
																						AAEL006890	1.2997	unspecified product	transcriptional regulator ATRX homolog
																						AAEL007444	1.2414	unspecified product	REPTOR-binding partner
																						AAEL007879	1.71549	unspecified product	AGAP011897- partial
																						AAEL008530	1.77777	unspecified product	sorting nexin-29
																						AAEL008829	1.6379	unspecified product	AGAP003290- partial
																						AAEL009238	1.83496	unspecified product	uncharacterized protein LOC5571717
																						AAEL009465	1.70868	replication factor c / DNA polymerase iii gamma-tau subunit	replication factor C subunit 5
																						AAEL009471	3.36012	unspecified product	syntaxin-4 isoform X2
																						AAEL009645	1.0858	unspecified product	mediator of RNA polymerase II transcription subunit 26 isoform X1
																						AAEL009669	2.04235	unspecified product	uncharacterized protein LOC5572233
																						AAEL009861	1.3531	unspecified product	U-scoloptoxin(19)-Sm1a
																						AAEL009915	2.55451	centrosomal protein	rootletin isoform X1
																						AAEL010150	1.79463	unspecified product	AGAP007787- partial
																						AAEL010159	1.14846	importin beta-3	importin-5
																						AAEL010291	2.5639	unspecified product	AGAP010231- partial
																						AAEL010402	1.38163	DEAD box ATP-dependent RNA helicase	probable ATP-dependent RNA helicase DDX43
																						AAEL010635	1.11084	Zinc finger protein [Source:UniProtKB/TrEMBL;Acc:A0A1S4FQY9]	zinc finger 665-like
																						AAEL010812	1.11414	Zinc finger protein [Source:UniProtKB/TrEMBL;Acc:A0A1S4FRH0]	zinc finger 420 isoform X2
																						AAEL011254	1.3305	unspecified product	aprataxin and PNK-like factor isoform X2
																						AAEL011255	1.62276	GTP-binding protein-invertebrate	guanine nucleotide-binding -like 3 homolog
																						AAEL011582	2.44502	unspecified product	nanos homolog 2
																						AAEL011865	1.74026	unspecified product	2-(3-amino-3-carboxypropyl)histidine synthase subunit 1
																						AAEL011892	1.29647	receptor for activated C kinase, putative	guanine nucleotide-binding subunit beta 1
																						AAEL011993	1.61046	unspecified product	crossover junction endonuclease MUS81
																						AAEL012079	1.02759	unspecified product	HEAT repeat-containing 5B isoform X1
																						AAEL012233	1.44545	unspecified product	myc
																						AAEL012260	1.21942	WD-repeat protein	U3 small nucleolar RNA-interacting 2
																						AAEL012637	1.24511	unspecified product	ATPase family AAA domain-containing 5
																						AAEL012725	1.37388	unspecified product	chromatin assembly factor 1 subunit A-A-like
																						AAEL012726	1.56607	unspecified product	leucine-rich repeat transmembrane neuronal 4-like
																						AAEL013182	1.55634	ATP-dependent RNA helicase	ATP-dependent RNA helicase DHX57
																						AAEL013288	1.83194	unspecified product	uncharacterized protein LOC5577590
																						AAEL013487	1.09863	RHO guanyl-nucleotide exchange factor, putative	rho guanine nucleotide exchange factor 18 isoform X1
																						AAEL013721	1.5957	RNA binding protein, putative	interferon-inducible double-stranded RNA-dependent kinase activator A homolog isoform X2
																						AAEL013741	1.24493	unspecified product	coiled-coil domain-containing 66 isoform X2
																						AAEL013968	1.65143	unspecified product	tRNA (cytosine(34)-C(5))-methyltransferase
																						AAEL014149	1.49896	unspecified product	gastrula zinc finger
																						AAEL014362	1.7599	unspecified product	uncharacterized protein LOC5578848
																						AAEL014735	1.26862	unspecified product	dnaJ homolog subfamily C member 28
																						AAEL014754	2.03825	unspecified product	cytochrome b5-like
																						AAEL014774	1.28804	unspecified product	breast cancer type 2 susceptibility homolog isoform X1
																						AAEL014904	1.38528	DEAD box ATP-dependent RNA helicase	probable ATP-dependent RNA helicase Dbp45A
																						AAEL015247	1.17026	unspecified product	membrane alanyl aminopeptidase-like
																						AAEL015430	2.99162	Clip-Domain Serine Protease family B. Protease homologue.	CLIP domain-containing serine protease 14D-like		CLIPB19
																						AAEL015543	1.26348	unspecified product	zinc finger autosomal -like isoform X1
																						AAEL016989	1.61157	unspecified product	AAEL016989- partial
																						AAEL017054	1.23273	unspecified product	serine arginine repetitive matrix 2-like
																						AAEL017455	1.27268	unspecified product	brain acid soluble 1
																						AAEL018118	1.27092	unspecified product	transcription termination factor 2 isoform X1
																						AAEL018241	1.77421	unspecified product	translocase subunit secA
																						AAEL019332	2.49763
																						AAEL019474	1.33359	unspecified product	CUGBP Elav-like family member 2 isoform X1
																						AAEL019475	1.22291	unspecified product	neurogenic mastermind isoform X1
																						AAEL019484	1.19123	unspecified product	myb AA isoform X1
																						AAEL019508	1.20067	unspecified product	uncharacterized protein LOC5563584 isoform X1
																						AAEL019517	1.665	unspecified product	mucin-17 isoform X2
																						AAEL019570	1.3998	unspecified product	zinc finger 91 isoform X1
																						AAEL019900	1.42841	unspecified product	centrosome-associated CEP250 isoform X2
																						AAEL019903	6.58223	unspecified product	uncharacterized protein LOC5572813
																						AAEL020236	1.48917	unspecified product	E3 ubiquitin- ligase UBR3
																						AAEL020279	3.20573	unspecified product	uncharacterized protein LOC5572960
																						AAEL020903	1.08487	unspecified product	uncharacterized protein LOC5572197
																						AAEL021452	1.35385	unspecified product	chromatin modification-related eaf-1
																						AAEL021557	2.01627	poor Imd response upon knock-in	myb D		pirk
																						AAEL022033	3.49047
																						AAEL022334	2.45181
																						AAEL022554	2.65993	unspecified product	rootletin isoform X2
																						AAEL023532	1.55964	unspecified product	helicase MOV-10
																						AAEL023617	1.19585	unspecified product	pre-mRNA-splicing factor Slu7
																						AAEL024563	1.65103	unspecified product	probable ATP-dependent RNA helicase DHX35
																						AAEL024591	2.13616	unspecified product	LTV1 homolog
																						AAEL024654	4.501	unspecified product	F-box FBD LRR-repeat At1g16940
																						AAEL024700	1.14759	unspecified product	E3 ubiquitin- ligase ZNF598
																						AAEL024902	1.40965	unspecified product	zinc finger 37 homolog isoform X1
																						AAEL024965	2.28545	unspecified product	actin cytoskeleton-regulatory complex PAN1 isoform X2
																						AAEL025471	1.65938	unspecified product	probable basic-leucine zipper transcription factor O
																						AAEL025664	1.33655	unspecified product	AGAP011124- partial
																						AAEL025697	1.23934	unspecified product	heat shock 70 kDa cognate 5
																						AAEL025999	2.80497	40S ribosomal protein S17 [Source:UniProtKB/TrEMBL;Acc:Q52UT2]	40S ribosomal S17
																						AAEL026040	1.3686	unspecified product	ATP-dependent RNA helicase DHX8
																						AAEL026240	2.33458	unspecified product	glycerol-3-phosphate acyltransferase 3
																						AAEL026412	1.80191	unspecified product	zinc finger 157
																						AAEL026555	1.28645
																						AAEL026846	1.26962	unspecified product	transcription initiation factor TFIID subunit 4-like isoform X1
																						AAEL026879	1.75628	unspecified product	zinc finger 90
																						AAEL027786	1.1056	unspecified product	chromodomain-helicase-DNA-binding Mi-2 homolog
																						AAEL028036	1.75081	unspecified product	nuclease HARBI1
																						AAEL028145	2.92282	unspecified product	angiopoietin-related 6-like isoform X1

## Sheet: JoseCardel_experiment
47 common DEGs (37 upregulated and 10 downregulated) in "JCF0U vs NOr", "JCF4S vs HUF0U" and "JCF4S vs NOr"								1036 common DEGs (730 upregulated and 306 downregulated) in "JCF0U vs NOr", and "JCF4S vs NOr"							568 common DEGs (191 upregulated and 377 downregulated) in "JCF4S vs JCF0U" and "JCF4S vs NOr"							620 DEGs (98 upregulated and 522 down regulated) included exlusively in "JCF4S vs JCF0U"
Geneid	JCF0U_vs_NOR	JCF4S_vs_JCF0U	JCF4S_vs_NOR	Product_Description	Description_Blast2GO	Target	Gene_name	Geneid	JCF0U_vs_NOR	JCF4S_vs_NOR	Product_Description	Description_Blast2GO	Target	Gene_name	Geneid	JCF4S_vs_JCF0U	JCF4S_vs_NOR	Product_Description	Description_Blast2GO	Target	Gene_name	Geneid	JCF4S_vs_JCF0U	Product_Description	Description_Blast2GO	Target	Gene_name
AAEL000263	1.69954	1.43745	3.15834	Zinc finger protein jing homolog	zinc finger jing homolog isoform X1			AAEL000902	-1.24136	-1.28843	sugar transporter	organic cation transporter			AAEL000418	-1.60835	-2.29662	unspecified product	iron-sulfur cluster assembly 1 mitochondrial			AAEL000445	-2.52541	unspecified product	isoform A
AAEL001235	-1.09661	-1.17557	-2.25006	palmitoyl-protein thioesterase	lysosomal thioesterase PPT2 homolog			AAEL000016	-1.32833	-1.40014	Esterase AAEL000016 [Source:UniProtKB/Swiss-Prot;Acc:Q0C7C4]	esterase AGAP003155			AAEL000138	-1.36085	-1.37389	NADH dehydrogenase, putative	NADH dehydrogenase [ubiquinone] 1 alpha subcomplex subunit 6			AAEL000092	-1.48752	glutathione transferase	glutathione S-transferase 1-1-like	GST	GSTX1
AAEL001261	-1.77942	-1.44473	-3.20754	unspecified product	uncharacterized protein LOC5569606			AAEL000143	-1.00747	-1.09979	unspecified product	omega-amidase NIT2			AAEL000165	-1.52774	-2.55389	unspecified product	salivary Cys-rich secreted peptide	SGP		AAEL000094	-3.31219	unspecified product	mediator of RNA polymerase II transcription subunit 26
AAEL002075	1.94041	1.2587	3.22406	unspecified product	probable serine threonine- kinase fhkB			AAEL000987	-1.23288	-1.43466	60S ribosomal protein L8	60S ribosomal L8		RpL8	AAEL000458	-2.70199	-2.56039	unspecified product	uncharacterized protein LOC5577355			AAEL000454	-2.05619	isocitrate dehydrogenase	probable isocitrate dehydrogenase [NAD] subunit mitochondrial isoform X1
AAEL002134	-1.1143	-1.57997	-2.67428	unspecified product	uncharacterized protein LOC5573573 isoform X1			AAEL000311	-1.65851	-1.80229	unspecified product	A-agglutinin anchorage subunit isoform X2			AAEL000182	-2.65961	-2.28845	unspecified product	cytochrome b-c1 complex subunit 9			AAEL000164	-1.77853	d-amino acid oxidase	D-aspartate oxidase-like
AAEL002769	1.75513	1.42708	3.2067	homeobox protein prospero/prox-1	homeobox prospero isoform X1			AAEL001030	-1.23002	-1.37143	S-formylglutathione hydrolase, putative	S-formylglutathione hydrolase			AAEL000529	-1.7144	-1.71079	40S ribosomal protein S21 [Source:UniProtKB/TrEMBL;Acc:Q1HR25]	40S ribosomal S21		RpS21	AAEL000457	-1.1952	unspecified product	MORN repeat-containing 4 homolog
AAEL003582	-1.92339	-1.21697	-3.11916	40S ribosomal protein S13 [Source:UniProtKB/TrEMBL;Acc:Q5QC94]	40S ribosomal S13		RpS13	AAEL000408	-1.61016	-1.66662	unspecified product	translation machinery-associated 16 homolog			AAEL000211	-2.29686	-2.37053	unspecified product	turripeptide -like			AAEL000179	-1.45606	ubiquitin-conjugating enzyme E2 l	ubiquitin-conjugating enzyme E2 L3
AAEL004278	-1.27977	-1.13485	-2.38601	unspecified product	cytochrome b5-related			AAEL000500	-2.32558	-2.81388	unspecified product	uncharacterized protein LOC5578455			AAEL000229	-2.12187	-2.96688	prosialokinin precursor	sialokinin I prepro			AAEL000213	-2.17077	d-amino acid oxidase	D-amino-acid oxidase
AAEL004407	-1.14539	-1.08266	-2.21001	allergen, putative	antigen 5 like allergen Cul n 1-like			AAEL000556	-1.21317	-1.67837	C-Type Lectin (CTL25)	perlucin-like		CTL25	AAEL000234	-1.86376	-1.26365	Class B Scavenger Receptor (CD36 domain).	platelet glyco 4 isoform X1		SCRB7	AAEL000249	-3.36976	mitochondrial carrier protein	solute carrier family 25 member 35-like
AAEL005131	1.24678	1.05368	2.32772	protein kinase c-binding protein nell1	kinase C-binding NELL2-like isoform X1			AAEL001047	-1.28228	-1.13079	adenylate cyclase	proton-coupled folate transporter			AAEL000533	-1.87326	-1.50672	C-Type Lectin (CTL16)	perlucin-like		CTL16	AAEL000505	-1.83153	CHK domain-containing protein [Source:UniProtKB/TrEMBL;Acc:A0A1S4EW44]	uncharacterized protein LOC5578434
AAEL006323	-2.2779	-1.50999	-3.7697	unspecified product	aminopeptidase N-like			AAEL000569	-1.48426	-1.292	omega-crystallin, putative	golgin subfamily A member 1			AAEL000245	-1.61268	-1.76861	unspecified product	respirasome Complex Assembly Factor 1			AAEL000281	-1.10073	unspecified product	uncharacterized protein LOC5573767
AAEL007664	2.89837	1.33107	4.25326	nicotinic acetylcholine receptor subunit	neuronal acetylcholine receptor subunit alpha-7-like			AAEL001306	-1.59378	-1.93824	unspecified product	circadian clock-controlled daywake			AAEL000726	-2.28505	-2.10214	fibrinogen and fibronectin	fibrinogen A			AAEL000545	-1.72647	unspecified product	esterase B1-like
AAEL008027	1.08558	1.08314	2.19484	unspecified product	histone-lysine N-methyltransferase Suv4-20			AAEL001328	-1.56988	-1.91329	unspecified product	uncharacterized protein LOC5570086			AAEL000749	-2.34742	-1.4651	Angiopoietin-like protein variant (Fragment) [Source:UniProtKB/TrEMBL;Acc:Q1HRV2]	fibrinogen A			AAEL000636	-1.43695	unspecified product	tenascin-like isoform X3
AAEL008753	-1.08147	-1.46868	-2.51793	unspecified product	dynein assembly factor axonemal homolog			AAEL000650	-2.31843	-3.33125	unspecified product	leucine-rich repeat-containing 1-like			AAEL000252	-2.02937	-2.62149	unspecified product	serine protease snake-like			AAEL000328	-1.44269	unspecified product	zinc-type alcohol dehydrogenase isoform X2
AAEL010513	1.23324	1.0784	2.33579	class b basic helix-loop-helix protein (bhlhb) (differentially expressed in chondrocytes) (mdec) (sharp)	transcription factor cwo			AAEL001346	-1.49225	-1.68415	unspecified product	uncharacterized protein LOC5570084 isoform X3			AAEL000791	-1.79841	-2.43095	unspecified product	28S ribosomal mitochondrial			AAEL000647	-1.98229	unspecified product	maltase A3-like
AAEL010711	1.05344	1.07192	2.14825	eph receptor tyrosine kinase	ephrin type-B receptor 1 isoform X1			AAEL001401	-1.88338	-1.76445	leucine-rich immune protein (Short)	leucine-rich repeat transmembrane neuronal 3		LRIM10A	AAEL000861	-1.45373	-1.85589	unspecified product	pro convertase subtilisin kexin type 5- partial			AAEL000651	-2.2654	alpha-amylase	maltase A3-like
AAEL011408	-1.41062	-1.80628	-3.20176	C-Type Lectin (CTL21)	C-type lectin domain family 6 member A-like		CTL21	AAEL000760	-1.422	-1.82676	Clip-Domain Serine Protease family B.	melanization protease 1-like		CLIPB30	AAEL000304	-1.15596	-1.07345	unspecified product	fibroin heavy chain isoform X1			AAEL000354	-3.16717	dimeric dihydrodiol dehydrogenase	trans-1,2-dihydrobenzene-1,2-diol dehydrogenase-like
AAEL013262	-1.4291	-1.88613	-3.30769	unspecified product	endochitinase At2g43590-like	CUT		AAEL000786	-1.70735	-1.90607	Laminin IV type A domain-containing protein [Source:UniProtKB/TrEMBL;Acc:A0A1S4EWU9]	basement membrane proteoglycan-like			AAEL000316	-1.99333	-2.81464	unspecified product	uncharacterized protein LOC5575171			AAEL000419	-2.56862	unspecified product	larval cuticle A2B-like isoform X2	CUT
AAEL013723	1.56262	1.10389	2.69638	polypyrimidine tract binding protein	polypyrimidine tract-binding 1 isoform X5			AAEL001402	-2.02175	-1.6722	leucine-rich immune protein (Short)	acidic leucine-rich nuclear phospho 32 family member A		LRIM10B	AAEL000886	-2.59531	-1.81467	unspecified product	secreted precursor			AAEL000667	-1.79454	alpha-amylase	probable maltase
AAEL017338	1.11049	1.10553	2.24082	unspecified product	mitogen-activated kinase kinase kinase kinase 5 isoform X1			AAEL001414	-2.33022	-2.63166	leucine-rich immune protein (Short)	leucine-rich repeat transmembrane neuronal 4 isoform X1		LRIM9	AAEL000905	-1.67009	-2.20709	unspecified product	glutactin-like			AAEL000703	-1.42874	glycogen phosphorylase	glycogen phosphorylase
AAEL017391	1.09526	1.01018	2.12924	unspecified product	histone lysine acetyltransferase CREBBP-like isoform X1			AAEL001420	-2.36857	-2.25244	leucine-rich immune protein (Short)	membrane glyco LIG-1		LRIM8	AAEL000941	-1.25985	-1.61914	mitochondrial inner membrane protein translocase, 8kD-subunit, putative	mitochondrial import inner membrane translocase subunit Tim8			AAEL000757	-2.25812	anterior fat body protein	AGAP007794- partial
AAEL019332	1.67992	2.20836	3.9304					AAEL002720	-1.37175	-2.07539	Serine Protease Inhibitor (serpin) likely cleavage at V/V.	leukocyte elastase inhibitor		SRPN20	AAEL001840	-1.74918	-2.32282	zinc carboxypeptidase	carboxypeptidase B			AAEL001295	-1.93192	unspecified product	circadian clock-controlled daywake-like
AAEL019787	1.17007	1.60439	2.79336	CCAP receptor [Source:UniProtKB/TrEMBL;Acc:A0A411JKD0]	transcriptional regulator ovo isoform X1			AAEL001674	-4.29582	-4.09315	serine-type enodpeptidase,	serine protease SP24D-like			AAEL000942	-1.08808	-1.43315	ER membrane protein complex subunit 4 [Source:UniProtKB/TrEMBL;Acc:Q17MQ7]	ER membrane complex subunit 4-like			AAEL000797	-2.27569	dimethylaniline monooxygenase	senecionine N-oxygenase-like
AAEL019801	1.25112	1.00535	2.27804	unspecified product	serine threonine- kinase WNK1 isoform X1			AAEL001863	-2.38263	-1.6533	zinc carboxypeptidase	carboxypeptidase B			AAEL000958	-2.84152	-2.12572	unspecified product	uncharacterized protein LOC109410752			AAEL000854	-1.78416	fumarylacetoacetate hydrolase	fumarylacetoacetate hydrolase domain-containing 2-like
AAEL019862	1.19116	1.1183	2.3329	unspecified product	serine-rich adhesin for platelets isoform X1			AAEL002065	-1.35987	-1.81645	hydroxymethylglutaryl-coa lyase	hydroxymethylglutaryl- mitochondrial			AAEL000986	-1.50745	-1.44064	NADH-ubiquinone oxidoreductase ashi subunit	NADH dehydrogenase [ubiquinone] 1 beta subcomplex subunit mitochondrial			AAEL000855	-2.71801	mannosyltransferase 1,	O-mannosyltransferase 1
AAEL020028	2.23183	1.42481	3.68955	unspecified product	hormone receptor 4-like			AAEL002108	-1.23638	-1.39817	nucleolar essential protein 1 (nep1)	ribosomal RNA small subunit methyltransferase NEP1			AAEL001022	-2.78887	-2.74946	anterior fat body protein	regucalcin-like isoform X2			AAEL000878	-4.29244	cuticle protein, putative	cuticle -like	CUT
AAEL021991	2.66468	1.24754	3.92739					AAEL002731	-1.58422	-1.88038	Serine Protease Inhibitor (serpin) homologue - unlikely to be inhibitory.	serpin 14 non-inhibitory serine protease partial		SRPN14	AAEL001851	-1.66933	-1.51407	unspecified product	AGAP007777- partial			AAEL001319	-5.44054	unspecified product	cuticle -like	CUT
AAEL022637	1.02746	1.06768	2.11949	unspecified product	SAM and SH3 domain-containing 1 isoform X1			AAEL002135	-1.08655	-2.09424	tubulin-specific chaperone b (tubulin folding cofactor b)	tubulin-folding cofactor B			AAEL001091	-1.69795	-1.73363	Malic enzyme [Source:UniProtKB/TrEMBL;Acc:A0A1S4EXR8]	NADP-dependent malic enzyme			AAEL000897	-1.71706	TPR_REGION domain-containing protein [Source:UniProtKB/TrEMBL;Acc:A0A1S4EX97]	tetratricopeptide repeat 36 homolog
AAEL023074	1.66447	1.28052	2.97162					AAEL003058	-2.36945	-1.69709	glucosyl/glucuronosyl transferases	UDP-glucosyltransferase 2-like			AAEL001865	-2.05436	-2.17706	unspecified product	NADH dehydrogenase [ubiquinone] 1 beta subcomplex subunit 10			AAEL001437	-4.24225	unspecified product	uncharacterized protein LOC5570536 isoform X1
AAEL024441	1.24117	1.79183	3.05453	unspecified product	transcription initiation factor TFIID subunit 3-like			AAEL002232	-1.22153	-1.14955	unspecified product	ribonuclease P subunit p30			AAEL001159	-1.41094	-1.6975	ribonuclease t2	ribonuclease Oy			AAEL000910	-1.84534	Fatty acyl-CoA reductase [Source:UniProtKB/TrEMBL;Acc:Q17MZ2]	fatty acyl- reductase wat-like
AAEL024889	1.40189	2.03006	3.46073	unspecified product	fibrinogen alpha chain			AAEL002276	-1.31091	-1.83065	serine protease, putative	chymotrypsin-like elastase family member 2A			AAEL001164	-2.37395	-2.41805	NADH:ubiquinone dehydrogenase, putative	probable NADH dehydrogenase [ubiquinone] 1 alpha subcomplex subunit 12			AAEL000915	-1.65147	unspecified product	pro convertase subtilisin kexin type 5
AAEL025097	1.10251	2.14084	3.27403	unspecified product	uncharacterized protein LOC110674216			AAEL002378	-2.10419	-2.14134	Carboxylic ester hydrolase [Source:UniProtKB/TrEMBL;Acc:A0A0P6IYI7]	esterase B1-like			AAEL001210	-2.31862	-1.95447	NADH ubiquinone oxidoreductase subunit, putative	probable NADH dehydrogenase [ubiquinone] iron-sulfur mitochondrial			AAEL001082	-2.3179	unspecified product	myofilin isoform b
AAEL025729	1.33981	1.42276	2.79159	unspecified product	phosphatase Slingshot isoform X2			AAEL002413	-1.48957	-1.60212	sphingomyelin phosphodiesterase	sphingomyelin phosphodiesterase-like			AAEL001325	-1.52849	-2.1586	unspecified product	uncharacterized protein LOC5570083			AAEL001094	-1.06678	unspecified product	heat shock beta-1 isoform X2
AAEL025908	2.10598	1.31544	3.44677	unspecified product	tipE			AAEL002534	-1.79137	-1.65692	60S ribosomal protein L10 [Source:UniProtKB/TrEMBL;Acc:Q1HRT6]	60S ribosomal L10		RpL10	AAEL001390	-1.86713	-1.37521	unspecified product	foot 1 variant 2-like			AAEL001170	-1.11688	Protein phosphatase methylesterase 1 [Source:UniProtKB/TrEMBL;Acc:Q17M26]	phosphatase methylesterase 1
AAEL026903	1.14314	1.29317	2.46255	unspecified product	BMP-2-inducible kinase-like			AAEL002585	-1.68735	-3.11909	serine protease	phenoloxidase-activating factor 2-like			AAEL001607	-1.5786	-1.72988	galactose-1-phosphate uridylyltransferase	probable galactose-1-phosphate uridylyltransferase			AAEL001184	-1.50634	unspecified product	uncharacterized protein LOC5568837 isoform X2
AAEL026960	1.219	1.0339	2.28098	unspecified product	uncharacterized membrane DDB_G0293934-like			AAEL002624	-1.24982	-2.00145	serine protease	phenoloxidase-activating factor 2-like			AAEL001704	-10.4939	-8.39447	unspecified product	cuticle -like	CUT		AAEL001233	-3.70792	Clip-Domain Serine Protease family E. Protease homologue.	transmembrane protease serine 9-like		CLIPE9
AAEL027293	4.40202	1.31354	5.74245					AAEL003060	-2.06147	-1.6633	female-specific chymotrypsin	chymotrypsin			AAEL001963	-1.3657	-1.64361	protein serine/threonine kinase, putative	ejaculatory bulb-specific 3			AAEL001494	-3.39273	unspecified product	eukaryotic translation initiation factor 4 gamma- partial
AAEL028170	2.1556	1.54389	3.72314	unspecified product	zinc finger 205			AAEL002703	-1.28903	-1.86764	pyridoxamine 5'-phosphate oxidase	pyridoxine-5 -phosphate oxidase-like			AAEL001708	-2.78055	-2.5834	unspecified product	uncharacterized protein LOC5572075			AAEL001290	-9.28307	unspecified product	cuticle -like	CUT
AAEL028663	2.42261	1.9559	4.41169					AAEL003150	-1.11782	-1.71248	alpha-n-acetylglucosaminidase	alpha-N-acetylglucosaminidase			AAEL001964	-2.55468	-1.34376	protein serine/threonine kinase, putative	ejaculatory bulb-specific 3-like			AAEL001570	-1.2918	unspecified product	AAEL001570- partial
AAEL028724	2.61744	3.6098	6.26072					AAEL003253	-1.60063	-2.20324	Clip-Domain Serine Protease family B.	serine protease grass-like		CLIPB13B	AAEL002047	-1.0959	-1.51879	40S ribosomal protein S10 [Source:UniProtKB/TrEMBL;Acc:Q1HR41]	40S ribosomal S10b		RpS10	AAEL001593	-1.9565	glycerol-3-phosphate dehydrogenase	glycerol-3-phosphate dehydrogenase [NAD(+)] cytoplasmic isoform X1
AAEL028739	2.3724	1.65521	4.06687					AAEL003299	-1.75379	-2.29737	unspecified product	Gly-rich secreted peptide			AAEL002050	-1.01754	-1.47007	Nitric oxide synthase-interacting protein homolog [Source:UniProtKB/TrEMBL;Acc:A0A1S4F0L5]	nitric oxide synthase-interacting homolog			AAEL001596	-1.13595	Protein YIPF [Source:UniProtKB/TrEMBL;Acc:Q17KU7]	YIPF1
AAEL028782	1.7317	1.49119	3.25277					AAEL003317	-3.05109	-3.02967	alkaline phosphatase	membrane-bound alkaline phosphatase			AAEL002324	-1.64445	-2.29436	Vacuolar protein sorting-associated protein 28 homolog [Source:UniProtKB/TrEMBL;Acc:Q16IH3]	vacuolar sorting-associated 28 homolog			AAEL001627	-1.34114	udp-n-acteylglucosamine pyrophosphorylase	UDP-N-acetylhexosamine pyrophosphorylase
AAEL028790	2.71427	3.79511	6.5406					AAEL003405	-2.07213	-2.74004	unspecified product	regulator of microtubule dynamics 1-like			AAEL002347	-3.79209	-3.25454	serine-type enodpeptidase,	chymotrypsin 1			AAEL001646	-1.55624	inward-rectifying potassium channel	ATP-sensitive inward rectifier potassium channel 11 isoform X2		Kir3
AAEL028803	3.45415	1.43677	4.9276					AAEL003424	-1.73945	-2.17478	zinc carboxypeptidase	zinc carboxypeptidase-like			AAEL002350	-1.6867	-1.59224	unspecified product	UPF0389 CG9231			AAEL001671	-2.68165	unspecified product	mucin-5AC-like isoform X2
AAEL028895	2.44239	2.43225	4.91514					AAEL003457	-2.71429	-3.35096	unspecified product	27 kDa hemolymph -like			AAEL002360	-4.90177	-2.95645	serine-type enodpeptidase,	chymotrypsin 1			AAEL001673	-1.53167	actin	muscle
AAEL028925	2.39737	1.70449	4.1419					AAEL003467	-1.26449	-1.63029	unspecified product	27 kDa glyco -like			AAEL002401	-1.6217	-1.43223	proteasome subunit beta type	proteasome subunit beta type-2			AAEL001675	-3.26139	Clip-Domain Serine Protease family A. Protease homologue.	CLIP-domain serine protease subfamily A		CLIPA10
AAEL028952	3.68027	2.69218	6.39729					AAEL003469	-1.2582	-1.62096	NHP2 protein, putative	H ACA ribonucleo complex subunit 2			AAEL002416	-1.53193	-1.34923	short-chain dehydrogenase	hydroxysteroid dehydrogenase 2			AAEL001677	-5.80856	unspecified product	cuticle -like	CUT
								AAEL005200	-1.6899	-1.35654	unspecified product	venom carboxylesterase-6-like	COE		AAEL014846	-2.02428	-1.61543	Innexin [Source:UniProtKB/TrEMBL;Acc:Q16FA3]	innexin inx1		inx1	AAEL011789	-2.18416	Probable citrate synthase 2, mitochondrial Precursor (EC 2.3.3.1)	probable citrate synthase mitochondrial
								AAEL002481	-1.714	-1.97392	unspecified product	probable chitinase 10	CUT		AAEL014393	-1.47941	-1.81425	Lactoylglutathione lyase [Source:UniProtKB/TrEMBL;Acc:A0A1S4G1K4]	lactoylglutathione lyase			AAEL011500	-1.43775	Cdc42 protein, putative	ras-like GTP-binding
								AAEL002959	-2.12802	-2.11441	brain chitinase and chia	endochitinase-like	CUT		AAEL014445	-4.26074	-3.70307	unspecified product	uncharacterized protein LOC5564435			AAEL011504	-5.44914	pupal cuticle protein, putative	cuticle 8	CUT
								AAEL011496	-1.42607	-1.91167	chitinase	chitinase domain-containing 1	CUT		AAEL014484	-1.77502	-1.86237	unspecified product	leptin receptor gene-related			AAEL011586	-3.1608	unspecified product	mediator of RNA polymerase II transcription subunit 15 isoform X3
								AAEL024660	-2.76307	-2.06802	unspecified product	pupal cuticle 36-like	CUT		AAEL014556	-1.57985	-2.44937	unspecified product	2-oxo-4-hydroxy-4-carboxy-5-ureidoimidazoline decarboxylase-like			AAEL011612	-2.36385	C-Type Lectin (CTL) - mannose binding. Transcript A	collectin-10 isoform X1		CTLMA6
								AAEL009782	1.97809	2.61596	brain chitinase and chia	chitinase 3	CUT
								AAEL000320	-2.20172	-1.67859	cytochrome P450	cytochrome P450 4C1-like	CYP	CYP325T1	AAEL013871	-1.34689	-1.54136	unspecified product	oxidoreductase-like domain-containing 1			AAEL011232	-2.16702	unspecified product	uncharacterized protein LOC5574552
								AAEL003748	-1.57792	-2.37359	cytochrome P450	probable cytochrome P450 9f2	CYP	CYP9AE1	AAEL013876	-2.07664	-1.44294	mitochondrial NADH:ubiquinone oxidoreductase B14.7 subunit, putative	NADH dehydrogenase [ubiquinone] 1 alpha subcomplex subunit 11			AAEL011264	-1.25791	phosphatidylethanolamine-binding protein	D3-like
								AAEL003890	-1.58965	-2.57091	cytochrome P450	probable cytochrome P450 28a5	CYP	CYP28A5?	AAEL013960	-2.76281	-2.12862	unspecified product	NADH dehydrogenase [ubiquinone] 1 beta subcomplex subunit mitochondrial			AAEL011375	-3.99332	trypsin, putative	ovochymase-2-like isoform X2
								AAEL006984	-1.36544	-1.34474	cytochrome P450	probable cytochrome P450 28a5	CYP	CYP6AG5	AAEL013964	-1.93652	-2.64931	60S ribosomal protein L20, putative [Source:UniProtKB/TrEMBL;Acc:Q16HN7]	39S ribosomal mitochondrial		RpL20	AAEL011436	-1.38494	myosin xv	unconventional myosin-XV
								AAEL007024	-1.12383	-2.4096	cytochrome P450	probable cytochrome P450 28a5	CYP	CYP6AG3	AAEL013980	-1.03282	-1.28557	glutaredoxin, putative	glutaredoxin-C4			AAEL011440	-5.23703	unspecified product	uncharacterized protein LOC5574837
								AAEL009123	-2.04712	-1.74956	cytochrome P450	cytochrome P450 6d3-like	CYP	CYP6Z6	AAEL014039	-2.36272	-2.79524	unspecified product	uncharacterized protein LOC5579199			AAEL011449	-5.2346	unspecified product	alpha-tocopherol transfer -like
								AAEL012772	-2.4014	-1.65511	cytochrome P450	cytochrome P450 4c21-like	CYP	CYP325G3	AAEL014064	-1.65395	-1.63149	glutaredoxin, putative	thioredoxin domain-containing 17			AAEL011458	-3.06163	unspecified product	cuticle -like	CUT
								AAEL017136	-1.44846	-1.29243	cytochrome P450	cytochrome P450 4C1-like	CYP	CYP325V1	AAEL014255	-2.40678	-2.26741	aquaporin, putative	aquaporin-11			AAEL011459	-1.61236	unspecified product	leucine-rich repeat extensin 1
								AAEL009018	1.54449	1.50392	cytochrome P450	probable cytochrome P450 6d5	CYP	CYP28A5?
								AAEL019603	2.32324	2.39582	unspecified product	probable cytochrome P450 9f2	CYP	CYP9F2?
								AAEL028635	2.44719	1.91106	unspecified product	probable cytochrome P450 9f2	CYP	CYP9F2?
								AAEL001054	-3.46075	-3.6224	glutathione S-transferase (GSTD4)	glutathione S-transferase 1-like	GST	GSTD4	AAEL014820	-3.33671	-2.58956	unspecified product	N-alpha-acetyltransferase 80 isoform X2			AAEL011771	-2.21002	unspecified product	agglutinin ARB_02240
								AAEL003600	-1.41301	-2.11178	unspecified product	34 kDa family secreted salivary	SGP		AAEL014589	-1.87375	-1.69883	reticulocalbin	reticulocalbin-2			AAEL011766	-2.59754	unspecified product	mucin-2-like
								AAEL027447	-1.19561	-1.62594	unspecified product	salivary 16	SGP		AAEL014630	-1.26392	-1.36479	cytochrome C1 heme lyase	cytochrome c-type heme lyase			AAEL011768	-2.48457	unspecified product	agglutinin ARB_02240
								AAEL006424	4.05088	3.49586	37 kDa salivary gland allergen Aed a 2 Precursor (Protein D7)(Allergen Aed a 2)	D7 long partial	SGP	D7
								AAEL003522	-1.23104	-1.21834	protein arginine n-methyltransferase	arginine N-methyltransferase 6			AAEL002464	-1.09592	-1.54395	vacuolar ATP synthase subunit f	V-type proton ATPase subunit F 1			AAEL001683	-6.79024	unspecified product	cuticle -like	CUT
								AAEL003541	-1.70426	-2.37408	galectin	32 kDa beta-galactoside-binding lectin lec-3		GALE1	AAEL002504	-1.68347	-2.3161	ATP synthase delta chain, mitochondrial	ATP synthase subunit mitochondrial			AAEL001766	-1.78563	leucine-rich transmembrane proteins	leucine-rich repeat-containing 1
								AAEL003589	-1.34178	-2.06573	transcription factor, putative	uncharacterized protein LOC5578605			AAEL002526	-1.94711	-1.95786	MICOS complex subunit MIC10 [Source:UniProtKB/TrEMBL;Acc:Q17I05]	MICOS complex subunit Mic10-like			AAEL001809	-2.80741	unspecified product	limb expression 1 homolog
								AAEL003628	-1.74559	-2.18508	Clip-Domain Serine Protease family B.	phenoloxidase-activating factor 1		CLIPB38	AAEL002542	-2.46289	-1.47388	Triosephosphate isomerase [Source:UniProtKB/TrEMBL;Acc:Q17HW3]	triosephosphate isomerase		Tpi	AAEL001817	-2.08643	unspecified product	grindelwald
								AAEL003631	-1.33177	-2.5484	Clip-Domain Serine Protease family B.	serine protease easter		CLIPB41	AAEL002555	-2.5534	-1.55938	sodium/solute symporter	sodium-coupled monocarboxylate transporter 1 isoform X2			AAEL001818	-2.02043	unspecified product	ankyrin-1-like isoform X1
								AAEL003654	-1.43777	-1.30042	unspecified product	tRNA (adenine(58)-N(1))-methyltransferase non-catalytic subunit TRM6			AAEL002578	-2.05007	-1.84391	unspecified product	snakeskin			AAEL001836	-9.32975	odorant-binding protein 56a, putative	Odorant-binding 56a
								AAEL003661	-1.45352	-1.30682	translation initiation factor	eukaryotic translation initiation factor 6			AAEL002587	-1.25893	-1.89332	odorant binding protein OBP11	general odorant-binding 56d		OBP11	AAEL001850	-1.74759	unspecified product	uncharacterized protein LOC5572641
								AAEL003689	-1.20253	-2.10911	Histone H4 [Source:UniProtKB/TrEMBL;Acc:Q16IE4]	histone H4			AAEL002595	-1.32545	-1.86303	serine protease	phenoloxidase-activating factor 2-like			AAEL001864	-1.0186	eukaryotic translation initiation factor 4E binding protein (4EBP)	eukaryotic translation initiation factor 4E-binding 1
								AAEL003762	-1.03996	-1.15907	Protoporphyrinogen IX oxidase, putative	protoporphyrinogen oxidase			AAEL002693	-2.3877	-2.1296	venom allergen	scoloptoxin SSD976-like			AAEL001878	-1.63658	lipase	pancreatic triacylglycerol lipase
								AAEL003889	-1.43432	-2.18406	Gram-Negative Binding Protein (GNBP) or Beta-1 3-Glucan Binding Protein (BGBP).	GNBP-B1		GNBPB1	AAEL002704	-1.28713	-1.47888	Serine Protease Inhibitor (serpin) homologue	serpin B5-like		SRPN23	AAEL001920	-1.21357	SET domain-containing protein [Source:UniProtKB/TrEMBL;Acc:A0A1S4F084]	SET domain-containing -8
								AAEL004007	-1.04155	-1.28766	GTP binding protein (mitochondrial), putative	tRNA modification GTPase mitochondrial			AAEL002779	-1.56259	-2.03638	Ribokinase [Source:UniProtKB/TrEMBL;Acc:Q17H56]	ribokinase			AAEL001928	-2.4328	Actin-1 [Source:UniProtKB/Swiss-Prot;Acc:P49128]	muscle		Act1
								AAEL004284	-1.22084	-1.52932	mitochondrial ATPase inhibitor, putative	ATPase inhibitor mai- mitochondrial-like			AAEL002789	-1.14669	-1.30333	26S proteasome non-ATPase regulatory subunit	26S proteasome non-ATPase regulatory subunit 8			AAEL001936	-1.61659	unspecified product	SET domain-containing -8-like
								AAEL004313	-1.60283	-1.64595	fk506-binding protein	FK506-binding 2			AAEL002797	-2.22739	-1.9105	unspecified product	mitochondrial NADH-ubiquinone oxidoreductase 9 kDa subunit			AAEL001946	-1.19801	four and a half lim domains	four and a half LIM domains 2 isoform X5
								AAEL004455	-1.53844	-1.42256	unspecified product	ribosome production factor 2 homolog			AAEL002813	-2.3683	-2.34429	coupling factor, putative	ATP synthase-coupling factor mitochondrial			AAEL001951	-8.40273	actin	indirect flight muscle		Act-4
								AAEL004526	-1.19878	-1.24889	unspecified product	transducin beta 3			AAEL002825	-1.78789	-2.13317	NADH:ubiquinone dehydrogenase, putative	NADH dehydrogenase [ubiquinone] 1 beta subcomplex subunit 4			AAEL001969	-1.22119	protein serine/threonine kinase, putative	ejaculatory bulb-specific 3-like
								AAEL004555	-3.65084	-2.83526	unspecified product	uncharacterized protein LOC5565038			AAEL002833	-1.43598	-2.12002	cathepsin l	cathepsin L			AAEL002043	-1.11035	cytochrome P450	probable cytochrome P450 305a1	CYP	CYP305A5
								AAEL004568	-3.07704	-2.24829	ADP-ribosylation factor, arf	ADP-ribosylation factor 3			AAEL002860	-1.33904	-1.45409	Mitochondrial pyruvate carrier [Source:UniProtKB/TrEMBL;Acc:Q17GV8]	mitochondrial pyruvate carrier 1			AAEL002092	-4.02758	cuticle protein, putative	larval cuticle A3A-like	CUT
								AAEL004643	-1.09691	-1.7575	mitochondrial ribosomal protein L1	50S ribosomal L1		mRpL1	AAEL002881	-1.6827	-2.44161	NADH:ubiquinone dehydrogenase, putative	cytochrome c oxidase subunit NDUFA4			AAEL002124	-1.28297	Clip-Domain Serine Protease family D	venom serine protease Bi-VSP		CLIPD6
								AAEL004730	-3.65095	-3.12489	unspecified product	general odorant-binding 66			AAEL003011	-2.21743	-2.38006	NADH dehydrogenase, putative	NADH dehydrogenase [ubiquinone] 1 alpha subcomplex subunit 2			AAEL002165	-1.72194	Putative hydroxypyruvate isomerase [Source:UniProtKB/TrEMBL;Acc:A0A1S4F0V8]	hydroxypyruvate isomerase
								AAEL004761	-2.83582	-1.81794	serine/threonine-protein kinase MAK	probable serine threonine- kinase DDB_G0268078			AAEL003041	-6.60114	-3.02921	unspecified product	pupal cuticle 27-like	CUT		AAEL002184	-1.13128	F-actin capping protein beta subunit	F-actin-capping subunit beta
								AAEL004813	-1.64902	-2.14181	M-phase phosphoprotein, putative	M-phase phospho 6			AAEL003056	-1.21234	-1.65459	brain chitinase and chia	chitinase-3 1	CUT		AAEL002185	-2.21967	cuticle protein, putative	adult cuticle 1-like	CUT
								AAEL004818	-1.47334	-1.26093	unspecified product	nucleolar complex 2 homolog			AAEL003066	-2.0437	-1.67427	brain chitinase and chia	chitinase-3 1	CUT		AAEL002292	-2.6369	glucose transport protein, putative	glucose transport
								AAEL004979	-1.26525	-1.91553	Clip-Domain Serine Protease family D.	transmembrane protease serine 9-like		CLIPD2	AAEL003067	-2.74903	-1.47791	unspecified product	merozoite surface antigen allelic form 2 isoform X2			AAEL002295	-1.68632	leucine-rich transmembrane protein	leucine-rich repeat neuronal 3
								AAEL005163	-1.16754	-1.27968	60S ribosome subunit biogenesis protein NIP7 homolog [Source:UniProtKB/TrEMBL;Acc:Q17AX1]	60S ribosome subunit biogenesis NIP7 homolog			AAEL003076	-1.54025	-1.10176	glucosyl/glucuronosyl transferases	UDP-glucuronosyltransferase 2B31			AAEL002309	-1.50154	Thioredoxin Peroxidase.	peroxiredoxin-6-like		TPX4
								AAEL005349	-2.30328	-2.0859	Sugar transporter SWEET [Source:UniProtKB/TrEMBL;Acc:Q17A98]	sugar transporter SWEET1-like			AAEL003154	-1.89045	-1.44168	aldo-keto reductase	1,5-anhydro-D-fructose reductase			AAEL002354	-1.51537	heme peroxidase	peroxidase		HPX5
								AAEL005429	-1.0378	-1.05521	2-oxoglutarate dehydrogenase	probable 2-oxoglutarate dehydrogenase E1 component DHKTD1 mitochondrial			AAEL003182	-1.94883	-2.06418	Serine Protease Inhibitor (serpin) homologue - unlikely to be inhibitory.	serpin 7 inhibitory serine protease partial		SRPN26	AAEL002417	-2.2107	troponin t, invertebrate	troponin skeletal muscle isoform X3
								AAEL005474	-1.06484	-1.60525	unspecified product	uncharacterized protein LOC5566544			AAEL003234	-3.14401	-2.85576	cytochrome c oxidase, subunit VIA, putative	cytochrome c oxidase subunit mitochondrial			AAEL002436	-1.03365	unspecified product	trimeric intracellular cation channel type
								AAEL005521	-1.22594	-1.74429	prolylcarboxypeptidase	lysosomal Pro-X carboxypeptidase			AAEL003235	-2.92431	-1.70493	unspecified product	larval cuticle LCP-30	CUT		AAEL002438	-2.32881	unspecified product	AAEL002438- partial
								AAEL005567	-1.21767	-1.3922	nucleosome assembly protein	nucleosome assembly 1-like 4			AAEL003259	-7.51406	-4.71766	pupal cuticle protein 78E, putative	endocuticle structural glyco ABD-4	CUT		AAEL002449	-2.62227	unspecified product	endocuticle structural glyco ABD-5-like	CUT
								AAEL005638	-1.50901	-1.40887	unspecified product	60S ribosomal L7			AAEL003384	-1.33403	-1.44269	unspecified product	coiled-coil domain-containing 115			AAEL002512	-1.85647	unspecified product	isoform A
								AAEL005787	-1.6214	-1.74674	serine protease, putative	serine protease 48-like			AAEL003423	-1.87681	-1.77583	NADH dehydrogenase, putative	NADH dehydrogenase [ubiquinone] 1 beta subcomplex subunit 1			AAEL002520	-2.14898	apolipoprotein D, putative	apolipo D
								AAEL005880	-1.36311	-1.38869	unspecified product	pre-mRNA-splicing factor Syf2			AAEL003430	-3.48132	-1.54818	unspecified product	regulator of microtubule dynamics 1-like			AAEL002564	-8.56067	unspecified product	salivary asparagine-rich mucin	SGP
								AAEL005911	-1.54721	-1.37024	mitochondrial carrier protein	S-adenosylmethionine mitochondrial carrier homolog			AAEL003434	-2.29592	-2.43593	alpha-amylase	maltase A3			AAEL002572	-2.77872	myosin regulatory light chain 2 (mlc-2)	myosin regulatory light chain 2
								AAEL006009	-1.89803	-2.28775	unspecified product	histidine methyltransferase 1 homolog			AAEL003474	-2.13353	-1.69346	unspecified product	methyltransferase 22 isoform X1			AAEL002654	-4.72647	unspecified product	AGAP008752- partial
								AAEL006011	-1.45855	-2.56048	unspecified product	Kazal domain-containing peptide			AAEL003483	-1.8032	-2.41527	unspecified product	27 kDa glyco -like			AAEL002658	-1.28462	AMP dependent ligase	4-coumarate-- ligase 1-like
								AAEL006075	-1.37935	-1.34732	WD-repeat protein	THO complex subunit 3			AAEL003590	-3.09589	-4.19637	unspecified product	uncharacterized transmembrane DDB_G0290641			AAEL002678	-1.70386	ras suppressor protein 1, rsu1	ras suppressor 1
								AAEL006161	-1.18389	-1.95452	Clip-Domain Serine Protease family B	melanization protease 1-like		CLIPB31	AAEL003675	-1.97624	-1.67392	ubiquinol-cytochrome c reductase iron-sulfur subunit	cytochrome b-c1 complex subunit mitochondrial isoform X1			AAEL002687	-1.15064	sterol carrier protein-2, putative	non-specific lipid-transfer
								AAEL006221	-1.05276	-1.24074	o-sialoglycoprotein endopeptidase	EKC KEOPS complex subunit TP53RK			AAEL003723	-3.30585	-1.84737	C-Type Lysozyme (Lys-A).	lysozyme		LYSC11	AAEL002718	-2.91435	chitin synthase	chitin synthase chs-2 isoform X1	CUT
								AAEL006227	-1.08407	-1.10464	PPR_long domain-containing protein [Source:UniProtKB/TrEMBL;Acc:A0A1S4FCT3]	pentatricopeptide repeat-containing mitochondrial			AAEL003832	-5.89844	-5.96014	defensin anti-microbial peptide	defensin A		DEFC	AAEL002759	-2.95665	tropomyosin invertebrate	tropomyosin-2 isoform X1
								AAEL006248	-1.12447	-1.22114	p37NB protein, putative	platelet glyco V-like			AAEL003857	-5.59092	-3.74424	INVERT_DEFENSINS domain-containing protein [Source:UniProtKB/TrEMBL;Acc:A0A1S4F676]	defensin A			AAEL002761	-1.90044	tropomyosin invertebrate	tropomyosin- isoforms 9A A B isoform X23
								AAEL006344	-1.64193	-1.87571	sulfotransferase (sult)	sulfotransferase family cytosolic 1B member 1-like			AAEL003864	-1.69357	-1.88868	unspecified product	AGAP011281- partial			AAEL002764	-1.64469	dihydrolipoamide succinyltransferase component of 2-oxoglutarate dehydrogenase	dihydrolipoyllysine-residue succinyltransferase component of 2-oxoglutarate dehydrogenase mitochondrial
								AAEL006381	-4.36228	-2.32843	sphingomyelin phosphodiesterase	sphingomyelin phosphodiesterase-like			AAEL003881	-3.63157	-5.76446	ubiquitin, putative	ubiquitin			AAEL002780	-6.83642	unspecified product	obstructor-E-like isoform X1
								AAEL006406	-1.05508	-2.70795	Putative 14.5 kDa secreted protein [Source:UniProtKB/TrEMBL;Acc:Q8T9T4]	kDa secreted			AAEL003977	-2.24788	-1.36779	elongase, putative	elongation of very long chain fatty acids 4-like			AAEL002848	-1.18931	tubulin beta chain	tubulin beta-3 chain
								AAEL006467	-1.54171	-1.54212	alcohol dehydrogenase	alcohol dehydrogenase class-3			AAEL004022	-2.52765	-2.55702	unspecified product	carboxylesterase 5A	COE		AAEL002869	-1.40105	unspecified product	isoform A
								AAEL006542	-1.65552	-1.60845	retinoid-inducible serine carboxypeptidase (serine carboxypeptidase	vitellogenic carboxypeptidase-like			AAEL004060	-2.5282	-2.53287	unspecified product	stunted-like isoform X1			AAEL002972	-3.8901	brain chitinase and chia	endochitinase	CUT
								AAEL006560	-1.02702	-1.07873	cop-coated vesicle membrane protein P24	transmembrane emp24 domain-containing 5			AAEL004065	-1.73237	-2.05874	unspecified product	MICOS complex subunit MIC25			AAEL003006	-1.75342	2-deoxyglucose-6-phosphate phosphatase	probable pseudouridine-5 -phosphatase isoform X1
								AAEL006585	-2.29397	-2.55979	unspecified product	CLIP domain-containing serine protease 2-like			AAEL004069	-1.71002	-1.90414	mitochondrial 28S ribosomal protein S14 (s14mt)	28S ribosomal mitochondrial		mRpS14	AAEL003049	-6.42719	pupal cuticle protein 78E, putative	pupal cuticle Edg-78E	CUT
								AAEL006617	-2.22615	-1.77132	unspecified product	uncharacterized protein LOC5568175			AAEL004071	-1.2581	-1.43071	nitrogen fixation protein nifu	iron-sulfur cluster assembly scaffold			AAEL003112	-2.01611	unspecified product	activating signal cointegrator 1 complex subunit 2 homolog
								AAEL006625	-1.08087	-1.10373	unspecified product	ribosome maturation SBDS			AAEL004081	-1.81424	-1.50381	dj-1 protein (park7)	dj-1beta			AAEL003135	-1.38193	unspecified product	uncharacterized protein LOC5577237
								AAEL006674	-2.26	-2.67544	Clip-Domain Serine Protease family B.	phenoloxidase-activating factor 3-like		CLIPB29	AAEL004114	-3.08809	-2.31671	UNC93A protein, putative	UNC93			AAEL003194	-2.03243	xaa-pro aminopeptidase	xaa-Pro aminopeptidase
								AAEL006698	-1.17239	-1.45932	60S ribosomal protein L31 [Source:UniProtKB/Swiss-Prot;Acc:Q9GN74]	60S ribosomal L31		RpL31	AAEL004229	-2.47595	-1.90106	glutathione transferase	glutathione S-transferase theta-1	GST	GSTT4	AAEL003213	-1.37501	unspecified product	guanine deaminase
								AAEL006787	-1.55247	-1.28722	unspecified product	probable RNA methyltransferase CG1239			AAEL004292	-13.6525	-8.26819	unspecified product	cuticle 1	CUT		AAEL003216	-4.13759	unspecified product	endocuticle structural glyco bd-2	CUT
								AAEL006936	-2.85999	-2.52605	unspecified product	suppressor of cytokine signaling 7			AAEL004350	-1.33459	-1.73719	janus A, putative	sex-regulated janus-A-like			AAEL003255	-3.33689	unspecified product	exocyst complex component 5-like
								AAEL007102	-1.03724	-1.29752	trypsin, putative	coagulation factor IX			AAEL004382	-2.45595	-1.7967	unspecified product	41 kDa salivary secreted	SGP		AAEL003262	-2.86622	leucine-rich transmembrane protein	artichoke
								AAEL007106	-2.27171	-3.16949	serine protease, putative	coagulation factor IX			AAEL004423	-2.59294	-2.16389	mitochondrial F0 ATP synthase D chain, putative	ATP synthase subunit mitochondrial			AAEL003291	-1.49709	unspecified product	GATA zinc finger domain-containing 8
								AAEL007133	-5.88073	-3.98582	unspecified product	uncharacterized protein LOC5568789			AAEL004457	-2.44305	-1.73981	cytochrome c	cytochrome c-2			AAEL003331	-2.20966	unspecified product	chaoptin
								AAEL007259	-1.49815	-2.54018	unspecified product	transmembrane 19			AAEL004521	-1.60658	-1.10579	unspecified product	AGAP008640- partial			AAEL003393	-2.15799	ATP synthase beta subunit	ATP synthase subunit mitochondrial
								AAEL007354	-1.77979	-1.71803	pseudouridylate synthase	tRNA pseudouridine synthase A			AAEL004522	-2.07356	-2.33634	gambicin anti-microbial peptide	gambicin		GAM1	AAEL003419	-4.79032	unspecified product	chitin deacetylase 1	CUT
								AAEL007394	-1.14083	-2.52787	unspecified product	kDa secreted			AAEL004563	-1.47003	-1.49146	26S protease regulatory subunit S10b	26S proteasome regulatory subunit 10B			AAEL003425	-5.35227	unspecified product	chitin deacetylase 1 isoform X1	CUT
								AAEL007432	-1.81129	-2.67887	serine collagenase 1 precursor, putative	chymotrypsin BI			AAEL004582	-2.53685	-2.26436	beta-galactosidase	beta-galactosidase-like isoform X2			AAEL003476	-1.75993	calpain-c	calpain-C
								AAEL007455	-1.72582	-2.44674	thrombospondin	cartilage oligomeric matrix			AAEL004667	-2.10362	-2.14816	Methyltransf_FA domain-containing protein [Source:UniProtKB/TrEMBL;Acc:A0A1S4F8A2]	uncharacterized protein LOC5565231			AAEL003568	-2.63889	threonine dehydratase/deaminase	L-threonine ammonia-lyase
								AAEL007641	-5.42168	-4.39557	unspecified product	coiled-coil domain-containing lobo			AAEL004674	-4.39745	-3.46162	pupal cuticle protein 78E, putative	pupal cuticle Edg-78E-like	CUT		AAEL003611	-1.52828	stearoyl-coa desaturase	acyl- Delta(11) desaturase
								AAEL007752	-1.39666	-2.26693	cytochrome c oxidase, subunit VIIA, putative	cytochrome c oxidase subunit mitochondrial			AAEL004809	-1.94528	-2.71504	unspecified product	kDa salivary	SGP		AAEL003618	-1.45639	sodium/chloride dependent amino acid transporter	sodium-dependent nutrient amino acid transporter 1-like isoform X2
								AAEL007762	-2.16132	-3.61827	mitochondrial ribosomal protein, L40, putative	39S ribosomal mitochondrial		mRpL40	AAEL004823	-2.40473	-1.77527	manganese-iron (Mn-Fe) superoxide dismutase.	superoxide dismutase [Mn] mitochondrial		MNSOD1	AAEL003640	-1.56912	sodium/chloride dependent amino acid transporter	sodium-dependent nutrient amino acid transporter 1-like
								AAEL007768	-1.00925	-1.93313	TOLL pathway signalling.	myeloid differentiation primary response 88		MYD	AAEL004829	-2.11965	-1.78161	NADH dehydrogenase, putative	NADH dehydrogenase [ubiquinone] 1 alpha subcomplex subunit 5			AAEL003641	-1.46351	sodium/chloride dependent amino acid transporter	sodium-dependent nutrient amino acid transporter 1-like
								AAEL007835	-2.3414	-1.84661	serine/threonine protein kinase	serine threonine- kinase fused			AAEL004899	-1.81906	-1.9752	unspecified product	salivary secreted peptide	SGP		AAEL003674	-4.01056	MYND-type domain-containing protein [Source:UniProtKB/TrEMBL;Acc:A0A1S4F5C5]	histone-lysine N-methyltransferase SMYD3
								AAEL007870	-4.22485	-6.75879	unspecified product	uncharacterized protein LOC5569744			AAEL004987	-1.7767	-2.40346	unspecified product	beta-carotene-binding isoform X3			AAEL003683	-1.50711	tRNA pseudouridine synthase [Source:UniProtKB/TrEMBL;Acc:Q17EU6]	tRNA pseudouridine synthase-like 1
								AAEL008007	-2.83439	-2.57607	CRAL-TRIO domain-containing protein [Source:UniProtKB/TrEMBL;Acc:A0A1S4FI79]	retinaldehyde-binding 1-like			AAEL004988	-2.77802	-3.04664	Phosphoglycerate kinase [Source:UniProtKB/TrEMBL;Acc:Q8WQL0]	phosphoglycerate kinase		Pgk	AAEL003746	-1.43602	4-Hydroxybutyrate CoA-transferase, putative [Source:UniProtKB/TrEMBL;Acc:Q0IG02]	4-hydroxybutyrate coenzyme A transferase
								AAEL008259	-5.11217	-6.82256	unspecified product	AGAP011183- partial			AAEL005027	-1.39711	-1.68674	acidic ribosomal protein P1, putative	60S acidic ribosomal P1		RpLP1	AAEL003772	-2.39756	unspecified product	mediator of RNA polymerase II transcription subunit 26 isoform X2
								AAEL008263	-1.90421	-2.67807	unspecified product	YY1-associated factor 2			AAEL005143	-3.04423	-2.917	ubiquinone binding protein, putative	cytochrome b-c1 complex subunit 8			AAEL003803	-2.23726	unspecified product	uncharacterized protein LOC5579001
								AAEL008376	-1.13777	-1.78148	unspecified product	AGAP012159- partial			AAEL005170	-1.63923	-1.50741	cytochrome c oxidase subunit iv	cytochrome c oxidase subunit 4 isoform mitochondrial			AAEL003871	-1.23586	26S proteasome alpha 7 subunit	proteasome subunit alpha type-3		Prosalpha7
								AAEL008458	-1.62211	-2.17787	unspecified product	ubiquitin 5			AAEL005190	-1.32156	-1.29854	mitochondrial ribosomal protein, L42, putative	39S ribosomal mitochondrial		mRpL42	AAEL003888	-3.10067	ubiquitin	polyubiquitin
								AAEL008468	-1.13501	-1.27176	cysteine synthase	cystathionine beta-synthase			AAEL005428	-1.721	-2.25846	unspecified product	probable salivary secreted peptide	SGP		AAEL003894	-1.64088	Gram-Negative Binding Protein (GNBP) or Beta-1 3-Glucan Binding Protein (BGBP).	beta-1,3-glucan-binding -like		GNBPB5
								AAEL008678	-2.05655	-1.65942	unspecified product	microtubule-associated RP EB family member 1-like			AAEL005431	-2.86891	-1.66573	Clip-Domain Serine Protease family B.	CLIP domain-containing serine protease 14D-like		CLIPB37	AAEL003961	-1.63238	short-chain dehydrogenase	dehydrogenase reductase SDR family member 7
								AAEL008769	-3.26683	-2.41629	serine-type enodpeptidase,	serine protease SP24D-like			AAEL005508	-2.27174	-2.40195	NADH-ubiquinone oxidoreductase 24 kda subunit	NADH dehydrogenase [ubiquinone] flavo mitochondrial			AAEL004003	-3.61203	glucose dehydrogenase	glucose dehydrogenase [ quinone]
								AAEL008861	-3.84512	-4.70489	deoxyribonuclease I, putative	deoxyribonuclease I			AAEL005530	-3.3634	-1.28854	unspecified product	chitin deacetylase 1	CUT		AAEL004043	-1.61533	unspecified product	AGAP010118- partial
								AAEL008941	-1.11397	-1.14046	unspecified product	tRNA methyltransferase 10 homolog A			AAEL005610	-2.1442	-2.20202	mitochondrial ATP synthase b chain	ATP synthase subunit mitochondrial			AAEL004046	-1.4543	unspecified product	T family of potassium channels 7
								AAEL009023	-1.82764	-1.41159	unspecified product	rRNA methyltransferase mitochondrial			AAEL005617	-1.84848	-1.71451	UTP-glucose-1-phosphate uridylyltransferase 2	UTP--glucose-1-phosphate uridylyltransferase isoform X1			AAEL004054	-1.23668	cytochrome P450	cytochrome P450 4g15	CYP	CYP4G36
								AAEL009108	-8.05959	-7.15	protease m1 zinc metalloprotease	aminopeptidase N-like			AAEL005641	-3.91404	-2.97315	C-Type Lectin (CTL) - galactose binding.	perlucin-like		CTLGA5	AAEL004067	-1.60894	mitochondrial benzodiazepine receptor, putative	translocator
								AAEL009273	-1.16442	-1.33168	inosine-5-monophosphate dehydrogenase	inosine-5 -monophosphate dehydrogenase			AAEL005738	-2.24392	-1.78587	yellow protein precursor	yellow			AAEL004086	-1.75524	aldo-keto reductase	1,5-anhydro-D-fructose reductase-like
								AAEL009291	-1.70491	-2.88636	retinoid-inducible serine carboxypeptidase (serine carboxypeptidase	venom serine carboxypeptidase			AAEL005768	-2.47609	-2.46788	unspecified product	uncharacterized protein LOC5567040			AAEL004118	-2.01316	aldo-keto reductase	1,5-anhydro-D-fructose reductase-like
								AAEL009432	-1.5413	-2.23261	Class B Scavenger Receptor (CD36 domain).	croquemort-like		SCRBQ3	AAEL005830	-1.27772	-1.71477	26S proteasome alpha 4 subunit	proteasome subunit alpha type-7-1		Prosalpha4	AAEL004212	-3.54482	unspecified product	leucine-rich repeat-containing 20 isoform X1
								AAEL009501	-1.35921	-1.4439	methylglutaconyl-CoA hydratase, putative	methylglutaconyl- mitochondrial			AAEL005897	-1.35961	-1.60339	MICOS complex subunit [Source:UniProtKB/TrEMBL;Acc:Q1HQI8]	MICOS complex subunit MIC27			AAEL004249	-4.79343	unspecified product	flightin isoform X1
								AAEL009513	-1.73642	-3.01499	adenylate cyclase	proton-coupled folate transporter-like			AAEL005914	-1.82257	-2.35792	unspecified product	mitochondrial import inner membrane translocase subunit TIM14			AAEL004294	-1.7551	dihydrolipoamide acetyltransferase component of pyruvate dehydrogenase	dihydrolipoyllysine-residue acetyltransferase component of pyruvate dehydrogenase mitochondrial isoform X1
								AAEL009567	-2.15652	-2.16643	apolipoprotein D, putative	apolipo D			AAEL005946	-2.28212	-2.32846	NADH-ubiquinone oxidoreductase subunit B14.5b	NADH dehydrogenase [ubiquinone] 1 subunit C2			AAEL004338	-1.82395	pyruvate dehydrogenase	pyruvate dehydrogenase E1 component subunit mitochondrial
								AAEL009722	-1.17295	-1.40168	clip-domain serine protease, putative	serine protease grass-like isoform X1			AAEL006065	-1.5158	-1.35611	s-adenosyl-methyltransferase mraw	probable methyltransferase 15 homolog			AAEL004341	-2.06053	Carboxy/choline esterase Alpha Esterase	esterase B1-like		CCEAE1O
								AAEL009844	-2.4933	-3.94614	unspecified product	cell wall integrity and stress response component 4-like isoform X1			AAEL006070	-3.14587	-2.83639	Phosphoglycerate mutase [Source:UniProtKB/TrEMBL;Acc:Q177P3]	phosphoglycerate mutase 2			AAEL004353	-3.19327	unspecified product	salivary mucin	SGP
								AAEL009848	-2.99334	-4.71718	unspecified product	secreted precursor			AAEL006102	-1.2302	-2.18221	gelsolin precursor	AGAP011369- partial			AAEL004409	-1.08083	yellow protein, putative	yellow-like
								AAEL009861	-1.6354	-1.68783	unspecified product	U-scoloptoxin(19)-Sm1a			AAEL006169	-1.31737	-1.37796	Lysosomal aspartic protease Precursor (EC 3.4.23.-)	lysosomal aspartic protease			AAEL004430	-1.43973	mitochondrial ribosomal protein, L30, putative	39S ribosomal mitochondrial		mRpL30
								AAEL009927	-1.0633	-2.02279	unspecified product	uncharacterized protein LOC5572603			AAEL006333	-1.98566	-1.38366	salivary apyrase, putative	salivary apyrase	SGP		AAEL004440	-1.08427	tubulin-specific chaperone e	tubulin-specific chaperone cofactor E
								AAEL009944	-1.40472	-1.12928	unspecified product	rRNA-processing UTP23 homolog			AAEL006347	-1.53398	-1.55701	Apyrase Precursor (EC 3.6.1.5)(Adenosine diphosphatase)(ATP-diphosphohydrolase)(ATP-diphosphatase)(ADPase)(Allergen Aed a 1)	apyrase		APY	AAEL004515	-1.75781	unspecified product	uncharacterized protein LOC5564977
								AAEL010128	-2.48736	-2.78508	leucine-rich immune protein (Long)	leucine-rich repeat-containing G- coupled receptor 4-like		LRIM4	AAEL006417	-1.95225	-2.53127	D7 protein, putative	37 kDa salivary gland allergen Aed a 2-like	SGP		AAEL004564	-4.84099	unspecified product	AAEL004564- partial
								AAEL010326	-1.86724	-2.45007	Phosphotriesterase-related protein (EC 3.1.-.-)(Parathion hydrolase-related protein)	phosphotriesterase-related			AAEL006425	-1.34392	-1.02733	trypsin	trypsin-1			AAEL004575	-1.51668	beta-galactosidase	beta-galactosidase-1
								AAEL010370	-1.93923	-1.79711	aldehyde oxidase	xanthine dehydrogenase oxidase-like			AAEL006441	-1.81477	-2.28761	26S proteasome beta 1 subunit	proteasome subunit beta type-6		Prosbeta1	AAEL004588	-1.68134	unspecified product	isoform A
								AAEL010585	-1.51064	-2.33955	spermatogenesis associated factor	transitional endoplasmic reticulum ATPase TER94			AAEL006483	-1.76512	-2.47171	unspecified product	salivary secreted peptide	SGP		AAEL004657	-1.31698	unspecified product	transmembrane 50A
								AAEL010636	-1.75872	-2.36114	unspecified product	uncharacterized protein LOC5573655			AAEL006485	-2.13141	-2.17232	inosine-uridine preferring nucleoside hydrolase	pyrimidine-specific ribonucleoside hydrolase -like			AAEL004680	-1.57217	nuclear lamin L1 alpha, putative	CAP-Gly domain-containing linker 1 isoform X3
								AAEL010773	-1.45482	-1.99174	Clip-Domain Serine Protease family E. Protease homologue.	basement membrane-specific heparan sulfate proteoglycan core -like		CLIPE10	AAEL006509	-2.53871	-2.13178	ATP synthase subunit [Source:UniProtKB/TrEMBL;Acc:Q1HR38]	ATP synthase subunit mitochondrial			AAEL004873	-1.53344	unspecified product	GILT 1
								AAEL010776	-5.34068	-4.67991	carboxypeptidase	zinc carboxypeptidase A 1-like			AAEL006568	-2.38475	-4.06224	serine protease	CLIP domain-containing serine protease 2-like			AAEL004897	-2.96709	brain chitinase and chia	probable chitinase 10	CUT
								AAEL010782	-1.91073	-2.25538	carboxypeptidase	zinc carboxypeptidase A 1-like			AAEL006572	-2.23403	-1.31253	troponin C	troponin isoallergen Bla g -like isoform X2			AAEL004933	-3.2183	lysosomal acid lipase, putative	lipase 1-like
								AAEL010891	-1.6236	-1.9118	unspecified product	TM2 domain-containing CG11103			AAEL006704	-1.69129	-1.58799	fibrinogen and fibronectin	microfibril-associated glyco 4-like			AAEL004951	-1.7213	unspecified product	pupal cuticle 20-like	CUT
								AAEL010954	-1.36691	-1.33992	unspecified product	nucleolar transcription factor 1-like			AAEL006719	-1.74009	-1.74025	Alpha-amylase I Precursor (EC 3.2.1.1)(1,4-alpha-D-glucan glucanohydrolase)	alpha-amylase I		AMY1	AAEL004985	-1.10264	house keepingprotein, putative	peroxisomal biogenesis factor 19
								AAEL011009	-1.51236	-1.87614	fibrinogen and fibronectin	microfibril-associated glyco 4-like			AAEL006771	-1.1043	-1.35166	unspecified product	transmembrane 14 homolog			AAEL005040	-1.27468	E3 ubiquitin-protein ligase [Source:UniProtKB/TrEMBL;Acc:Q17BB8]	E3 ubiquitin- ligase siah-1-like isoform X1
								AAEL011053	-1.70866	-1.6616	unspecified product	GDNF-inducible zinc finger 1 isoform X1			AAEL006833	-1.52112	-1.59783	succinyl-CoA synthetase small subunit, putative	succinate-- ligase [ADP GDP-forming] subunit mitochondrial			AAEL005150	-1.00762	mitochondrial ribosomal protein, L23, putative	probable 39S ribosomal mitochondrial		mRpL23
								AAEL011135	-1.06424	-1.09586	GPN-loop GTPase 3 [Source:UniProtKB/TrEMBL;Acc:Q16QZ2]	GPN-loop GTPase 3			AAEL006902	-2.13575	-3.41085	serine-type enodpeptidase,	collagenase-like isoform X1			AAEL005179	-1.9136	unspecified product	uncharacterized serine-rich -like
								AAEL011471	-1.04443	-1.97609	60S ribosomal protein L17 [Source:UniProtKB/Swiss-Prot;Acc:Q1HR65]	60S ribosomal L17		RpL17	AAEL006928	-1.76773	-1.49969	dihydrolipoamide dehydrogenase	dihydrolipoyl mitochondrial			AAEL005187	-1.41095	laminin gamma 1 chain	laminin subunit gamma-1
								AAEL011751	-2.73417	-2.07513	ccar1	cell division cycle and apoptosis regulator 1-like			AAEL006962	-1.95511	-2.85391	unspecified product	uncharacterized protein LOC5568624			AAEL005188	-9.5322	alpha-galactosidase/alpha-n-acetylgalactosaminidase	alpha-N-acetylgalactosaminidase
								AAEL011797	-1.50696	-1.09988	venom allergen	venom allergen 5			AAEL007033	-2.21829	-3.11709	pyrroline-5-carboxylate reductase	pyrroline-5-carboxylate reductase			AAEL005224	-1.30447	unspecified product	transmembrane 216
								AAEL011832	-1.22441	-1.59126	unspecified product	RNA-binding pno1			AAEL007054	-2.87402	-2.86936	NADH dehydrogenase, putative	NADH dehydrogenase [ubiquinone] 1 beta subcomplex subunit 3			AAEL005269	-1.40875	ubiquinol-cytochrome c reductase complex core protein	cytochrome b-c1 complex subunit mitochondrial
								AAEL011839	-4.00895	-4.80704	unspecified product	uncharacterized protein LOC5575459			AAEL007064	-1.09232	-1.76402	Gram-Negative Binding Protein (GNBP) or Beta-1 3-Glucan Binding Protein (BGBP).	beta-1,3-glucan-binding -like		GNBPB6	AAEL005293	-1.30933	Galectin [Source:UniProtKB/TrEMBL;Acc:Q16ND5]	galectin-4-like		GALE8A
								AAEL012102	-1.96009	-2.68767	unspecified product	gametogenetin-binding 2-like			AAEL007135	-1.36344	-1.73686	peroxiredoxin 5, prdx5	peroxiredoxin- mitochondrial			AAEL005407	-1.06066	annexin x	annexin B10-like
								AAEL012119	-1.50602	-1.44227	unspecified product	glutamic acid-rich -like			AAEL007184	-1.44856	-1.17497	vacuolar ATP synthase subunit g	V-type proton ATPase subunit G-like			AAEL005422	-1.8276	pyrroline-5-carboxylate dehydrogenase	delta-1-pyrroline-5-carboxylate mitochondrial
								AAEL012238	-1.44054	-1.90911	glutaredoxin, putative	thioredoxin domain-containing 17-like			AAEL007226	-2.45241	-2.68196	nidogen	nidogen			AAEL005426	-1.26902	annexin x	annexin B10-like
								AAEL012255	-1.71993	-1.26661	leucine-rich immune protein (Short)	receptor 9a		LRIM13	AAEL007282	-1.14365	-1.08057	syntaxin binding protein-1,2,3	ROP isoform X1			AAEL005432	-1.55309	unspecified product	mesh isoform X2
								AAEL012261	-1.01376	-1.24505	Probable cytosolic Fe-S cluster assembly factor AAEL012261 [Source:UniProtKB/Swiss-Prot;Acc:Q16ML2]	probable cytosolic Fe-S cluster assembly factor AGAP009023			AAEL007286	-1.00812	-1.25084	arginine-rich protein, putative	mesencephalic astrocyte-derived neurotrophic factor homolog		Manf	AAEL005460	-1.43472	alpha-galactosidase/alpha-n-acetylgalactosaminidase	alpha-N-acetylgalactosaminidase-like
								AAEL012455	-1.04926	-1.91959	Alcohol dehydrogenase [Source:UniProtKB/TrEMBL;Acc:A0A1S4FWB3]	prostaglandin reductase 1-like			AAEL007344	-1.95088	-1.52427	LITAF domain-containing protein [Source:UniProtKB/TrEMBL;Acc:A0A1S4FG64]	lipopolysaccharide-induced tumor necrosis factor-alpha factor homolog			AAEL005536	-1.09572	tetraspanin 29fb	CD63 antigen
								AAEL012474	-1.59263	-1.48977	unspecified product	homeotic labial			AAEL007355	-1.10822	-1.88775	mitochondrial ribosomal protein, S18A, putative	28S ribosomal mitochondrial		mRpS18A	AAEL005601	-1.39	unspecified product	small VCP p97-interacting
								AAEL012546	-1.29523	-1.14516	DNA replication licensing factor MCM6	DNA replication licensing factor Mcm6			AAEL007374	-1.29163	-1.48565	yellow protein precursor, putative	L-dopachrome tautomerase yellow-f2			AAEL005656	-5.20033	myosin heavy chain, nonmuscle or smooth muscle	myosin heavy muscle-like
								AAEL012577	-1.18628	-2.09601	DUF4789 domain-containing protein [Source:UniProtKB/TrEMBL;Acc:A0A1S4FWH7]	uncharacterized protein LOC5576523			AAEL007420	-1.4301	-1.61184	Serine Protease Inhibitor (serpin) homologue - unlikely to be inhibitory	serpin B5-like		SRPN25	AAEL005739	-1.44164	unspecified product	leucine-rich repeat-containing G- coupled receptor 5-like
								AAEL012629	-1.01139	-1.24506	deoxyuridine 5'-triphosphate nucleotidohydrolase	deoxyuridine 5 -triphosphate nucleotidohydrolase			AAEL007549	-1.20828	-1.75854	phosphatidylethanolamine-binding protein	D2-like			AAEL005770	-2.01069	odorant binding protein OBP21	general odorant-binding 99a		OPB21
								AAEL012686	-1.11994	-1.49915	40S ribosomal protein S23 [Source:UniProtKB/TrEMBL;Acc:Q1HRM5]	40S ribosomal S23		RpS23	AAEL007681	-1.60661	-1.88085	NADH-ubiquinone oxidoreductase flavoprotein 1 (ndufv1)	NADH dehydrogenase [ubiquinone] flavo mitochondrial			AAEL005772	-1.66899	odorant binding protein OBP22	general odorant-binding 99a		OBP22
								AAEL012687	-1.63339	-1.29288	juvenile hormone-inducible protein, putative	Juvenile hormone-inducible			AAEL007776	-1.96035	-2.30958	unspecified product	kDa secreted -1			AAEL005808	-1.58341	alanyl aminopeptidase	aminopeptidase N
								AAEL012767	-1.1503	-2.09027	leucine-rich immune protein (Short)	volume-regulated anion channel subunit LRRC8A-like		LRIM5	AAEL007821	-1.59693	-1.46672	signalosome, subunit 2, CSN8, putative	COP9 signalosome complex subunit 8			AAEL005882	-1.58928	unspecified product	AAEL005882- partial
								AAEL012855	-2.1176	-2.33744	unspecified product	uncharacterized protein LOC5576905			AAEL007868	-2.26598	-2.38484	ubiquinol-cytochrome c reductase complex 14 kd protein	cytochrome b-c1 complex subunit 7			AAEL005961	-2.98007	actin	indirect flight muscle
								AAEL012876	-1.41434	-1.44441	unspecified product	box C D snoRNA 1			AAEL007986	-2.22578	-1.85036	unspecified product	kDa secreted			AAEL005964	-3.69886	actin	indirect flight muscle
								AAEL012955	-1.22635	-1.5464	phosphatidylethanolamine-binding protein	D2-like			AAEL008006	-3.21945	-1.52632	3-hydroxyacyl-coa dehyrogenase	lambda-crystallin homolog			AAEL005969	-4.95016	phospholipase b, plb1	phospholipase membrane-associated-like
								AAEL012974	-1.51185	-1.83174	Glycine cleavage system H protein [Source:UniProtKB/TrEMBL;Acc:Q0IE94]	glycine cleavage system H			AAEL008039	-2.40159	-1.85475	unspecified product	isoform A			AAEL006109	-3.96578	odorant binding protein OBP23	odorant-binding OBPjj7a		OBP23
								AAEL013144	-1.11587	-1.05727	Eukaryotic translation initiation factor 3 subunit I (eIF3i)	eukaryotic translation initiation factor 3 subunit I			AAEL008152	-1.58126	-1.87164	short-chain dehydrogenase	3-oxoacyl-[acyl-carrier- ] reductase			AAEL006122	-2.95104	unspecified product	AGAP003211- partial
								AAEL013154	-2.15611	-1.55301	unspecified product	zinc finger weckle-like			AAEL008166	-2.49473	-1.2997	malate dehydrogenase	malate mitochondrial			AAEL006171	-1.03418	n-myc downstream regulated	AAEL006171- partial
								AAEL013176	-1.07534	-1.19076	Fcf2 domain-containing protein [Source:UniProtKB/TrEMBL;Acc:A0A1S4FY92]	deoxynucleotidyltransferase terminal-interacting 2			AAEL008167	-2.17806	-1.28187	aspartate ammonia lyase	fumarate mitochondrial-like isoform X1			AAEL006253	-1.52618	unspecified product	transmembrane protease serine 9-like isoform X2
								AAEL013240	-1.2754	-1.40492	unspecified product	UDP-N-acetylglucosamine transferase subunit ALG13 homolog			AAEL008274	-1.69869	-1.55787	VWFC domain-containing protein [Source:UniProtKB/TrEMBL;Acc:A0A1S4FIZ8]	kielin chordin			AAEL006339	-2.79917	peptidylglycine alpha-amidating monooxygenase COOH-terminal interactor protein-1	ras association domain-containing 10
								AAEL013433	-1.47528	-2.01945	spaetzle-like cytokine	spaetzle isoform X2		SPZ1C	AAEL008394	-1.89186	-1.33686	unspecified product	reactive oxygen species modulator 1			AAEL006353	-1.63419	sulfotransferase (sult)	sulfotransferase family cytosolic 1B member 1-like
								AAEL013462	-1.35055	-1.35569	unspecified product	uncharacterized protein LOC5577982			AAEL008454	-1.25775	-1.4818	unspecified product	isochorismatase domain-containing 1			AAEL006355	-2.30525	Class C Scavenger Receptor (Sushi/SCR/CCP MAM and Somatomedin B domains).	MAM and LDL-receptor class A domain-containing 1-like		SCRC1
								AAEL013484	-1.61777	-1.60513	unspecified product	uncharacterized protein LOC5578050			AAEL008478	-1.0621	-1.28102	unspecified product	27 kDa hemolymph -like			AAEL006361	-1.85956	Class C Scavenger Receptor (Sushi/SCR/CCP MAM and Somatomedin B domains).	MAM and LDL-receptor class A domain-containing 2-like		SCRC2
								AAEL013950	-1.21554	-1.23098	DEAD box ATP-dependent RNA helicase	probable ATP-dependent RNA helicase DDX47			AAEL008489	-1.17868	-1.18113	calcyphosine/tpp	calcyphosin isoform X2			AAEL006442	-2.5039	unspecified product	histone-lysine N-methyltransferase MECOM-like
								AAEL013990	-1.28417	-1.97414	hexamerin 2 beta	hexamerin- -like			AAEL008490	-1.30209	-1.52874	NADH dehydrogenase, putative	NADH dehydrogenase [ubiquinone] 1 beta subcomplex subunit 7			AAEL006575	-3.04167	Troponin C [Source:UniProtKB/TrEMBL;Acc:A0A1S4FDX1]	troponin isoallergen Bla g -like isoform X1
								AAEL013993	-1.74514	-1.34382	unspecified product	zinc finger 37 homolog isoform X1			AAEL008588	-1.15783	-1.49339	Innexin [Source:UniProtKB/TrEMBL;Acc:Q16YE3]	innexin inx7		inx7	AAEL006584	-2.76052	unspecified product	leucine-rich repeat-containing 4C-like
								AAEL014078	-1.19601	-2.02334	serine protease inhibitor, serpin	serine protease inhibitor 27A			AAEL008601	-1.55607	-1.41755	39S mitochondrial ribosomal protein L28 [Source:UniProtKB/TrEMBL;Acc:Q1HQI0]	39S ribosomal mitochondrial		mRpL28	AAEL006649	-1.1232	tnf receptor associated factor	TNF receptor-associated factor 4 isoform X1
								AAEL014275	-1.52735	-1.49924	molybdopterin cofactor sulfurase (mosc)	mitochondrial amidoxime-reducing component 1			AAEL008607	-1.08816	-1.48456	tep3	CD109 antigen isoform X4			AAEL006682	-1.45531	unspecified product	uncharacterized protein LOC5564674 isoform X1
								AAEL014350	-1.8186	-2.62015	unspecified product	CLIP domain-containing serine protease B15-like			AAEL008619	-1.53658	-1.82934	unspecified product	trypsin-like salivary secreted	SGP		AAEL006705	-1.8183	F-box domain-containing protein [Source:UniProtKB/TrEMBL;Acc:A0A1S4FEG5]	AGAP011911- partial
								AAEL014501	-1.36752	-2.05152	Mediator of RNA polymerase II transcription subunit 10 (Med10)	mediator of RNA polymerase II transcription subunit 10		Med10	AAEL008632	-1.51308	-1.96905	ABC transporter	ATP-binding cassette sub-family G member 1-like			AAEL006795	-1.74459	cytochrome P450	probable cytochrome P450 9f2	CYP	CYP9J15
								AAEL014516	-1.43759	-1.02312	metalloproteinase, putative	seminal metalloprotease 1-like			AAEL008658	-2.00315	-1.79539	leucine-rich immune protein (TM)	toll-like receptor 3		LRIM16	AAEL006847	-1.9254	Defective in cullin neddylation protein [Source:UniProtKB/TrEMBL;Acc:Q174N9]	DCN1 4 isoform X1
								AAEL014526	-1.44557	-1.24714	sideroflexin 1,2,3	sideroflexin-1-3			AAEL008671	-1.2053	-1.11807	Mitochondrial fission 1 protein [Source:UniProtKB/TrEMBL;Acc:Q16Y49]	mitochondrial fission 1			AAEL006888	-4.61966	unspecified product	proteoglycan 4 isoform X2
								AAEL014576	-1.08867	-1.31398	unspecified product	pentatricopeptide repeat-containing mitochondrial-like			AAEL008697	-2.31736	-2.14978	cytochrome c oxidase, subunit VB, putative	cytochrome c oxidase subunit mitochondrial			AAEL006895	-2.06327	phosphofructokinase	ATP-dependent 6-phosphofructokinase isoform X3
								AAEL014908	-2.0439	-1.87518	unspecified product	large subunit GTPase 1 homolog			AAEL008784	-2.13975	-2.92575	serine-type enodpeptidase,	chymotrypsin-1-like			AAEL006918	-1.45329	unspecified product	FAM172 family homolog CG10038 isoform X2
								AAEL015006	-1.05595	-1.25883	60S ribosomal protein L23 (L17A)(AeRpL17A)	60S ribosomal L23		RpL23	AAEL008793	-1.66315	-1.87231	unspecified product	UPF0183 CG7083			AAEL007162	-1.51747	autophagy related gene	gamma-aminobutyric acid receptor-associated		APG8
								AAEL015064	-1.08786	-1.38191	Small ubiquitin-related modifier [Source:UniProtKB/TrEMBL;Acc:Q16EQ3]	small ubiquitin-related modifier 3			AAEL008848	-1.63129	-1.65215	ATP synthase gamma subunit	ATP synthase subunit mitochondrial			AAEL007218	-1.24094	unspecified product	fatty acyl- reductase wat isoform X1
								AAEL015136	-4.95921	-4.32007	Niemann-Pick Type C-2, putative	NPC intracellular cholesterol transporter 2-like			AAEL008871	-1.84743	-2.49514	succinate dehydrogenase	succinate dehydrogenase cytochrome b560 mitochondrial-like			AAEL007243	-1.24652	valacyclovir hydrolase	esterase ybfF
								AAEL015338	-1.11501	-1.11862	unspecified product	nucleolar dao-5-like			AAEL008887	-1.69418	-1.17882	cytochrome c oxidase,-subunit VIb	cytochrome c oxidase subunit 6B1			AAEL007281	-5.10838	stretchin-mlck	muscle M-line assembly unc-89-like isoform X1
								AAEL015430	-2.22167	-2.96455	Clip-Domain Serine Protease family B. Protease homologue.	CLIP domain-containing serine protease 14D-like		CLIPB19	AAEL008970	-1.95604	-2.65399	unspecified product	cuticular RR-2 family	CUT		AAEL007302	-1.3405	unspecified product	O-acyltransferase like -like
								AAEL015527	-1.19914	-2.43867	unspecified product	serine protease 53-like			AAEL009066	-3.03566	-2.5544	symbol, putative	lethal 35Di			AAEL007306	-1.83958	alpha-actinin	alpha- sarcomeric isoform X1
								AAEL015567	-1.38956	-1.61457	odorant binding protein OBP63	general odorant-binding 67		OBP63	AAEL009078	-2.02636	-2.47316	NADH-ubiquinone oxidoreductase sgdh subunit	NADH dehydrogenase [ubiquinone] 1 beta subcomplex subunit mitochondrial			AAEL007391	-1.51958	unspecified product	orcokinin peptides type A
								AAEL017042	-1.35204	-1.92937	unspecified product	uncharacterized protein LOC23687462			AAEL009089	-1.15664	-1.19949	autophagy related gene	autophagy 12-like		APG12	AAEL007410	-1.96402	Inhibitor-2, putative	phosphatase inhibitor 2 isoform X1
								AAEL017132	-1.51195	-2.08921	C-Type Lysozyme (Lys-C).	lysozyme c-1 isoform X2		LYSC4	AAEL009130	-1.40312	-2.09842	cytochrome P450	probable cytochrome P450 6d4	CYP	CYP6Z7	AAEL007483	-3.83683	unspecified product	mediator of RNA polymerase II transcription subunit 26
								AAEL017179	-2.2658	-1.55097	unspecified product	farnesol dehydrogenase-like			AAEL009132	-1.26133	-1.10043	cytochrome P450	cytochrome P450 6a8-like	CYP	CYP6Y3	AAEL007500	-1.84617	CRAL_TRIO_N domain-containing protein [Source:UniProtKB/TrEMBL;Acc:A0A1S4FGV5]	alpha-tocopherol transfer -like
								AAEL017421	-1.54688	-1.50643	unspecified product	nucleolar 56			AAEL009178	-2.40882	-4.10617	Gram-Negative Binding Protein (GNBP) or Beta-1 3-Glucan Binding Protein (BGBP).	beta-1,3-glucan-binding -like		GNBPB4	AAEL007526	-1.044	electron transfer flavoprotein-ubiquinone oxidoreductase	electron transfer flavo -ubiquinone mitochondrial
								AAEL017467	-2.01185	-3.01389	unspecified product	chorion peroxidase-like			AAEL009199	-2.30828	-1.27483	core 1 UDP-galactose:n-acetylgalactosamine-alpha-r beta 1,3- galactosyltransferase	glyco -N-acetylgalactosamine 3-beta-galactosyltransferase 1			AAEL007587	-2.09107	unspecified product	kDa salivary	SGP
								AAEL018103	-1.37452	-1.24025	unspecified product	AGAP008807- partial			AAEL009201	-2.16495	-2.0675	unspecified product	AGAP010920- partial			AAEL007603	-1.61312	odorant binding protein (OBP10)	general odorant-binding 56d		OBP10
								AAEL018346	-1.17766	-1.46274	unspecified product	transmembrane protease serine 9-like isoform X1			AAEL009214	-1.68438	-2.15459	diazepam binding inhibitor, putative	acyl- -binding homolog			AAEL007871	-1.3072	anaphase-promoting complex	anaphase-promoting complex subunit 10
								AAEL018707	-2.00837	-1.7832	Glycerate kinase [Source:UniProtKB/TrEMBL;Acc:A0A1S4F011]	glycerate kinase			AAEL009257	-2.7196	-2.80309	unspecified product	cytochrome c oxidase subunit 6C-1			AAEL007874	-1.19093	unspecified product	lysophosphatidylserine lipase ABHD12 isoform X1
								AAEL019718	-4.02837	-6.38756	unspecified product	cytochrome c oxidase subunit mitochondrial			AAEL009295	-2.04663	-1.19965	lachesin	lachesin			AAEL007942	-1.7776	fibrinogen and fibronectin	microfibril-associated glyco 4-like
								AAEL019797	-3.04052	-2.80195	unspecified product	antigen 5 like allergen Cul n 1-like			AAEL009298	-1.19353	-1.90355	2-Keto-3-deoxy-(6-phospho-)gluconate aldolase, putative	N-acetylneuraminate lyase A-like			AAEL007997	-1.876	unspecified product	clavesin-1-like
								AAEL019870	-1.37232	-2.47745	unspecified product	27 kDa glyco -like			AAEL009359	-1.51295	-2.78163	unspecified product	leucine-rich repeats and immunoglobulin-like domains sma-10			AAEL008062	-1.88328	thrombospondin	cartilage oligomeric matrix
								AAEL019884	-1.98405	-1.07513	unspecified product	uncharacterized protein LOC110675577 isoform X1			AAEL009497	-1.23697	-1.61998	phosphomannomutase	probable phosphomannomutase			AAEL008066	-3.38539	trkB protein, putative	muscle M-line assembly unc-89 isoform X2
								AAEL019958	-1.9802	-2.13299	unspecified product	CD109 antigen-like			AAEL009585	-3.42684	-1.838	unspecified product	obstructor-E			AAEL008069	-2.71312	notch	von Willebrand factor type EGF and pentraxin domain-containing 1 isoform X1
								AAEL019996	-2.51712	-4.71453	unspecified product	probable truncated 34 kDa family member			AAEL009700	-1.15587	-1.28472	beta lactamase domain	persulfide dioxygenase mitochondrial			AAEL008102	-1.69665	actin binding protein, putative	kelch 5 isoform X1
								AAEL020170	-1.46419	-1.8439	unspecified product	coiled-coil domain-containing 93 isoform X1			AAEL009810	-1.71021	-1.68022	sideroflexin 1,2,3	sideroflexin-2			AAEL008136	-1.19178	Heme oxygenase [Source:UniProtKB/TrEMBL;Acc:Q16ZP2]	heme oxygenase 1
								AAEL020440	-1.49498	-1.58818	unspecified product	uncharacterized protein LOC110677081 isoform X1			AAEL009842	-1.63849	-2.20953	Galectin [Source:UniProtKB/TrEMBL;Acc:Q16UP1]	AGAP001197- partial		GALE12	AAEL008160	-1.10059	fatty acid synthase	fatty acid synthase		FAS2
								AAEL020470	-2.27801	-2.20205	unspecified product	venom protease-like			AAEL009852	-2.16492	-2.04345	unspecified product	salivary secreted peptide	SGP		AAEL008219	-2.04004	elongase, putative	elongation of very long chain fatty acids 7-like
								AAEL020473	-3.42135	-2.45449	unspecified product	histidine-rich glyco			AAEL009862	-1.64272	-1.63606	unspecified product	isoform A			AAEL008285	-3.66272	pupal cuticle protein, putative	cuticle -like	CUT
								AAEL020524	-3.04181	-3.37696	unspecified product	facilitated trehalose transporter Tret1 isoform X2			AAEL009872	-1.68897	-1.30129	alanine aminotransferase	alanine aminotransferase 1			AAEL008289	-1.71482	pupal cuticle protein 78E, putative	cuticle -like	CUT
								AAEL021140	-1.63821	-2.18287	unspecified product	reverse transcriptase partial			AAEL009898	-1.18137	-1.24231	26S proteasome alpha 1 subunit	proteasome subunit alpha type-6-like		Prosalpha1	AAEL008303	-1.16186	calponin/transgelin	myophilin
								AAEL021195	-3.31068	-3.23523	unspecified product	zinc finger 512B-like			AAEL009906	-2.65805	-1.86014	PDZ domain-containing protein [Source:UniProtKB/TrEMBL;Acc:A0A1S4FNP4]	PDZ and LIM domain 7 isoform X2			AAEL008421	-1.76823	cadherin	cadherin-99C
								AAEL021232	-1.00612	-1.54955	unspecified product	UDP-N-acetylglucosamine--dolichyl-phosphate N-acetylglucosaminephosphotransferase			AAEL009964	-2.37926	-2.11154	unspecified product	ATP synthase subunit mitochondrial			AAEL008485	-1.64552	unspecified product	27 kDa hemolymph -like
								AAEL021303	-1.32252	-1.37686	unspecified product	transcription factor grauzone			AAEL010095	-1.22922	-1.10224	unspecified product	small integral membrane 14			AAEL008609	-2.10291	zinc carboxypeptidase	zinc carboxypeptidase-like
								AAEL021615	-1.35141	-1.28907	unspecified product	saccharopine dehydrogenase-like oxidoreductase			AAEL010143	-2.72483	-1.46667	isocitrate dehydrogenase	isocitrate dehydrogenase [NAD] subunit mitochondrial			AAEL008680	-1.48994	Ubiquitin-related modifier 1 homolog [Source:UniProtKB/Swiss-Prot;Acc:Q16Y28]	ubiquitin-related modifier 1 homolog
								AAEL021696	-6.92486	-6.81761	unspecified product	uncharacterized protein LOC110676588			AAEL010186	-2.8691	-1.82947	unspecified product	uncharacterized protein LOC5572959 isoform X2			AAEL008764	-2.80286	cuticle protein, putative	pro-resilin	CUT
								AAEL021795	-2.10777	-3.24479	unspecified product	sarcoplasmic reticulum histidine-rich calcium-binding -like			AAEL010230	-2.14494	-2.41569	NADH:ubiquinone dehydrogenase, putative	NADH dehydrogenase [ubiquinone] 1 beta subcomplex subunit 9			AAEL008765	-3.59409	cuticle protein, putative	pro-resilin	CUT
								AAEL022052	-2.83304	-3.62913	unspecified product	uncharacterized protein LOC110675182			AAEL010330	-1.22872	-1.75321	Succinate dehydrogenase [ubiquinone] iron-sulfur subunit, mitochondrial [Source:UniProtKB/TrEMBL;Acc:Q16TA7]	succinate dehydrogenase [ubiquinone] iron-sulfur mitochondrial			AAEL008766	-2.3834	unspecified product	proline rich salivary secreted peptide	SGP
								AAEL022078	-3.6672	-2.65234	unspecified product	uncharacterized protein LOC110681180 isoform X2			AAEL010338	-4.53959	-2.78519	unspecified product	uncharacterized protein LOC5573256			AAEL008815	-1.83288	unspecified product	fatty acyl- reductase 1-like
								AAEL022132	-2.84557	-2.41639	unspecified product	phospholipase A1 -like			AAEL010416	-1.96724	-2.35371	unspecified product	isoform partial			AAEL008831	-2.39793	unspecified product	DNA ligase 1
								AAEL022168	-1.23073	-1.81869	50S ribosomal protein L35 [Source:UniProtKB/TrEMBL;Acc:A0A0P6IVN7]	39S ribosomal mitochondrial			AAEL010479	-1.66608	-1.29667	sugar transporter	facilitated trehalose transporter Tret1			AAEL008844	-1.4058	calcium-binding protein, putative	sarcoplasmic calcium-binding 1
								AAEL022475	-2.72695	-2.29972	unspecified product	uncharacterized protein LOC110676897			AAEL010582	-2.27888	-1.66747	glutathione transferase	glutathione S-transferase 1-1-like	GST	GSTD11	AAEL008921	-1.24128	myosin regulatory light chain 2 smooth muscle	myosin regulatory light chain sqh
								AAEL022578	-1.63679	-2.69186	Clip-domain serine protease [Source:UniProtKB/TrEMBL;Acc:Q1HQI3]	clip-domain serine protease			AAEL010611	-1.76485	-1.50983	Acyl carrier protein [Source:UniProtKB/TrEMBL;Acc:Q16PC9]	acyl carrier mitochondrial isoform X1			AAEL008956	-1.35023	unspecified product	AMME syndrome candidate gene 1 -like
								AAEL023240	-1.31136	-1.70681	U3 small nucleolar ribonucleoprotein component [Source:UniProtKB/TrEMBL;Acc:Q1HQS9]	U3 small nucleolar ribonucleo IMP4			AAEL010673	-2.83376	-2.49713	NADH dehydrogenase, putative	kDa salivary peptide	SGP		AAEL009032	-1.142	CRAL-TRIO domain-containing protein [Source:UniProtKB/TrEMBL;Acc:A0A1S4FLA7]	alpha-tocopherol transfer -like
								AAEL023262	-2.85185	-2.74098	unspecified product	odorant-binding 50			AAEL010684	-1.26645	-1.92062	Trehalose 6-phosphate phosphatase [Source:UniProtKB/TrEMBL;Acc:A0A1S4FR40]	probable trehalose-phosphate phosphatase J			AAEL009081	-1.73707	unspecified product	kDa salivary	SGP
								AAEL023280	-1.30298	-1.36765	unspecified product	zinc finger 14-like			AAEL010697	-1.99242	-1.36399	3-ketoacyl-coa thiolase, mitochondrial (beta- ketothiolase) (acetyl-coa acyltransferase) (mitochondrial 3-oxoacyl- coa thiolase)	3-ketoacyl- mitochondrial			AAEL009125	-1.33455	cytochrome P450	probable cytochrome P450 6a14	CYP	CYP6M10
								AAEL023588	-3.17937	-3.28199	unspecified product	SET and MYND domain-containing 4			AAEL010754	-1.42151	-2.28138	Mitochondrial ATP synthase F chain [Source:UniProtKB/TrEMBL;Acc:Q1HRJ7]	ATP synthase subunit mitochondrial			AAEL009155	-1.89766	unspecified product	isoform A
								AAEL023729	-2.32891	-2.54413	unspecified product	trypsin 5G1-like			AAEL010801	-2.39616	-2.33094	Cytochrome b-c1 complex subunit 6 [Source:UniProtKB/TrEMBL;Acc:Q1HR18]	cytochrome b-c1 complex subunit mitochondrial			AAEL009167	-1.28571	bone morphogenetic protein 5/7, bmp5/7	60A-like isoform X2
								AAEL023798	-4.081	-4.03606	unspecified product	leucine rich			AAEL010814	-2.05548	-1.7178	isocitrate dehydrogenase	isocitrate dehydrogenase [NAD] subunit mitochondrial isoform X1			AAEL009185	-1.91255	arginine or creatine kinase	arginine kinase isoform X1
								AAEL023842	-1.57996	-1.65564	unspecified product	zinc finger weckle-like			AAEL010823	-1.68183	-2.11751	ATP synthase delta chain	ATP synthase subunit mitochondrial			AAEL009302	-1.19069	Protein CLP1 homolog	CLP1 homolog
								AAEL024070	-1.02022	-1.70448	Putative small nuclear ribonucleoprotein snrnp smf [Source:UniProtKB/TrEMBL;Acc:A0A0P6IV53]	small nuclear ribonucleo F			AAEL010840	-2.03901	-2.43273	unspecified product	NADH dehydrogenase [ubiquinone] iron-sulfur mitochondrial			AAEL009385	-3.08483	unspecified product	isoforms B C isoform X1
								AAEL024358	-1.3199	-1.79374	Membrane trafficking protein emp24/gp25/p24 family member [Source:UniProtKB/TrEMBL;Acc:Q1HQL7]	transmembrane emp24 domain-containing 7			AAEL011054	-1.46274	-1.99848	unspecified product	mitotic-spindle organizing 1-like			AAEL009414	-1.41765	NADH-ubiquinone oxidoreductase 39 kda subunit	NADH dehydrogenase [ubiquinone] 1 alpha subcomplex subunit mitochondrial
								AAEL024476	-3.76445	-3.41188	unspecified product	zinc finger BED domain-containing 1-like			AAEL011070	-2.25295	-1.27503	C-Type Lectin (CTL) - galactose binding.	c-type lectin		CTLGA3	AAEL009476	-1.38211	unspecified product	uncharacterized protein LOC5572010
								AAEL024482	-1.775	-2.39693	unspecified product	uncharacterized protein LOC110675699			AAEL011081	-1.63288	-1.65611	unspecified product	5 -deoxynucleotidase HDDC2			AAEL009483	-1.21671	unspecified product	uncharacterized protein LOC5572008
								AAEL024495	-3.08163	-2.02538	unspecified product	uncharacterized protein LOC110679247			AAEL011099	-1.31043	-1.32961	molybdopterin-binding	FAD synthase-like			AAEL009484	-5.23263	unspecified product	pupal cuticle 36	CUT
								AAEL024654	-1.61135	-1.79613	unspecified product	F-box FBD LRR-repeat At1g16940			AAEL011157	-2.62064	-2.68304	NADH dehydrogenase, putative	NADH dehydrogenase [ubiquinone] 1 alpha subcomplex subunit 7			AAEL009510	-2.62323	glucosamine-fructose-6-phosphate aminotransferase	glutamine--fructose-6-phosphate aminotransferase [isomerizing] 2-like
								AAEL024768	-5.36233	-3.24012	unspecified product	uncharacterized protein LOC110675362			AAEL011180	-1.53952	-1.15429	unspecified product	isoform A			AAEL009524	-1.88507	alpha-amylase	probable maltase		MAL1
								AAEL025094	-3.21746	-2.75343	unspecified product	general odorant-binding 66			AAEL011184	-1.96958	-1.20631	mitochondrial phosphate carrier protein	phosphate carrier mitochondrial-like			AAEL009539	-1.01515	acyl-protein thioesterase 1,2 (lysophospholipase i,ii)	acyl- thioesterase 1
								AAEL025667	-1.51631	-1.6267	unspecified product	SET and MYND domain-containing 4			AAEL011217	-1.06331	-1.29146	unspecified product	solute carrier family 66 member 3			AAEL009554	-2.30561	unspecified product	serine protease 53-like
								AAEL025699	-3.93149	-6.44603	unspecified product	uncharacterized protein LOC110674325			AAEL011452	-1.84784	-1.22223	CRAL-TRIO domain-containing protein [Source:UniProtKB/TrEMBL;Acc:A0A1S4FTQ5]	retinaldehyde-binding 1-like			AAEL009561	-3.03717	apolipoprotein D, putative	apolipo D-like
								AAEL025895	-1.63274	-1.62222	unspecified product	DNA repair RAD50			AAEL011454	-1.90311	-2.00742	unspecified product	retinaldehyde-binding 1-like			AAEL009580	-5.23336	unspecified product	obstructor-E-like
								AAEL026008	-1.46098	-2.27227	unspecified product	uncharacterized protein LOC110675610			AAEL011476	-1.01273	-1.46651	unspecified product	mitochondrial import inner membrane translocase subunit Tim29			AAEL009616	-1.45238	cadherin	cadherin-23 isoform X1
								AAEL026057	-1.16583	-1.81583	unspecified product	circadian clock-controlled daywake			AAEL011510	-1.65	-2.23965	multiple inositol polyphosphate phosphatase	multiple inositol polyphosphate phosphatase 1			AAEL009660	-1.71529	unspecified product	serine arginine repetitive matrix 2 isoform X2
								AAEL026357	-1.48341	-2.00129	unspecified product	cysteine dioxygenase type 1			AAEL011551	-1.31636	-1.01927	unspecified product	isoform A			AAEL009680	-1.81681	chymotrypsin, putative	chymotrypsin-2-like
								AAEL026619	-1.70372	-2.14789	unspecified product	beta carbonic anhydrase 1			AAEL011624	-1.60173	-2.64209	granzyme A precursor, putative	serine protease snake-like			AAEL009691	-1.02353	carboxylase:pyruvate/acetyl-coa/propionyl-coa	pyruvate mitochondrial isoform X1
								AAEL026694	-2.21741	-2.48183	PIAS protein	E3 SUMO- ligase PIAS2 isoform X1		PIAS2	AAEL011639	-1.69876	-1.91757	WAP four-disulfide core domain protein 2 precursor, putative	Kunitz and NTR domain-containing 2			AAEL009723	-1.74981	fibrinogen and fibronectin	angiopoietin-related 3
								AAEL026895	-1.1425	-2.47927	unspecified product	dnaJ homolog subfamily B member 12			AAEL011641	-1.80286	-1.59696	transferrin	transferrin-like			AAEL009863	-1.22414	sodium/dicarboxylate cotransporter, putative	I m not dead yet-like
								AAEL026955	-1.95965	-2.38602	unspecified product	C-type lectin 37Da-like			AAEL011666	-1.15214	-1.35099	mitochondrial ribosomal protein, L41, putative	39S ribosomal mitochondrial		mRpL41	AAEL009864	-1.16151	Putative conserved secreted protein [Source:UniProtKB/TrEMBL;Acc:A0A0P6IY40]	isoform A
								AAEL027166	-1.83147	-1.22867	unspecified product	angiotensin-converting enzyme-like			AAEL011741	-3.75627	-1.8151	glutathione transferase	glutathione S-transferase isoform X1	GST	GSTS1	AAEL009904	-3.09412	PDZ domain-containing protein [Source:UniProtKB/TrEMBL;Acc:A0A1S4FP41]	MNN4-like isoform X1
								AAEL027236	-5.05137	-4.60218	unspecified product	leucine-rich repeat-containing G- coupled receptor 4			AAEL011752	-2.25398	-1.81149	glutathione transferase	glutathione S-transferase 1-1	GST	GSTI1	AAEL009951	-2.20469	dimeric dihydrodiol dehydrogenase	trans-1,2-dihydrobenzene-1,2-diol dehydrogenase-like
								AAEL027364	-3.1478	-3.81605	unspecified product	AGAP011183- partial			AAEL011830	-1.03906	-1.36207	Probable methylthioribulose-1-phosphate dehydratase (MTRu-1-P dehydratase)(EC 4.2.1.109)	probable methylthioribulose-1-phosphate dehydratase isoform X1			AAEL010050	-2.25928	unspecified product	AF4 FMR2 family member lilli
								AAEL027434	-1.45258	-1.56137	unspecified product	SURF1			AAEL011850	-1.25168	-1.53845	cytochrome P450	cytochrome P450 mitochondrial	CYP	CYP315A1	AAEL010134	-6.49756	Pupal cuticle protein, putative [Source:UniProtKB/TrEMBL;Acc:A0A1S4G2T5]	cuticle -like	CUT
								AAEL027453	-1.73136	-4.31647	unspecified product	nucleoside diphosphate kinase			AAEL011992	-2.15291	-1.92915	NADH:ubiquinone dehydrogenase, putative	NADH dehydrogenase [ubiquinone] iron-sulfur 5			AAEL010148	-1.44335	sodium/potassium-dependent ATPase beta-2 subunit	sodium potassium-transporting ATPase subunit beta-2-like
								AAEL027639	-2.23129	-3.62816	unspecified product	death-associated 1			AAEL012069	-1.33459	-1.14887	glutathione peroxidase	probable phospholipid hydroperoxide glutathione peroxidase isoform X1		GPXH1	AAEL010164	-3.2823	unspecified product	uncharacterized protein LOC5572961
								AAEL027984	-2.30489	-2.01918	unspecified product	transmembrane protease serine 9-like isoform X1			AAEL012095	-1.48763	-1.09394	26S protease regulatory subunit	26S proteasome regulatory subunit 4			AAEL010171	-1.14382	peptidoglycan recognition protein (Long)	peptidoglycan-recognition LB isoform X2		PGRPLB
								AAEL028043	-1.16012	-1.46177	60S ribosomal protein L28, putative [Source:UniProtKB/TrEMBL;Acc:Q1HRJ1]	60S ribosomal L28			AAEL012098	-1.18203	-1.53146	synaptic vesicle protein	synaptic vesicle glyco 2C-like			AAEL010172	-3.13047	Leucokinins Precursor [Contains Leucokinin-1;Leucokinin-3;Leucokinin-2]	leucokinins-like
								AAEL028175	-4.68168	-6.1079	unspecified product	fibrinogen A			AAEL012175	-1.83266	-1.1832	ATP synthase alpha subunit mitochondrial	ATP synthase subunit mitochondrial			AAEL010178	-1.65244	unspecified product	trichohyalin isoform X1
								AAEL028188	-1.3199	-1.826	unspecified product	uncharacterized protein LOC23687573 isoform X2			AAEL012207	-2.87775	-1.56236	myosin light chain 1,	myosin light chain alkali isoform X2			AAEL010180	-2.93266	unspecified product	uncharacterized protein LOC5572962
								AAEL028235	-3.61976	-3.12407	unspecified product	guanosine-3 ,5 -bis(diphosphate) 3 -pyrophosphohydrolase MESH1			AAEL012245	-4.14016	-2.45164	unspecified product	obstructor-E-like			AAEL010219	-1.39414	sugar transporter	facilitated trehalose transporter Tret1-like
								AAEL029039	-2.81297	-3.269	unspecified product	C-type lectin 37Db-like			AAEL012264	-1.2674	-1.82868	mitochondrial ribosomal protein L24	probable 39S ribosomal mitochondrial		mRpL24	AAEL010344	-1.35363	SEC14, putative	alpha-tocopherol transfer -like
								AAEL020626	-6.58191	-4.88653					AAEL012509	-1.00689	-1.79649	Carboxylic ester hydrolase [Source:UniProtKB/TrEMBL;Acc:A0A1S4FWG0]	venom carboxylesterase-6-like	COE		AAEL010369	-2.63871	phospholipase b, plb1	phospholipase membrane-associated
								AAEL020740	-1.27098	-1.36229					AAEL012538	-2.56918	-2.08134	leucine-rich immune protein (Short)	leucine-rich repeat-containing 15-like		LRIM6	AAEL010386	-1.90629	glucosyl/glucuronosyl transferases	UDP-glycosyltransferase UGT5-like
								AAEL020983	-1.76308	-2.61477					AAEL012715	-4.99065	-2.66705	unspecified product	homolog			AAEL010389	-1.17938	Carboxylic ester hydrolase (Fragment) [Source:UniProtKB/TrEMBL;Acc:Q16T49]	esterase B1
								AAEL021346	-2.38625	-3.05744					AAEL012859	-2.95565	-2.25078	unspecified product	uncharacterized protein LOC5576921			AAEL010602	-1.55592	starch branching enzyme ii	1,4-alpha-glucan-branching enzyme
								AAEL021781	-2.88789	-5.218					AAEL012924	-1.26384	-1.62492	mitochondrial ribosomal protein, S24, putative	28S ribosomal mitochondrial		mRpS24	AAEL010608	-1.23755	succinate dehydrogenase	succinate dehydrogenase [ubiquinone] flavo mitochondrial
								AAEL021895	-3.20909	-3.97654					AAEL012950	-2.44461	-2.13833	NADH-ubiquinone oxidoreductase 42 kda subunit	NADH dehydrogenase [ubiquinone] 1 alpha subcomplex subunit mitochondrial			AAEL010680	-2.88218	unspecified product	kunitz-type serine protease inhibitor nigrescinin-2
								AAEL021919	-1.86071	-2.15765					AAEL012994	-1.4042	-1.49909	Glucose-6-phosphate isomerase [Source:UniProtKB/TrEMBL;Acc:Q16KI0]	glucose-6-phosphate isomerase			AAEL010785	-2.592	unspecified product	AGAP003665- partial
								AAEL021948	-5.73824	-4.5534					AAEL013032	-2.02612	-2.6982	unspecified product	serine protease 53-like			AAEL010788	-2.47075	metalloprotease	high choriolytic enzyme 1-like
								AAEL021979	-1.74374	-1.16472					AAEL013163	-1.07796	-1.12483	unspecified product	isoform A			AAEL010793	-1.5491	F-box/leucine rich repeat protein	F-box LRR-repeat 7 isoform X2
								AAEL022415	-2.44152	-2.52328					AAEL013197	-2.71471	-2.10629	Chitin-binding type-4 domain-containing protein [Source:UniProtKB/TrEMBL;Acc:A0A1S4FYP2]	uncharacterized protein LOC5577450			AAEL010850	-3.01354	troponin i	troponin I isoform X2
								AAEL022430	-3.14745	-4.00803					AAEL013236	-1.43465	-1.3402	proteasome subunit beta type 5,8	proteasome subunit beta type-5			AAEL010854	-2.23768	ubiquitin specific protease 2,	ubiquitin carboxyl-terminal hydrolase Usp2 isoform X1
								AAEL022772	-2.59054	-3.04508					AAEL013243	-1.57306	-2.04776	unspecified product	ATP synthase subunit C lysine N-methyltransferase			AAEL010879	-1.41661	unspecified product	cell death-inducing p53-target 1
								AAEL023047	-2.10881	-3.31699					AAEL013341	-2.00972	-1.85757	lethal(2)essential for life protein, l2efl	lethal(2)essential for life-like			AAEL010884	-2.27195	ADP,ATP carrier protein	ADP,ATP carrier 2
								AAEL023702	-1.77478	-1.88341					AAEL013491	-1.12847	-1.58793	short-chain dehydrogenase	retinol dehydrogenase 12-like			AAEL010898	-1.1351	unspecified product	transmembrane 235
								AAEL023984	-5.09714	-3.33533					AAEL013511	-5.463	-2.68477	unspecified product	cuticle -like	CUT		AAEL010951	-1.27077	glutamate decarboxylase	cysteine sulfinic acid decarboxylase
								AAEL024334	-3.13382	-2.29978					AAEL013513	-2.90721	-3.15187	unspecified product	endocuticle structural glyco ABD-5-like	CUT		AAEL010975	-1.38666	paramyosin, long form	long form
								AAEL025812	-8.16277	-8.03233					AAEL013515	-2.91024	-2.8378	pupal cuticle protein, putative	flexible cuticle 12-like	CUT		AAEL011004	-1.51763	unspecified product	AAEL011004-PA
								AAEL026329	-7.70809	-2.34335					AAEL013517	-1.62819	-2.57725	pupal cuticle protein 78E, putative	endocuticle structural glyco ABD-5-like	CUT		AAEL011022	-1.17528	cysteine-rich protein, putative	transforming growth factor beta-1-induced transcript 1
								AAEL026656	-5.10169	-3.66572					AAEL013613	-2.306	-2.11176	pyruvate dehydrogenase	pyruvate dehydrogenase E1 component subunit mitochondrial-like			AAEL011042	-2.92311	unspecified product	GRB10-interacting GYF 2-like
								AAEL026769	-2.57656	-4.84975					AAEL013648	-1.95891	-1.61418	Fatty acyl-CoA reductase [Source:UniProtKB/TrEMBL;Acc:Q16II8]	fatty acyl- reductase CG5065			AAEL011068	-3.06954	unspecified product	cuticle 67-like	CUT
								AAEL026777	-3.3594	-1.52826					AAEL013656	-2.36733	-2.19113	bm-40 precursor	SPARC			AAEL011078	-1.20601	C-Type Lectin (CTL) - galactose binding.	L-selectin		CTLGA1
								AAEL027070	-4.8243	-3.62303					AAEL013732	-3.14575	-1.32986	mannosyltransferase 1,	O-mannosyl-transferase 2			AAEL011088	-1.09998	dopamine N-acetyltransferase	dopamine N-acetyltransferase-like isoform X1		Dat
								AAEL027353	-3.0176	-2.79271					AAEL013744	-1.77398	-1.95462	NADH:ubiquinone dehydrogenase, putative	NADH dehydrogenase [ubiquinone] iron-sulfur mitochondrial			AAEL011177	-2.51335	unspecified product	uncharacterized protein LOC5574456
								AAEL000079	1.10553	1.98294	unspecified product	mucin-19			AAEL014889	-2.55968	-2.321	NADH:ubiquinone dehydrogenase, putative	NADH dehydrogenase [ubiquinone] 1 alpha subcomplex subunit 8			AAEL011890	-2.42497	unspecified product	uncharacterized protein LOC5575504 isoform X2
								AAEL000080	1.80212	1.33621	phosphoenolpyruvate carboxykinase	phosphoenolpyruvate carboxykinase [GTP]			AAEL014944	-2.35007	-2.19742	cytochrome c oxidase polypeptide	cytochrome c oxidase subunit mitochondrial			AAEL011897	-2.56192	unspecified product	obstructor-E
								AAEL000123	2.34107	2.56296	unspecified product	neural cell adhesion molecule 1 isoform X1			AAEL014978	-2.68013	-3.67023	adult cuticle protein, putative	adult-specific cuticular ACP-20-like	CUT		AAEL011915	-3.97982	F-box/lrr protein fragment	dynein regulatory complex subunit 6-like isoform X1
								AAEL000166	1.21589	1.25305	unspecified product	cell wall DAN4-like isoform X1			AAEL015018	-1.65702	-1.51417	toll	AAEL015018- partial			AAEL011923	-3.08012	F-box/lrr protein fragment	f-box lrr
								AAEL000239	1.6326	1.74834	clathrin coat assembly protein	stoned-B			AAEL015038	-1.78057	-1.53451	palmitoyl-protein thioesterase	palmitoyl- thioesterase 1			AAEL011973	-1.70789	fumarylacetoacetate hydrolase	fumarylacetoacetase
								AAEL000242	1.34119	1.80378	voltage-gated potassium channel	potassium voltage-gated channel Shaker isoform X1			AAEL015051	-1.946	-1.73085	glycoside hydrolases	myrosinase 1-like			AAEL011996	-2.3325	unspecified product	hypertrehalosaemic prohormone		AKHR-II
								AAEL000243	1.74621	2.28498	leucine-rich transmembrane protein	chaoptin			AAEL015304	-2.65088	-1.69161	unspecified product	ester hydrolase C11orf54 homolog			AAEL012007	-1.65233	unspecified product	isoform A
								AAEL000250	1.63179	2.89558	forkhead box protein (AaegFOXP)	forkhead box P1-B isoform X1			AAEL016984	-2.26991	-1.84901	Glyceraldehyde-3-phosphate dehydrogenase [Source:UniProtKB/TrEMBL;Acc:J9HYM2]	glyceraldehyde-3-phosphate dehydrogenase 2			AAEL012064	-1.66174	Niemann-Pick Type C-2, putative	MDL2
								AAEL000251	1.95392	2.09001	unspecified product	stoned-A			AAEL017139	-2.8018	-1.78068	unspecified product	glycine-rich cell wall structural -like			AAEL012082	-3.61402	NF-180, putative	mediator of RNA polymerase II transcription subunit 15-like
								AAEL000254	1.50159	2.05475	nuclear factor i	nuclear factor 1 isoform X1			AAEL017262	-2.30396	-1.68472	unspecified product	larval cuticle A2B	CUT		AAEL012101	-1.90488	tubulin alpha chain	tubulin alpha-2 chain
								AAEL000266	2.06715	2.83104	GPCR Orphan/Putative Class A Family	G- coupled receptor 52 isoform X1		GPRNNA21	AAEL017402	-7.5122	-6.31275	unspecified product	adult cuticle 1-like	CUT		AAEL012114	-2.47178	troponin C	troponin C isoform X2
								AAEL000288	1.28992	1.68612	unspecified product	FAM133A isoform X1			AAEL017563	-3.53919	-2.46926	unspecified product	foot 1 variant 2-like			AAEL012266	-1.54152	cytochrome P450	cytochrome P450 4C1-like	CYP	CYP4C38
								AAEL000362	1.58141	1.73675	unspecified product	muscle M-line assembly unc-89 isoform X1			AAEL019435	-1.24605	-1.39016	C-Type Lysozyme (multi-lysozyme domain protein).	lysozyme c-6		LYSC6	AAEL012268	-5.23722	brain chitinase and chia	probable chitinase 10	CUT
								AAEL000405	1.52845	1.29128	odd Oz protein	teneurin-m isoform X6			AAEL019649	-2.25481	-1.6741	unspecified product	cell death abnormality 1 isoform X2			AAEL012313	-1.12148	charged multivesicular body protein 5	charged multivesicular body 5
								AAEL000474	1.69216	1.82836	unspecified product	major facilitator superfamily domain-containing 6			AAEL019650	-1.41616	-1.58575	unspecified product	von Willebrand factor D and EGF domain-containing -like			AAEL012370	-2.23698	Brain chitinase and chia [Source:UniProtKB/TrEMBL;Acc:A0A1S4FVX1]	probable chitinase 2	CUT
								AAEL000498	1.131	2.31194	defective proboscis extension response, putative	lachesin			AAEL019719	-3.55124	-3.35029	unspecified product	cytochrome c oxidase subunit mitochondrial			AAEL012383	-1.86492	protein serine/threonine kinase, putative	odorant-binding A10
								AAEL000504	1.97466	3.01119	unspecified product	uncharacterized protein LOC5578483			AAEL019798	-1.75398	-1.27539	unspecified product	antigen 5 like allergen Cul n 1-like			AAEL012419	-1.29415	26S proteasome subunit S9 [Source:UniProtKB/TrEMBL;Acc:Q16M56]	26S proteasome non-ATPase regulatory subunit 11
								AAEL000511	1.15717	1.33037	Acetylcholinesterase (Fragment) [Source:UniProtKB/TrEMBL;Acc:Q6A2E2]	acetylcholinesterase isoform X1			AAEL019868	-2.67712	-2.06339	unspecified product	microfibril-associated glyco 4-like			AAEL012425	-1.79543	sterol desaturase	fatty acid hydroxylase domain-containing 2-like
								AAEL000523	1.54114	1.85883	ring finger protein	RING finger 44 isoform X1			AAEL019937	-1.32311	-1.27151	Superoxide dismutase [Cu-Zn] [Source:UniProtKB/TrEMBL;Acc:Q1HRN3]	superoxide dismutase [Cu-Zn]			AAEL012457	-1.43774	alcohol dehydrogenase	prostaglandin reductase 1-like
								AAEL000536	1.17145	1.51794	unspecified product	amalgam-like			AAEL020279	-4.35645	-3.88463	unspecified product	uncharacterized protein LOC5572960			AAEL012500	-1.04044	Ubiquitin-protein ligase [Source:UniProtKB/TrEMBL;Acc:A0A1S4FWP1]	ubiquitin- ligase E3A
								AAEL000597	1.57821	1.9321	cadherin	neural-cadherin isoform X1			AAEL020512	-1.84524	-1.87578	Putative 8.5 kDa secreted protein [Source:UniProtKB/TrEMBL;Acc:Q58HC2]	kDa secreted			AAEL012522	-1.74403	Sodium-dependent phosphate transporter [Source:UniProtKB/TrEMBL;Acc:A0A1S4FWV3]	sialin
								AAEL000633	3.35907	2.0475	Toll-like receptor	toll-like receptor Tollo		TOLL8	AAEL020593	-5.07277	-3.94854	unspecified product	uncharacterized protein LOC110677064			AAEL012654	-1.57733	triacylglycerol lipase, pancreatic	pancreatic triacylglycerol lipase-like
								AAEL000656	1.06381	1.58396	pangolin	isoforms A H I S isoform X5			AAEL021230	-1.18474	-1.89657	unspecified product	takeout-like			AAEL012693	-2.77297	tripartite motif protein	E3 ubiquitin- ligase TRIM37-like isoform X2
								AAEL000671	1.18418	1.60076	Toll-like receptor (TOLL6)	toll-like receptor 6		TOLL6	AAEL021244	-1.95766	-1.72934	GSG8-like protein [Source:UniProtKB/TrEMBL;Acc:Q1HRU1]	AGAP010647- partial			AAEL012740	-1.16147	ATPase subunit, putative	ATP synthase lipid-binding mitochondrial
								AAEL000704	1.08928	1.30841	synaptotagmin,	synaptotagmin 1 isoform X1			AAEL021276	-1.2673	-1.16888	unspecified product	CKLF-like MARVEL transmembrane domain-containing 4			AAEL012776	-2.24483	protease m1 zinc metalloprotease	aminopeptidase N-like
								AAEL000729	1.82798	2.44744	unspecified product	RNA-binding Musashi homolog Rbp6 isoform X1			AAEL021532	-1.16804	-2.11279	Putative rhythmically [Source:UniProtKB/TrEMBL;Acc:A0A0P6ITL0]	rhythmically expressed gene 2			AAEL012778	-1.49559	protease m1 zinc metalloprotease	aminopeptidase N-like		APN1
								AAEL000788	1.1944	1.69342	matrix metalloproteinase	matrix metallo ase-2			AAEL021600	-1.33395	-1.49151	unspecified product	dolichyl-diphosphooligosaccharide-- glycosyltransferase subunit 4			AAEL012792	-2.3561	unspecified product	mucin-5AC isoform X2
								AAEL000803	1.50265	1.88527	unspecified product	leucine-rich repeats and immunoglobulin-like domains 1			AAEL021667	-1.18478	-1.85309	unspecified product	protocadherin Fat 3-like			AAEL012832	-1.18972	cytochrome B561	cytochrome b reductase 1
								AAEL000994	1.34526	1.78989	unspecified product	uncharacterized protein LOC5567847 isoform X7			AAEL021861	-1.42382	-2.54157	unspecified product	probable cytochrome P450 28a5	CYP	CYP4C2-like	AAEL012837	-1.66097	unspecified product	AGAP012528- partial
								AAEL001010	2.0692	3.06053	defective proboscis extension response, putative	Fc receptor 5			AAEL022107	-2.62454	-3.35387					AAEL012866	-1.6182	unspecified product	A Crystal structure of insect arylalkylamine N-Acetyltransferase 7 from the yellow fever mosquito Aedes aegypt
								AAEL001076	1.75595	3.27987	lipase	Down syndrome cell adhesion molecule Dscam2 isoform X1			AAEL022213	-2.92174	-2.34097	26S proteasome non-ATPase regulatory subunit [Source:UniProtKB/TrEMBL;Acc:A0A1S4FP45]	26S proteasome non-ATPase regulatory subunit 6			AAEL012897	-1.69895	aconitase, mitochondrial	probable aconitate mitochondrial
								AAEL001127	1.02518	1.72361	defective proboscis extension response, putative	zwei Ig domain zig-8			AAEL022307	-4.1517	-3.4698					AAEL012939	-1.54056	gamma-subunit,methylmalonyl-CoA decarboxylase, putative	coiled-coil-helix-coiled-coil-helix domain-containing 2
								AAEL001139	1.8938	2.6589	br serine/threonine-protein kinase	serine threonine- kinase BRSK2 isoform X1			AAEL022346	-2.95833	-1.98516					AAEL012949	-1.40185	Transferrin [Source:UniProtKB/TrEMBL;Acc:A0A1S4FXI3]	transferrin
								AAEL001168	1.96173	1.44437	unspecified product	grainyhead-like isoform X1			AAEL022570	-1.75415	-1.42351					AAEL013118	-6.49135	unspecified product	G12 isoform X1
								AAEL001196	1.58337	2.772	cadherin	neural-cadherin-like isoform X1			AAEL022651	-2.35076	-2.14456	unspecified product	aminopeptidase N-like			AAEL013222	-5.07843	unspecified product	obstructor-E
								AAEL001207	1.12651	1.8679	unspecified product	LIM domain transcription factor LMO4			AAEL022809	-2.11768	-2.59991					AAEL013228	-2.09734	unspecified product	inner centromere A-like
								AAEL001227	2.60758	4.05932	sidestep protein	hemicentin-1 isoform X1			AAEL023070	-1.51762	-2.34275	unspecified product	cytochrome b5-like isoform X1			AAEL013229	-2.0313	Tubulin alpha chain [Source:UniProtKB/TrEMBL;Acc:Q16JS3]	tubulin alpha-1 chain
								AAEL001228	1.87522	2.57867	myelin transcription factor 1, myt1	myelin transcription factor 1-like			AAEL023854	-2.36152	-2.08329	unspecified product	shematrin 1 isoform X2			AAEL013263	-1.62223	high affinity copper transporter, putative	high affinity copper uptake 1-like
								AAEL001231	2.29262	3.55777	MIND-MELD/ADAM	disintegrin and metallo ase domain-containing 12 isoform X8			AAEL023967	-2.09472	-2.0619					AAEL013287	-1.71687	unspecified product	cystatin
								AAEL001240	2.23021	2.9382	GPCR Orphan/Putative Class B Family	chaoptin		GPRNNB1	AAEL024040	-1.87517	-2.28181	unspecified product	ATP synthase subunit mitochondrial			AAEL013303	-5.10573	unspecified product	cell wall DAN4-like
								AAEL001242	1.13808	1.33289	ribosomal pseudouridine synthase	RNA pseudouridylate synthase domain-containing 2-like isoform X3			AAEL024365	-2.08484	-2.2243					AAEL013367	-4.6063	unspecified product	mucin-5AC isoform X2
								AAEL001304	1.01985	1.17888	nuclear hormone receptor ftz-f1 beta	nuclear hormone receptor FTZ-F1 beta isoform X1			AAEL024451	-1.83687	-1.87429	unspecified product	uncharacterized protein LOC110680229			AAEL013407	-1.00531	Catalase [Source:UniProtKB/TrEMBL;Acc:Q16J86]	catalase		Cat
								AAEL001343	1.663	2.75119	unspecified product	cyclin-dependent serine threonine- kinase DDB_G0272797 DDB_G0274007 isoform X1			AAEL024549	-2.03907	-1.83511	unspecified product	antennal carrier AP-2			AAEL013421	-2.68264	Alpha-amylase [Source:UniProtKB/TrEMBL;Acc:Q16J70]	alpha-amylase A-like
								AAEL001442	1.14491	1.83725	map-kinase activating death domain protein (madd)/denn/aex-3(c.elegans)	MAP kinase-activating death domain isoform X1			AAEL024717	-3.00236	-1.87838	unspecified product	pyrroline-5-carboxylate reductase			AAEL013425	-2.10957	unspecified product	U7 snRNA-associated Sm LSm10
								AAEL001458	1.56712	2.60109	heparan sulphate sulfotransferase	heparan sulfate glucosamine 3-O-sulfotransferase 5			AAEL024828	-5.8139	-4.86747	unspecified product	adult cuticle 1-like	CUT		AAEL013431	-1.16128	proline oxidase	proline dehydrogenase mitochondrial isoform X1
								AAEL001500	1.2312	1.42414	insulinprotein enhancer protein isl	insulin gene enhancer isl-1			AAEL025330	-1.38397	-2.04853	unspecified product	probable fatty acid-binding			AAEL013452	-2.17917	unspecified product	uncharacterized protein LOC5577977
								AAEL001524	1.65233	1.82042	rab23	ras-related Rab-23			AAEL025367	-2.22776	-3.01979					AAEL013526	-1.24916	unspecified product	isoform A
								AAEL001536	1.56532	2.04658	homeobox protein abdominal-A, putative	ice-structuring glyco			AAEL025594	-1.38545	-1.34846	unspecified product	26S proteasome regulatory subunit 6B			AAEL013633	-1.2996	ubiquitin-conjugating enzyme h	ubiquitin-conjugating enzyme E2 H
								AAEL001582	1.28462	1.64601	kinesin	kinesin KIF13A isoform X1			AAEL025597	-1.49321	-1.97022	Amino acid transporter [Source:UniProtKB/TrEMBL;Acc:A0A1S4FFR9]	proton-coupled amino acid transporter CG1139			AAEL013637	-1.51868	homogentisate 1,2-dioxygenase	homogentisate 1,2-dioxygenase
								AAEL001710	1.47141	2.44197	unspecified product	Shroom isoform X1			AAEL025608	-5.7116	-4.28282	Putative cuticle protein [Source:UniProtKB/TrEMBL;Acc:A0A0P6IXJ4]	adult cuticle 1-like	CUT		AAEL013649	-3.28065	elongase, putative	elongation of very long chain fatty acids 1-like
								AAEL001744	1.17801	1.466	jnk interacting protein (jip)	JNK-interacting 1			AAEL025872	-1.78601	-1.48801					AAEL013766	-6.93831	unspecified product	obstructor-E isoform X1
								AAEL001867	2.0117	2.23389	sodium-dependent phosphate transporter	vesicular glutamate transporter 1			AAEL025999	-2.25	-3.16803	40S ribosomal protein S17 [Source:UniProtKB/TrEMBL;Acc:Q52UT2]	40S ribosomal S17			AAEL013774	-1.82346	unspecified product	uncharacterized protein LOC5578590
								AAEL001894	1.77489	2.4084	kek1	isoform A			AAEL026109	-1.38371	-1.66601	unspecified product	peroxynitrite isomerase THAP4-like			AAEL013853	-4.01834	C-Type Lectin (CTL) - galactose binding.	isoform A		CTLGA2
								AAEL001900	2.7946	2.37695	lactosylceramide 4-alpha-galactosyltransferase (alpha- 1,4-galactosyltransferase)	lactosylceramide 4-alpha-galactosyltransferase			AAEL026165	-1.68334	-2.13687	unspecified product	adenosine deaminase 2-like			AAEL013885	-1.68732	unspecified product	kDa salivary	SGP
								AAEL001925	1.73109	2.4296	unspecified product	DNA N6-methyl adenine demethylase isoform X2			AAEL026304	-6.1373	-4.16745	unspecified product	adult cuticle 1-like	CUT		AAEL014044	-2.35633	unspecified product	isoforms B C
								AAEL002055	1.17712	1.58424	neuroendocrine protein 7b2	neuroendocrine 7B2			AAEL026380	-2.03452	-3.15972	unspecified product	2-hydroxyacyl- lyase 1			AAEL014138	-1.29757	Serine Protease Inhibitor (serpin) likely cleavage at S/L.	serine protease inhibitor 28Dc-like		SRPN16
								AAEL002070	2.01713	1.904	unspecified product	myosin-2 heavy chain isoform X1			AAEL026403	-1.54381	-2.14755					AAEL014142	-1.08546	phosphatidylinositol synthase	CDP-diacylglycerol--inositol 3-phosphatidyltransferase
								AAEL002088	1.04069	1.465	sodium channel, auxiliary protein, putative	tipE			AAEL026565	-2.58772	-2.39391					AAEL014226	-2.28283	unspecified product	uncharacterized protein LOC5579527 isoform X3
								AAEL002209	1.1121	1.87415	unspecified product	isoform A			AAEL026620	-2.09769	-1.55396	SCP domain-containing protein [Source:UniProtKB/TrEMBL;Acc:A0A1S4F3R1]	antigen 5 like allergen Cul n 1-like			AAEL014274	-1.85354	unspecified product	dentin sialophospho isoform X3
								AAEL002234	1.30023	2.16708	unspecified product	uncharacterized protein LOC5573933			AAEL026806	-2.45101	-2.39163	unspecified product	CG9172			AAEL014344	-2.03255	adam (a disintegrin and metalloprotease)	zinc metallo ase-disintegrin-like 06
								AAEL002335	1.35216	2.33244	atbf1	zinc finger 2			AAEL027013	-1.50577	-1.48885	Putative translocon-associated protein [Source:UniProtKB/TrEMBL;Acc:A0A0P6IT12]	translocon-associated subunit alpha			AAEL014366	-2.22192	unspecified product	takeout-like
								AAEL002353	1.42395	1.38861	unspecified product	Ankyrin repeat-containing domain,Ankyrin repeat			AAEL027045	-1.90175	-2.68783	SCP domain-containing protein [Source:UniProtKB/TrEMBL;Acc:A0A1S4F3J3]	venom allergen 5-like			AAEL014369	-6.66374	unspecified product	titin-like isoform X1
								AAEL002357	2.0915	3.00498	unspecified product	unc-13 homolog A isoform X2			AAEL027052	-1.76674	-2.17839	unspecified product	uncharacterized transmembrane DDB_G0289901			AAEL014419	-3.94136	unspecified product	cuticle -like	CUT
								AAEL002394	1.43519	2.56608	unspecified product	SCAI isoform X1			AAEL027311	-7.5121	-4.36744	unspecified product	cuticle -like	CUT		AAEL014455	-1.58964	unspecified product	uncharacterized protein LOC5564468
								AAEL002410	1.8568	3.21382	unspecified product	neural cell adhesion molecule 1			AAEL027402	-1.25455	-1.06404	unspecified product	artichoke-like isoform X5			AAEL014505	-1.60068	succinate dehydrogenase, putative	succinate dehydrogenase [ubiquinone] cytochrome b small mitochondrial
								AAEL002451	1.01443	1.64787	zinc finger protein	zinc finger 1			AAEL027549	-1.70105	-1.52027	unspecified product	UDP-glucuronosyltransferase 2B15-like			AAEL014823	-4.75294	unspecified product	AAEL014823- partial
								AAEL002456	2.13978	3.15341	b-cell lymphoma/leukemia	B-cell lymphoma leukemia 11B isoform X1			AAEL027802	-2.95748	-2.80088	unspecified product	isoform A			AAEL014840	-2.40918	short-chain dehydrogenase	short-chain dehydrogenase
								AAEL002571	1.8577	2.20099	band 4.1-like protein 4A (NBL4 protein), putative	transcription initiation factor TFIID subunit 1 isoform X1			AAEL027936	-3.05113	-2.00734					AAEL014852	-1.96027	unspecified product	nidogen and EGF-like domain-containing 1
								AAEL002583	1.66501	1.18344	Toll-like receptor	toll-like receptor 7		TOLL7	AAEL029034	-1.65903	-2.01147	unspecified product	AGAP009918- partial			AAEL014913	-1.82938	Pyruvate kinase [Source:UniProtKB/TrEMBL;Acc:Q16F38]	pyruvate kinase-like isoform X1
								AAEL002642	2.46346	2.76184	tripartite motif protein trim9	E3 ubiquitin- ligase TRIM9 isoform X1			AAEL029047	-5.94632	-4.31403	cecropin	CEC-A		CECN	AAEL015007	-1.43562	Proteasome subunit alpha type [Source:UniProtKB/TrEMBL;Acc:Q16EV7]	proteasome subunit alpha type-1
								AAEL002684	1.83707	2.72948	dachshund,	dachshund homolog 2-like isoform X7			AAEL000682	1.20164	2.02613	unspecified product	round spermatid basic 1			AAEL015119	-3.39829	cuticle protein, putative	histidine-rich PFHRP-II	CUT
								AAEL002690	1.9015	1.93795	beat protein	AGAP007932- partial			AAEL000978	1.36744	1.19609	unspecified product	ESF1 homolog			AAEL015298	-1.03586	unspecified product	ABHD1
								AAEL002692	1.37049	1.66623	Beat protein [Source:UniProtKB/TrEMBL;Acc:A0A1S4F2K6]	uncharacterized protein LOC5575664			AAEL000980	1.28726	1.1926	unspecified product	zinc finger OZF isoform X2			AAEL015345	-1.29964	unspecified product	uncharacterized protein LOC5570300
								AAEL002724	1.9362	2.73664	munc13-4	BAI1-associated 3 isoform X1			AAEL001032	1.36451	1.78867	unspecified product	nuclear pore complex DDB_G0274915			AAEL015432	-1.44598	trypsin, putative	CLIP domain-containing serine protease 2-like
								AAEL002745	1.21389	2.16402	nucleoprotein, putative	irregular chiasm C-roughest -like			AAEL001189	2.08751	3.33631	unspecified product	general odorant-binding 69			AAEL016992	-3.19532	unspecified product	laccase-4 isoform X2
								AAEL002754	2.36159	2.18424	nephrin	irregular chiasm C-roughest -like			AAEL001357	1.33209	1.22226	unspecified product	serine arginine repetitive matrix 2			AAEL017071	-1.38509	Carboxylic ester hydrolase [Source:UniProtKB/TrEMBL;Acc:A0A1S4G5Q9]	esterase B1
								AAEL002765	1.38171	1.41295	Sevenup nuclear receptor	steroid receptor seven- isoforms B C isoform X2		SVP	AAEL001423	1.4501	1.28695	acid phosphatase-1	venom acid phosphatase Acph-1-like			AAEL017142	-3.82851	unspecified product	pro-resilin-like
								AAEL002851	1.5505	1.59394	Tubulin beta chain [Source:UniProtKB/TrEMBL;Acc:Q17GX9]	tubulin beta-1 chain			AAEL001843	1.19704	2.114	ski oncogene	ski oncogene isoform X1			AAEL017145	-4.41471	unspecified product	alanine and asparagine-rich -like
								AAEL002876	1.60736	2.57981	unspecified product	cubilin isoform X1			AAEL002169	1.38624	1.91847	unspecified product	AAEL002169- partial			AAEL017167	-1.06851	GPCR HE6-like Family	adhesion G- coupled receptor G2		GPRHE6
								AAEL002896	1.85732	2.89785	unspecified product	uncharacterized protein LOC5576462 isoform X3			AAEL002317	1.46583	2.17033	Insulin-like receptor Precursor (MIR)(EC 2.7.10.1)	insulin-like receptor isoform X1		InR	AAEL017177	-2.60379	unspecified product	FK506-binding 5 isoform X1
								AAEL003002	1.70109	2.31257	unspecified product	RNA polymerase II degradation factor 1			AAEL002446	1.15106	1.17288	unspecified product	CLK4-associating serine arginine rich			AAEL017293	-2.54151	unspecified product	A-kinase anchor 14
								AAEL003003	1.55801	1.6292	glutamate-gated chloride channel	glutamate-gated chloride channel isoform X10			AAEL002455	1.26294	1.49871	nucleoporin, Nup153, putative	nuclear pore complex Nup153 isoform X1			AAEL017297	-1.16546	cytochrome P450	probable cytochrome P450 6a14	CYP	CYP6M9
								AAEL003014	1.38578	1.41798	unspecified product	zinc finger 395			AAEL002556	1.34617	1.30161	unspecified product	WD repeat-containing 6			AAEL017381	-3.64589	unspecified product	glycine-rich cell wall structural -like
								AAEL003026	1.29587	1.7377	regulator of g protein signaling	uncharacterized protein LOC5576890 isoform X1			AAEL002800	1.9556	1.63797	DNA polymerase epsilon, catalytic subunit	DNA polymerase epsilon catalytic subunit 1			AAEL017460	-2.19148	Angiotensin-converting enzyme [Source:UniProtKB/TrEMBL;Acc:A0A1S4G6D0]	angiotensin-converting enzyme-like isoform X2
								AAEL003047	1.76075	1.43776	netrin	netrin-B-like			AAEL002983	1.14012	1.36387	unspecified product	serine arginine repetitive matrix 1			AAEL017500	-2.84504	unspecified product	cuticle -like	CUT
								AAEL003111	1.45833	2.08551	tartan	leucine-rich repeat neuronal 3-like			AAEL003008	1.18968	1.21265	unspecified product	proteoglycan 4-like			AAEL017987	-4.24187	unspecified product	pollen-specific leucine-rich repeat extensin 3 isoform X2
								AAEL003163	1.68979	2.17706	forkhead protein/ forkhead protein domain	fork head			AAEL003071	1.32234	1.19059	tRNA pseudouridine synthase D	pseudouridylate synthase 7 homolog			AAEL018102	-2.66676	unspecified product	general odorant-binding 99a
								AAEL003173	1.89134	1.81578	forkhead protein/ forkhead protein domain	fork head			AAEL003162	1.16601	1.59359	formin 1,2/cappuccino	cappuccino isoform X1			AAEL018347	-1.23802	Clip-domain serine protease, family E	AGAP008403- partial		CLIPE12
								AAEL003277	1.21059	2.18533	unspecified product	homeobox Hox-A3a			AAEL003275	1.1541	1.62806	unspecified product	retinitis pigmentosa 1-like 1			AAEL018658	-3.15497	NADH dehydrogenase subunit 2	NADH dehydrogenase subunit 2		ND2
								AAEL003322	1.29216	2.09538	protein phosphatase-7	serine threonine- phosphatase rdgC isoform X1			AAEL003361	1.07841	1.23292	unspecified product	uncharacterized protein LOC5577998			AAEL018662	-2.41909	cytochrome c oxidase subunit I	cytochrome c oxidase subunit partial		COX1
								AAEL003391	1.26276	2.30598	tankyrase	poly [ADP-ribose] polymerase tankyrase			AAEL003896	1.09293	1.36079	serine/threonine protein kinase	serine threonine kinase SAD-1			AAEL018667	-4.23162	ATP synthase F0 subunit 8	ATP synthase F0 subunit 8		ATP8
								AAEL003420	1.16393	1.48107	unspecified product	NDNF isoform X3			AAEL003950	1.68541	1.36282	helicase	SWI SNF-related matrix-associated actin-dependent regulator of chromatin subfamily A member 5-like			AAEL018668	-3.22103	ATP synthase F0 subunit 6	ATP synthase F0 subunit 6		ATP6
								AAEL003432	1.47831	2.49767	unspecified product	neuronal growth regulator 1 isoform X1			AAEL003968	1.00506	1.47346	helicase	chromatin-remodeling complex ATPase chain Iswi			AAEL018669	-2.94151	cytochrome c oxidase subunit III	cytochrome c oxidase subunit III		COX3
								AAEL003560	1.36205	1.00221	pou domain/drifter/cf-1a	POU domain CF1A			AAEL004103	3.65169	7.80379	deoxyribonuclease I, putative	alkaline nuclease			AAEL018678	-3.03996	NADH dehydrogenase subunit 5	NADH dehydrogenase subunit 5		ND5
								AAEL003566	1.35524	2.06696	unspecified product	eva-1-like isoform X1			AAEL004172	1.42729	1.16391	tubulin alpha chain	tubulin alpha-8 chain-like			AAEL018680	-3.07271	NADH dehydrogenase subunit 4	NADH dehydrogenase subunit 4		ND4
								AAEL003794	1.27354	1.73128	homeobox protein nk-2	homeobox Nkx- -like			AAEL004188	1.70663	1.09998	unspecified product	AAEL004188- partial			AAEL018684	-3.14589	NADH dehydrogenase subunit 6	NADH dehydrogenase subunit 6		ND6
								AAEL003853	2.22305	2.47821	nephrin	nephrin isoform X2			AAEL004320	1.04934	1.55196	WOC protein, putative	zinc finger MYM-type 4			AAEL018685	-3.1017	cytochrome b	cytochrome b		CYTB
								AAEL003914	1.17339	1.92938	calcium/calmodulin-dependent serine protein kinase membrane-associated guanylate kinase (cask)	peripheral plasma membrane CASK isoform X7			AAEL004462	1.49895	1.44072	unspecified product	microtubule-associated futsch isoform X3			AAEL019439	-1.39664	unspecified product	PDZ and LIM domain Zasp isoform X1
								AAEL003918	1.61721	2.91099	calcium-dependent protein kinase	peripheral plasma membrane CASK isoform X1			AAEL004799	1.3451	1.20833	unspecified product	zinc finger rotund-like			AAEL019441	-1.37353	unspecified product	actin-binding Rho-activating isoform X2
								AAEL003982	1.95926	3.25896	unspecified product	neural cell adhesion molecule 1-like isoform X1			AAEL004875	1.10348	1.52016	F-box only protein [Source:UniProtKB/TrEMBL;Acc:A0A1S4F8W1]	F-box only 11			AAEL019445	-1.66114	unspecified product	prostaglandin E2 receptor EP4 subtype-like
								AAEL004006	2.21391	3.02476	acetylcholine receptor protein alpha 1, 2, 3, 4 invertebrate	acetylcholine receptor subunit alpha-like 1			AAEL004881	1.18183	2.12012	adam	isoform A			AAEL019468	-1.83837	unspecified product	papilin isoform X1
								AAEL004105	1.44229	2.00296	neuroglobin, putative	neuroglobin-like			AAEL004918	1.18892	1.2708	brat protein	brain tumor			AAEL019483	-1.79546	unspecified product	myb Q
								AAEL004211	1.00463	1.56544	unspecified product	PDZ domain-containing 8			AAEL005215	1.1158	1.23182	unspecified product	SH3 domain-containing -like			AAEL019530	-2.19717	unspecified product	transcription factor SPT20 homolog isoform X1
								AAEL004217	1.72197	2.52847	unspecified product	serine threonine- kinase 32A			AAEL005234	1.08003	1.26997	unspecified product	microtubule-associated futsch			AAEL019558	-1.97651	unspecified product	zinc finger 509
								AAEL004245	1.23747	1.78041	GPCR Orphan/Putative Class A Family	alpha-2Db adrenergic receptor		GPRNNA19_1	AAEL005256	1.04983	1.35148	unspecified product	autotransporter adhesin -like			AAEL019692	-1.95741	unspecified product	tyrosine- phosphatase non-receptor type 23
								AAEL004351	1.09898	1.74857	casein kinase	casein kinase I isoform X2			AAEL005469	1.27369	1.40145	unspecified product	death-inducer obliterator 1			AAEL019716	-1.06138	unspecified product	microtubule-associated Jupiter isoform X1
								AAEL004357	2.27295	2.68629	neuroligin,	neuroligin-3			AAEL005526	1.19124	1.61199	unspecified product	telomerase-binding EST1A			AAEL019799	-1.02172	Muscle lim protein [Source:UniProtKB/TrEMBL;Acc:A0A1S4FES9]	muscle LIM Mlp84B isoform X1
								AAEL004383	1.60473	2.11715	unspecified product	hexosaminidase D			AAEL005634	1.01405	1.04186	harmonin (Usher syndrome 1C protein homolog) (PDZ domain-containing protein)	probable serine threonine- kinase cdc7			AAEL019813	-1.13834	unspecified product	nuclear pore complex DDB_G0274915 isoform X1
								AAEL004399	1.43029	2.13973	GPCR Glycoprotein Hormone Family	thyrotropin receptor		GPRFSH	AAEL006038	1.26267	2.15195	WD-repeat protein	bromodomain and WD repeat-containing 3 isoform X1			AAEL019887	-3.85057	unspecified product	uncharacterized protein LOC5570998 isoform X1
								AAEL004478	1.55146	2.59909	unspecified product	T family of potassium channels 7			AAEL006187	1.16342	1.84453	translational activator gcn1	eIF-2-alpha kinase activator GCN1			AAEL019938	-5.42459	copper-zinc (Cu-Zn) superoxide dismutase	superoxide dismutase [Cu-Zn]-like		CUSOD4
								AAEL004488	1.46104	1.80005	unspecified product	hybrid signal transduction histidine kinase E			AAEL006191	1.14837	1.71504	unspecified product	hornerin isoform X2			AAEL020127	-1.35769	unspecified product	glucose dehydrogenase [ quinone]-like
								AAEL004533	1.81292	3.01042	GPCR Metabotropic glutamate Family	probable G- coupled receptor CG31760 isoform X1		GPRMGL2	AAEL006832	1.20601	1.89166	GPCR Frizzled/Smoothened Family	frizzled-3		GPRFZ3	AAEL020133	-1.39846	unspecified product	ubiquitin-conjugating enzyme E2 R2
								AAEL004544	2.09801	2.09752	proteophosphoglycan, putative	synapsin			AAEL007258	1.08596	1.35722	unspecified product	titin isoform X1			AAEL020256	-1.66899	unspecified product	proline-rich extensin EPR1 isoform X1
								AAEL004572	1.87168	2.05562	unspecified product	mushroom body large-type Kenyon cell-specific 1 isoform X1			AAEL007397	1.07855	1.23291	Ecdysone-induced protein 75B isoform A Nuclear receptor	ecdysone-inducible E75 isoform X1		E75	AAEL020371	-2.57117	unspecified product	myogenesis-regulating glycosidase-like
								AAEL004576	1.37467	1.54463	unspecified product	zinc metallo ase YIL108W			AAEL007716	1.24751	1.25678	unspecified product	anoctamin-4 isoform X2			AAEL020747	-1.47031	unspecified product	AGAP008350- partial
								AAEL004591	1.8384	1.67925	unspecified product	serine-rich adhesin for platelets-like			AAEL007857	1.36061	1.81894	unspecified product	serine arginine repetitive matrix 2			AAEL020748	-4.30838	unspecified product	AGAP000198- partial
								AAEL004669	1.52072	2.14897	unspecified product	Fe65 homolog isoform X1			AAEL008098	1.49309	1.87185	PIWI	aubergine		PIWI2	AAEL020804	-2.9003	unspecified product	uncharacterized protein LOC5564472
								AAEL004678	1.71067	2.74422	rhomboid	inactive rhomboid 1-like			AAEL008390	1.15986	1.59961	guanylate cyclase	receptor-type guanylate cyclase Gyc76C-like			AAEL020861	-2.45448	unspecified product	nose resistant to fluoxetine 6 isoform X1
								AAEL004717	1.13257	1.84027	cyclin-dependent kinase 5 activator	cyclin-dependent kinase 5 activator 1			AAEL008617	1.03376	2.04356	unspecified product	hairless-like isoform X1			AAEL020936	-1.32364	unspecified product	carbonic anhydrase 7
								AAEL004725	1.17509	1.0909	unspecified product	locomotion-related Hikaru genki-like isoform X1			AAEL008693	1.45708	2.33147	Cation efflux protein/ zinc transporter [Source:UniProtKB/TrEMBL;Acc:A0A1S4FKH5]	zinc transporter 2			AAEL020941	-2.00597	unspecified product	cytosolic carboxypeptidase Nna1-like isoform X1
								AAEL004777	1.45053	1.83315	Glycoprotein Hormone Family	follicle-stimulating hormone receptor		GPRGRK	AAEL008707	1.2738	1.63635	unspecified product	suppressor of white apricot			AAEL020954	-1.88413	unspecified product	zinc finger CCCH domain-containing 13 isoform X1
								AAEL004819	1.2857	2.04304	unspecified product	uncharacterized protein LOC5565485			AAEL008829	1.66599	1.14881	unspecified product	AGAP003290- partial			AAEL021012	-1.02426	unspecified product	homeotic spalt-major isoform X2
								AAEL004844	1.84375	2.3616	nervous wreck, putative	nervous wreck isoform X3			AAEL009189	1.07471	2.1423	encore protein	encore isoform X1			AAEL021016	-1.38605	unspecified product	G- coupled receptor Mth2-like isoform X3
								AAEL004972	1.82483	1.4171	unspecified product	proline-rich extensin EPR1 isoform X8			AAEL009230	1.45997	3.98446	unspecified product	zinc finger and BTB domain-containing 17-like			AAEL021035	-1.36118	unspecified product	junctophilin-4 isoform X1
								AAEL004982	1.79144	2.68333	unspecified product	anoctamin-8 isoform X5			AAEL009285	1.6683	1.29985	DEAD box ATP-dependent RNA helicase	ATP-dependent RNA helicase DDX54			AAEL021056	-2.36795
								AAEL005002	2.32338	2.308	roundabout	roundabout homolog 2			AAEL009362	1.12311	1.54457	cationic amino acid transporter	cationic amino acid transporter 2-like isoform X2			AAEL021200	-2.1996	unspecified product	von Willebrand factor type EGF and pentraxin domain-containing 1
								AAEL005014	1.82731	2.66021	transient receptor potential channel	transient receptor potential-gamma isoform X1			AAEL009392	1.21989	1.03265	chromosome region maintenance protein 5/exportin	exportin-5			AAEL021367	-2.42434	unspecified product	RNA polymerase II degradation factor 1-like
								AAEL005076	1.74848	2.058	alanyl aminopeptidase	endoplasmic reticulum aminopeptidase 2 isoform X2			AAEL009666	1.09239	1.52714	set domain protein	histone-lysine N-methyltransferase ash1 isoform X1			AAEL021372	-1.71097	unspecified product	peritrophin-1-like
								AAEL005130	1.62547	2.81263	zinc finger protein	ikaros family zinc finger -like			AAEL009871	1.29547	1.63666	80 kda MCM3-associated protein	xmas-2			AAEL021510	-1.8438	unspecified product	mucin-2-like isoform X2
								AAEL005238	1.57846	2.12786	mck1	glycogen synthase kinase-3 beta isoform X2			AAEL009878	1.19033	1.48009	VIR_N domain-containing protein [Source:UniProtKB/TrEMBL;Acc:A0A1S4FNT9]	virilizer			AAEL021533	-1.22681	unspecified product	junctophilin-1 isoform X1
								AAEL005345	1.63561	1.93248	transcription factor castor (protein ming)	transcription factor castor			AAEL010063	1.21386	1.42188	chaperonin	T-complex 1 subunit gamma			AAEL021664	-1.70294
								AAEL005379	1.52319	1.89171	unspecified product	rolling stone-like			AAEL010223	1.32802	1.89918	phosphatidylserine decarboxylase	phosphatidylserine decarboxylase mitochondrial isoform X2			AAEL021756	-1.39294	unspecified product	uncharacterized protein LOC5571216
								AAEL005440	1.09146	1.29077	unspecified product	homeobox 5-like isoform X2			AAEL010433	1.16286	1.80159	groucho protein	groucho isoform X9		gro	AAEL021785	-3.24124	unspecified product	salivary glue Sgs-3 isoform X1	SGP
								AAEL005463	1.35829	1.82237	calbindin-32	calbindin-32 isoform X1			AAEL010444	1.1617	1.80854	unspecified product	lines			AAEL021791	-4.82752	unspecified product	histidine-rich PFHRP-II
								AAEL005479	1.35956	1.8233	synaptogyrin,	synaptogyrin isoform X1			AAEL010568	1.8422	1.34994	chromosome-associated kinesin KIF4A (chromokinesin)	chromosome-associated kinesin KIF4A			AAEL021853	-1.73281	unspecified product	uncharacterized protein LOC110678898
								AAEL005490	1.93143	2.67121	microsomal dipeptidase	dipeptidase 1			AAEL011013	1.31494	2.89574	single-minded	single-minded-like isoform X2			AAEL021870	-2.81425	unspecified product	probable serine threonine- kinase kinX
								AAEL005507	1.43477	2.27691	inhibitory pou	inhibitory POU isoform X4			AAEL011023	1.33574	1.82329	unspecified product	zinc finger 800			AAEL021930	-5.84842	unspecified product	adult cuticle 1-like	CUT
								AAEL005575	1.66913	2.12893	transient receptor potential channel 4,	transient-receptor-potential			AAEL011049	1.17022	1.2949	condensin, XCAP-G'-subunit, putative	condensin complex subunit 3			AAEL021995	-4.61795	unspecified product	MAGE 2
								AAEL005599	1.45588	2.1078	defective proboscis extension response, putative	hemicentin-1-like			AAEL011169	3.47237	3.76112	hexamerin 2 beta	hexamerin- -like			AAEL022076	-1.17605	unspecified product	epidermal cell surface receptor isoform X1
								AAEL005606	2.79696	3.10362	unspecified product	BTB POZ domain-containing 6-like			AAEL011960	1.4229	1.00666	unspecified product	RRP12			AAEL022261	-3.48392	unspecified product	cuticle 21-like isoform X2	CUT
								AAEL005633	2.08809	2.57003	unspecified product	neuropilin and tolloid 2			AAEL012039	1.03522	1.62413	zinc finger protein	transcriptional activator cubitus interruptus isoform X2			AAEL022304	-1.55465	unspecified product	voltage-dependent anion-selective channel
								AAEL005649	1.41699	1.89914	beat protein	AGAP009267- partial			AAEL012057	1.2126	1.0596	enhancer of polycomb	serine-rich adhesin for platelets			AAEL022352	-4.70994	unspecified product	tyrosine- phosphatase non-receptor type 23
								AAEL005692	1.53471	2.44404	unspecified product	receptor-type tyrosine- phosphatase-like N isoform X1			AAEL012168	1.22496	1.85646	zinc finger protein	zinc finger			AAEL022395	-3.23269
								AAEL005774	1.02837	1.37644	hect type E3 ubiquitin ligase	E3 ubiquitin- ligase HECW2 isoform X1			AAEL012233	1.71237	1.65246	unspecified product	myc			AAEL022402	-1.21482	unspecified product	probable nuclear hormone receptor HR38 isoform X3
								AAEL005785	1.40397	2.07279	MRAS2, putative	ras family member 10B			AAEL012371	1.04556	1.03335	unspecified product	alpha isoform isoform X1			AAEL022536	-3.10973	unspecified product	f-box lrr
								AAEL005834	2.07949	3.64072	GPCR Dopamine Family	dopamine receptor 2		GPRDOP2	AAEL012681	1.03618	1.65971	60S ribosomal protein L24 [Source:UniProtKB/TrEMBL;Acc:Q16LE3]	probable ribosome biogenesis RLP24		RpL24	AAEL022556	-8.72547	unspecified product	cuticle -like	CUT
								AAEL005850	1.66147	1.00099	Hormone receptor-like in 4 (nuclear receptor)	hormone receptor 4 isoform X2		HR4	AAEL012708	1.32427	1.33213	unspecified product	RNA-binding MEX3B-like			AAEL022646	-1.42469	Larval chymotrypsin-like protein [Source:UniProtKB/TrEMBL;Acc:Q8T639]	chymotrypsin-2
								AAEL005895	1.30825	1.30923	unspecified product	beta-amyloid isoform X1			AAEL012750	1.08338	1.12691	transcription factor TFIIH-subunit, putative	general transcription factor IIH subunit 1			AAEL022657	-2.32667	unspecified product	nose resistant to fluoxetine 6
								AAEL005945	1.23791	2.19336	GPCR Dopamine Family	octopamine receptor beta-2R		GPRDOP4	AAEL012756	1.11549	1.96042	unspecified product	arginine-glutamic acid dipeptide repeats isoform X7			AAEL022665	-7.1217	unspecified product	cuticle -like	CUT
								AAEL005952	2.44093	3.65078	GPCR Dopamine Family	octopamine receptor beta-3R-like isoform X1		GPRDOP5	AAEL012978	1.9864	3.6819	unspecified product	uncharacterized protein LOC5575145			AAEL022695	-1.98276	unspecified product	uncharacterized protein LOC5576459
								AAEL005977	1.28232	1.1674	chondroitin 4-sulfotransferase	carbohydrate sulfotransferase 11			AAEL013135	1.74322	1.85923	chromodomain helicase DNA binding protein	chromodomain-helicase-DNA-binding Mi-2 homolog			AAEL022734	-1.46414	unspecified product	ATP-binding cassette sub-family G member 8
								AAEL005978	1.65307	1.61986	unspecified product	AGAP005713- partial			AAEL013278	1.23962	1.07902	ga binding protein beta chain (transcription factor e4tf1-47)	GA-binding subunit beta-2			AAEL022932	-3.72881	unspecified product	mucin-2 isoform X2
								AAEL006014	3.5167	3.14647	heme peroxidase	peroxidase		HPX1	AAEL013487	1.16013	1.75154	RHO guanyl-nucleotide exchange factor, putative	rho guanine nucleotide exchange factor 18 isoform X1			AAEL022982	-2.68078	unspecified product	basic proline-rich -like
								AAEL006055	1.32191	1.57063	potassium channel interacting protein	Kv channel-interacting 1			AAEL013733	1.15303	1.37009	Protein distal antenna	distal antenna isoform X1			AAEL023069	-1.23059	26S protease regulatory subunit [Source:UniProtKB/TrEMBL;Acc:Q16FL0]	26S proteasome regulatory subunit 8
								AAEL006077	1.35588	2.14442	allatostatin receptor	allatostatin-A receptor-like			AAEL013741	1.0491	1.14732	unspecified product	coiled-coil domain-containing 66 isoform X2			AAEL023258	-2.1286	unspecified product	muscle-specific 20-like
								AAEL006232	1.31154	1.68303	GPCR Orphan/Putative Class D Family	G- coupled receptor		GPRNND3	AAEL013752	1.27709	1.07814	Rfx5 [Source:UniProtKB/TrEMBL;Acc:A0A1S4G0A6]	neurogenic mastermind			AAEL023384	-1.91922	unspecified product	mucin-5AC-like isoform X3
								AAEL006259	1.1256	1.69594	long wavelength sensitive opsin	opsin-1-like		GPROP2	AAEL013757	3.843	3.38996	hexamerin 2 beta	hexamerin- -like			AAEL023523	-1.21135	unspecified product	methionine-R-sulfoxide reductase B1 isoform X1
								AAEL006352	1.11149	2.09208	unspecified product	hybrid signal transduction histidine kinase B			AAEL014057	1.01659	1.46706	unspecified product	zinc finger matrin-type CG9776			AAEL023634	-1.45314	unspecified product	neurofilament light polypeptide-like
								AAEL006353	2.88641	1.26944	sulfotransferase (sult)	sulfotransferase family cytosolic 1B member 1-like			AAEL014406	1.27434	1.54873	unspecified product	transcription factor grauzone			AAEL023753	-1.70974	unspecified product	facilitated trehalose transporter Tret1-like isoform X2
								AAEL006394	2.35934	3.41663	unspecified product	AGAP011095- partial			AAEL014622	1.2936	1.39257	unspecified product	rho GTPase-activating gacF isoform X1			AAEL024028	-7.85553
								AAEL006432	1.933	2.04742	sugar transporter	facilitated trehalose transporter Tret1			AAEL014824	1.92503	3.90461	unspecified product	SPRY domain-containing SOCS box 3			AAEL024066	-2.82039	unspecified product	mediator of RNA polymerase II transcription subunit 26
								AAEL006442	3.95581	1.4813	unspecified product	histone-lysine N-methyltransferase MECOM-like			AAEL015411	1.01992	1.57215	glutamine-dependent NAD(+) synthetase	glutamine-dependent NAD(+) synthetase			AAEL024144	-1.15376	unspecified product	AGAP010186- partial
								AAEL006522	1.4226	1.97036	turtle protein, isoform	turtle isoform X1			AAEL017054	1.02308	1.37894	unspecified product	serine arginine repetitive matrix 2-like			AAEL024228	-1.80009	unspecified product	enolase isoform X1
								AAEL006534	3.19157	1.9607	protocadherin	cadherin-related tumor suppressor			AAEL017280	1.22929	2.10089	unspecified product	trithorax group osa isoform X1			AAEL024267	-1.758	unspecified product	mucin-5AC-like
								AAEL006543	1.34151	1.61042	unspecified product	uncharacterized protein LOC5568118			AAEL017931	2.19539	4.25516				U1	AAEL024419	-2.23788	LIM domain-containing protein [Source:UniProtKB/TrEMBL;Acc:Q17I98]	LIM and senescent cell antigen-like-containing domain 1 isoform X1
								AAEL006552	1.21842	1.1598	WD-repeat protein	WD repeat-containing 26 homolog			AAEL017975	1.16982	2.00638	heat shock protein HSP70	heat shock 70 A1-like		HSP70Ba	AAEL024421	-5.21442	unspecified product	cuticle -like	CUT
								AAEL006809	1.2069	1.46735	voltage-gated ion channel	sodium leak channel non-selective			AAEL018031	1.83465	2.54942	unspecified product	transcription factor btd			AAEL024594	-2.3353
								AAEL006822	1.41144	1.20466	otopetrin	serine-rich adhesin for platelets isoform X3			AAEL018177	1.04955	1.0112	unspecified product	helicase MOV-10			AAEL025030	-1.8177	unspecified product	uncharacterized protein LOC5564068
								AAEL006844	2.03473	3.0981	GPCR Octopamine/Tyramine Family	tyramine receptor 1		GPRTYR	AAEL018254	1.04397	1.15797	unspecified product	serine threonine- kinase grp			AAEL025053	-1.73714	unspecified product	retinaldehyde-binding 1-like
								AAEL006876	1.15128	1.92086	igf2 mRNA binding protein, putative	insulin-like growth factor 2 mRNA-binding 1 isoform X1			AAEL018255	1.15884	1.37083	unspecified product	serine arginine repetitive matrix 2			AAEL025089	-1.69723
								AAEL006881	1.45256	2.19923	multiple C2 domain and transmembrane region protein, putative	multiple C2 and transmembrane domain-containing isoform X1			AAEL018320	1.1673	1.89653	unspecified product	uncharacterized protein LOC5564557 isoform X2			AAEL025092	-5.13892	unspecified product	vitelline membrane Vm26Ab-like
								AAEL006921	2.07219	1.34477	calmodulin	calmodulin			AAEL018695	1.0188	1.64729	unspecified product	metastasis-associated MTA1			AAEL025140	-3.06945	unspecified product	major royal jelly 1-like
								AAEL006947	1.29331	1.30463	GPCR Neurokinin/Tachykinin Family	tachykinin-like peptides receptor 99D isoform X1		GPRTAK2	AAEL019434	1.12871	1.17416	unspecified product	dual specificity phosphatase MPK-4			AAEL025196	-5.97664
								AAEL006973	1.46257	1.5866	ubiquitin conjugating enzyme 7 interacting protein	ubiquitin conjugating enzyme 7 interacting			AAEL019456	2.65826	3.53486	unspecified product	arginine N-methyltransferase 7			AAEL025361	-1.77183
								AAEL007034	1.17812	1.17348	unspecified product	J domain-containing			AAEL019472	1.27476	1.34066	unspecified product	disks lost			AAEL025388	-1.69455	Superoxide dismutase [Source:UniProtKB/TrEMBL;Acc:Q17BT9]	superoxide dismutase [Mn] mitochondrial
								AAEL007104	1.63344	2.01081	voltage-gated potassium channel	potassium voltage-gated channel Shal isoform X1			AAEL019475	1.30281	2.24111	unspecified product	neurogenic mastermind isoform X1			AAEL025444	-2.54612
								AAEL007143	2.64898	3.83765	voltage-gated potassium channel	potassium voltage-gated channel Shaw-like isoform X1			AAEL019484	1.17295	1.93969	unspecified product	myb AA isoform X1			AAEL025491	-8.69846	unspecified product	trypsin 3A1-like
								AAEL007268	1.11129	1.61164	unspecified product	kibra			AAEL019503	1.05511	1.31493	unspecified product	phosphatase 1 regulatory subunit 16A isoform X1			AAEL025514	-1.57546	unspecified product	obscurin isoform X4
								AAEL007278	1.37423	2.01957	defective proboscis extension response, putative	AGAP009183- partial			AAEL019517	1.36679	1.36049	unspecified product	mucin-17 isoform X2			AAEL025518	-2.31851	unspecified product	zinc finger CCCH domain-containing 18
								AAEL007299	1.19709	1.71628	Cadherin, putative [Source:UniProtKB/TrEMBL;Acc:A0A1S4FG21]	protocadherin Fat 4 isoform X1			AAEL019574	1.35878	1.45655	unspecified product	transcriptional regulator ATRX-like isoform X1			AAEL025746	-1.53922
								AAEL007372	1.1496	2.00723	GPCR GABA B Family	gamma-aminobutyric acid type B receptor subunit 1 isoform X1		GPRGBB1	AAEL019594	1.0597	1.8569	unspecified product	serine-rich adhesin for platelets-like			AAEL025784	-4.07016	unspecified product	AGAP000198- partial
								AAEL007378	1.54544	1.30081	unspecified product	synaptic vesicle glyco 2B isoform X1			AAEL019596	1.03827	1.85239	unspecified product	insulin receptor substrate 1 isoform X2			AAEL025806	-5.50749	unspecified product	pro-resilin isoform X1
								AAEL007465	1.79117	1.95673	unspecified product	titin isoform X1			AAEL019647	1.99315	3.27646	unspecified product	gustatory receptor 23			AAEL025975	-5.60589
								AAEL007505	1.03194	1.12238	iroquois-class homeodomain protein irx	homeobox araucan-like isoform X1			AAEL019732	1.0149	1.36932	unspecified product	histone-lysine N- H3 lysine-79 specific-like isoform X1			AAEL026052	-2.02239	unspecified product	elongation of very long chain fatty acids 4-like
								AAEL007518	1.47034	1.4233	complexin, putative	complexin isoform X1			AAEL019734	1.07081	1.8014	unspecified product	AP2-associated kinase 1			AAEL026088	-1.2438	unspecified product	ATPase N2B
								AAEL007632	1.07931	1.95128	myosin light chain kinase	myosin light chain kinase skeletal cardiac muscle			AAEL019744	1.8679	2.11555	unspecified product	cyclic nucleotide-gated cation channel subunit A isoform X1			AAEL026093	-5.04037	unspecified product	keratin-associated 19-2-like
								AAEL007646	1.1557	1.75633	unspecified product	FERM domain-containing 8 isoform X1			AAEL019766	1.38696	2.25522	unspecified product	dopamine D2-like receptor isoform X1			AAEL026095	-1.8517	unspecified product	X-linked retinitis pigmentosa GTPase regulator
								AAEL007658	1.19443	1.81455	partitioning defective 3, par-3	partitioning defective 3 homolog isoform X4			AAEL019785	1.10868	1.72548	unspecified product	centaurin-gamma-1A isoform X1			AAEL026290	-1.8159
								AAEL007670	1.15261	1.49005	tiptop	tiptop isoform X1			AAEL019790	1.2049	1.32496	unspecified product	frizzled			AAEL026338	-3.31778	unspecified product	lethal(3)malignant blood neoplasm 1
								AAEL007719	1.40293	2.57476	rhombotin	LIM homeobox Lhx6-like isoform X1			AAEL019793	1.00431	1.90659	unspecified product	chromodomain helicase DNA binding			AAEL026347	-1.68175	unspecified product	trypsin eta
								AAEL007747	4.97435	5.21276	unspecified product	pre-mRNA-processing factor 39			AAEL019875	1.45592	1.5106	unspecified product	non-canonical poly(A) RNA polymerase Trf4-1-like			AAEL026430	-2.46936	unspecified product	fibrous sheath CABYR-binding -like
								AAEL007772	1.45746	2.27768	unspecified product	GTP-binding Di-Ras1			AAEL019896	1.0278	1.10103	unspecified product	midasin			AAEL026432	-4.12934	unspecified product	AGAP007278- partial
								AAEL007794	1.46702	2.55824	defective proboscis extension response	zwei Ig domain zig-8-like			AAEL019908	1.09793	1.77073	unspecified product	polyhomeotic-proximal chromatin -like			AAEL026446	-1.42457	unspecified product	heat shock 70 kDa cognate 4-like
								AAEL007805	1.08888	1.72539	LsmAD domain-containing protein [Source:UniProtKB/TrEMBL;Acc:A0A1S4FHL5]	ataxin-2 homolog isoform X1			AAEL019940	1.00903	1.51688	unspecified product	uncharacterized protein LOC5570044 isoform X1			AAEL026582	-1.38831	unspecified product	cytochrome P450	CYP	CYP6AA5
								AAEL007826	1.49995	1.43537	cgmp-dependent protein kinase	cGMP-dependent isozyme 2 forms cD4 T1 T3A T3B isoform X2		for	AAEL019965	1.31223	1.96262	unspecified product	E3 ubiquitin- ligase RBBP6 isoform X1			AAEL026825	-2.12552	unspecified product	facilitated trehalose transporter Tret1
								AAEL007876	1.45437	2.31706	tyrosine protein kinase with ig domain	tyrosine- kinase-like otk			AAEL020203	1.06835	1.91611	unspecified product	adenomatous polyposis coli homolog			AAEL026878	-1.97639	unspecified product	acyl- Delta(11) desaturase
								AAEL007892	1.87634	2.19715	xaa-pro aminopeptidase	xaa-Pro aminopeptidase -like			AAEL020236	1.49318	1.91861	unspecified product	E3 ubiquitin- ligase UBR3			AAEL026967	-2.06799	unspecified product	troponin skeletal muscle isoform X3
								AAEL007920	1.03725	1.62355	unspecified product	MOB kinase activator-like 2 isoform X3			AAEL020344	1.06574	1.62266	unspecified product	AF-9			AAEL027034	-1.06305	unspecified product	congested-like trachea
								AAEL007979	1.21678	1.52368	tyrosine transporter	P isoform X5			AAEL020631	1.02474	1.47288	unspecified product	ankyrin repeat domain-containing 50			AAEL027175	-1.16027	unspecified product	aspartyl asparaginyl beta-hydroxylase isoform X3
								AAEL008010	1.60362	2.81981	sidestep protein	AAEL008010- partial			AAEL020862	1.90551	1.79151					AAEL027227	-1.4361
								AAEL008031	1.24543	1.74357	carbonic anhydrase	carbonic anhydrase-related 10			AAEL020957	1.63881	2.24239	unspecified product	ATP-dependent DNA helicase Q4			AAEL027301	-2.11625
								AAEL008032	1.46068	1.51001	SET domain-containing protein [Source:UniProtKB/TrEMBL;Acc:A0A1S4FI78]	SET domain-containing -8			AAEL021024	1.69324	1.64847	unspecified product	DNA polymerase subunit gamma- mitochondrial			AAEL027424	-3.3205	unspecified product	ATP-binding cassette sub-family G member 5
								AAEL008055	1.4752	2.35076	nicotinic acetylcholine receptor subunit	neuronal acetylcholine receptor subunit alpha-7 isoform X1			AAEL021051	2.58167	5.23578					AAEL027439	-7.37603	unspecified product	skin secretory xP2-like
								AAEL008078	1.6675	1.83022	clk2	serine threonine- kinase Doa isoform X10			AAEL021196	1.24095	1.55747	unspecified product	uncharacterized protein LOC110675836			AAEL027545	-3.47248	unspecified product	nose resistant to fluoxetine 6-like
								AAEL008090	1.47689	2.1255	glutamate receptor, ionotropic, n-methyl d-aspartate epsilon (nmda epsilon)	glutamate receptor NMDA 2B-like			AAEL021291	1.10497	1.16129	unspecified product	zinc finger 91			AAEL027636	-2.36779
								AAEL008138	1.44358	1.53593	ABC transporter	ATP-binding cassette sub-family G member 1-like isoform X1			AAEL021394	1.11205	2.01651	unspecified product	AT-rich interactive domain-containing 4B isoform X3			AAEL027694	-1.2288	unspecified product	serine-rich adhesin for platelets-like isoform X1
								AAEL008151	1.60454	1.4644	unspecified product	arrestin domain-containing 2-like			AAEL021452	1.49756	1.82528	unspecified product	chromatin modification-related eaf-1			AAEL027732	-3.91478	unspecified product	proteoglycan 4 isoform X1
								AAEL008331	1.26741	2.20123	unspecified product	cGMP-dependent isozyme 2 forms cD4 T1 T3A T3B isoform X2			AAEL021548	1.46806	1.37585	unspecified product	nuclear pore complex Nup205			AAEL027891	-6.58979
								AAEL008354	1.69295	2.78822	gaba receptor invertebrate	gamma-aminobutyric acid receptor subunit beta isoform X1			AAEL021622	1.56911	1.41449					AAEL027940	-2.74831	unspecified product	extensin-like
								AAEL008360	2.14237	2.81057	GPCR Serotonin Family	5-hydroxytryptamine receptor-like		GPR5HT1	AAEL021732	1.16064	1.52811	unspecified product	charlatan isoform X1			AAEL027968	-4.31191
								AAEL008401	2.43945	3.16612	unspecified product	BTB POZ domain-containing KCTD12			AAEL021953	1.51707	1.48404	unspecified product	Fanconi anemia group M homolog			AAEL027975	-4.13298	unspecified product	paternally-expressed gene 3
								AAEL008459	1.27824	1.52667	TMF_TATA_bd domain-containing protein [Source:UniProtKB/TrEMBL;Acc:A0A1S4FJG9]	TATA element modulatory factor			AAEL022013	1.16493	1.46962	unspecified product	jmjC domain-containing histone demethylation 1			AAEL027985	-1.95246	unspecified product	3-oxoacyl-[acyl-carrier- ] reductase
								AAEL008495	1.05481	1.08447	unspecified product	expanded			AAEL022046	1.17927	2.16145	unspecified product	unconventional myosin-IXa isoform X1			AAEL028064	-2.05768
								AAEL008639	1.19727	1.14497	unspecified product	calsyntenin-1 isoform X1			AAEL022255	1.71369	4.49331					AAEL028229	-5.56695	unspecified product	matrix metallo ase-2-like
								AAEL008684	1.06237	1.44668	serrano protein	midnolin homolog			AAEL022714	3.85223	6.82591					AAEL029005	-3.27002	unspecified product	cuticle -like	CUT
								AAEL008722	1.43126	2.72752	unspecified product	transcription factor Sp4			AAEL022981	2.55805	2.10811					AAEL029041	-4.71499	unspecified product	CEC-A
								AAEL008824	1.58341	3.05666	unspecified product	uncharacterized protein LOC5571129 isoform X2			AAEL023159	1.13656	1.63301	unspecified product	stromal interaction molecule homolog isoform X1			AAEL000416	1.09234	FHA domain-containing protein [Source:UniProtKB/TrEMBL;Acc:A0A1S4EVV1]	proliferation marker Ki-67
								AAEL008827	1.2167	1.74623	cell adhesion molecule	interference hedgehog-like isoform X1			AAEL023728	1.02668	1.79646	unspecified product	serine threonine- phosphatase 6 regulatory ankyrin repeat subunit B isoform X1			AAEL000436	1.05102	unspecified product	SET and MYND domain-containing 5
								AAEL008894	1.32707	1.57048	unspecified product	AGAP011255- partial			AAEL023759	1.17356	1.99612	unspecified product	proteoglycan 4			AAEL001099	1.13743	DEAD box polypeptide	integrator complex subunit 6
								AAEL008916	1.15601	2.29118	unspecified product	potassium channel subfamily T member 2 isoform X1			AAEL023895	1.05959	2.00687	unspecified product	ankyrin repeat and KH domain-containing mask isoform X4			AAEL001624	1.30986	unspecified product	uncharacterized protein LOC5571481
								AAEL009062	1.46387	2.17346	unspecified product	voltage-dependent calcium channel subunit alpha-2 delta-4 isoform X1			AAEL023898	1.10749	2.08482	unspecified product	nascent polypeptide-associated complex subunit muscle-specific form-like			AAEL001726	8.29573	unspecified product	uncharacterized protein LOC5572065
								AAEL009072	1.71655	2.70046	ribonucleoprotein	nucleolysin TIAR			AAEL024101	1.49266	2.64509	unspecified product	guanine nucleotide-releasing factor 2 isoform X5			AAEL002036	1.35255	unspecified product	uncharacterized protein LOC5573177
								AAEL009114	1.09461	1.86005	unspecified product	doublesex isoform X1			AAEL024104	1.2698	1.55753	unspecified product	receptor tyrosine kinase			AAEL002098	1.14914	DNA repair endonuclease xp-f / mei-9 / rad1 [Source:UniProtKB/TrEMBL;Acc:A0A1S4F0Q2]	DNA repair endonuclease XPF
								AAEL009150	1.23565	1.7466	unspecified product	solute carrier family 41 member 1-like isoform X1			AAEL024259	1.13202	1.54934	unspecified product	zinc finger 521			AAEL002260	1.13222	Putative gryzun [Source:UniProtKB/TrEMBL;Acc:A0A0P6IV21]	trafficking particle complex subunit 11 isoform X1
								AAEL009157	1.09991	1.81578	RHO GTPase activator, putative	rho GTPase-activating 190 isoform X1			AAEL024528	1.08843	1.06199	unspecified product	unconventional myosin-Vb isoform X1			AAEL002281	1.00522	unspecified product	homeobox 5-like
								AAEL009180	1.31219	1.83827	GTP-binding protein rit [Source:UniProtKB/TrEMBL;Acc:A0A1S4FLW5]	GTP-binding Rit2			AAEL024670	1.2585	1.4391	unspecified product	histone-lysine N-methyltransferase SETD1			AAEL002390	1.10405	zinc finger protein	Krueppel homolog 1 isoform X1
								AAEL009249	1.65408	1.41751	Coronin [Source:UniProtKB/TrEMBL;Acc:A0A1S4FM51]	coronin-7 isoform X1			AAEL024682	4.21406	2.96828	unspecified product	uncharacterized protein LOC110674072			AAEL002422	1.30824	cytoplasmic polyadenylation element binding protein (cpeb)	cytoplasmic polyadenylation element-binding 1
								AAEL009269	1.39889	1.8565	unspecified product	NACHT domain- and WD repeat-containing 1 isoform X1			AAEL024912	1.73875	1.91712	unspecified product	WD repeat-containing and planar cell polarity effector fritz isoform X2			AAEL002647	1.23174	steroid receptor-interacting snf2 domain protein	DNA repair and recombination RAD54-like
								AAEL009327	1.56566	2.29204	unspecified product	frequenin-1			AAEL024965	1.4566	1.4788	unspecified product	actin cytoskeleton-regulatory complex PAN1 isoform X2			AAEL003471	1.49378	unspecified product	oocyte zinc finger 28
								AAEL009375	1.42796	2.22975	plekhh1	uncharacterized protein CG43867 isoform X7			AAEL025065	1.07327	1.97948	unspecified product	serine arginine repetitive matrix 2 isoform X3			AAEL003605	1.18146	U2 small nuclear ribonucleoprotein, putative	splicing factor 3B subunit 1-like
								AAEL009442	1.10208	1.52067	unspecified product	activating transcription factor 3			AAEL025228	1.11576	1.36854	unspecified product	chiffon-like isoform X3			AAEL004244	1.16655	unspecified product	kinesin Nod isoform X1
								AAEL009466	1.25795	1.26013	protein kinase c	titin isoform X1			AAEL025245	1.2498	2.1404	unspecified product	abrupt isoform X1			AAEL004348	1.08285	NF-180, putative	zinc finger CCCH domain-containing 13
								AAEL009517	2.08016	2.71834	lumican, putative	leucine-rich repeat transmembrane neuronal 2			AAEL025378	1.37565	1.71885	unspecified product	tripartite motif-containing 42-like			AAEL004390	1.69279	heme peroxidase	chorion peroxidase		HPX8B
								AAEL009551	1.49951	1.5446	Toll-like receptor	toll-like receptor Tollo		TOLL11	AAEL025393	1.51153	1.85398	unspecified product	vacuolar sorting-associated 13B-like			AAEL004634	1.24583	condensin	condensin complex subunit 1 isoform X1
								AAEL009588	1.50755	2.30911	expressed protein (HR3)	mucin-5AC isoform X1			AAEL025976	1.36728	1.67562	unspecified product	polyhomeotic-proximal chromatin			AAEL004734	1.16104	unspecified product	UBX domain-containing 7
								AAEL009630	1.34577	2.32851	high-affinity cgmp-specific 3,5-cyclic phosphodiesterase	high affinity cGMP-specific 3 ,5 -cyclic phosphodiesterase 9A isoform X1			AAEL026039	1.28035	1.17733	unspecified product	anillin-like			AAEL004775	1.29697	unspecified product	AGAP008343- partial
								AAEL009640	1.83475	1.50867	unspecified product	leucine zipper tumor suppressor 2 homolog isoform X1			AAEL026284	2.63424	2.13349	unspecified product	tigger transposable element-derived 6 partial			AAEL004869	1.18572	unspecified product	zinc finger 90
								AAEL009698	1.80359	2.65158	GPCR Orphan/Putative Class A Family	neuropeptide SIFamide receptor-like		GPRNNA7	AAEL026355	1.04844	1.75663	unspecified product	host cell factor isoform X1			AAEL004978	1.08567	DEAD box ATP-dependent RNA helicase	ATP-dependent RNA helicase vasa
								AAEL009729	2.0795	2.80642	unspecified product	uncharacterized protein LOC5579262			AAEL026418	2.424	3.09912					AAEL005033	1.69681	unspecified product	uncharacterized protein LOC5565844 isoform X1
								AAEL009736	1.76861	1.77394	unspecified product	probable serine threonine- kinase yakA isoform X1			AAEL026486	1.05295	1.94523	unspecified product	Ca(2+) calmodulin-responsive adenylate cyclase isoform X1			AAEL005281	1.3546	unspecified product	integral inner nuclear membrane ima1-like
								AAEL009745	1.59771	1.5808	nitric oxide synthase	nitric oxide synthase isoform X1			AAEL026494	1.35068	1.61905	unspecified product	histone-lysine N-methyltransferase Suv4-20			AAEL005374	1.46496	Class B Scavenger Receptor (CD36 domain)	sensory neuron membrane 1		SCRB1
								AAEL009749	1.06735	1.45161	Sodium-dependent phosphate transporter [Source:UniProtKB/TrEMBL;Acc:A0A1S4FN96]	inorganic phosphate cotransporter			AAEL026589	1.12052	1.06837	unspecified product	BTB POZ domain-containing 7			AAEL005453	1.22198	unspecified product	polycomb Sfmbt isoform X1
								AAEL009761	2.42626	3.81984	unspecified product	O-mannosyl-transferase TMTC2			AAEL026623	1.76826	2.99215	unspecified product	disheveled-associated activator of morphogenesis 1 isoform X1			AAEL005584	1.96869	unspecified product	zinc finger 271
								AAEL009763	2.10077	3.10894	unspecified product	AGAP013021- partial			AAEL026846	1.20619	1.25624	unspecified product	transcription initiation factor TFIID subunit 4-like isoform X1			AAEL005690	1.07501	cyclophilin-6	peptidyl-prolyl cis-trans isomerase sig-7
								AAEL009777	1.29018	1.61763	heparan sulphate sulfotransferase	heparan sulfate glucosamine 3-O-sulfotransferase 6			AAEL027002	1.19851	2.21845	unspecified product	guanine nucleotide-releasing factor 2 isoform X5			AAEL005888	1.33788	DNA polymerase theta	DNA polymerase theta
								AAEL009821	1.98032	2.44841	unspecified product	serine arginine repetitive matrix 2 isoform X1			AAEL027261	2.66441	1.77285	unspecified product	serine-rich adhesin for platelets-like isoform X1			AAEL006037	1.01965	unspecified product	uncharacterized protein LOC5567359 isoform X1
								AAEL009847	1.2615	1.63759	microtubule-associated protein	microtubule-associated futsch			AAEL027318	1.18959	1.57921	unspecified product	polyhomeotic-proximal chromatin isoform X1			AAEL006205	1.14912	unspecified product	flocculation FLO11-like
								AAEL009869	1.72082	1.31628	low-density lipoprotein receptor (ldl)	low-density lipo receptor-related 2			AAEL027384	1.18432	1.89167	unspecified product	steroid receptor-interacting snf2 domain			AAEL006556	1.14536	unspecified product	uncharacterized protein LOC5568101
								AAEL009881	1.07691	1.88887	dynein heavy chain	dynein heavy chain axonemal			AAEL027644	1.11177	1.02632	unspecified product	pecanex			AAEL006655	1.0726	chromatin regulatory protein sir2	NAD-dependent deacetylase Sirt7
								AAEL009888	1.25952	1.04534	sodium-coupled cation-chloride cotransporter	bumetanide-sensitive sodium-(potassium)-chloride cotransporter-like		CCC2	AAEL027722	1.05353	1.25274	unspecified product	DNA polymerase delta catalytic subunit			AAEL006800	1.28223	sodium/chloride dependent transporter	sodium- and chloride-dependent transporter XTRP3B isoform X2
								AAEL010061	1.23879	1.43536	unspecified product	serine arginine repetitive matrix 2 isoform X1			AAEL028024	2.04926	4.31896					AAEL006864	1.04347	unspecified product	zinc finger 708
								AAEL010064	2.30896	2.40137	unspecified product	AAEL010064- partial			AAEL028132	1.09426	1.59859					AAEL007312	1.12526	unspecified product	centrosome-associated 350-like
								AAEL010082	1.60311	1.9676	unspecified product	AAEL015444- partial			AAEL028211	1.4738	1.19702	unspecified product	kelch-like ECH-associated 1B isoform X2			AAEL007657	1.56204	low-density lipoprotein receptor (ldl)	vitellogenin receptor
								AAEL010120	1.5486	2.12973	chondroitin 4-sulfotransferase	carbohydrate sulfotransferase 11-like			AAEL028220	1.22748	1.1878	unspecified product	mediator of RNA polymerase II transcription subunit 1			AAEL007858	1.24216	ran GTPase-activating protein	ran GTPase-activating
								AAEL010147	2.15407	1.53286	unspecified product	E3 ubiquitin- ligase lubel isoform X3			AAEL028740	4.18874	4.5525					AAEL008096	1.10618	mitochondrial ornithine transporter	mitochondrial ornithine transporter 1
								AAEL010190	1.52068	1.61156	unspecified product	serine-rich adhesin for platelets isoform X1			AAEL028771	2.44347	5.17187					AAEL008415	1.34773	unspecified product	NF-kappa-B-repressing factor
								AAEL010226	1.56295	2.23224	daughterless	daughterless isoform X3		da	AAEL028866	1.4378	1.61576					AAEL008578	1.06126	unspecified product	polycomb suz12 isoform X2
								AAEL010262	1.09834	1.72502	unspecified product	ITG-like peptide isoform X1			AAEL028907	2.11054	3.94131					AAEL009438	1.4182	regulator of telomere elongation helicase 1 rtel1	ATP-dependent DNA helicase DDX11
								AAEL010286	2.16565	2.1837	leucine-rich transmembrane protein	leucine-rich repeat and fibronectin type-III domain-containing 3 isoform X1			AAEL028938	1.87098	5.36757					AAEL009720	1.15738	unspecified product	zinc finger Xfin-like
								AAEL010347	1.70238	2.49284	unspecified product	uncharacterized protein LOC5573245 isoform X1			AAEL029030	2.32564	3.72819	unspecified product	AAEL002400- partial			AAEL009762	3.53024	cytochrome P450	cytochrome P450 307a1	CYP	CYP307A1
								AAEL010408	1.98613	2.7675	GPCR GABA B Family	gamma-aminobutyric acid type B receptor subunit 2 isoform X1		GPRGBB2	AAEL029032	3.18846	4.15318	unspecified product	AAEL002400- partial			AAEL009789	1.09734	unspecified product	inner centromere
								AAEL010411	1.31096	1.1556	dual specificity protein phosphatase	dual specificity phosphatase 10 isoform X2										AAEL009851	1.12731	DNA polymerase zeta catalytic subunit	DNA polymerase zeta catalytic subunit
								AAEL010462	1.55836	1.84573	vesamicol binding protein, putative	vesicular acetylcholine transporter										AAEL009877	1.00384	amyloid binding protein	amyloid -binding 2
								AAEL010471	1.53997	2.28177	choline O-acetyltransferase	choline O-acetyltransferase-like isoform X1		ChAT								AAEL010401	1.0259	protein dispatched (segment polarity protein)	dispatched		disp
								AAEL010541	1.68363	2.25361	unspecified product	calcium calmodulin-dependent 3 ,5 -cyclic nucleotide phosphodiesterase 1-like isoform X2										AAEL010533	1.00648	unspecified product	mesoderm induction early response 1
								AAEL010545	1.54148	1.73377	unspecified product	vestigial										AAEL011129	1.46819	alcohol dehydrogenase	sorbitol dehydrogenase
								AAEL010567	1.9004	2.59051	unspecified product	ELAV 2										AAEL011261	1.27929	yemanuclein	yemanuclein isoform X3
								AAEL010655	1.59641	2.60112	Class A Scavenger Receptor (SRCR domain) with Serine Protease domain.	transmembrane protease		SCRASP2								AAEL011582	1.88976	unspecified product	nanos homolog 2
								AAEL010712	2.07134	3.22932	low-density lipoprotein receptor (ldl)	low-density lipo receptor-related 4 isoform X1										AAEL011780	1.12425	DNA mismatch repair protein muts	probable DNA mismatch repair Msh6
								AAEL010757	1.20081	1.96591	unspecified product	serine-rich adhesin for platelets										AAEL012015	1.26353	DEAD box ATP-dependent RNA helicase	DEAD-box helicase Dbp80
								AAEL010851	1.59709	2.27661	Synaptotagmin-12 [Source:UniProtKB/TrEMBL;Acc:A0A1S4FS00]	flocculation FLO11-like										AAEL012725	1.34978	unspecified product	chromatin assembly factor 1 subunit A-A-like
								AAEL010881	1.23038	1.24427	netrin receptor (unc5)	netrin receptor unc-5-like										AAEL013025	1.26984	unspecified product	helicase MOV-10
								AAEL010926	1.14314	1.32478	unspecified product	serum response factor homolog										AAEL013134	1.41408	DNA-directed RNA polymerase I largest subunit	DNA-directed RNA polymerase I subunit RPA1
								AAEL010941	1.50474	1.96256	Protein tweety homolog [Source:UniProtKB/TrEMBL;Acc:Q16RK1]	tweety isoform X2										AAEL013182	1.17011	ATP-dependent RNA helicase	ATP-dependent RNA helicase DHX57
								AAEL011069	1.5497	1.65323	unspecified product	gustavus isoform X1										AAEL013288	1.41197	unspecified product	uncharacterized protein LOC5577590
								AAEL011125	2.35052	1.91251	unspecified product	cell wall DAN4										AAEL013813	1.24871	unspecified product	cap-specific mRNA (nucleoside-2 -O-)-methyltransferase 1
								AAEL011211	2.08664	3.2123	unspecified product	uncharacterized protein LOC5575608 isoform X1										AAEL013962	1.06604	mutagen-sensitive, putative	DNA topoisomerase 2-binding 1
								AAEL011234	1.25113	1.21547	reticulon/nogo receptor	connectin-like										AAEL013968	1.25947	unspecified product	tRNA (cytosine(34)-C(5))-methyltransferase
								AAEL011253	2.49499	3.79241	rho-GTPase-activating protein	rho GTPase-activating 100F isoform X1										AAEL014256	1.02854	ATP-dependent RNA helicase	ATP-dependent RNA helicase DHX33
								AAEL011359	1.24483	2.21983	nfat	nuclear factor of activated T-cells 5 isoform X1										AAEL014362	1.64546	unspecified product	uncharacterized protein LOC5578848
								AAEL011365	2.74573	3.2988	unspecified product	AGAP013042- partial										AAEL014733	1.1374	nuclear pore complex protein nup214	nuclear pore complex Nup214
								AAEL011506	1.41522	1.97317	unspecified product	uncharacterized protein LOC5574901 isoform X2										AAEL017053	1.04086	unspecified product	zinc finger 236-like isoform X1
								AAEL011563	1.54623	1.8049	unspecified product	ankyrin-2 isoform X1										AAEL018709	1.39329	unspecified product	mediator of DNA damage checkpoint 1
								AAEL011592	2.8209	1.60726	secreted mucin MUC17, putative	mucin-5AC isoform X1										AAEL019583	1.36885	unspecified product	bicaudal C
								AAEL011644	1.50835	1.83108	unspecified product	homeobox homothorax isoform X1										AAEL019783	1.10198	unspecified product	nucleo TPR isoform X2
								AAEL011654	1.46002	1.99265	cationic amino acid transporter	probable cationic amino acid transporter										AAEL019816	1.13581	unspecified product	AGAP011547- partial
								AAEL011786	1.29831	2.22825	unspecified product	T family of potassium channels 7-like										AAEL019900	1.08995	unspecified product	centrosome-associated CEP250 isoform X2
								AAEL011787	1.17968	1.36487	unspecified product	uncharacterized protein LOC5575383 isoform X1										AAEL020543	1.54863	unspecified product	origin recognition complex subunit 2
								AAEL011867	1.26742	1.48785	unspecified product	obscurin isoform X3										AAEL021400	1.05477	unspecified product	WD repeat-containing 48 homolog
								AAEL011910	1.19371	1.61779	unspecified product	AGAP011724- partial										AAEL021986	1.01156	unspecified product	U2 snRNP-associated SURP motif-containing
								AAEL011981	1.27251	1.36299	glutamate decarboxylase	glutamate decarboxylase										AAEL022237	2.18264	unspecified product	Kinesin unc-104
								AAEL011986	1.2524	1.90909	unspecified product	uncharacterized protein LOC5575646										AAEL022628	1.26573	unspecified product	uncharacterized protein LOC110678777
								AAEL012058	1.97945	2.27125	unspecified product	homeobox invected										AAEL023076	1.16376	unspecified product	zinc finger Y-chromosomal 2-like
								AAEL012062	1.24795	1.40012	Na+/K+ ATPase alpha subunit											AAEL023096	1.18632	unspecified product	Fanconi anemia group D2
								AAEL012091	1.61008	2.01656	unspecified product	DNA-binding SATB2										AAEL023101	7.08872
								AAEL012106	1.393	1.81152	acetylcholine receptor protein alpha 1, 2, 3, 4 invertebrate	acetylcholine receptor subunit alpha-like isoform X1										AAEL023252	1.02155	unspecified product	bric-a-brac 2-like isoform X2
								AAEL012298	1.08207	1.50308	sterol desaturase	fatty acid hydroxylase domain-containing 2										AAEL023532	1.69063	unspecified product	helicase MOV-10
								AAEL012337	1.03432	1.67808	goliath E3 ubiquitin ligase	goliath										AAEL023570	1.4588	unspecified product	nibrin-like isoform X2
								AAEL012339	1.68453	1.81839	cdk1	cyclin-dependent kinase 2										AAEL023646	1.26618	unspecified product	zinc finger 143-like isoform X1
								AAEL012363	2.09192	2.32231	unspecified product	uncharacterized protein LOC5564953 isoform X1										AAEL024231	2.11849	unspecified product	serine threonine- phosphatase 6 regulatory ankyrin repeat subunit B isoform X1
								AAEL012384	1.56485	2.35791	amalgam protein, putative	opioid-binding cell adhesion molecule homolog										AAEL024236	1.21435	unspecified product	DNA-binding RFX2 isoform X1
								AAEL012393	1.59384	1.76891	unspecified product	dentin sialophospho isoform X1										AAEL024562	1.26724	unspecified product	yellow-like
								AAEL012412	1.19992	1.85715	slit protein	slit homolog 1										AAEL024700	1.09577	unspecified product	E3 ubiquitin- ligase ZNF598
								AAEL012536	1.12781	1.77449	unspecified product	javelin isoform X1										AAEL024736	1.06282	unspecified product	DNA-dependent kinase catalytic subunit-like
								AAEL012583	1.15815	1.70877	tuberin	probable Rho GTPase-activating CG5521 isoform X1										AAEL024925	1.60553	unspecified product	transcription factor grauzone-like
								AAEL012613	1.81046	2.05069	unspecified product	nuclear pore complex DDB_G0274915 isoform X1										AAEL025045	1.34841	unspecified product	uncharacterized protein LOC5569484
								AAEL012633	1.86887	2.84885	unspecified product	uncharacterized protein LOC5563894										AAEL026186	3.01926
								AAEL012640	1.90726	2.65279	unspecified product	neuropeptide-like precursor 1 isoform X1										AAEL026474	1.13365	unspecified product	citron Rho-interacting kinase
								AAEL012689	1.67252	2.2476	Glucose-methanol-choline (gmc) oxidoreductase [Source:UniProtKB/TrEMBL;Acc:A0A1S4FWX8]	neither inactivation nor afterpotential G										AAEL026777	1.82148
								AAEL012718	1.54625	2.39456	Putative progestin and adipoq receptor family member 4 [Source:UniProtKB/TrEMBL;Acc:A0A0P6ITR0]	progestin and adipoQ receptor family member 4										AAEL027153	1.31263	unspecified product	AAEL004831-PA
								AAEL012743	1.06474	1.50773	glycerol-3-phosphate acyltransferase	dihydroxyacetone phosphate acyltransferase										AAEL027335	1.81548
								AAEL012809	2.77949	2.97535	peptidylprolyl isomerase	AH receptor-interacting										AAEL027715	1.5857	unspecified product	TGF-beta receptor type-1-like isoform X1
								AAEL012926	1.86118	2.6736	Unconventional myosin 95e isoform [Source:UniProtKB/TrEMBL;Acc:A0A1S4FXV3]	unconventional myosin-Ib isoform X1										AAEL028025	1.11771	unspecified product	transcription initiation factor TFIID subunit 5
								AAEL012998	1.24837	1.50847	unspecified product	AGAP002708- partial										AAEL028049	2.15277	unspecified product	probable WRKY transcription factor 1
								AAEL013042	2.09342	2.30542	unspecified product	serine-rich adhesin for platelets-like
								AAEL013251	1.15665	1.62135	Protein quiver [Source:UniProtKB/TrEMBL;Acc:A0A1S4FYE1]	quiver isoform X1
								AAEL013277	1.56227	2.70238	voltage-gated sodium channel	sodium channel 60E isoform X3
								AAEL013424	1.57137	1.93448	unspecified product	uncharacterized protein LOC5577938
								AAEL013466	1.10812	1.29164	ankyrin 2,3/unc44	ankyrin-3 isoform X1
								AAEL013473	1.29042	2.30321	cAMP-specific 3,5-cyclic phosphodiesterase	dual 3 ,5 -cyclic-AMP and -GMP phosphodiesterase 11
								AAEL013600	1.74461	2.01291	integrin alpha-ps	integrin alpha-PS2 isoform X1
								AAEL013770	1.33518	2.15509	zinc finger protein	PR domain zinc finger 1 isoform X2
								AAEL013776	1.64501	1.67482	unspecified product	uncharacterized protein LOC5578593
								AAEL013823	1.1558	1.72234	calcium/calmodulin dependent protein kinase ii	calcium calmodulin-dependent kinase type II alpha chain
								AAEL013839	1.34244	2.27062	unspecified product	proline-rich receptor kinase PERK9 isoform X1
								AAEL013840	1.35765	1.16848	unspecified product	balbiani ring 3 isoform X1
								AAEL013841	1.64305	2.11742	paraplegin	paraplegin
								AAEL013847	1.62472	2.7085	diacylglycerol kinase, zeta, iota	eye-specific diacylglycerol kinase isoform X1
								AAEL013882	2.09517	3.1454	tkr	jim lovell
								AAEL013991	1.38732	1.42919	guanine nucleotide-binding protein beta 3 (g protein beta3)	guanine nucleotide-binding subunit beta-1
								AAEL014102	1.6666	2.7366	unspecified product	zwei Ig domain zig-8-like
								AAEL014152	1.21744	1.64272	unspecified product	transmembrane 198
								AAEL014227	1.09088	1.34351	innexin shaking-B	innexin shaking-B isoform X5		shakB
								AAEL014258	1.71165	2.56387	monocarboxylate transporter	monocarboxylate transporter
								AAEL014334	1.0234	1.47492	lachesin, putative	lachesin
								AAEL014343	2.30578	3.53374	unspecified product	uncharacterized protein LOC5564192 isoform X1
								AAEL014357	1.83582	2.39842	unspecified product	uncharacterized protein LOC5564206 isoform X4
								AAEL014425	1.77428	2.09599	Rab-GAP TBC domain-containing protein [Source:UniProtKB/TrEMBL;Acc:A0A1S4G2B3]	serine-rich adhesin for platelets isoform X1
								AAEL014510	1.12188	1.51062	Sprouty [Source:UniProtKB/TrEMBL;Acc:A0A1S4G215]	sprouty
								AAEL014527	1.43185	1.67926	potassium-dependent sodium-calcium exchanger, putative	probable sodium potassium calcium exchanger CG1090
								AAEL014668	2.29993	3.07565	ankyrin 2,3/unc44	serine threonine- phosphatase 6 regulatory ankyrin repeat subunit B isoform X1
								AAEL014773	1.16799	2.09659	unspecified product	scabrous
								AAEL014842	1.14573	1.29996	multiple inositol polyphosphate phosphatase	multiple inositol polyphosphate phosphatase 1
								AAEL014853	1.94237	3.13667	otoferlin	otoferlin-like isoform X1
								AAEL014965	1.08823	1.35817	nova	RNA-binding Nova-1 isoform X1
								AAEL014970	1.49532	1.79974	unspecified product	trithorax group osa isoform X1
								AAEL014999	1.00013	1.34443	unspecified product	alan shepard isoform X5
								AAEL015180	2.07384	2.57194	smooth muscle caldesmon, putative	diacylglycerol lipase-alpha isoform X1
								AAEL015394	1.70708	2.34238	GPCR Metabotropic glutamate Family	probable G- coupled receptor 158 isoform X4		GPRMGL3_2
								AAEL015416	1.91644	2.57636	unspecified product	uncharacterized protein LOC5579452
								AAEL017080	1.13256	1.96859	unspecified product	uncharacterized protein LOC23687500 isoform X1
								AAEL017095	2.00496	3.26648	unspecified product	neuroligin- X-linked-like isoform X1
								AAEL017272	1.55786	2.91717	GPCR Serotonin Family	5-hydroxytryptamine receptor-like isoform X1		GPR5HT3
								AAEL017445	1.34626	2.02361	unspecified product	alpha- kinase 1 isoform X1
								AAEL017986	2.03658	3.36873	unspecified product	isoform partial
								AAEL018039	1.78932	2.55882	unspecified product	serine threonine- kinase minibrain
								AAEL018125	2.08266	2.79865	unspecified product	voltage-dependent T-type calcium channel subunit alpha-1G isoform X1
								AAEL018146	1.25087	2.26792	unspecified product	pleckstrin homology domain-containing family G member 5 isoform X2
								AAEL018149	1.6677	2.19619	unspecified product	glutamate receptor 1-like isoform X1
								AAEL018153	1.9235	2.29001	unspecified product	myosin-11-like isoform X1
								AAEL018154	1.30406	1.69455	unspecified product	diencephalon mesencephalon homeobox 1
								AAEL018221	1.83115	2.37176	unspecified product	uncharacterized protein LOC5575378
								AAEL018227	1.5471	1.79967	unspecified product	F-box LRR-repeat 16
								AAEL018228	2.07705	2.55998	unspecified product	uncharacterized transporter ESBP6 isoform X1
								AAEL018232	1.2859	2.0356	unspecified product	uncharacterized protein LOC5575842 isoform X1
								AAEL018234	1.51424	1.97106	unspecified product	potassium voltage-gated channel subfamily KQT member 1 isoform X3
								AAEL018288	1.07726	1.84726	unspecified product	microtubule-actin cross-linking factor isoforms 1 2 3 5 isoform X1
								AAEL018294	1.09525	1.72215	unspecified product	neuroligin- Y-linked
								AAEL018298	1.01203	1.67567	unspecified product	uncharacterized protein LOC5577754 isoform X1
								AAEL018306	2.02842	2.59067	unspecified product	calcium-activated potassium channel slowpoke isoform X1
								AAEL018313	1.57534	2.07879	unspecified product	tight junction ZO-1 isoform X5
								AAEL018317	2.042	3.29983	unspecified product	voltage-dependent calcium channel type A subunit alpha-1 isoform X10
								AAEL018324	1.64192	2.68017	unspecified product	regulating synaptic membrane exocytosis 1 isoform X1
								AAEL018329	1.61671	2.17644	unspecified product	sodium potassium calcium exchanger Nckx30C isoform X1
								AAEL018352	2.0538	3.13928	unspecified product	neuronal acetylcholine receptor subunit alpha-7
								AAEL018658	12.1127	8.92028	NADH dehydrogenase subunit 2	NADH dehydrogenase subunit 2		ND2
								AAEL018662	8.54802	6.14774	cytochrome c oxidase subunit I	cytochrome c oxidase subunit partial		COX1
								AAEL018667	10.3634	6.12021	ATP synthase F0 subunit 8	ATP synthase F0 subunit 8		ATP8
								AAEL018668	8.98515	5.76766	ATP synthase F0 subunit 6	ATP synthase F0 subunit 6		ATP6
								AAEL018669	6.21676	3.28366	cytochrome c oxidase subunit III	cytochrome c oxidase subunit III		COX3
								AAEL018678	5.52428	2.50819	NADH dehydrogenase subunit 5	NADH dehydrogenase subunit 5		ND5
								AAEL018680	6.08376	3.03117	NADH dehydrogenase subunit 4	NADH dehydrogenase subunit 4		ND4
								AAEL018681	12.5298	10.251	NADH dehydrogenase subunit 4L	NADH dehydrogenase subunit 4L		ND4L
								AAEL018684	11.6963	8.42728	NADH dehydrogenase subunit 6	NADH dehydrogenase subunit 6		ND6
								AAEL018685	8.75475	5.68476	cytochrome b	cytochrome b		CYTB
								AAEL018687	6.38803	5.36692	NADH dehydrogenase subunit 1	NADH dehydrogenase subunit 1		ND1
								AAEL018699	1.06807	1.18071	unspecified product	uncharacterized protein LOC5576943 isoform X12
								AAEL019406	1.30665	1.06027	unspecified product	fasciclin-3 isoform X3
								AAEL019407	1.7379	2.85476	unspecified product	opioid-binding cell adhesion molecule
								AAEL019416	1.02714	1.78541	unspecified product	zinc finger MIZ domain-containing 1 isoform X1
								AAEL019427	1.99369	1.60851	unspecified product	serine-rich adhesin for platelets isoform X2
								AAEL019443	1.7528	2.6143	unspecified product	potassium voltage-gated channel subfamily H member 6 isoform X9
								AAEL019451	2.11125	2.32124	unspecified product	titin homolog isoform X7
								AAEL019452	1.67013	2.23952	unspecified product	regulator of G- signaling 17
								AAEL019454	1.99272	3.12445	unspecified product	potassium voltage-gated channel subfamily KQT member 4-like isoform X1
								AAEL019458	1.19924	1.43201	unspecified product	plasma membrane calcium-transporting ATPase 2 isoform X1
								AAEL019464	2.2111	2.6182	unspecified product	GTPase-activating Rap Ran-GAP domain 3 isoform X1
								AAEL019467	1.77237	3.20988	unspecified product	uncharacterized protein LOC5565987 isoform X7
								AAEL019473	1.2396	1.34757	unspecified product	nuclear pore complex DDB_G0274915 isoform X1
								AAEL019478	1.81719	2.00125	unspecified product	breast cancer anti-estrogen resistance 1 isoform X1
								AAEL019481	1.06971	1.33948	unspecified product	broad-complex core isoform X1
								AAEL019483	4.39486	2.63772	unspecified product	myb Q
								AAEL019489	1.90573	2.54488	unspecified product	apterous isoform X1
								AAEL019495	1.47812	2.63121	unspecified product	AAEL009135- partial
								AAEL019496	1.27964	1.81291	unspecified product	ankyrin-2 isoform X6
								AAEL019500	1.19383	2.04673	unspecified product	transcription factor capicua isoform X1
								AAEL019501	1.5353	1.63728	unspecified product	A disintegrin and metallo ase with thrombospondin motifs 9 isoform X1
								AAEL019505	2.12598	3.1773	unspecified product	isoform A
								AAEL019507	1.59282	1.88892	unspecified product	solute carrier family 12 member 4 isoform X5
								AAEL019508	1.68871	2.66696	unspecified product	uncharacterized protein LOC5563584 isoform X1
								AAEL019509	1.08218	1.47907	unspecified product	unc-79 homolog
								AAEL019527	2.47643	2.73777	unspecified product	Krueppel-like factor luna
								AAEL019533	1.19526	2.1929	unspecified product	inositol hexakisphosphate and diphosphoinositol-pentakisphosphate kinase isoform X1
								AAEL019538	1.10973	1.1064	unspecified product	semaphorin-2A-like isoform X1
								AAEL019550	1.55315	1.68903	unspecified product	dual specificity tyrosine-phosphorylation-regulated kinase 2 isoform X4
								AAEL019572	2.35529	3.19909	unspecified product	discoidin domain-containing receptor tyrosine kinase B isoform X1
								AAEL019573	2.20042	3.22568	unspecified product	hemicentin-1-like isoform X1
								AAEL019587	1.27539	1.7195	unspecified product	phosrestin-2 isoform X2
								AAEL019588	1.6973	2.34557	unspecified product	voltage-dependent L-type calcium channel subunit beta-1 isoform X2
								AAEL019608	1.80718	1.85693	G-protein coupled receptor [Source:UniProtKB/TrEMBL;Acc:A0A411JKB1]	sex peptide receptor
								AAEL019618	1.85056	1.76961	unspecified product	titin isoform X19
								AAEL019625	1.22986	2.04904	unspecified product	winged eye isoform X1
								AAEL019638	1.87717	2.48435	unspecified product	venom dipeptidyl peptidase 4-like isoform X3
								AAEL019639	1.61377	2.73472	unspecified product	oxidase peroxidase
								AAEL019640	1.02187	1.52966	unspecified product	uncharacterized protein LOC5566421 isoform X1
								AAEL019654	1.3241	1.88054	unspecified product	IQ motif and SEC7 domain-containing 1 isoform X2
								AAEL019660	1.08187	1.99459	unspecified product	zwei Ig domain zig-8-like isoform X2
								AAEL019667	1.29985	2.1724	unspecified product	probable G- coupled receptor partial
								AAEL019674	1.83638	2.7158	unspecified product	still isoform SIF type 1 isoform X1
								AAEL019682	1.24505	1.56698	unspecified product	muscleblind 2a isoform X1
								AAEL019693	2.58233	2.48861	unspecified product	probable cyclin-dependent serine threonine- kinase DDB_G0292550 isoform X2
								AAEL019696	1.49101	1.76535	unspecified product	myosin-I heavy chain isoform X1
								AAEL019697	1.53806	1.07068	unspecified product	A disintegrin and metallo ase with thrombospondin motifs 4 isoform X1
								AAEL019702	1.63515	2.22435	unspecified product	neuronal cell adhesion molecule-like isoform X1
								AAEL019703	2.13199	3.17531	unspecified product	O-mannosyl-transferase Tmtc3
								AAEL019706	1.22949	2.24786	unspecified product	AGAP004369- partial
								AAEL019709	1.54632	2.67256	unspecified product	diacylglycerol kinase 1 isoform X1
								AAEL019710	1.58578	2.83837	unspecified product	small conductance calcium-activated potassium channel isoform X1
								AAEL019712	1.11691	1.3165	unspecified product	vein-like
								AAEL019726	2.29611	2.55254	unspecified product	collagen alpha-1(XV) chain isoform X1
								AAEL019731	1.0708	1.2641	unspecified product	serine threonine- kinase mig-15 isoform X1
								AAEL019733	1.44233	2.59301	unspecified product	uncharacterized protein LOC5573415 isoform X1
								AAEL019741	2.02168	2.97455	unspecified product	RIMS-binding 2 isoform X6
								AAEL019743	1.78829	2.90076	unspecified product	branchpoint-bridging -like isoform X1
								AAEL019752	1.78771	2.69036	unspecified product	neurexin-1 isoform X1
								AAEL019762	1.45448	1.67274	unspecified product	lateral signaling target 2 homolog
								AAEL019763	1.76807	2.99647	unspecified product	kelch 10
								AAEL019770	1.18135	1.4159	unspecified product	POU class transcription factor 2 isoform X4
								AAEL019784	1.15938	1.65686	unspecified product	titin-like isoform X1
								AAEL019808	1.45894	2.07358	unspecified product	T-box H15-like isoform X2
								AAEL019810	1.89978	3.21987	unspecified product	SCY1 2
								AAEL019811	1.88268	3.39032	unspecified product	potassium voltage-gated channel subfamily KQT member 1-like isoform X3
								AAEL019818	1.33618	2.4317	unspecified product	serine threonine- phosphatase 6 regulatory ankyrin repeat subunit B isoform X2
								AAEL019820	1.767	2.33991	unspecified product	beta-1-syntrophin
								AAEL019821	2.19193	2.45384	unspecified product	probable G- coupled receptor
								AAEL019833	1.17074	1.81141	unspecified product	zinc finger 658B isoform X43
								AAEL019837	1.35326	2.37565	unspecified product	whirlin isoform X2
								AAEL019838	1.7951	3.12006	unspecified product	ras-specific guanine nucleotide-releasing factor 2-like isoform X1
								AAEL019841	1.01872	1.86375	unspecified product	RNA-binding Musashi homolog 2 isoform X9
								AAEL019844	2.0448	2.3146	unspecified product	cytoplasmic polyadenylation element-binding 3 isoform X1
								AAEL019848	1.2449	1.87833	unspecified product	AGAP004604- partial
								AAEL019850	2.18779	2.7157	unspecified product	GATA zinc finger domain-containing 14-like
								AAEL019860	1.37962	2.11297	unspecified product	isoform A
								AAEL019863	1.57706	2.12378	unspecified product	nuclear hormone receptor FTZ-F1 isoform X1
								AAEL019867	1.6307	2.68868	unspecified product	AGAP010817- partial
								AAEL019878	2.21272	3.27212	unspecified product	B-cell receptor CD22 isoform X1
								AAEL019907	1.05818	1.61284	unspecified product	fat-like cadherin-related tumor suppressor homolog isoform X6
								AAEL019917	1.0695	1.48658	unspecified product	hemicentin-1
								AAEL019918	1.65109	2.42453	unspecified product	potassium voltage-gated channel Shab isoform X1
								AAEL019927	1.20109	1.216	unspecified product	probable G- coupled receptor Mth-like 5
								AAEL019934	1.65261	2.20581	unspecified product	sex determination fox-1-like isoform X7
								AAEL019939	1.35053	1.97935	unspecified product	serine-rich adhesin for platelets isoform X4
								AAEL019951	1.30323	1.71151	unspecified product	kinase brain isozyme-like isoform X1
								AAEL019960	1.93372	2.88007	unspecified product	zwei Ig domain zig-8-like isoform X1
								AAEL019966	1.5997	1.82159	unspecified product	Kv channel-interacting 4-like isoform X1
								AAEL019970	1.50228	2.05835	unspecified product	homeobox cut isoform X1
								AAEL019974	1.40566	1.78042	unspecified product	tweety-2-like isoform X2
								AAEL019982	1.30182	1.68791	unspecified product	probable Ras GTPase-activating isoform X4
								AAEL019983	2.49399	3.31355	unspecified product	mucin-19 isoform X1
								AAEL019985	1.14277	1.49284	unspecified product	receptor-type tyrosine- phosphatase kappa isoform X1
								AAEL019989	1.25435	2.65179	unspecified product	GPI-anchored pfl2 isoform X1
								AAEL019992	1.45241	2.35266	unspecified product	solute carrier family 35 member F4 isoform X1
								AAEL020003	1.15365	1.38788	unspecified product	prominin-1 isoform X1
								AAEL020019	1.39518	2.32028	unspecified product	serine-rich adhesin for platelets-like
								AAEL020033	1.07243	1.95017	unspecified product	ras-responsive element-binding 1
								AAEL020061	1.39593	2.10942	unspecified product	mediator of RNA polymerase II transcription subunit 12
								AAEL020087	2.44094	3.60908	unspecified product	uncharacterized protein LOC110675282
								AAEL020093	1.75129	1.48278	unspecified product	cell death hid
								AAEL020230	1.3834	1.61329	unspecified product	uncharacterized protein LOC110674718 isoform X1
								AAEL020253	1.94562	2.89066	unspecified product	MOXD1 homolog 2-like
								AAEL020258	1.6831	1.9455	unspecified product	AAEL004181- partial
								AAEL020299	1.86165	1.99629	unspecified product	roundabout homolog 2-like
								AAEL020302	1.78368	2.18611	unspecified product	dual specificity phosphatase 15 isoform X2
								AAEL020351	1.67572	3.04524	unspecified product	zwei Ig domain zig-8-like
								AAEL020390	2.50938	1.78052	unspecified product	cadherin-86C isoform X1
								AAEL020403	1.78535	2.48826	unspecified product	uncharacterized protein LOC5579261 isoform X1
								AAEL020456	1.29873	1.76588	unspecified product	probable serine threonine- kinase DDB_G0282963
								AAEL020488	1.90746	2.80055	unspecified product	CUGBP Elav-like family member 4 isoform X5
								AAEL020547	1.02241	1.89389	unspecified product	furin-like protease 1
								AAEL020570	1.68723	2.83466	unspecified product	uncharacterized protein LOC5567775 isoform X1
								AAEL020586	1.28592	2.59633	unspecified product	O-mannosyl-transferase TMTC1-like
								AAEL020603	1.73567	2.45843	unspecified product	polycystic kidney disease 1-like 3
								AAEL020702	2.46247	3.67106	unspecified product	alpha-catulin isoform X1
								AAEL020789	1.36399	1.48515	unspecified product	uncharacterized protein LOC110674569
								AAEL020893	2.18621	2.7514	unspecified product	relaxin receptor 2
								AAEL020950	1.63301	2.13432	unspecified product	dentin sialophospho isoform X2
								AAEL020955	1.06464	1.71836	unspecified product	transcription factor HIVEP3 isoform X2
								AAEL020969	1.21975	1.58676	unspecified product	uncharacterized protein LOC110676408 isoform X1
								AAEL021006	1.23313	1.45309	unspecified product	cAMP-specific 3 ,5 -cyclic phosphodiesterase isoform X4
								AAEL021010	1.60442	1.8673	unspecified product	glutathione hydrolase 1 proenzyme-like
								AAEL021082	1.71083	2.9233	unspecified product	optomotor-blind -like isoform X1
								AAEL021084	1.31047	2.18985	unspecified product	serine-rich adhesin for platelets
								AAEL021091	1.52011	1.68777	unspecified product	ribosomal S6 kinase beta-2 isoform X1
								AAEL021100	1.70224	2.79567	unspecified product	octopamine receptor Oamb isoform X1
								AAEL021240	1.12428	1.56571	unspecified product	ecdysone-induced 74EF-like
								AAEL021359	1.40407	2.17052	unspecified product	sickie isoform X7
								AAEL021365	1.14947	2.10323	unspecified product	nascent polypeptide-associated complex subunit muscle-specific form isoform X1
								AAEL021367	4.04351	1.64942	unspecified product	RNA polymerase II degradation factor 1-like
								AAEL021419	1.37719	2.44174	unspecified product	uncharacterized protein LOC110678439
								AAEL021467	3.58082	4.07106	unspecified product	serine threonine- phosphatase 6 regulatory ankyrin repeat subunit B isoform X1
								AAEL021479	2.05365	2.93154	unspecified product	acetylcholine receptor subunit alpha-like isoform X1
								AAEL021520	2.08063	2.62812	unspecified product	diacylglycerol kinase theta isoform X2
								AAEL021556	2.11006	1.14143	unspecified product	F-actin-monooxygenase Mical isoform X1
								AAEL021679	1.85842	2.34276	unspecified product	sickie isoform X4
								AAEL021693	1.87152	2.74692	unspecified product	uncharacterized protein LOC110676555
								AAEL021755	1.36083	1.72093	unspecified product	dr1-associated corepressor homolog
								AAEL021789	2.00836	3.21639	unspecified product	zwei Ig domain zig-8 isoform X1
								AAEL021817	1.65866	1.58808	unspecified product	matrix metallo ase-2
								AAEL021828	1.11943	1.62047	unspecified product	ral GTPase-activating subunit beta isoform X5
								AAEL021982	1.84597	2.73403	unspecified product	NACHT domain- and WD repeat-containing 1 isoform X1
								AAEL022003	1.47068	2.17003	unspecified product	O-mannosyl-transferase TMTC2
								AAEL022005	1.68949	1.75834	unspecified product	nucleolar dao-5 isoform X1
								AAEL022082	1.40383	2.59148	unspecified product	potassium voltage-gated channel eag isoform X1
								AAEL022098	1.72203	1.30467	unspecified product	pyridine nucleotide-disulfide oxidoreductase domain-containing 1
								AAEL022149	1.19995	1.43855	unspecified product	AGAP005217- partial
								AAEL022176	2.89768	3.52796	unspecified product	uncharacterized protein LOC109408325
								AAEL022190	1.27476	1.49642	unspecified product	U8-agatoxin-Ao1a-like isoform X1
								AAEL022221	1.59372	1.97109	unspecified product	ankyrin repeat and ELMO domain-containing D isoform X2
								AAEL022309	2.11287	1.97951	unspecified product	ubiquitin-conjugating enzyme E2Q 1
								AAEL022431	1.70959	2.72211	unspecified product	kazrin isoform X1
								AAEL022445	1.39417	1.88569	unspecified product	beta-1-syntrophin
								AAEL022465	1.3717	2.30068	unspecified product	acid sphingomyelinase-like phosphodiesterase 3a
								AAEL022485	1.70611	2.64364	unspecified product	nephrin isoform X2
								AAEL022530	2.71086	3.32139	unspecified product	integral membrane GPR180-like
								AAEL022564	1.73168	2.90601	unspecified product	collagen alpha-1(XVII) chain
								AAEL022726	1.39269	1.37246	unspecified product	AGAP008076- partial
								AAEL022731	1.20864	2.07105	unspecified product	dynein beta ciliary
								AAEL022782	1.43871	2.20764	unspecified product	madd-4 isoform X1
								AAEL022793	1.30265	1.67404	unspecified product	apoptosis-resistant E3 ubiquitin ligase 1 isoform X4
								AAEL023046	1.1768	1.52967	unspecified product	nephrin-like
								AAEL023100	1.72383	2.35469	unspecified product	kinesin CG14535
								AAEL023104	2.14476	2.79622	unspecified product	isoform A
								AAEL023141	1.52561	2.32466	unspecified product	turtle homolog A
								AAEL023243	2.04181	3.2463	unspecified product	neural-cadherin isoform X11
								AAEL023265	2.36191	2.79375	unspecified product	cell division cycle and apoptosis regulator 1-like
								AAEL023266	1.98075	2.93187	unspecified product	voltage-gated para-like sodium channel
								AAEL023294	1.51069	1.11648	unspecified product	uncharacterized protein LOC110681328
								AAEL023322	2.40025	3.27583	unspecified product	uncharacterized protein LOC5578903
								AAEL023348	1.39655	1.98462	unspecified product	ecdysone-induced 74EF-like
								AAEL023350	1.20829	1.87015	unspecified product	teneurin-a isoform X1
								AAEL023374	2.01105	3.15627	unspecified product	sax-3-like
								AAEL023384	3.80304	1.91539	unspecified product	mucin-5AC-like isoform X3
								AAEL023488	1.06758	1.11547	unspecified product	PDZ domain-containing BBG-LP10
								AAEL023490	1.406	1.77442	unspecified product	mucin-2-like isoform X3
								AAEL023512	1.32421	2.29169	unspecified product	phosphatase and actin regulator 4 isoform X3
								AAEL023560	1.61378	2.00939	unspecified product	mucin-17-like isoform X3
								AAEL023651	2.18245	2.79359	unspecified product	probable transcription-associated 1
								AAEL023680	1.07928	1.90939	unspecified product	glass isoform X1
								AAEL023745	1.40133	1.45024	unspecified product	neurogenic locus Notch
								AAEL023787	1.26387	1.9671	unspecified product	uncharacterized protein LOC5570496
								AAEL023810	1.34271	2.32684	unspecified product	AAEL013602- partial
								AAEL023829	1.27319	1.96321	unspecified product	retinal degeneration B isoform X1
								AAEL023845	1.45811	1.83982	unspecified product	cadherin-87A
								AAEL023884	2.33215	1.92549	unspecified product	dynein heavy chain axonemal
								AAEL023943	3.06993	3.58463	unspecified product	cytoskeletal structural
								AAEL024005	1.11631	1.69526	unspecified product	contactin-2 isoform X2
								AAEL024210	1.21146	1.01172	unspecified product	dorsal-ventral patterning Sog
								AAEL024235	1.25483	1.26051	unspecified product	talin-2 isoform X1
								AAEL024268	2.04534	2.22842	unspecified product	uncharacterized protein LOC5569059 isoform X2
								AAEL024326	1.0274	1.48463	unspecified product	type I cytoskeletal 9 isoform X9
								AAEL024330	1.7353	1.89274	unspecified product	band 7 AGAP004871 isoform X3
								AAEL024359	1.89342	2.58645	unspecified product	high-affinity choline transporter 1
								AAEL024394	1.36809	1.77422	unspecified product	ALK tyrosine kinase receptor
								AAEL024454	2.08965	1.34425	unspecified product	myb I
								AAEL024490	1.84118	1.67163	unspecified product	gamma-aminobutyric acid receptor subunit alpha-4 isoform X2
								AAEL024516	1.59237	1.79043	unspecified product	serine threonine- kinase OSR1
								AAEL024519	1.74179	2.41012	unspecified product	phosphatidylinositol 3-kinase 2-like
								AAEL024560	1.35819	2.06442	unspecified product	dendritic arbor reduction 1-like
								AAEL024570	1.13559	1.12025	unspecified product	serine-rich adhesin for platelets isoform X1
								AAEL024602	1.56949	2.27577	unspecified product	Transcript 48
								AAEL024632	1.55646	1.9734	unspecified product	neuronal calcium sensor 2 isoform X1
								AAEL024641	1.55926	1.98016	unspecified product	uncharacterized transmembrane DDB_G0289901 isoform X1
								AAEL024713	1.81176	2.2584	unspecified product	mucin-5AC-like isoform X2
								AAEL024756	2.41764	3.01505	unspecified product	zinc finger 135 isoform X3
								AAEL024784	1.42741	2.05112	unspecified product	chymotrypsin-like elastase family member 2A
								AAEL024827	1.33696	1.59237	unspecified product	daughterless isoform X3
								AAEL024921	1.46223	1.70046	unspecified product	vesicle-associated membrane 2 isoform X1
								AAEL024936	1.28985	1.41704	unspecified product	disabled isoform X1
								AAEL025006	1.75741	2.66157	unspecified product	neural cell adhesion molecule 2-like
								AAEL025049	1.6137	2.1034	unspecified product	syntaxin-1A isoform X1
								AAEL025076	1.44418	2.52888	unspecified product	synaptotagmin-14 isoform X2
								AAEL025111	2.86797	2.80923	unspecified product	sax-3-like isoform X1
								AAEL025216	1.12687	1.66455	unspecified product	signal-induced proliferation-associated 1 2 isoform X1
								AAEL025250	1.04244	1.89534	unspecified product	leucine-rich repeat-containing 24
								AAEL025268	1.35107	1.63886	unspecified product	heterogeneous nuclear ribonucleo L isoform X1
								AAEL025294	1.30117	2.21953	unspecified product	proton channel c
								AAEL025295	1.83121	2.44281	unspecified product	mediator of RNA polymerase II transcription subunit 26 isoform X4
								AAEL025333	2.22338	2.55284	unspecified product	metal regulatory transcription factor 1-like
								AAEL025353	1.56155	3.01066	unspecified product	retinal guanylyl cyclase 2-like isoform X1
								AAEL025443	2.57067	2.53369	unspecified product	connectin-like
								AAEL025454	1.442	2.33624	unspecified product	inactive rhomboid 1-like
								AAEL025458	1.2672	2.02153	unspecified product	AAEL007123- partial
								AAEL025477	1.08028	1.84808	unspecified product	transcription factor Sox-1-like
								AAEL025502	2.02564	2.74487	unspecified product	uncharacterized protein LOC110677897
								AAEL025520	1.57336	1.39357	unspecified product	uncharacterized protein LOC5564044
								AAEL025567	1.65453	1.6266	unspecified product	AAEL014548- partial
								AAEL025638	1.81055	2.8027	unspecified product	alpha-2Db adrenergic receptor
								AAEL025652	1.43698	2.34213	unspecified product	melatonin receptor type 1B-A
								AAEL025665	2.08664	1.28204	unspecified product	axoneme-associated mst101(2)-like
								AAEL025694	1.60623	1.44676	unspecified product	homeobox abdominal-B-like isoform X1
								AAEL025750	1.56206	2.14508	unspecified product	alpha-1,6-mannosyl-glyco 2-beta-N-acetylglucosaminyltransferase isoform X1
								AAEL025785	1.94509	2.73175	unspecified product	uncharacterized protein LOC5574103
								AAEL025786	1.33558	2.28747	unspecified product	CUE domain-containing 2
								AAEL025845	1.03907	1.23034	unspecified product	numb-associated kinase
								AAEL025903	1.22655	2.04352	unspecified product	myb A
								AAEL025937	1.5307	1.68762	unspecified product	uncharacterized protein LOC110678702
								AAEL025966	1.71075	2.74108	unspecified product	brefeldin A-inhibited guanine nucleotide-exchange 3
								AAEL026074	2.80694	2.89397	unspecified product	AAEL009233- partial
								AAEL026114	1.23892	1.49017	unspecified product	mediator of RNA polymerase II transcription subunit 12 isoform X1
								AAEL026169	1.05865	2.00172	unspecified product	E3 ubiquitin- ligase highwire
								AAEL026269	2.10652	2.98697	unspecified product	adenylate cyclase type 3
								AAEL026274	1.51597	1.7559	unspecified product	corticotropin-releasing factor-binding
								AAEL026276	1.13912	2.10583	unspecified product	synaptic vesicular amine transporter isoform X1
								AAEL026344	1.14187	1.92985	unspecified product	glucose dehydrogenase [ quinone]-like
								AAEL026354	2.15766	3.52697	unspecified product	AGAP005546- partial
								AAEL026392	1.82888	2.77716	unspecified product	uncharacterized protein LOC5567272 isoform X12
								AAEL026479	1.54028	2.79075	unspecified product	cyclic nucleotide-gated olfactory channel isoform X1
								AAEL026551	1.91206	2.5907	unspecified product	ankyrin-2 isoform X5
								AAEL026560	1.90974	2.48866	unspecified product	carbonic anhydrase-related 10
								AAEL026634	1.25692	1.93387	unspecified product	ras GTPase-activating -binding 1
								AAEL026720	1.78461	2.75465	unspecified product	isoform A
								AAEL026750	1.67575	1.94427	unspecified product	soluble guanylate cyclase 88E isoform X1
								AAEL026782	1.40958	1.86282	unspecified product	DENN domain-containing 1A isoform X3
								AAEL026867	1.54175	1.45467	unspecified product	HMG-Y-related A
								AAEL026911	2.44788	2.59574	unspecified product	isoform A
								AAEL027067	1.53409	1.78601	unspecified product	amalgam isoform X1
								AAEL027078	2.64714	1.53714	unspecified product	AAEL002171- partial
								AAEL027099	1.20074	1.36011	unspecified product	collagen alpha chain CG42342 isoform X1
								AAEL027103	1.98191	2.62289	unspecified product	patj homolog
								AAEL027127	2.16311	2.83714	unspecified product	voltage-dependent calcium channel type A subunit alpha-1-like isoform X3
								AAEL027131	1.22912	1.75475	unspecified product	homeobox Hox-A3 isoform X1
								AAEL027135	1.01463	1.7573	unspecified product	rap guanine nucleotide exchange factor 4 isoform X1
								AAEL027150	1.76052	2.39748	unspecified product	1-phosphatidylinositol 4,5-bisphosphate phosphodiesterase epsilon-1-like
								AAEL027229	2.72788	3.04507	unspecified product	uncharacterized protein LOC110677716
								AAEL027240	1.13351	2.13976	unspecified product	zinc finger 236 isoform X1
								AAEL027273	2.60196	3.24689	unspecified product	proteoglycan 4 isoform X1
								AAEL027307	1.66484	1.9871	unspecified product	serine-rich adhesin for platelets
								AAEL027331	1.82187	2.73903	unspecified product	serine-enriched isoform X1
								AAEL027347	1.94175	2.53226	unspecified product	deformed epidermal autoregulatory factor 1
								AAEL027393	1.25322	1.66255	unspecified product	kinesin unc-104 isoform X1
								AAEL027458	6.24747	6.23708	unspecified product	39S ribosomal mitochondrial
								AAEL027527	1.22515	2.28099	unspecified product	double-stranded RNA-specific editase Adar isoform X1
								AAEL027562	1.14921	1.98651	unspecified product	serine-rich adhesin for platelets-like
								AAEL027567	1.15975	1.87465	unspecified product	hyccin isoform X1
								AAEL027600	1.25599	1.75671	unspecified product	N-terminal kinase
								AAEL027614	1.79063	2.63411	unspecified product	serine-rich adhesin for platelets isoform X1
								AAEL027699	2.06789	2.24139	unspecified product	transmembrane 132E-like
								AAEL027728	1.86356	2.51252	unspecified product	nascent polypeptide-associated complex subunit muscle-specific form-like
								AAEL027774	1.86669	2.87107	unspecified product	voltage-dependent calcium channel type A subunit alpha-1-like isoform X4
								AAEL027790	1.59818	2.05228	unspecified product	microtubule-associated futsch isoform X1
								AAEL027832	1.0332	1.97999	unspecified product	nascent polypeptide-associated complex subunit muscle-specific form-like
								AAEL027879	1.14078	1.72665	unspecified product	probable serine threonine- kinase DDB_G0282963 isoform X1
								AAEL027899	1.71709	2.44221	unspecified product	eva-1 homolog C-like
								AAEL027978	1.66482	2.43771	unspecified product	Down syndrome cell adhesion molecule Dscam2 isoform X17
								AAEL028002	1.15072	1.76311	unspecified product	paired box Pax-1
								AAEL028066	2.41983	3.17331	unspecified product	flocculation FLO11
								AAEL028094	2.41417	3.11128	unspecified product	probable WRKY transcription factor 1
								AAEL028101	1.10649	1.53177	unspecified product	couch potato
								AAEL028228	2.02373	1.39764	unspecified product	coiled-coil domain-containing 85C-A
								AAEL029068	2.49275	3.78854	unspecified product	uncharacterized protein LOC109407380 isoform X1
								AAEL018661	8.76726	7.451				tRNA-Tyr
								AAEL020044	1.37756	1.80866
								AAEL020167	1.15144	2.04265
								AAEL020380	1.46665	1.27106
								AAEL020667	2.74434	3.41007				33307575
								AAEL020671	1.10331	1.96311
								AAEL020932	1.76901	2.97021
								AAEL020972	2.19988	2.80513
								AAEL021139	1.82186	2.13969
								AAEL022241	1.84297	1.85978
								AAEL022285	1.66906	2.47588
								AAEL022310	1.33172	2.87801
								AAEL022551	2.14094	3.32503
								AAEL022616	2.72727	3.33628
								AAEL022833	1.86296	2.93437
								AAEL023395	1.60308	2.45513
								AAEL023658	1.58336	2.35473
								AAEL024181	2.7058	3.77719
								AAEL024225	1.33921	1.44828
								AAEL024269	1.58477	1.82269
								AAEL024363	1.4866	1.85073
								AAEL024390	2.25666	3.60746
								AAEL024446	2.66298	3.67232
								AAEL024466	1.89695	2.64878
								AAEL024615	2.70424	3.80659
								AAEL025347	4.91793	5.00731
								AAEL025494	1.89388	3.17551
								AAEL025552	1.89387	2.62051
								AAEL025782	1.98643	3.11373
								AAEL025880	1.07186	1.89789
								AAEL026179	2.36651	3.7014
								AAEL026232	1.68738	2.84587
								AAEL026449	1.21255	1.5326
								AAEL027106	1.70063	1.74315
								AAEL027655	2.11745	1.87376
								AAEL027661	1.55349	2.87049
								AAEL027956	1.23235	2.28319
								AAEL027986	1.16621	2.08237
								AAEL028653	2.44921	4.23181
								AAEL028659	2.87951	4.44729
								AAEL028689	2.04742	3.28372
								AAEL028730	1.53862	2.99176
								AAEL028853	2.00495	3.52459
								AAEL028865	2.04636	3.73578
								AAEL028906	3.67128	5.65524

## Sheet: Merida_experiment
3 common DEGs (2 upregulated and 1 downregulated) in "MEFS0 vs NOr", "MEFS4 vs MERFS0" and "MEFS4 vs NOr"											1018 common DEGs (42 upregulated and 76 downregulated) in "MEFS0 vs NOr", and "MEFS4 vs NOr"										290 common DEGs (93 upregulated and 197 downregulated) in "MERFS4 vs MEFS0" and "MEF4S vs NOr"										628 DEGs (93 upregulated and 412 down regulated) included exlusively in "MEFS4 vs MEFS0"
Geneid	MERF0U_vs_NOR	MERFS4_vs_MERFS0	MERFS4_vs_NOR	Product_Description	Description_Blast2GO	Annotation_GO_ID_Blast2GO	Annotation GO Term(Blast2GO)	Annotation_GO_Category_Blast2GO	Mapping GO Term	Target	Geneid	MERFS0_vs_NOR	MERFS4_vs_NOR	Product_Description	Description_Blast2GO	Annotation_GO_ID_Blast2GO	Annotation GO Term(Blast2GO)	Annotation_GO_Category_Blast2GO	Mapping GO Term	Target	Geneid	MERFS4_vs_MERFS0	MERFS4_vs_NOR	Product_Description	Description_Blast2GO	Annotation_GO_ID_Blast2GO	Annotation GO Term(Blast2GO)	Annotation_GO_Category_Blast2GO	Mapping GO Term	Target	Geneid	MERFS4_vs_MERFS0	Product_Description	Description_Blast2GO	Annotation_GO_ID_Blast2GO	Annotation GO Term(Blast2GO)	Annotation_GO_Category_Blast2GO	Mapping GO Term	Target
AAEL011787	1.50707	1.12356	2.69412	unspecified product	uncharacterized protein LOC5575383 isoform X1						AAEL000569	-2.24343	-1.66796	omega-crystallin, putative	golgin subfamily A member 1						AAEL000028	1.04336	-1.51983	Clip-Domain Serine Protease family B.	serine protease 14	GO:0006508;GO:0004252;GO:0005576	extracellular region;proteolysis;serine-type endopeptidase activity	Cellular Component;Biological Process;Molecular Function	extracellular region-IEA;proteolysis-IEA;serine-type peptidase activity-IEA;hydrolase activity-IEA;serine-type endopeptidase activity-IEA;peptidase activity-IEA		AAEL000001	1.04336	unspecified product	bystin	GO:0015031;GO:0016021	protein transport;integral component of membrane	Cellular Component;Biological Process	protein transport-IEA;membrane-IEA;integral component of membrane-IEA
AAEL025687	1.27955	1.13955	2.4869	unspecified product	coiled-coil domain-containing 137						AAEL000859	-2.02058	-1.47874	unspecified product	surface antigen CRP170						AAEL000182	1.19351	-1.8982	unspecified product	cytochrome b-c1 complex subunit 9	GO:0005524;GO:0003724;GO:0005750;GO:0006122;GO:0016787	RNA helicase activity;hydrolase activity;mitochondrial respiratory chain complex III;ATP binding;mitochondrial electron transport, ubiquinol to cytochrome c	Cellular Component;Biological Process;Molecular Function	helicase activity-IEA;RNA helicase activity-IEA;mitochondrial electron transport, ubiquinol to cytochrome c-IEA;mitochondrial inner membrane-IEA;ATP binding-IEA;hydrolase activity-IEA;respirasome-IEA;integral component of membrane-IEA;oxidation-reduction process-IEA;nucleotide binding-IEA;membrane-IEA;mitochondrion-IEA;mitochondrial respiratory chain complex III-IEA		AAEL000037	1.19351	Clip-Domain Serine Protease family B.	serine protease 14	GO:0006508;GO:0004252;GO:0005576	extracellular region;proteolysis;serine-type endopeptidase activity	Cellular Component;Biological Process;Molecular Function	extracellular region-IEA;proteolysis-IEA;serine-type peptidase activity-IEA;hydrolase activity-IEA;serine-type endopeptidase activity-IEA;peptidase activity-IEA
AAEL001402	-1.3103	-1.7293	-2.98382	leucine-rich immune protein (Short)	acidic leucine-rich nuclear phospho 32 family member A	GO:0005515	protein binding	Molecular Function			AAEL001054	-3.13985	-9.06771	glutathione S-transferase (GSTD4)	glutathione S-transferase 1-like	GO:0005515;GO:0006749	glutathione metabolic process;protein binding	Biological Process;Molecular Function	transferase activity-IEA	GST	AAEL000227	1.22678	-1.5424	Class B Scavenger Receptor (CD36 domain).	lysosome membrane 2	GO:0016021;GO:0005886	plasma membrane;integral component of membrane	Cellular Component	membrane-IEA;plasma membrane-IEA;integral component of membrane-IEA		AAEL000211	1.22678	unspecified product	turripeptide -like	GO:0005515	protein binding	Molecular Function
											AAEL001459	-1.5993	-1.77019	deltex	deltex	GO:0008270;GO:0007219;GO:0016740;GO:0016567	Notch signaling pathway;transferase activity;protein ubiquitination;zinc ion binding	Biological Process;Molecular Function	protein ubiquitination-IEA;Notch signaling pathway-IEA;transferase activity-IEA;zinc ion binding-IEA;metal ion binding-IEA		AAEL000258	1.47103	-1.24318	5'-nucleotidase [Source:UniProtKB/TrEMBL;Acc:Q17PQ5]	7-methylguanosine phosphate-specific 5 -nucleotidase	GO:0000166;GO:0000287;GO:0005737;GO:0008253;GO:0016042;GO:0016298;GO:0016311;GO:0009117	cytoplasm;nucleotide metabolic process;magnesium ion binding;5'-nucleotidase activity;lipase activity;dephosphorylation;lipid catabolic process;nucleotide binding	Cellular Component;Biological Process;Molecular Function	nucleotide metabolic process-IEA;dephosphorylation-IEA;nucleotide binding-IEA;lipase activity-IEA;5'-nucleotidase activity-IEA;magnesium ion binding-IEA;cytoplasm-IEA;hydrolase activity-IEA;metal ion binding-IEA;lipid metabolic process-IEA		AAEL000269	1.47103	unspecified product	LLP homolog
											AAEL001690	-5.49279	-3.80263	serine-type enodpeptidase	serine protease SP24D-like	GO:0006508;GO:0004252	proteolysis;serine-type endopeptidase activity	Biological Process;Molecular Function	proteolysis-IEA;serine-type endopeptidase activity-IEA		AAEL000311	1.37006	-2.19335	unspecified product	A-agglutinin anchorage subunit isoform X2						AAEL000645	1.37006	unspecified product	gonadal gdl
											AAEL002324	-2.09924	-3.15508	Vacuolar protein sorting-associated protein 28 homolog [Source:UniProtKB/TrEMBL;Acc:Q16IH3]	vacuolar sorting-associated 28 homolog	GO:0043328;GO:0000813	protein transport to vacuole involved in ubiquitin-dependent protein catabolic process via the multivesicular body sorting pathway;ESCRT I complex	Cellular Component;Biological Process	endosome transport via multivesicular body sorting pathway-IEA;ESCRT I complex-IEA;protein transport-IEA;endosome-IEA;protein transport to vacuole involved in ubiquitin-dependent protein catabolic process via the multivesicular body sorting pathway-IEA		AAEL000316	1.06614	-2.71808	unspecified product	uncharacterized protein LOC5575171						AAEL001275	1.06614	ef-hand protein nucb1	nucleobindin-2	GO:0005975;GO:0003824;GO:0005509	carbohydrate metabolic process;catalytic activity;calcium ion binding	Biological Process;Molecular Function	catalytic activity-IEA;calcium ion binding-IEA;carbohydrate metabolic process-IEA
											AAEL002360	-2.7423	-3.10902	serine-type enodpeptidase,	chymotrypsin 1	GO:0050909;GO:0007165;GO:0006508;GO:0016021;GO:0004252;GO:0005886	plasma membrane;signal transduction;sensory perception of taste;integral component of membrane;proteolysis;serine-type endopeptidase activity	Cellular Component;Biological Process;Molecular Function	signal transduction-IEA;proteolysis-IEA;membrane-IEA;serine-type peptidase activity-IEA;plasma membrane-IEA;hydrolase activity-IEA;sensory perception of taste-IEA;serine-type endopeptidase activity-IEA;integral component of membrane-IEA;peptidase activity-IEA		AAEL000500	1.22114	-2.98993	unspecified product	uncharacterized protein LOC5578455						AAEL001315	1.22114	unspecified product	zinc finger	GO:0005634;GO:0008270	nucleus;zinc ion binding	Cellular Component;Molecular Function	nucleus-IEA;zinc ion binding-IEA;metal ion binding-IEA
											AAEL002534	-1.86628	-2.23581	60S ribosomal protein L10 [Source:UniProtKB/TrEMBL;Acc:Q1HRT6]	60S ribosomal L10	GO:0003735;GO:0042254;GO:0005840;GO:0006412	translation;ribosome;structural constituent of ribosome;ribosome biogenesis	Cellular Component;Biological Process;Molecular Function	ribosome-IEA;translation-IEA;structural constituent of ribosome-IEA		AAEL000667	1.28494	-1.31917	alpha-amylase	probable maltase	GO:0005975;GO:0016798	carbohydrate metabolic process;hydrolase activity, acting on glycosyl bonds	Biological Process;Molecular Function	catalytic activity-IEA;metabolic process-IEA;carbohydrate metabolic process-IEA;hydrolase activity, acting on glycosyl bonds-IEA		AAEL001341	1.28494	unspecified product	anaphase-promoting complex subunit 15	GO:0005680;GO:0090266;GO:0016874	anaphase-promoting complex;ligase activity;regulation of mitotic cell cycle spindle assembly checkpoint	Cellular Component;Biological Process;Molecular Function	ligase activity-IEA;anaphase-promoting complex-IEA;regulation of mitotic cell cycle spindle assembly checkpoint-IEA
											AAEL002580	-1.79042	-1.1613	unspecified product	serine ase stubble-like	GO:0006508;GO:0004252	proteolysis;serine-type endopeptidase activity	Biological Process;Molecular Function	proteolysis-IEA;serine-type endopeptidase activity-IEA		AAEL000757	5.26532	-1.81014	anterior fat body protein	AGAP007794- partial				enzyme regulator activity-IEA;gluconolactonase activity-IEA;regulation of catalytic activity-IEA;calcium ion binding-IEA		AAEL001392	5.26532	unspecified product	glycine-rich cell wall structural
											AAEL003058	-2.49358	-3.72765	glucosyl/glucuronosyl transferases	UDP-glucosyltransferase 2-like	GO:0008194;GO:0016021	integral component of membrane;UDP-glycosyltransferase activity	Cellular Component;Molecular Function	regulation of transcription, DNA-templated-IEA;sequence-specific DNA binding-IEA;transferase activity, transferring glycosyl groups-IEA;UDP-glycosyltransferase activity-IEA;DNA binding-IEA;DNA-binding transcription factor activity-IEA;membrane-IEA;nucleus-IEA;transferase activity-IEA;integral component of membrane-IEA		AAEL000942	1.30434	-2.14245	ER membrane protein complex subunit 4 [Source:UniProtKB/TrEMBL;Acc:Q17MQ7]	ER membrane complex subunit 4-like	GO:0016021	integral component of membrane	Cellular Component	membrane-IEA;integral component of membrane-IEA		AAEL001399	1.30434	WD_REPEATS_REGION domain-containing protein [Source:UniProtKB/TrEMBL;Acc:A0A1S4EYP2]	WD repeat and HMG-box DNA-binding 1	GO:0005634;GO:0005515	nucleus;protein binding	Cellular Component;Molecular Function	DNA binding-IEA;nucleus-IEA
											AAEL003100	-1.79834	-1.75851	unspecified product	salivary mucin 4				membrane-IEA;integral component of membrane-IEA	SGP	AAEL001022	1.53735	-2.4679	anterior fat body protein	regucalcin-like isoform X2						AAEL001412	1.53735	unspecified product	yrdC domain-containing mitochondrial	GO:0003725	double-stranded RNA binding	Molecular Function	double-stranded RNA binding-IEA
											AAEL003317	-2.92814	-3.2243	alkaline phosphatase	membrane-bound alkaline phosphatase	GO:0046486;GO:0019497;GO:0046656;GO:0016311;GO:0004035;GO:0031225	anchored component of membrane;dephosphorylation;glycerolipid metabolic process;alkaline phosphatase activity;folic acid biosynthetic process;hexachlorocyclohexane metabolic process	Cellular Component;Biological Process;Molecular Function	dephosphorylation-IEA;alkaline phosphatase activity-IEA;catalytic activity-IEA;anchored component of membrane-IEA;hydrolase activity-IEA;phosphatase activity-IEA		AAEL001261	1.40901	-1.4425	unspecified product	uncharacterized protein LOC5569606						AAEL001506	1.40901	U3 small nucleolar ribonucleoprotein protein MPP10 [Source:UniProtKB/TrEMBL;Acc:A0A1S4EYY5]	U3 small nucleolar ribonucleo MPP10	GO:0034457;GO:0006364;GO:0005732	Mpp10 complex;rRNA processing;small nucleolar ribonucleoprotein complex	Cellular Component;Biological Process	rRNA processing-IEA;nucleolus-IEA;small nucleolar ribonucleoprotein complex-IEA;nucleus-IEA;ribosome biogenesis-IEA;Mpp10 complex-IEA
											AAEL003405	-1.52099	-2.25687	unspecified product	regulator of microtubule dynamics 1-like	GO:0005515	protein binding	Molecular Function			AAEL001295	1.26103	-2.13368	unspecified product	circadian clock-controlled daywake-like	GO:0006629;GO:0008081;GO:0030246	carbohydrate binding;phosphoric diester hydrolase activity;lipid metabolic process	Biological Process;Molecular Function	phosphoric diester hydrolase activity-IEA;glycerophosphocholine phosphodiesterase activity-IEA;carbohydrate binding-IEA;glycerophospholipid catabolic process-IEA;starch binding-IEA;cytoplasm-IEA;lipid metabolic process-IEA		AAEL001587	1.26103	unspecified product	zinc finger egl-43-like	GO:0005634;GO:0008270	nucleus;zinc ion binding	Cellular Component;Molecular Function	nucleus-IEA;zinc ion binding-IEA;metal ion binding-IEA
											AAEL003431	-1.33718	-1.22644	proteasome subunit beta type 7,10	proteasome subunit beta type-7	GO:0005634;GO:0005737;GO:0005839;GO:0004298;GO:0051603	cytoplasm;threonine-type endopeptidase activity;proteasome core complex;proteolysis involved in cellular protein catabolic process;nucleus	Cellular Component;Biological Process;Molecular Function	proteolysis-IEA;proteolysis involved in cellular protein catabolic process-IEA;proteasome core complex-IEA;nucleus-IEA;proteasome complex-IEA;cytoplasm-IEA;hydrolase activity-IEA;threonine-type endopeptidase activity-IEA;peptidase activity-IEA		AAEL001323	1.20686	-2.9757	unspecified product	circadian clock-controlled daywake-like	GO:0006629;GO:0008081;GO:0030246	carbohydrate binding;phosphoric diester hydrolase activity;lipid metabolic process	Biological Process;Molecular Function	phosphoric diester hydrolase activity-IEA;glycerophosphocholine phosphodiesterase activity-IEA;carbohydrate binding-IEA;glycerophospholipid catabolic process-IEA;starch binding-IEA;cytoplasm-IEA;lipid metabolic process-IEA		AAEL001655	1.20686	structural maintenance of chromosomes 4 smc4	structural maintenance of chromosomes 4	GO:0016887;GO:0005634;GO:0005524;GO:0005515;GO:0051276;GO:0005694	chromosome organization;ATPase activity;chromosome;nucleus;protein binding;ATP binding	Cellular Component;Biological Process;Molecular Function	chromosome-IEA;ATP binding-IEA;nucleus-IEA;chromosome organization-IEA
											AAEL003434	-1.54988	-2.51084	alpha-amylase	maltase A3	GO:0005975;GO:0016020;GO:0016798	carbohydrate metabolic process;membrane;hydrolase activity, acting on glycosyl bonds	Cellular Component;Biological Process;Molecular Function	catalytic activity-IEA;metabolic process-IEA;membrane-IEA;carbohydrate metabolic process-IEA;integral component of membrane-IEA;hydrolase activity, acting on glycosyl bonds-IEA		AAEL001390	1.18485	-2.19537	unspecified product	foot 1 variant 2-like						AAEL001710	1.18485	unspecified product	Shroom isoform X1	GO:0051015;GO:0005912;GO:0005856;GO:0005737;GO:0090251;GO:0030950;GO:0042249	cytoplasm;establishment or maintenance of actin cytoskeleton polarity;adherens junction;establishment of planar polarity of embryonic epithelium;cytoskeleton;actin filament binding;protein localization involved in establishment of planar polarity	Cellular Component;Biological Process;Molecular Function	cytoskeleton-IEA;adherens junction-IEA;actin filament binding-IEA;cytoplasm-IEA;actin binding-IEA;protein localization involved in establishment of planar polarity-IEA;establishment or maintenance of actin cytoskeleton polarity-IEA;establishment of planar polarity of embryonic epithelium-IEA
											AAEL004555	-1.85672	-2.62651	unspecified product	uncharacterized protein LOC5565038				intermembrane lipid transfer activity-IEA;membrane-IEA;cytoplasm-IEA;intermembrane lipid transfer-IEA;integral component of membrane-IEA		AAEL001577	1.96767	-1.86588	unspecified product	neurogenic locus notch homolog 1				membrane-IEA;integral component of membrane-IEA		AAEL001748	1.96767	unspecified product	bric-a-brac 1-like	GO:0005634;GO:0005667;GO:0003700;GO:0005515;GO:0046660;GO:0048092;GO:0003680;GO:0007455;GO:0045449;GO:0007478;GO:0006357	DNA-binding transcription factor activity;eye-antennal disc morphogenesis;female sex differentiation;negative regulation of male pigmentation;transcription factor complex;nucleus;leg disc morphogenesis;AT DNA binding;protein binding;regulation of transcription by RNA polymerase II;regulation of transcription, DNA-templated	Cellular Component;Biological Process;Molecular Function	leg disc morphogenesis-IEP;negative regulation of male pigmentation-NAS;regulation of transcription by RNA polymerase II-IBA;protein binding-IPI;sex-specific pigmentation-TAS;AT DNA binding-IDA;integral component of membrane-IEA;negative regulation of developmental pigmentation-TAS;regulation of transcription, DNA-templated-TAS;sex differentiation-TAS;DNA-binding transcription factor activity-TAS…
											AAEL004613	-1.37937	-1.74872	phenylalanyl-tRNA synthetase beta chain	phenylalanine--tRNA ligase beta subunit	GO:0000287;GO:0005524;GO:0003723;GO:0009094;GO:0000162;GO:0006571;GO:0004826;GO:0006432;GO:0009328	magnesium ion binding;L-phenylalanine biosynthetic process;phenylalanyl-tRNA aminoacylation;tyrosine biosynthetic process;phenylalanine-tRNA ligase activity;ATP binding;RNA binding;tryptophan biosynthetic process;phenylalanine-tRNA ligase complex	Cellular Component;Biological Process;Molecular Function	RNA binding-IEA;phenylalanine-tRNA ligase activity-IEA;phenylalanyl-tRNA aminoacylation-IEA;aminoacyl-tRNA ligase activity-IEA;nucleotide binding-IEA;ligase activity-IEA;magnesium ion binding-IEA;ATP binding-IEA;cytoplasm-IEA;translation-IEA		AAEL001607	1.41729	-1.77966	galactose-1-phosphate uridylyltransferase	probable galactose-1-phosphate uridylyltransferase	GO:0008270;GO:0033499;GO:0008108;GO:0009117	nucleotide metabolic process;galactose catabolic process via UDP-galactose;UDP-glucose:hexose-1-phosphate uridylyltransferase activity;zinc ion binding	Biological Process;Molecular Function	UDP-glucose:hexose-1-phosphate uridylyltransferase activity-IEA;nucleotidyltransferase activity-IEA;transferase activity-IEA;zinc ion binding-IEA;galactose catabolic process via UDP-galactose-IEA;carbohydrate metabolic process-IEA;metal ion binding-IEA;galactose metabolic process-IEA		AAEL001971	1.41729	unspecified product	WW domain-binding 11	GO:0006396	RNA processing	Biological Process	RNA processing-IEA
											AAEL004941	-1.13754	-1.43002	cytochrome P450	probable cytochrome P450 6g2 isoform X2	GO:0005506;GO:0016705;GO:0016021;GO:0004497;GO:0020037	iron ion binding;heme binding;oxidoreductase activity, acting on paired donors, with incorporation or reduction of molecular oxygen;monooxygenase activity;integral component of membrane	Cellular Component;Molecular Function	monooxygenase activity-IEA;oxidation-reduction process-IEA;oxidoreductase activity, acting on paired donors, with incorporation or reduction of molecular oxygen-IEA;heme binding-IEA;oxidoreductase activity-IEA;membrane-IEA;metal ion binding-IEA;integral component of membrane-IEA;iron ion binding-IEA	CYP	AAEL001708	1.31515	-3.37672	unspecified product	uncharacterized protein LOC5572075						AAEL002036	1.31515	unspecified product	uncharacterized protein LOC5573177
											AAEL005893	-1.38874	-1.69558	CRC domain-containing protein [Source:UniProtKB/TrEMBL;Acc:A0A1S4FBW1]	lin-54 homolog	GO:0005634	nucleus	Cellular Component	nucleus-IEA		AAEL001767	1.48408	-1.45126	unspecified product	uncharacterized protein LOC5572296 isoform X2	GO:0016021	integral component of membrane	Cellular Component	membrane-IEA;integral component of membrane-IEA		AAEL002105	1.48408	unspecified product	U11 U12 small nuclear ribonucleo 48 kDa -like				membrane-IEA;calcium ion binding-IEA;metal ion binding-IEA;integral component of membrane-IEA
											AAEL006009	-1.93147	-2.29054	unspecified product	histidine methyltransferase 1 homolog						AAEL001840	1.06296	-2.20062	zinc carboxypeptidase	carboxypeptidase B	GO:0008270;GO:0004181;GO:0006508	metallocarboxypeptidase activity;proteolysis;zinc ion binding	Biological Process;Molecular Function	metallopeptidase activity-IEA;carboxypeptidase activity-IEA;proteolysis-IEA;metallocarboxypeptidase activity-IEA;zinc ion binding-IEA;hydrolase activity-IEA;metal ion binding-IEA;peptidase activity-IEA		AAEL002125	1.06296	unspecified product	homeotic female sterile isoform X5	GO:0005515	protein binding	Molecular Function
											AAEL006542	-1.77102	-3.36377	retinoid-inducible serine carboxypeptidase (serine carboxypeptidase	vitellogenic carboxypeptidase-like	GO:0006508;GO:0004185	serine-type carboxypeptidase activity;proteolysis	Biological Process;Molecular Function	extracellular region-IEA;carboxypeptidase activity-IEA;proteolysis-IEA;serine-type carboxypeptidase activity-IEA;hydrolase activity-IEA;peptidase activity-IEA		AAEL001863	1.03342	-2.6938	zinc carboxypeptidase	carboxypeptidase B	GO:0008270;GO:0004181;GO:0016020;GO:0006508	membrane;metallocarboxypeptidase activity;proteolysis;zinc ion binding	Cellular Component;Biological Process;Molecular Function	metallopeptidase activity-IEA;carboxypeptidase activity-IEA;proteolysis-IEA;metallocarboxypeptidase activity-IEA;membrane-IEA;zinc ion binding-IEA;hydrolase activity-IEA;metal ion binding-IEA;integral component of membrane-IEA;peptidase activity-IEA		AAEL002260	1.03342	Putative gryzun [Source:UniProtKB/TrEMBL;Acc:A0A0P6IV21]	trafficking particle complex subunit 11 isoform X1	GO:0016021;GO:0005794	integral component of membrane;Golgi apparatus	Cellular Component	Golgi apparatus-IEA;membrane-IEA;integral component of membrane-IEA
											AAEL006965	-1.98081	-2.15218	NBP2b protein, putative	RNA-binding 25-like				transferase activity-IEA;protein-glutamine gamma-glutamyltransferase activity-IEA;peptide cross-linking-IEA		AAEL001865	1.22321	-1.86473	unspecified product	NADH dehydrogenase [ubiquinone] 1 beta subcomplex subunit 10	GO:0005747;GO:0006118;GO:0003954;GO:0006120	mitochondrial respiratory chain complex I;mitochondrial electron transport, NADH to ubiquinone;NADH dehydrogenase activity;obsolete electron transport	Cellular Component;Biological Process;Molecular Function	mitochondrial respiratory chain complex I-IBA;mitochondrial respiratory chain complex I-ISS;oxidation-reduction process-IEA;oxidoreductase activity-IEA;mitochondrion-N/A;mitochondrial inner membrane-IEA;mitochondrial electron transport, NADH to ubiquinone-ISS;membrane-IEA;NADH dehydrogenase activity-ISS;mitochondrion-IEA;respirasome-IEA		AAEL002272	1.22321	splicing factor yt521-b	YTH domain-containing 1	GO:0003723	RNA binding	Molecular Function	RNA binding-IEA
											AAEL007390	-1.37582	-1.19119	UDP-glucose 4-epimerase	UDP-glucose 4-epimerase	GO:0003974;GO:0035167;GO:0003978;GO:0006040;GO:0005829;GO:0033499;GO:0009225;GO:0009117	nucleotide metabolic process;nucleotide-sugar metabolic process;cytosol;UDP-glucose 4-epimerase activity;amino sugar metabolic process;galactose catabolic process via UDP-galactose;UDP-N-acetylglucosamine 4-epimerase activity;larval lymph gland hemopoiesis	Cellular Component;Biological Process;Molecular Function	galactose metabolic process-IMP;UDP-N-acetylglucosamine 4-epimerase activity-IMP;larval lymph gland hemopoiesis-IEA;carbohydrate metabolic process-IEA;cytosol-IBA;UDP-glucose 4-epimerase activity-IMP;UDP-N-acetylglucosamine 4-epimerase activity-IEA;larval lymph gland hemopoiesis-IMP;UDP-glucose 4-epimerase activity-IBA;galactose catabolic process via UDP-galactose-IBA;UDP-glucose 4-epimerase acti…		AAEL001887	1.49891	-1.25805	glutamine synthetase 1, 2 (glutamate-amonia ligase) (gs)	glutamine synthetase mitochondrial	GO:0005524;GO:1901704;GO:0010636;GO:0005739;GO:0009252;GO:0006909;GO:0004356	phagocytosis;glutamate-ammonia ligase activity;positive regulation of mitochondrial fusion;L-glutamine biosynthetic process;ATP binding;peptidoglycan biosynthetic process;mitochondrion	Cellular Component;Biological Process;Molecular Function	catalytic activity-IEA;nucleotide binding-IEA;glutamine biosynthetic process-IEA;nitrogen compound metabolic process-IEA;ligase activity-IEA;phagocytosis-IEA;positive regulation of mitochondrial fusion-IEA;ATP binding-IEA;L-glutamine biosynthetic process-IEA;mitochondrion-IEA;glutamate-ammonia ligase activity-IEA		AAEL002281	1.49891	unspecified product	homeobox 5-like	GO:0005634;GO:0008270	nucleus;zinc ion binding	Cellular Component;Molecular Function	nucleus-IEA;zinc ion binding-IEA;metal ion binding-IEA
											AAEL007432	-2.41304	-4.96058	serine collagenase 1 precursor, putative	chymotrypsin BI	GO:0006508;GO:0004252	proteolysis;serine-type endopeptidase activity	Biological Process;Molecular Function	proteolysis-IEA;serine-type peptidase activity-IEA;hydrolase activity-IEA;serine-type endopeptidase activity-IEA;peptidase activity-IEA		AAEL001963	1.53078	-1.73092	protein serine/threonine kinase, putative	ejaculatory bulb-specific 3	GO:0009617;GO:0007552;GO:0016310;GO:0016301	kinase activity;response to bacterium;metamorphosis;phosphorylation	Biological Process;Molecular Function	kinase activity-IEA;phosphorylation-IEA;response to bacterium-IEA;metamorphosis-IEA		AAEL002282	1.53078	zinc finger protein	adult enhancer factor 1-like isoform X3
											AAEL007455	-3.05159	-2.7916	thrombospondin	cartilage oligomeric matrix	GO:0005509;GO:0007155;GO:0005576	cell adhesion;extracellular region;calcium ion binding	Cellular Component;Biological Process;Molecular Function	extracellular region-IEA;cell adhesion-IEA;calcium ion binding-IEA;heparin binding-IEA		AAEL002185	1.09982	-3.48763	cuticle protein, putative	adult cuticle 1-like					CUT	AAEL002369	1.09982	unspecified product	BRCA2-interacting transcriptional repressor EMSY	GO:0005634;GO:0006355	nucleus;regulation of transcription, DNA-templated	Cellular Component;Biological Process	regulation of transcription, DNA-templated-IEA;nucleus-IEA
											AAEL007587	-2.30413	-8.51158	unspecified product	kDa salivary					SGP	AAEL002378	1.00876	-1.5005	Carboxylic ester hydrolase [Source:UniProtKB/TrEMBL;Acc:A0A0P6IYI7]	esterase B1-like	GO:0052689	carboxylic ester hydrolase activity	Molecular Function	hydrolase activity-IEA;carboxylic ester hydrolase activity-IEA		AAEL002374	1.00876	taxilin	alpha-taxilin	GO:0019905	syntaxin binding	Molecular Function	syntaxin binding-IEA
											AAEL007641	-6.77521	-6.16674	unspecified product	coiled-coil domain-containing lobo	GO:0031514;GO:0005856;GO:0016021	cytoskeleton;integral component of membrane;motile cilium	Cellular Component	cilium-IEA;cell projection-IEA;cytoskeleton-IEA;motile cilium-IEA;membrane-IEA;integral component of membrane-IEA		AAEL002408	1.9332	-1.5578	unspecified product	endoplasmic reticulum metallopeptidase 1-like	GO:0016021;GO:0008235	metalloexopeptidase activity;integral component of membrane	Cellular Component;Molecular Function	membrane-IEA;integral component of membrane-IEA		AAEL002435	1.9332	unspecified product	modifier of mdg4 isoform X1	GO:0005515	protein binding	Molecular Function
											AAEL007762	-1.76844	-2.03116	mitochondrial ribosomal protein, L40, putative	39S ribosomal mitochondrial	GO:0005762	mitochondrial large ribosomal subunit	Cellular Component	mitochondrial large ribosomal subunit-IEA;ribosome-IEA;mitochondrion-IEA		AAEL002464	1.22284	-1.40139	vacuolar ATP synthase subunit f	V-type proton ATPase subunit F 1	GO:0006119;GO:0015992;GO:1902600;GO:0046961;GO:0033180;GO:0016787	proton-transporting V-type ATPase, V1 domain;hydrolase activity;proton-transporting ATPase activity, rotational mechanism;proton transmembrane transport;oxidative phosphorylation	Cellular Component;Biological Process;Molecular Function	proton transmembrane transport-IEA;proton-transporting ATPase activity, rotational mechanism-IEA;proton-transporting V-type ATPase, V1 domain-IEA;ion transmembrane transport-IEA;ion transport-IEA;hydrolase activity-IEA;ATPase coupled ion transmembrane transporter activity-IBA;membrane-IBA		AAEL002446	1.22284	unspecified product	CLK4-associating serine arginine rich
											AAEL007835	-2.76115	-1.91747	serine/threonine protein kinase	serine threonine- kinase fused	GO:0005524;GO:0005737;GO:0004672;GO:0006468;GO:0007228	cytoplasm;positive regulation of hh target transcription factor activity;protein kinase activity;protein phosphorylation;ATP binding	Cellular Component;Biological Process;Molecular Function	kinase activity-IEA;positive regulation of hh target transcription factor activity-IBA;cytoplasm-IBA;nucleotide binding-IEA;phosphorylation-IEA;ATP binding-IEA;protein phosphorylation-IEA;protein kinase activity-IEA		AAEL002587	1.13582	-2.10809	odorant binding protein OBP11	general odorant-binding 56d	GO:0005549	odorant binding	Molecular Function	odorant binding-IEA;response to stimulus-IEA;sensory perception of smell-IEA		AAEL002455	1.13582	nucleoporin, Nup153, putative	nuclear pore complex Nup153 isoform X1	GO:0046872	metal ion binding	Molecular Function	metal ion binding-IEA
											AAEL008458	-1.41358	-2.50579	unspecified product	ubiquitin 5	GO:0005515;GO:0006464	cellular protein modification process;protein binding	Biological Process;Molecular Function	cellular protein modification process-IEA		AAEL002606	5.87077	-2.59902	odorant binding protein OBP35	general odorant-binding 56d-like	GO:0005549;GO:0007608;GO:0050896	response to stimulus;odorant binding;sensory perception of smell	Biological Process;Molecular Function	odorant binding-IEA;response to stimulus-IEA;sensory perception of smell-IEA		AAEL002467	5.87077	unspecified product	probable chitinase 10	GO:0008061;GO:0005576	extracellular region;chitin binding	Cellular Component;Molecular Function	chitin binding-IEA;extracellular region-IEA	CUT
											AAEL008861	-2.6466	-8.16091	deoxyribonuclease I, putative	deoxyribonuclease I	GO:0003676;GO:0046872;GO:0016787	metal ion binding;hydrolase activity;nucleic acid binding	Molecular Function	nucleic acid binding-IEA;hydrolase activity-IEA;metal ion binding-IEA		AAEL002624	1.19979	-1.74269	serine protease	phenoloxidase-activating factor 2-like	GO:0006508;GO:0004252	proteolysis;serine-type endopeptidase activity	Biological Process;Molecular Function	proteolysis-IEA;serine-type endopeptidase activity-IEA		AAEL002581	1.19979	structural maintenance of chromosomes 6 smc6	structural maintenance of chromosomes 6	GO:0005634;GO:0005524;GO:0030915;GO:0000724;GO:0033743	double-strand break repair via homologous recombination;nucleus;Smc5-Smc6 complex;peptide-methionine (R)-S-oxide reductase activity;ATP binding	Cellular Component;Biological Process;Molecular Function	peptide-methionine (R)-S-oxide reductase activity-IEA;oxidation-reduction process-IEA;Smc5-Smc6 complex-IEA;nucleotide binding-IEA;chromosome-IEA;cellular response to DNA damage stimulus-IEA;double-strand break repair via homologous recombination-IEA;oxidoreductase activity-IEA;ATP binding-IEA;nucleus-IEA;DNA repair-IEA
											AAEL009108	-6.31573	-4.66251	protease m1 zinc metalloprotease	aminopeptidase N-like	GO:0008270;GO:0006508;GO:0004177;GO:0008237	aminopeptidase activity;metallopeptidase activity;proteolysis;zinc ion binding	Biological Process;Molecular Function	metallopeptidase activity-IEA;proteolysis-IEA;aminopeptidase activity-IEA;zinc ion binding-IEA;hydrolase activity-IEA;metal ion binding-IEA;peptidase activity-IEA		AAEL002629	1.42343	-1.42372	serine protease	phenoloxidase-activating factor 2-like	GO:0006508;GO:0004252	proteolysis;serine-type endopeptidase activity	Biological Process;Molecular Function	proteolysis-IEA;serine-type endopeptidase activity-IEA;peptidase activity-IEA		AAEL002719	1.42343	unspecified product	THUMP domain-containing 1 homolog	GO:0003723;GO:0006400	tRNA modification;RNA binding	Biological Process;Molecular Function	RNA binding-IEA;tRNA modification-IEA
											AAEL009153	-2.19742	-1.64936	M-type 9 protein, putative	coiled-coil domain-containing 137						AAEL002639	1.15778	-1.82392	60S ribosomal protein L36 [Source:UniProtKB/TrEMBL;Acc:Q17HK5]	60S ribosomal L36	GO:0003735;GO:0042254;GO:0005840;GO:0006412	translation;ribosome;structural constituent of ribosome;ribosome biogenesis	Cellular Component;Biological Process;Molecular Function	ribosome-IEA;translation-IEA;structural constituent of ribosome-IEA		AAEL002784	1.15778	zinc finger protein	zinc finger ZPR1	GO:0008270	zinc ion binding	Molecular Function	zinc ion binding-IEA;metal ion binding-IEA
											AAEL009432	-2.11522	-1.80302	Class B Scavenger Receptor (CD36 domain).	croquemort-like	GO:0016021;GO:0005886	plasma membrane;integral component of membrane	Cellular Component	membrane-IEA;plasma membrane-IEA;integral component of membrane-IEA		AAEL002675	1.06905	-2.76576	Arginase [Source:UniProtKB/TrEMBL;Acc:Q17HI3]	hepatic	GO:0006527;GO:0046872;GO:0006560;GO:0000050;GO:0004053	proline metabolic process;metal ion binding;arginine catabolic process;arginase activity;urea cycle	Biological Process;Molecular Function	arginine metabolic process-IEA;urea cycle-IEA;hydrolase activity-IEA;metal ion binding-IEA;arginase activity-IEA		AAEL002888	1.06905	williams-beuren syndrome critical region protein	probable 28S rRNA (cytosine-C(5))-methyltransferase	GO:0001510;GO:0003723;GO:0008168	methyltransferase activity;RNA binding;RNA methylation	Biological Process;Molecular Function	RNA binding-IEA;RNA methylation-IEA;methyltransferase activity-IEA;methylation-IEA;transferase activity-IEA
											AAEL009498	-1.8599	-4.62655	unspecified product	DNA-directed RNA polymerase III subunit RPC2	GO:0003677;GO:0006206;GO:0003899;GO:0032549;GO:0046872;GO:0006351;GO:0006144;GO:0005730	DNA-directed 5'-3' RNA polymerase activity;pyrimidine nucleobase metabolic process;metal ion binding;transcription, DNA-templated;nucleolus;ribonucleoside binding;purine nucleobase metabolic process;DNA binding	Cellular Component;Biological Process;Molecular Function	ribonucleoside binding-IEA;DNA binding-IEA;DNA-directed 5'-3' RNA polymerase activity-IEA;transcription, DNA-templated-IEA;nucleotidyltransferase activity-IEA;transferase activity-IEA;metal ion binding-IEA		AAEL002759	1.53798	-1.57374	tropomyosin invertebrate	tropomyosin-2 isoform X1						AAEL002921	1.53798	unspecified product	Spindly				regulation of mitotic metaphase/anaphase transition-IEA;protein phosphatase 1 binding-IEA;microtubule-IEA;kinetochore-IEA
											AAEL010782	-2.0124	-2.87846	carboxypeptidase	zinc carboxypeptidase A 1-like	GO:0008270;GO:0004181;GO:0006508	metallocarboxypeptidase activity;proteolysis;zinc ion binding	Biological Process;Molecular Function	metallopeptidase activity-IEA;carboxypeptidase activity-IEA;proteolysis-IEA;metallocarboxypeptidase activity-IEA;zinc ion binding-IEA;hydrolase activity-IEA;metal ion binding-IEA;peptidase activity-IEA		AAEL002797	1.24967	-1.72886	unspecified product	mitochondrial NADH-ubiquinone oxidoreductase 9 kDa subunit	GO:0005747	mitochondrial respiratory chain complex I	Cellular Component	mitochondrial inner membrane-IEA;membrane-IEA;mitochondrial respiratory chain complex I-IEA;mitochondrion-IEA		AAEL002979	1.24967	unspecified product	adenomatous polyposis coli -like
											AAEL011343	-1.18617	-1.45678	unspecified product	protocadherin Fat 4-like	GO:0005509;GO:0007156;GO:0005886	homophilic cell adhesion via plasma membrane adhesion molecules;plasma membrane;calcium ion binding	Cellular Component;Biological Process;Molecular Function	cell adhesion-IEA;membrane-IEA;cell-cell adhesion-IEA;plasma membrane-IEA;calcium ion binding-IEA;integral component of membrane-IEA;homophilic cell adhesion via plasma membrane adhesion molecules-IEA		AAEL002825	1.72661	-1.52564	NADH:ubiquinone dehydrogenase, putative	NADH dehydrogenase [ubiquinone] 1 beta subcomplex subunit 4	GO:0006814;GO:0005747;GO:0015992;GO:0006120;GO:0008137;GO:0006744	mitochondrial respiratory chain complex I;ubiquinone biosynthetic process;NADH dehydrogenase (ubiquinone) activity;mitochondrial electron transport, NADH to ubiquinone;proton transmembrane transport;sodium ion transport	Cellular Component;Biological Process;Molecular Function	mitochondrial respiratory chain complex I-IBA;mitochondrial respiratory chain complex I-ISS;oxidation-reduction process-IEA;mitochondrion-N/A;oxidoreductase activity-IEA;mitochondrial electron transport, NADH to ubiquinone-ISS;membrane-IEA;NADH dehydrogenase activity-ISS;NADH dehydrogenase (ubiquinone) activity-IEA;mitochondrion-IEA;integral component of membrane-IEA		AAEL003008	1.72661	unspecified product	proteoglycan 4-like	GO:0005634;GO:0003677;GO:0008270	nucleus;DNA binding;zinc ion binding	Cellular Component;Molecular Function	DNA binding-IEA;nucleus-IEA;zinc ion binding-IEA;metal ion binding-IEA
											AAEL011397	-3.4306	-3.72572	unspecified product	WAG22 antigen-like	GO:0016021	integral component of membrane	Cellular Component	membrane-IEA;integral component of membrane-IEA		AAEL002881	1.18932	-2.21912	NADH:ubiquinone dehydrogenase, putative	cytochrome c oxidase subunit NDUFA4	GO:0016021	integral component of membrane	Cellular Component	membrane-IEA;integral component of membrane-IEA		AAEL003032	1.18932	PHD finger protein	PHD finger 14	GO:0005634;GO:0046872	metal ion binding;nucleus	Cellular Component;Molecular Function	nucleus-IEA;metal ion binding-IEA
											AAEL011622	-1.34812	-1.85449	serine protease, putative	serine protease	GO:0006508;GO:0004252	proteolysis;serine-type endopeptidase activity	Biological Process;Molecular Function	proteolysis-IEA;serine-type endopeptidase activity-IEA;peptidase activity-IEA		AAEL003060	1.04374	-1.5577	female-specific chymotrypsin	chymotrypsin	GO:0006508;GO:0004252	proteolysis;serine-type endopeptidase activity	Biological Process;Molecular Function	proteolysis-IEA;serine-type peptidase activity-IEA;hydrolase activity-IEA;serine-type endopeptidase activity-IEA;peptidase activity-IEA		AAEL003287	1.04374	Serrate RNA effector molecule homolog (Arsenite-resistance protein 2 homolog)	serrate RNA effector molecule homolog isoform X1	GO:0003676;GO:0031053;GO:0006397;GO:0005654	nucleoplasm;primary miRNA processing;mRNA processing;nucleic acid binding	Cellular Component;Biological Process;Molecular Function	nucleoplasm-ISS;nucleic acid binding-IEA;mRNA processing-IEA;nucleus-IEA;gene silencing by RNA-IEA;primary miRNA processing-ISS
											AAEL011751	-1.20967	-2.00494	ccar1	cell division cycle and apoptosis regulator 1-like	GO:0005737;GO:0006355	cytoplasm;regulation of transcription, DNA-templated	Cellular Component;Biological Process	regulation of transcription, DNA-templated-IEA;cell division-IEA;cytoplasm-IEA		AAEL003182	1.25795	-1.71765	Serine Protease Inhibitor (serpin) homologue - unlikely to be inhibitory.	serpin 7 inhibitory serine protease partial	GO:0005615;GO:0004867;GO:0010951	negative regulation of endopeptidase activity;serine-type endopeptidase inhibitor activity;extracellular space	Cellular Component;Biological Process;Molecular Function	negative regulation of endopeptidase activity-IEA;negative regulation of peptidase activity-IEA;extracellular space-IEA;peptidase inhibitor activity-IEA;serine-type endopeptidase inhibitor activity-IEA		AAEL003366	1.25795	DNA-J, putative	dnaJ homolog subfamily B member 14-like	GO:0016021	integral component of membrane	Cellular Component	membrane-IEA;integral component of membrane-IEA
											AAEL011801	-4.74027	-3.04663	unspecified product	uncharacterized protein LOC5575396				embryonic heart tube development-IEA;cell cortex-IEA;cytoplasm-IEA		AAEL003234	1.15204	-2.68071	cytochrome c oxidase, subunit VIA, putative	cytochrome c oxidase subunit mitochondrial	GO:0004129;GO:0015992;GO:1902600;GO:0006123;GO:0005751	cytochrome-c oxidase activity;mitochondrial respiratory chain complex IV;proton transmembrane transport;mitochondrial electron transport, cytochrome c to oxygen	Cellular Component;Biological Process;Molecular Function	oxidation-reduction process-IEA;proton transmembrane transport-IEA;oxidoreductase activity-IEA;mitochondrial inner membrane-IEA;membrane-IEA;electron transport chain-IEA;mitochondrial respiratory chain complex IV-IEA;cytochrome-c oxidase activity-IEA;mitochondrion-IEA		AAEL003466	1.15204	cullin	cullin-4A	GO:0031625;GO:0031461;GO:0006511	cullin-RING ubiquitin ligase complex;ubiquitin-dependent protein catabolic process;ubiquitin protein ligase binding	Cellular Component;Biological Process;Molecular Function	cullin-RING ubiquitin ligase complex-IEA;ubiquitin-dependent protein catabolic process-IEA;ubiquitin protein ligase binding-IEA
											AAEL013078	-1.47024	-1.77568	glycosyltransferase	probable Dol-P-Man:Man(7) c(2)-PP-Dol alpha-1,6-mannosyltransferase	GO:0005789;GO:0005788;GO:0052917;GO:0097502;GO:0016021;GO:0006488	mannosylation;endoplasmic reticulum membrane;dol-P-Man:Man(7)GlcNAc(2)-PP-Dol alpha-1,6-mannosyltransferase activity;dolichol-linked oligosaccharide biosynthetic process;integral component of membrane;endoplasmic reticulum lumen	Cellular Component;Biological Process;Molecular Function	endoplasmic reticulum-IEA;transferase activity-IEA;integral component of membrane-IEA;dol-P-Man:Man(7)GlcNAc(2)-PP-Dol alpha-1,6-mannosyltransferase activity-IEA;endoplasmic reticulum lumen-IEA;mannosylation-IEA;protein glycosylation-IEA;transferase activity, transferring glycosyl groups-IEA;dolichyl-pyrophosphate Man7GlcNAc2 alpha-1,6-mannosyltransferase activity-IEA;dolichol-linked oligosacchar…		AAEL003423	1.35022	-1.99475	NADH dehydrogenase, putative	NADH dehydrogenase [ubiquinone] 1 beta subcomplex subunit 1	GO:0005747;GO:0006118;GO:0003954	mitochondrial respiratory chain complex I;NADH dehydrogenase activity;obsolete electron transport	Cellular Component;Biological Process;Molecular Function	mitochondrial respiratory chain complex I-IBA;oxidation-reduction process-IEA;NADH dehydrogenase activity-IEA;membrane-IEA;mitochondrion-IEA;integral component of membrane-IEA		AAEL003529	1.35022	zinc finger protein	zinc finger and BTB domain-containing 17	GO:0005634;GO:0003677;GO:0005524;GO:0008270;GO:0006260	DNA replication;nucleus;ATP binding;DNA binding;zinc ion binding	Cellular Component;Biological Process;Molecular Function	nucleus-IEA;zinc ion binding-IEA;metal ion binding-IEA
											AAEL013611	-2.31334	-2.16571	AMP dependent ligase	probable 4-coumarate-- ligase 1				ligase activity-IEA		AAEL003467	1.04339	-1.39086	unspecified product	27 kDa glyco -like						AAEL003540	1.04339	unspecified product	probable RNA methyltransferase bin3	GO:0008173;GO:0001510;GO:0008171;GO:0006396	O-methyltransferase activity;RNA processing;RNA methylation;RNA methyltransferase activity	Biological Process;Molecular Function	O-methyltransferase activity-IEA;RNA methylation-IEA;methyltransferase activity-IEA;methylation-IEA;RNA methyltransferase activity-IEA;transferase activity-IEA
											AAEL013884	-1.50768	-2.02662	synaptic vesicle protein	synaptic vesicle glyco 2A-like isoform X2	GO:0055085;GO:0022857;GO:0016021	transmembrane transport;transmembrane transporter activity;integral component of membrane	Cellular Component;Biological Process;Molecular Function	membrane-IEA;transmembrane transport-IEA;transmembrane transporter activity-IEA;integral component of membrane-IEA		AAEL003483	1.33651	-1.91292	unspecified product	27 kDa glyco -like						AAEL003735	1.33651	unspecified product	regulator of nonsense transcripts 3B	GO:0003676;GO:0005634;GO:0000184	nucleic acid binding;nucleus;nuclear-transcribed mRNA catabolic process, nonsense-mediated decay	Cellular Component;Biological Process;Molecular Function	nucleic acid binding-IEA;nuclear-transcribed mRNA catabolic process, nonsense-mediated decay-IEA;nucleus-IEA
											AAEL014554	-1.95933	-2.2341	unspecified product	zinc finger 85	GO:0005634;GO:0008270	nucleus;zinc ion binding	Cellular Component;Molecular Function	nucleus-IEA;zinc ion binding-IEA;metal ion binding-IEA		AAEL003669	1.05107	-1.93126	Histone H2A [Source:UniProtKB/TrEMBL;Acc:Q17ER3]	histone H2A	GO:0005634;GO:0003677;GO:0046982;GO:0000786	protein heterodimerization activity;nucleosome;nucleus;DNA binding	Cellular Component;Molecular Function	protein heterodimerization activity-IEA;nucleosome-IEA;chromosome-IEA;DNA binding-IEA;nucleus-IEA		AAEL003764	1.05107	unspecified product	maltase- intestinal-like isoform X2				nucleic acid binding-IEA;membrane-IEA;hydrolase activity-IEA;metal ion binding-IEA;integral component of membrane-IEA
											AAEL014908	-1.61818	-1.46192	unspecified product	large subunit GTPase 1 homolog	GO:0005525;GO:0003924	GTP binding;GTPase activity	Molecular Function	GTP binding-IEA;GTPase activity-IEA		AAEL003697	1.24643	-1.7716	Serine Protease Inhibitor (serpin) homologue - unlikely to be inhibitory.	serpin 17	GO:0005615;GO:0004867;GO:0010951	negative regulation of endopeptidase activity;serine-type endopeptidase inhibitor activity;extracellular space	Cellular Component;Biological Process;Molecular Function	negative regulation of endopeptidase activity-IEA;negative regulation of peptidase activity-IEA;extracellular space-IEA;peptidase inhibitor activity-IEA;serine-type endopeptidase inhibitor activity-IEA		AAEL003768	1.24643	unspecified product	serine arginine repetitive matrix 2 isoform X1	GO:0005634;GO:0005667;GO:0003712;GO:0003723;GO:0008134;GO:0045449	transcription coregulator activity;transcription factor binding;transcription factor complex;nucleus;RNA binding;regulation of transcription, DNA-templated	Cellular Component;Biological Process;Molecular Function	RNA binding-IEA;transcription coregulator activity-IEA;transcription factor binding-IEA;nucleic acid binding-IEA;nucleus-IEA;regulation of nucleic acid-templated transcription-IEA
											AAEL014993	-7.36791	-7.53915	unspecified product	isoform A						AAEL003934	1.35948	-1.71084	unspecified product	kDa salivary secreted	GO:0016020	membrane	Cellular Component	membrane-IEA;integral component of membrane-IEA	SGP	AAEL003868	1.35948	DNA repair protein xp-c / rad4	DNA repair complementing XP-C cells homolog	GO:0005634;GO:0006289;GO:0003684	nucleus;damaged DNA binding;nucleotide-excision repair	Cellular Component;Biological Process;Molecular Function	XPC complex-IBA;mismatch repair-IBA;nucleotide-excision repair factor 2 complex-IBA;cellular response to DNA damage stimulus-IEA;DNA repair-IEA;single-stranded DNA binding-IBA;cytoplasm-IBA;DNA binding-IEA;nucleotide-excision repair-IEA;nucleus-IEA;damaged DNA binding-IEA;damaged DNA binding-IBA;nucleotide-excision repair-IBA
											AAEL015136	-4.51073	-2.68744	Niemann-Pick Type C-2, putative	NPC intracellular cholesterol transporter 2-like	GO:0032367;GO:0005576	intracellular cholesterol transport;extracellular region	Cellular Component;Biological Process	extracellular region-IEA;intracellular cholesterol transport-IEA		AAEL003942	1.01282	-1.23153	60S ribosomal protein L44 L41, putative	60S ribosomal L44	GO:0003735;GO:0042254;GO:0022625;GO:0006412	cytosolic large ribosomal subunit;translation;structural constituent of ribosome;ribosome biogenesis	Cellular Component;Biological Process;Molecular Function	ribosome-IEA;cytosolic large ribosomal subunit-IBA;translation-IEA;structural constituent of ribosome-IEA		AAEL004025	1.01282	glucose dehydrogenase	glucose dehydrogenase [ quinone] isoform X1	GO:0016614;GO:0050660	oxidoreductase activity, acting on CH-OH group of donors;flavin adenine dinucleotide binding	Molecular Function	oxidation-reduction process-IEA;flavin adenine dinucleotide binding-IEA;oxidoreductase activity, acting on CH-OH group of donors-IEA
											AAEL017421	-1.23477	-1.40474	unspecified product	nucleolar 56	GO:0031428;GO:0032040;GO:0030515;GO:0042254;GO:0005730	box C/D snoRNP complex;nucleolus;small-subunit processome;snoRNA binding;ribosome biogenesis	Cellular Component;Biological Process;Molecular Function	snoRNA binding-IBA;nucleolus-IEA;small-subunit processome-IBA;box C/D snoRNP complex-IBA;nucleus-IEA;ribosome biogenesis-IEA		AAEL004065	1.70521	-1.85813	unspecified product	MICOS complex subunit MIC25						AAEL004073	1.70521	polypeptide of 976 aa, putative	kinetochore NDC80 homolog	GO:0051301;GO:0031262;GO:0051315	Ndc80 complex;attachment of mitotic spindle microtubules to kinetochore;cell division	Cellular Component;Biological Process	cell cycle-IEA;chromosome, centromeric region-IEA;cell division-IEA;chromosome-IEA;Ndc80 complex-IEA;attachment of mitotic spindle microtubules to kinetochore-IEA
											AAEL019708	-1.15108	-1.36207	unspecified product	cell wall DAN4	GO:0005515	protein binding	Molecular Function			AAEL004102	1.2067	-1.32345	aldo-keto reductase	aldo-keto reductase family 1 member B1-like	GO:0019852;GO:0047834	D-threo-aldose 1-dehydrogenase activity;L-ascorbic acid metabolic process	Biological Process;Molecular Function	oxidation-reduction process-IEA;oxidoreductase activity-IEA		AAEL004306	1.2067	39S ribosomal protein L19, mitochondrial precursor [Source:UniProtKB/TrEMBL;Acc:Q17D59]	39S ribosomal mitochondrial	GO:0003735;GO:0042254;GO:0005840;GO:0006412	translation;ribosome;structural constituent of ribosome;ribosome biogenesis	Cellular Component;Biological Process;Molecular Function	ribosome-IEA;translation-IEA;structural constituent of ribosome-IEA
											AAEL019870	-1.69124	-2.22446	unspecified product	27 kDa glyco -like						AAEL004120	1.63014	-2.24719	Niemann-Pick Type C-2, putative	partial	GO:0032367;GO:0005576	intracellular cholesterol transport;extracellular region	Cellular Component;Biological Process	extracellular region-IEA;intracellular cholesterol transport-IEA		AAEL004348	1.63014	NF-180, putative	zinc finger CCCH domain-containing 13
											AAEL020626	-4.96532	-4.36303								AAEL004284	1.10205	-1.18541	mitochondrial ATPase inhibitor, putative	ATPase inhibitor mai- mitochondrial-like	GO:0032780;GO:0042030;GO:0005739;GO:0050830	ATPase inhibitor activity;negative regulation of ATPase activity;defense response to Gram-positive bacterium;mitochondrion	Cellular Component;Biological Process;Molecular Function	defense response to Gram-positive bacterium-IEA;negative regulation of ATPase activity-IEA;ATPase inhibitor activity-IEA;mitochondrion-IEA		AAEL004386	1.10205	chorion peroxidase	chorion peroxidase	GO:0004601;GO:0006979;GO:0007306;GO:0046872;GO:0006804;GO:0098869;GO:0005576;GO:0020037;GO:0042744	hydrogen peroxide catabolic process;peroxidase activity;metal ion binding;heme binding;eggshell chorion assembly;extracellular region;cellular oxidant detoxification;response to oxidative stress;obsolete peroxidase reaction	Cellular Component;Biological Process;Molecular Function	hydrogen peroxide catabolic process-IEA;heme binding-IEA;eggshell chorion assembly-IDA;extracellular region-IC;response to oxidative stress-IEA;peroxidase activity-IDA;oxidation-reduction process-IEA;extracellular region-IEA;peroxidase activity-IEA;cellular oxidant detoxification-IEA;oogenesis-IEA;oxidoreductase activity-IEA;hydrogen peroxide metabolic process-IDA;metal ion binding-IEA
											AAEL020997	-2.96745	-2.89163								AAEL004369	1.1954	-3.46747	alpha-glucosidase	myogenesis-regulating glycosidase-like	GO:0005975;GO:0004553	carbohydrate metabolic process;hydrolase activity, hydrolyzing O-glycosyl compounds	Biological Process;Molecular Function	metabolic process-IEA;hydrolase activity-IEA;carbohydrate metabolic process-IEA;hydrolase activity, hydrolyzing O-glycosyl compounds-IEA;hydrolase activity, acting on glycosyl bonds-IEA		AAEL004462	1.1954	unspecified product	microtubule-associated futsch isoform X3
											AAEL021088	-4.28591	-7.65903	unspecified product	uncharacterized protein LOC110677020						AAEL004423	1.26797	-1.43002	mitochondrial F0 ATP synthase D chain, putative	ATP synthase subunit mitochondrial	GO:0000276;GO:0015992;GO:0015078;GO:0015986	ATP synthesis coupled proton transport;proton transmembrane transport;mitochondrial proton-transporting ATP synthase complex, coupling factor F(o);proton transmembrane transporter activity	Cellular Component;Biological Process;Molecular Function	proton transmembrane transporter activity-IEA;proton-transporting ATP synthase complex, coupling factor F(o)-IEA;mitochondrial inner membrane-IEA;membrane-IEA;ATP synthesis coupled proton transport-IEA;ion transport-IEA;mitochondrion-IEA;mitochondrial proton-transporting ATP synthase complex, coupling factor F(o)-IEA		AAEL004554	1.26797	unspecified product	OPA3 CG13603 isoform X2	GO:0016021	integral component of membrane	Cellular Component	membrane-IEA;integral component of membrane-IEA
											AAEL021101	-7.5325	-7.70192	unspecified product	transcription factor Adf-1-like						AAEL004457	1.42994	-1.45475	cytochrome c	cytochrome c-2	GO:0043280;GO:0005758;GO:0006118;GO:0046872;GO:0009055;GO:0006123;GO:0005829;GO:0006122;GO:0005743;GO:0070469;GO:0020037	electron transfer activity;metal ion binding;mitochondrial intermembrane space;cytosol;heme binding;positive regulation of cysteine-type endopeptidase activity involved in apoptotic process;mitochondrial inner membrane;respirasome;mitochondrial electron transport, cytochrome c to oxygen;obsolete electron transport;mitochondrial electron transport, ubiquinol to cytochrome c	Cellular Component;Biological Process;Molecular Function	mitochondrial electron transport, ubiquinol to cytochrome c-IBA;electron transfer activity-IEA;electron transfer activity-IDA;heme binding-IEA;respirasome-IEA;mitochondrial inner membrane-ISS;positive regulation of cysteine-type endopeptidase activity involved in apoptotic process-IBA;oxidation-reduction process-IDA;mitochondrial intermembrane space-IEA;oxidation-reduction process-IEA;mitochondri…		AAEL004634	1.42994	condensin	condensin complex subunit 1 isoform X1	GO:0051301;GO:0005634;GO:0007076;GO:0005694	mitotic chromosome condensation;chromosome;cell division;nucleus	Cellular Component;Biological Process	cell cycle-IEA;cell division-IEA;chromosome-IEA;mitotic cell cycle-IEA;nucleus-IEA;chromosome condensation-IEA;mitotic chromosome condensation-IEA
											AAEL021140	-1.12193	-2.24802	unspecified product	reverse transcriptase partial	GO:0003676;GO:0003964;GO:0008270;GO:0006278	nucleic acid binding;RNA-directed DNA polymerase activity;RNA-dependent DNA biosynthetic process;zinc ion binding	Biological Process;Molecular Function	nucleic acid binding-IEA;RNA-dependent DNA biosynthetic process-IEA;zinc ion binding-IEA;RNA-directed DNA polymerase activity-IEA		AAEL004676	1.13122	-1.7962	(s)-2-hydroxy-acid oxidase	peroxisomal (S)-2-hydroxy-acid oxidase GLO1	GO:0010181;GO:0016491	FMN binding;oxidoreductase activity	Molecular Function	oxidation-reduction process-IEA;catalytic activity-IEA;FMN binding-IEA;oxidoreductase activity-IEA		AAEL004669	1.13122	unspecified product	Fe65 homolog isoform X1	GO:0005515;GO:0001540	amyloid-beta binding;protein binding	Molecular Function	amyloid-beta binding-IEA
											AAEL021795	-2.13901	-1.57948	unspecified product	sarcoplasmic reticulum histidine-rich calcium-binding -like						AAEL004987	1.39694	-1.90429	unspecified product	beta-carotene-binding isoform X3						AAEL004698	1.39694	DNA primase large subunit	DNA primase large subunit	GO:0003677;GO:0046872;GO:0051539;GO:0006269	4 iron, 4 sulfur cluster binding;metal ion binding;DNA replication, synthesis of RNA primer;DNA binding	Biological Process;Molecular Function	4 iron, 4 sulfur cluster binding-IEA;DNA binding-IEA;DNA replication, synthesis of RNA primer-IEA;DNA replication-IEA;iron-sulfur cluster binding-IEA;metal ion binding-IEA
											AAEL022052	-4.64146	-3.95091	unspecified product	uncharacterized protein LOC110675182	GO:0003677	DNA binding	Molecular Function			AAEL005143	1.66821	-2.07346	ubiquinone binding protein, putative	cytochrome b-c1 complex subunit 8	GO:0006118;GO:0015992;GO:0008121;GO:0045285;GO:0005750;GO:0048039;GO:0006122	ubiquinol-cytochrome-c reductase activity;respiratory chain complex III;mitochondrial respiratory chain complex III;proton transmembrane transport;ubiquinone binding;obsolete electron transport;mitochondrial electron transport, ubiquinol to cytochrome c	Cellular Component;Biological Process;Molecular Function	mitochondrial electron transport, ubiquinol to cytochrome c-IBA;mitochondrial electron transport, ubiquinol to cytochrome c-ISS;ubiquinol-cytochrome-c reductase activity-IBA;ubiquinone binding-ISS;ubiquinol-cytochrome-c reductase activity-ISS;mitochondrial inner membrane-IEA;respirasome-IEA;integral component of membrane-IEA;oxidation-reduction process-IEA;mitochondrial respiratory chain complex …		AAEL004832	1.66821	unspecified product	KAT8 regulatory NSL complex subunit 2	GO:0000123	histone acetyltransferase complex	Cellular Component	nucleus-IEA;histone acetyltransferase complex-IEA
											AAEL022078	-3.08291	-2.98723	unspecified product	uncharacterized protein LOC110681180 isoform X2	GO:0003824;GO:0000049	tRNA binding;catalytic activity	Molecular Function	catalytic activity-IEA;tRNA binding-IEA		AAEL005216	1.11221	-1.65305	unspecified product	pseudouridine-metabolizing bifunctional	GO:0006206;GO:0046872;GO:0004730;GO:0016798	pseudouridylate synthase activity;pyrimidine nucleobase metabolic process;metal ion binding;hydrolase activity, acting on glycosyl bonds	Biological Process;Molecular Function	metabolic process-IEA;hydrolase activity-IEA;metal ion binding-IEA;lyase activity-IEA;hydrolase activity, acting on glycosyl bonds-IEA		AAEL004869	1.11221	unspecified product	zinc finger 90
											AAEL022165	-4.24058	-4.55553								AAEL005220	1.12123	-1.26998	60S ribosomal protein L30 [Source:UniProtKB/TrEMBL;Acc:Q1HR35]	60S ribosomal L30	GO:0003723;GO:0003735;GO:0042254;GO:0022625	cytosolic large ribosomal subunit;RNA binding;structural constituent of ribosome;ribosome biogenesis	Cellular Component;Biological Process;Molecular Function	RNA binding-IEA;ribosome-IEA;RNA binding-IBA;structural constituent of ribosome-IBA;cytosolic large ribosomal subunit-IBA;cytosolic large ribosomal subunit-IEA;structural constituent of ribosome-IEA		AAEL005025	1.12123	U1 small nuclear ribonucleoprotein, putative	pre-mRNA-processing factor 40 homolog A	GO:0045292;GO:0005515	protein binding;mRNA cis splicing, via spliceosome	Biological Process;Molecular Function	mRNA cis splicing, via spliceosome-IEA
											AAEL022625	-2.17943	-5.18664	unspecified product	uncharacterized protein LOC110678758 isoform X1						AAEL005428	1.19621	-1.60269	unspecified product	probable salivary secreted peptide	GO:0007218;GO:0005184;GO:0016021	neuropeptide hormone activity;neuropeptide signaling pathway;integral component of membrane	Cellular Component;Biological Process;Molecular Function	signal transduction-IEA;neuropeptide hormone activity-IEA;membrane-IEA;integral component of membrane-IEA	SGP	AAEL005048	1.19621	unspecified product	serine palmitoyltransferase small subunit A-like	GO:0005789;GO:0016021;GO:0006665	endoplasmic reticulum membrane;sphingolipid metabolic process;integral component of membrane	Cellular Component;Biological Process	endoplasmic reticulum-IEA;membrane-IEA;transferase activity-IEA;sphingolipid metabolic process-IEA;endoplasmic reticulum membrane-IEA;integral component of membrane-IEA
											AAEL022772	-2.44515	-3.46139								AAEL005474	1.14285	-1.77543	unspecified product	uncharacterized protein LOC5566544						AAEL005453	1.14285	unspecified product	polycomb Sfmbt isoform X1	GO:0005634;GO:0008270;GO:0005515;GO:0006342	chromatin silencing;nucleus;protein binding;zinc ion binding	Cellular Component;Biological Process;Molecular Function	chromatin silencing-IEA;regulation of transcription, DNA-templated-IEA;nucleus-IEA
											AAEL023534	-1.13812	-1.48447	unspecified product	methyltransferase 25				methyltransferase activity-IEA;methylation-IEA;transferase activity-IEA		AAEL005508	1.08195	-1.54565	NADH-ubiquinone oxidoreductase 24 kda subunit	NADH dehydrogenase [ubiquinone] flavo mitochondrial	GO:0005747;GO:0006118;GO:0003954;GO:0005515;GO:0046872;GO:0006120;GO:0051537	mitochondrial respiratory chain complex I;metal ion binding;2 iron, 2 sulfur cluster binding;mitochondrial electron transport, NADH to ubiquinone;NADH dehydrogenase activity;protein binding;obsolete electron transport	Cellular Component;Biological Process;Molecular Function	mitochondrial respiratory chain complex I-IBA;mitochondrial respiratory chain complex I-ISS;protein binding-IPI;mitochondrial electron transport, NADH to ubiquinone-ISS;NADH dehydrogenase activity-ISS;mitochondrial electron transport, NADH to ubiquinone-IBA;oxidation-reduction process-IEA;oxidoreductase activity-IEA;mitochondrion-N/A;respiratory electron transport chain-IBA;2 iron, 2 sulfur clust…		AAEL005599	1.08195	defective proboscis extension response, putative	hemicentin-1-like	GO:0016021	integral component of membrane	Cellular Component	membrane-IEA;integral component of membrane-IEA
											AAEL023588	-2.90032	-2.83725	unspecified product	SET and MYND domain-containing 4	GO:0005515	protein binding	Molecular Function			AAEL005610	1.12263	-1.72348	mitochondrial ATP synthase b chain	ATP synthase subunit mitochondrial	GO:0000276;GO:0015992;GO:0003735;GO:0015078;GO:0042254;GO:0005761;GO:0015986;GO:0006412	ATP synthesis coupled proton transport;translation;proton transmembrane transport;mitochondrial proton-transporting ATP synthase complex, coupling factor F(o);mitochondrial ribosome;proton transmembrane transporter activity;structural constituent of ribosome;ribosome biogenesis	Cellular Component;Biological Process;Molecular Function	proton transmembrane transporter activity-IEA;mitochondrial ribosome-IEA;mitochondrial inner membrane-IEA;membrane-IEA;ATP synthesis coupled proton transport-IEA;ion transport-IEA;mitochondrion-IEA;translation-IEA;structural constituent of ribosome-IEA;mitochondrial proton-transporting ATP synthase complex, coupling factor F(o)-IEA		AAEL005618	1.12263	chitin synthase	chitin synthase chs-2-like	GO:0006031;GO:0016021;GO:0004100	chitin synthase activity;chitin biosynthetic process;integral component of membrane	Cellular Component;Biological Process;Molecular Function	chitin synthase activity-IEA;transferase activity, transferring hexosyl groups-IEA;transferase activity, transferring glycosyl groups-IEA;membrane-IEA;transferase activity-IEA;integral component of membrane-IEA	CUT
											AAEL023798	-2.79185	-2.58822	unspecified product	leucine rich	GO:0005515;GO:0016020	membrane;protein binding	Cellular Component;Molecular Function	membrane-IEA;integral component of membrane-IEA		AAEL005651	3.84486	-1.30284	ethanolamine-phosphate cytidylyltransferase	ethanolamine-phosphate cytidylyltransferase isoform X2	GO:0004306;GO:0006646	ethanolamine-phosphate cytidylyltransferase activity;phosphatidylethanolamine biosynthetic process	Biological Process;Molecular Function	biosynthetic process-IEA;catalytic activity-IEA;phospholipid biosynthetic process-IEA;nucleotidyltransferase activity-IEA;transferase activity-IEA;lipid metabolic process-IEA		AAEL005641	3.84486	C-Type Lectin (CTL) - galactose binding.	perlucin-like				carbohydrate binding-IEA
											AAEL023984	-2.78367	-3.41563								AAEL005753	1.56207	-1.78597	serine protease	serine protease snake-like	GO:0006508;GO:0004252	proteolysis;serine-type endopeptidase activity	Biological Process;Molecular Function	proteolysis-IEA;serine-type peptidase activity-IEA;hydrolase activity-IEA;serine-type endopeptidase activity-IEA;peptidase activity-IEA		AAEL005690	1.56207	cyclophilin-6	peptidyl-prolyl cis-trans isomerase sig-7	GO:0005634;GO:0006869;GO:0003755;GO:0003723;GO:0005319;GO:0016021;GO:0000413	lipid transporter activity;protein peptidyl-prolyl isomerization;lipid transport;nucleus;integral component of membrane;RNA binding;peptidyl-prolyl cis-trans isomerase activity	Cellular Component;Biological Process;Molecular Function	lipid transporter activity-IEA;RNA binding-IEA;protein peptidyl-prolyl isomerization-IEA;peptidyl-prolyl cis-trans isomerase activity-IEA;nucleic acid binding-IEA;membrane-IEA;nucleus-IEA;isomerase activity-IEA;lipid transport-IEA;integral component of membrane-IEA
											AAEL024574	-3.35849	-9.43365	Histone H2A [Source:UniProtKB/TrEMBL;Acc:Q173V2]	histone H2A	GO:0005634;GO:0003677;GO:0007526;GO:0005704;GO:0046982;GO:0006342;GO:0000786;GO:0006334	polytene chromosome band;protein heterodimerization activity;chromatin silencing;nucleosome;nucleosome assembly;larval somatic muscle development;nucleus;DNA binding	Cellular Component;Biological Process;Molecular Function	protein heterodimerization activity-IEA;nuclear nucleosome-ISS;nucleosome-NAS;chromatin organization-ISS;chromosome-IDA;nucleosome-IEA;chromatin organization-IBA;protein binding-IPI;chromosome-IEA;chromatin silencing-IBA;nucleosome-TAS;nucleosome assembly-NAS;DNA binding-NAS;nuclear chromatin-IBA;DNA binding-IBA;DNA binding-IEA;polytene chromosome-IDA;DNA binding-ISS;nucleus-IEA;larval somatic mu…		AAEL005763	1.20705	-1.8495	lysosomal alpha-mannosidase (mannosidase alpha class 2b member 1)	lysosomal alpha-mannosidase-like	GO:0004559;GO:0046872;GO:0006013;GO:0030246	mannose metabolic process;carbohydrate binding;metal ion binding;alpha-mannosidase activity	Biological Process;Molecular Function	carbohydrate binding-IEA;catalytic activity-IEA;metabolic process-IEA;alpha-mannosidase activity-IEA;mannose metabolic process-IEA;hydrolase activity-IEA;carbohydrate metabolic process-IEA;metal ion binding-IEA;hydrolase activity, acting on glycosyl bonds-IEA		AAEL005725	1.20705	unspecified product	diphthine methyltransferase	GO:0005515	protein binding	Molecular Function	methyltransferase activity-IEA;methylation-IEA;transferase activity-IEA
											AAEL025330	-1.66331	-1.55987	unspecified product	probable fatty acid-binding	GO:0008289	lipid binding	Molecular Function	lipid binding-IEA		AAEL005926	1.2827	-1.63882	ER lumen protein retaining receptor	ER lumen -retaining receptor-like	GO:0005789;GO:0015031;GO:0016021;GO:0005794;GO:0046923;GO:0006621	protein transport;endoplasmic reticulum membrane;ER retention sequence binding;integral component of membrane;Golgi apparatus;protein retention in ER lumen	Cellular Component;Biological Process;Molecular Function	endoplasmic reticulum-IEA;Golgi apparatus-IBA;endoplasmic reticulum-IBA;protein retention in ER lumen-IBA;integral component of membrane-IEA;protein retention in ER lumen-IEA;protein transport-IEA;ER retention sequence binding-IBA;membrane-IEA;cis-Golgi network-IBA;endoplasmic reticulum to Golgi vesicle-mediated transport-IBA;ER retention sequence binding-IEA;endoplasmic reticulum membrane-IEA		AAEL005813	1.2827	unspecified product	negative elongation factor A	GO:0032021;GO:0034244	NELF complex;negative regulation of transcription elongation from RNA polymerase II promoter	Cellular Component;Biological Process	negative regulation of transcription elongation from RNA polymerase II promoter-IEA;NELF complex-IEA
											AAEL025699	-3.69295	-8.57016	unspecified product	uncharacterized protein LOC110674325						AAEL006053	1.43483	-1.52692	unspecified product	normal mucosa of esophagus-specific gene 1 -like	GO:0016021	integral component of membrane	Cellular Component	membrane-IEA;integral component of membrane-IEA		AAEL005900	1.43483	UPF0443 protein AAEL005900	single-pass membrane and coiled-coil domain-containing 4 homolog	GO:0016021	integral component of membrane	Cellular Component	membrane-IEA;integral component of membrane-IEA
											AAEL025718	-1.5104	-1.44346	unspecified product	vanin 2	GO:0016811;GO:0006807	hydrolase activity, acting on carbon-nitrogen (but not peptide) bonds, in linear amides;nitrogen compound metabolic process	Biological Process;Molecular Function	hydrolase activity, acting on carbon-nitrogen (but not peptide) bonds, in linear amides-IEA;nitrogen compound metabolic process-IEA;hydrolase activity-IEA		AAEL006065	1.15932	-1.89624	s-adenosyl-methyltransferase mraw	probable methyltransferase 15 homolog	GO:0006570;GO:0004725;GO:0016021;GO:0008168;GO:0035335;GO:0032259	protein tyrosine phosphatase activity;methyltransferase activity;methylation;peptidyl-tyrosine dephosphorylation;tyrosine metabolic process;integral component of membrane	Cellular Component;Biological Process;Molecular Function	dephosphorylation-IEA;methyltransferase activity-IEA;protein dephosphorylation-IEA;transferase activity-IEA;hydrolase activity-IEA;integral component of membrane-IEA;peptidyl-tyrosine dephosphorylation-IEA;methylation-IEA;protein tyrosine phosphatase activity-IEA;membrane-IEA;phosphatase activity-IEA;phosphoprotein phosphatase activity-IEA		AAEL005901	1.15932	40S ribosomal protein S3a [Source:UniProtKB/Swiss-Prot;Acc:Q1HRR3]	40S ribosomal S3a	GO:0003735;GO:0022627;GO:0042254;GO:0006412	cytosolic small ribosomal subunit;translation;structural constituent of ribosome;ribosome biogenesis	Cellular Component;Biological Process;Molecular Function	cytosol-IBA;ribosome-IEA;cytosolic small ribosomal subunit-IEA;cytoplasm-IEA;translation-IEA;structural constituent of ribosome-IEA
											AAEL025761	-3.10141	-3.40962	unspecified product	uncharacterized protein LOC110676822 isoform X2						AAEL006070	1.05424	-2.19459	Phosphoglycerate mutase [Source:UniProtKB/TrEMBL;Acc:Q177P3]	phosphoglycerate mutase 2	GO:0030018;GO:0006094;GO:0004082;GO:0006096;GO:0004619;GO:0031430	glycolytic process;phosphoglycerate mutase activity;Z disc;bisphosphoglycerate mutase activity;gluconeogenesis;M band	Cellular Component;Biological Process;Molecular Function	glycolytic process-IEA;M band-IEA;intramolecular transferase activity, phosphotransferases-IEA;catalytic activity-IEA;Z disc-IEA;isomerase activity-IEA;bisphosphoglycerate mutase activity-IEA;phosphoglycerate mutase activity-IEA		AAEL006013	1.05424	huntingtin interacting protein	probable histone-lysine N-methyltransferase CG1716	GO:0005634;GO:0097198;GO:0005515;GO:0046975;GO:0006355;GO:0005694	chromosome;histone methyltransferase activity (H3-K36 specific);nucleus;protein binding;histone H3-K36 trimethylation;regulation of transcription, DNA-templated	Cellular Component;Biological Process;Molecular Function	regulation of transcription, DNA-templated-IEA;methyltransferase activity-IEA;methylation-IEA;chromosome-IEA;histone lysine methylation-IEA;histone H3-K36 trimethylation-IEA;histone methyltransferase activity (H3-K36 specific)-IEA;nucleus-IEA;transferase activity-IEA;histone-lysine N-methyltransferase activity-IEA
											AAEL027236	-9.16437	-3.38354	unspecified product	leucine-rich repeat-containing G- coupled receptor 4	GO:0005515	protein binding	Molecular Function			AAEL006102	1.30675	-2.35062	gelsolin precursor	AGAP011369- partial	GO:0051015	actin filament binding	Molecular Function	actin filament binding-IEA		AAEL006062	1.30675	neuralized	neuralized isoform X1	GO:0046872	metal ion binding	Molecular Function	metal ion binding-IEA
											AAEL027353	-1.94578	-2.1062								AAEL006323	1.02833	-3.13707	unspecified product	aminopeptidase N-like	GO:0008270;GO:0006508;GO:0004177;GO:0008237	aminopeptidase activity;metallopeptidase activity;proteolysis;zinc ion binding	Biological Process;Molecular Function	metallopeptidase activity-IEA;proteolysis-IEA;aminopeptidase activity-IEA;nucleus-IEA;zinc ion binding-IEA;hydrolase activity-IEA;metal ion binding-IEA;peptidase activity-IEA		AAEL006725	1.02833	U2 small nuclear ribonucleoprotein, putative	splicing factor 3B subunit 2	GO:0005634	nucleus	Cellular Component	nucleus-IEA
											AAEL027984	-3.93436	-8.23873	unspecified product	transmembrane protease serine 9-like isoform X1	GO:0006508;GO:0004252	proteolysis;serine-type endopeptidase activity	Biological Process;Molecular Function	proteolysis-IEA;serine-type peptidase activity-IEA;hydrolase activity-IEA;serine-type endopeptidase activity-IEA;peptidase activity-IEA		AAEL006347	1.12653	-1.50674	Apyrase Precursor (EC 3.6.1.5)(Adenosine diphosphatase)(ATP-diphosphohydrolase)(ATP-diphosphatase)(ADPase)(Allergen Aed a 1)	apyrase	GO:0016788;GO:0102489;GO:0009166;GO:0005576;GO:0005524;GO:0102491;GO:0102490;GO:0046872;GO:0102486;GO:0102485;GO:0102488;GO:0102487	dUTP phosphohydrolase activity;8-oxo-dGTP phosphohydrolase activity;metal ion binding;nucleotide catabolic process;extracellular region;hydrolase activity, acting on ester bonds;dCTP phosphohydrolase activity;dTTP phosphohydrolase activity;dATP phosphohydrolase activity;dGTP phosphohydrolase activity;GTP phosphohydrolase activity;ATP binding	Cellular Component;Molecular Function;Biological Process	8-oxo-dGTP phosphohydrolase activity-IEA;dUTP phosphohydrolase activity-IEA;hydrolase activity, acting on ester bonds-IEA;dGTP phosphohydrolase activity-IEA;dCTP phosphohydrolase activity-IEA;ATP binding-IEA;GTP phosphohydrolase activity-IEA;hydrolase activity-IEA;nucleotide catabolic process-IEA;extracellular region-IEA;nucleotide binding-IEA;dTTP phosphohydrolase activity-IEA;dATP phosphohydrol…		AAEL006786	1.12653	GTPase_rho	ras-like GTP-binding	GO:0005525;GO:0007264;GO:0003924	GTP binding;small GTPase mediated signal transduction;GTPase activity	Biological Process;Molecular Function	GTP binding-IEA;GTPase activity-IEA;small GTPase mediated signal transduction-IEA
											AAEL028175	-2.76585	-4.77112	unspecified product	fibrinogen A						AAEL006483	1.12227	-2.687	unspecified product	salivary secreted peptide	GO:0016020	membrane	Cellular Component	membrane-IEA;integral component of membrane-IEA	SGP	AAEL006884	1.12227	unspecified product	myosin-G heavy chain-like	GO:0003677;GO:0048856;GO:0032501	multicellular organismal process;anatomical structure development;DNA binding	Biological Process;Molecular Function	negative regulation of oskar mRNA translation-IEA;RNA polymerase II regulatory region sequence-specific DNA binding-IEA;negative regulation of JAK-STAT cascade-IEA;neuromuscular synaptic transmission-IEA;central nervous system development-IEA;open tracheal system development-IEA;synapse-IEA;epithelial cell migration, open tracheal system-IEA;border follicle cell migration-IEA;DNA-binding transcri…
[truncated: 518 more rows]

## Sheet: core_FS4_FS0
142 common DEGs (26 upregulated and 116 downregulated) in "HUNFS4 vd HUNFS0", "JCFS4_vs_JCFS0" and " MERFS4_vs_MERFS0"
Geneid	HUNFS4_vs_HUNFS0	JCFS4_vs_JCFS0	MERS4_vs_MERFS0	Product_Description	Description_Blast2GO	Annotation_GO_ID_Blast2GO	Annotation GO Term(Blast2GO)	Annotation_GO_Category_Blast2GO	Mapping GO Term	Target
AAEL018031	2.38546	1.83465	2.82996	unspecified product	transcription factor btd
[truncated: 141 more rows]
