# Supplementary material for: Deltamethrin Selection Drives Transcriptomic Changes in Detoxification, Immune, and Cuticle Genes in Aedes aegypti
Source: Trop Med Infect Dis. 2025 Jun 17;10(6):171. doi: 10.3390/tropicalmed10060171 (PMC12197768; doi:10.3390/tropicalmed10060171)
Supplement: Supplementary file 1 [file tropicalmed-10-00171-s001.zip › File_S5.xlsx]

## Sheet: sheet 1
Geneid	Product_Description	Description_Blast2GO	Annotation_GO_ID_Blast2GO	Annotation GO Term(Blast2GO)	Annotation_GO_Category_Blast2GO	Mapping GO Term	Target
AAEL012102	unspecified product	gametogenetin-binding 2-like	NULL	NULL	NULL	NULL	NULL
AAEL012106	acetylcholine receptor protein alpha 1, 2, 3, 4 invertebrate	acetylcholine receptor subunit alpha-like isoform X1	GO:0060079;GO:0004888;GO:0045211;GO:0022848;GO:0034220;GO:0016021	acetylcholine-gated cation-selective channel activity;excitatory postsynaptic potential;transmembrane signaling receptor activity;integral component of membrane;postsynaptic membrane;ion transmembrane transport	Cellular Component;Biological Process;Molecular Function	acetylcholine-gated cation-selective channel activity-IEA;ion channel activity-IEA;ion transmembrane transport-IEA;synapse-IEA;plasma membrane-IEA;regulation of postsynaptic membrane potential-IEA;integral component of membrane-IEA;excitatory postsynaptic potential-IEA;postsynaptic membrane-IEA;cell junction-IEA;membrane-IEA;ion transport-IEA;extracellular ligand-gated ion channel activity-IEA;tr…	NULL
AAEL012094	casein kinase ii, alpha chain (cmgc group iv)	casein kinase II subunit alpha	GO:0005524;GO:0009069;GO:0004674;GO:0006468	protein serine/threonine kinase activity;serine family amino acid metabolic process;protein phosphorylation;ATP binding	Biological Process;Molecular Function	kinase activity-IEA;nucleotide binding-IEA;phosphorylation-IEA;ATP binding-IEA;protein serine/threonine kinase activity-IEA;protein phosphorylation-IEA;protein kinase activity-IEA	NULL
AAEL012098	synaptic vesicle protein	synaptic vesicle glyco 2C-like	GO:0055085;GO:0022857;GO:0016021	transmembrane transport;transmembrane transporter activity;integral component of membrane	Cellular Component;Biological Process;Molecular Function	integral component of membrane-IBA;membrane-IEA;transmembrane transport-IEA;transmembrane transporter activity-IEA;integral component of membrane-IEA	NULL
AAEL012109	sucrose transport protein	proton-associated sugar transporter A	GO:0016021	integral component of membrane	Cellular Component	membrane-IEA;integral component of membrane-IEA	NULL
AAEL012104	unspecified product	tetratricopeptide repeat 21B-like	GO:0005856;GO:0005515	cytoskeleton;protein binding	Cellular Component;Molecular Function	cytoskeleton-IEA	NULL
AAEL012103	unspecified product	aminopeptidase N-like	GO:0008270;GO:0006508;GO:0016021;GO:0004177;GO:0008237	aminopeptidase activity;metallopeptidase activity;integral component of membrane;proteolysis;zinc ion binding	Cellular Component;Biological Process;Molecular Function	metallopeptidase activity-IEA;proteolysis-IEA;aminopeptidase activity-IEA;membrane-IEA;zinc ion binding-IEA;hydrolase activity-IEA;metal ion binding-IEA;integral component of membrane-IEA;peptidase activity-IEA	NULL
AAEL017167	GPCR HE6-like Family	adhesion G- coupled receptor G2	GO:0004930;GO:0007186;GO:0016021;GO:0007166	cell surface receptor signaling pathway;G protein-coupled receptor signaling pathway;G protein-coupled receptor activity;integral component of membrane	Cellular Component;Biological Process;Molecular Function	G protein-coupled receptor activity-IEA;membrane-IEA;cell surface receptor signaling pathway-IEA;G protein-coupled receptor signaling pathway-IEA;integral component of membrane-IEA;transmembrane signaling receptor activity-IEA	NULL
AAEL012110	protease m1 zinc metalloprotease	aminopeptidase N	GO:0008270;GO:0016020;GO:0006508;GO:0004177;GO:0008237	membrane;aminopeptidase activity;metallopeptidase activity;proteolysis;zinc ion binding	Cellular Component;Biological Process;Molecular Function	metallopeptidase activity-IEA;proteolysis-IEA;aminopeptidase activity-IEA;membrane-IEA;zinc ion binding-IEA;hydrolase activity-IEA;metal ion binding-IEA;integral component of membrane-IEA;peptidase activity-IEA	NULL
AAEL012101	tubulin alpha chain	tubulin alpha-2 chain	GO:0005525;GO:0007010;GO:0003924;GO:0005200;GO:0005874;GO:0007017	microtubule;microtubule-based process;GTP binding;cytoskeleton organization;structural constituent of cytoskeleton;GTPase activity	Cellular Component;Biological Process;Molecular Function	microtubule-based process-IEA;structural constituent of cytoskeleton-IEA;GTP binding-IEA;nucleotide binding-IEA;microtubule-IEA;GTPase activity-IEA;cytoskeleton organization-IEA	NULL
AAEL012107	nanos	nanos	GO:0006417;GO:0008270;GO:0003723;GO:0005737;GO:0032502;GO:0032501	cytoplasm;developmental process;regulation of translation;multicellular organismal process;RNA binding;zinc ion binding	Cellular Component;Biological Process;Molecular Function	RNA binding-IEA;negative regulation of synaptic growth at neuromuscular junction-IEA;neuromuscular junction-IEA;segmentation-IEA;germ cell development-IEA;oogenesis-IEA;negative regulation of apoptotic process-IEA;spermatogenesis-IEA;messenger ribonucleoprotein complex-IEA;regulation of translation-IEA;germ-line stem cell population maintenance-IEA;dendrite morphogenesis-IEA;cytoplasm-IEA;zinc io…	NULL
AAEL012095	26S protease regulatory subunit	26S proteasome regulatory subunit 4	GO:0016887;GO:0008063;GO:0008271;GO:0008540;GO:0006383;GO:1902358;GO:0008233;GO:0007623;GO:1901800;GO:0005666;GO:0005654;GO:0005524;GO:0043161;GO:0016021;GO:0005829;GO:0017025;GO:0036402	nucleoplasm;TBP-class protein binding;positive regulation of proteasomal protein catabolic process;cytosol;proteasome-activating ATPase activity;transcription by RNA polymerase III;peptidase activity;proteasome regulatory particle, base subcomplex;integral component of membrane;proteasome-mediated ubiquitin-dependent protein catabolic process;RNA polymerase III complex;ATPase activity;secondary a…	Cellular Component;Molecular Function;Biological Process	ATPase activity-IEA;sulfate transmembrane transport-IEA;proteasome regulatory particle, base subcomplex-IBA;proteasome-activating ATPase activity-IEA;nucleoplasm-TAS;peptidase activity-IEA;TBP-class protein binding-IBA;cytosol-TAS;transcription by RNA polymerase III-IEA;nucleotide binding-IEA;proteasome regulatory particle-IEA;proteasome regulatory particle, base subcomplex-IEA;membrane-IEA;nucle…	NULL
AAEL012105	Zinc finger protein-like 1 homolog [Source:UniProtKB/Swiss-Prot;Acc:Q16N38]	zinc finger -like 1 homolog	GO:0046872;GO:0016021	metal ion binding;integral component of membrane	Cellular Component;Molecular Function	membrane-IEA;metal ion binding-IEA;integral component of membrane-IEA	NULL
AAEL012096	unspecified product	sperm-associated antigen 1	GO:0005515	protein binding	Molecular Function	NULL	NULL
AAEL012099	protease m1 zinc metalloprotease	aminopeptidase N isoform X1	GO:0008270;GO:0006508;GO:0016021;GO:0004177;GO:0008237	aminopeptidase activity;metallopeptidase activity;integral component of membrane;proteolysis;zinc ion binding	Cellular Component;Biological Process;Molecular Function	metallopeptidase activity-IEA;proteolysis-IEA;aminopeptidase activity-IEA;membrane-IEA;zinc ion binding-IEA;hydrolase activity-IEA;metal ion binding-IEA;integral component of membrane-IEA;peptidase activity-IEA	NULL
AAEL027035	unspecified product	homeobox MOX-1-like	GO:0005634;GO:0003677;GO:0045944;GO:0000981	nucleus;DNA-binding transcription factor activity, RNA polymerase II-specific;DNA binding;positive regulation of transcription by RNA polymerase II	Cellular Component;Biological Process;Molecular Function	regulation of transcription, DNA-templated-IEA;DNA-binding transcription factor activity, RNA polymerase II-specific-IEA;DNA binding-IEA;positive regulation of transcription by RNA polymerase II-IEA;DNA-binding transcription factor activity-IEA;nucleus-IEA;positive regulation of transcription by RNA polymerase II-IBA;nucleus-IBA	NULL
AAEL012100	unspecified product	MKI67 FHA domain-interacting nucleolar phospho	GO:0003723	RNA binding	Molecular Function	RNA binding-IEA;nucleic acid binding-IEA	NULL
AAEL022538	Putative bisphosphate 3'-nucleotidase bpnt1/inositol polyphosphate 1-phosphatase [Source:UniProtKB/TrEMBL;Acc:A0A0P6IYC3]	inositol polyphosphate 1-phosphatase	GO:0046855	inositol phosphate dephosphorylation	Biological Process	inositol phosphate dephosphorylation-IEA;inositol-1,4-bisphosphate 1-phosphatase activity-IEA;chemical synaptic transmission-IEA;phosphatidylinositol phosphorylation-IEA;synapse-IEA	NULL
AAEL014130	unspecified product	abl interactor 2	GO:0005515;GO:0008154	actin polymerization or depolymerization;protein binding	Biological Process;Molecular Function	actin polymerization or depolymerization-IEA	NULL
AAEL014134	kinesin heavy chain	kinesin KIF19 isoform X1	GO:0005524;GO:0003777;GO:0045298;GO:0007018;GO:1990939;GO:0008017;GO:0005874	microtubule motor activity;microtubule;microtubule-based movement;microtubule binding;tubulin complex;ATP binding;ATP-dependent microtubule motor activity	Cellular Component;Biological Process;Molecular Function	nucleotide binding-IEA;microtubule-based movement-IEA;motor activity-IEA;ATP binding-IEA;microtubule motor activity-IEA;microtubule binding-IEA	NULL
AAEL025713	unspecified product	uncharacterized protein LOC110674619 isoform X2	GO:0016020	membrane	Cellular Component	membrane-IEA;integral component of membrane-IEA	NULL
AAEL017048	GPCR Growth Hormone Releasing Hormone Family	pyrokinin-1 receptor-like	GO:0007218;GO:0007187;GO:0016021;GO:0007268;GO:0001607;GO:0005886	plasma membrane;chemical synaptic transmission;G protein-coupled receptor signaling pathway, coupled to cyclic nucleotide second messenger;neuropeptide signaling pathway;integral component of membrane;neuromedin U receptor activity	Cellular Component;Biological Process;Molecular Function	signal transduction-IEA;G protein-coupled receptor activity-IEA;neuropeptide signaling pathway-IEA;neuromedin U receptor activity-IEA;membrane-IEA;plasma membrane-IEA;G protein-coupled receptor signaling pathway-IEA;integral component of membrane-IEA	NULL
AAEL012796	GPCR Growth Hormone Releasing Hormone Family	pyrokinin-1 receptor-like	GO:0007218;GO:0007187;GO:0016021;GO:0007268;GO:0001607;GO:0005886	plasma membrane;chemical synaptic transmission;G protein-coupled receptor signaling pathway, coupled to cyclic nucleotide second messenger;neuropeptide signaling pathway;integral component of membrane;neuromedin U receptor activity	Cellular Component;Biological Process;Molecular Function	signal transduction-IEA;G protein-coupled receptor activity-IEA;neuropeptide signaling pathway-IEA;neuromedin U receptor activity-IEA;membrane-IEA;plasma membrane-IEA;G protein-coupled receptor signaling pathway-IEA;integral component of membrane-IEA	NULL
AAEL011388	Vacuolar-sorting protein SNF8 [Source:UniProtKB/TrEMBL;Acc:A0A1S4FT08]	vacuolar-sorting SNF8	GO:0000814;GO:0015031;GO:0071985	protein transport;ESCRT II complex;multivesicular body sorting pathway	Cellular Component;Biological Process	protein transport-IEA;ESCRT II complex-IEA;multivesicular body sorting pathway-IEA	NULL
AAEL011390	mitochondrial ribosomal protein, L9, putative	39S ribosomal mitochondrial	GO:0003735;GO:0042254;GO:0005840;GO:0006412	translation;ribosome;structural constituent of ribosome;ribosome biogenesis	Cellular Component;Biological Process;Molecular Function	ribosome-IEA;translation-IEA;structural constituent of ribosome-IEA	NULL
AAEL011377	unspecified product	AAEL011377- partial	NULL	NULL	NULL	NULL	NULL
AAEL011381	NADH-ubiquinone oxidoreductase fe-s protein 2 (ndufs2)	NADH-ubiquinone oxidoreductase 49 kDa subunit	GO:0048038;GO:0051287;GO:0016651	quinone binding;oxidoreductase activity, acting on NAD(P)H;NAD binding	Molecular Function	oxidation-reduction process-IEA;NAD binding-IEA;quinone binding-IEA;oxidoreductase activity-IEA;oxidoreductase activity, acting on NAD(P)H-IEA	NULL
AAEL011389	unspecified product	VAC14 homolog	GO:0070772;GO:0006661	PAS complex;phosphatidylinositol biosynthetic process	Cellular Component;Biological Process	PAS complex-IEA;phosphatidylinositol biosynthetic process-IEA;membrane-IEA	NULL
AAEL011382	116 kda U5 small nuclear ribonucleoprotein component [Source:UniProtKB/TrEMBL;Acc:Q16Q70]	116 kDa U5 small nuclear ribonucleo component	GO:0005525;GO:0008380;GO:0006448;GO:0003746;GO:0003924;GO:0005681;GO:0006397;GO:0005840	GTP binding;spliceosomal complex;mRNA processing;ribosome;translation elongation factor activity;GTPase activity;RNA splicing;regulation of translational elongation	Cellular Component;Biological Process;Molecular Function	GTP binding-IEA;nucleotide binding-IEA;spliceosomal complex-IEA;GTPase activity-IEA;RNA splicing-IEA;mRNA processing-IEA;nucleus-IEA;translation elongation factor activity-IEA;translational elongation-IEA;translation-IEA	NULL
AAEL013369	unspecified product	trafficking particle complex subunit 1	GO:0006888;GO:1990071;GO:0005783;GO:1990072	endoplasmic reticulum to Golgi vesicle-mediated transport;TRAPPIII protein complex;endoplasmic reticulum;TRAPPII protein complex	Cellular Component;Biological Process	endoplasmic reticulum-IEA;vesicle-mediated transport-IEA;Golgi apparatus-IEA;TRAPPIII protein complex-IDA;TRAPPIII protein complex-IEA;Golgi vesicle transport-IC;vesicle-mediated transport-ISS;TRAPP complex-IBA;TRAPP complex-ISS;endoplasmic reticulum to Golgi vesicle-mediated transport-ISS;Rab guanyl-nucleotide exchange factor activity-ISS;TRAPP complex-IEA;TRAPPII protein complex-IDA;TRAPPII pro…	NULL
AAEL011386	unspecified product	shifted isoform X1	NULL	NULL	NULL	NULL	NULL
AAEL011383	MAGE-41 protein, putative	non-structural maintenance of chromosomes element 3 homolog	NULL	NULL	NULL	NULL	NULL
AAEL011379	coenzyme q10 biosynthesis protein	5-demethoxyubiquinone mitochondrial	GO:0046872;GO:0016709;GO:0031314;GO:0006744	oxidoreductase activity, acting on paired donors, with incorporation or reduction of molecular oxygen, NAD(P)H as one donor, and incorporation of one atom of oxygen;metal ion binding;ubiquinone biosynthetic process;extrinsic component of mitochondrial inner membrane	Cellular Component;Biological Process;Molecular Function	monooxygenase activity-IEA;extrinsic component of mitochondrial inner membrane-IEA;oxidation-reduction process-IEA;oxidoreductase activity-IEA;mitochondrial inner membrane-IEA;membrane-IEA;oxidoreductase activity, acting on paired donors, with incorporation or reduction of molecular oxygen, NAD(P)H as one donor, and incorporation of one atom of oxygen-IEA;mitochondrion-IEA;ubiquinone biosynthetic…	NULL
AAEL011385	unspecified product	mitochondrial cardiolipin hydrolase	GO:0016042;GO:0110165	lipid catabolic process	Biological Process	RNA phosphodiester bond hydrolysis, endonucleolytic-IEA;endoribonuclease activity, producing 5'-phosphomonoesters-IEA;P granule-IEA;piRNA biosynthetic process-IEA;integral component of membrane-IEA;identical protein binding-IEA;oocyte karyosome formation-IEA;lipid catabolic process-IEA;piRNA metabolic process-IEA;cardiolipin hydrolase activity-IEA;membrane-IEA;mitochondrion-IEA;gene silencing by …	NULL
AAEL012233	unspecified product	myc	GO:0005667;GO:0003700;GO:0006355;GO:0046983;GO:0045449	DNA-binding transcription factor activity;transcription factor complex;protein dimerization activity;regulation of transcription, DNA-templated	Cellular Component;Biological Process;Molecular Function	regulation of transcription, DNA-templated-IEA;DNA-binding transcription factor activity-IEA;protein dimerization activity-IEA	NULL
AAEL019446	unspecified product	tRNA dimethylallyltransferase-like	GO:0046872;GO:0008033;GO:0016740	transferase activity;metal ion binding;tRNA processing	Biological Process;Molecular Function	nucleotide binding-IEA;tRNA processing-IEA;ATP binding-IEA;transferase activity-IEA;metal ion binding-IEA	NULL
AAEL005278	sodium- and chloride-dependent neurotransmitter transporter	sodium-dependent neutral amino acid transporter B(0)AT3 isoform X1	GO:0055085;GO:0016021;GO:0015293	transmembrane transport;integral component of membrane;symporter activity	Cellular Component;Biological Process;Molecular Function	membrane-IEA;symporter activity-IEA;transmembrane transport-IEA;integral component of membrane-IEA	NULL
AAEL005279	methionyl-tRNA formyltransferase	methionyl-tRNA mitochondrial	GO:0004479;GO:0046653;GO:0071951;GO:0006413;GO:0006555	methionine metabolic process;translational initiation;conversion of methionyl-tRNA to N-formyl-methionyl-tRNA;methionyl-tRNA formyltransferase activity;tetrahydrofolate metabolic process	Biological Process;Molecular Function	biosynthetic process-IEA;catalytic activity-IEA;translational initiation-IEA;conversion of methionyl-tRNA to N-formyl-methionyl-tRNA-IEA;hydroxymethyl-, formyl- and related transferase activity-IEA;transferase activity-IEA;translation-IEA;methionyl-tRNA formyltransferase activity-IEA	NULL
AAEL005281	unspecified product	integral inner nuclear membrane ima1-like	GO:0005639	integral component of nuclear inner membrane	Cellular Component	nuclear inner membrane-IEA;membrane-IEA;nucleus-IEA;integral component of membrane-IEA;integral component of nuclear inner membrane-IEA	NULL
AAEL005271	unspecified product	rab11 family-interacting 5-like	GO:0005768;GO:0016020;GO:0015031;GO:0031267	protein transport;endosome;membrane;small GTPase binding	Cellular Component;Biological Process;Molecular Function	Rab GTPase binding-IEA;protein transport-IEA;endosome-IEA;membrane-IEA	NULL
AAEL005266	40S ribosomal protein S14 [Source:UniProtKB/Swiss-Prot;Acc:Q1HR24]	40S ribosomal S14	GO:0000462;GO:0003735;GO:0048027;GO:0000028;GO:0005840;GO:0070181;GO:0006412	maturation of SSU-rRNA from tricistronic rRNA transcript (SSU-rRNA, 5.8S rRNA, LSU-rRNA);small ribosomal subunit rRNA binding;translation;ribosome;mRNA 5'-UTR binding;ribosomal small subunit assembly;structural constituent of ribosome	Cellular Component;Biological Process;Molecular Function	ribosome-IEA;mRNA 5'-UTR binding-IBA;cellular_component-ND;biological_process-ND;maturation of SSU-rRNA from tricistronic rRNA transcript (SSU-rRNA, 5.8S rRNA, LSU-rRNA)-IBA;structural constituent of ribosome-IBA;small ribosomal subunit rRNA binding-IBA;molecular_function-ND;structural constituent of ribosome-IEA;ribosomal small subunit assembly-IBA;translation-IBA;translation-IEA	NULL
AAEL005254	dynactin P62 subunit	dynactin subunit 4	GO:0005869	dynactin complex	Cellular Component	dynactin complex-IEA	NULL
AAEL005261	unspecified product	glucose-induced degradation 4 homolog	NULL	NULL	NULL	NULL	NULL
AAEL011201	unspecified product	AGAP000676- partial	NULL	NULL	NULL	NULL	NULL
AAEL019866	unspecified product	gurken-like	GO:0007173;GO:0016021;GO:0005154;GO:0048018	epidermal growth factor receptor binding;receptor ligand activity;integral component of membrane;epidermal growth factor receptor signaling pathway	Cellular Component;Biological Process;Molecular Function	epidermal growth factor receptor binding-IEA;membrane-IEA;integral component of membrane-IEA;epidermal growth factor receptor signaling pathway-IEA;receptor ligand activity-IEA	NULL
AAEL011196	WD_REPEATS_REGION domain-containing protein [Source:UniProtKB/TrEMBL;Acc:A0A1S4FSU1]	DDB1- and CUL4-associated factor 7	GO:0007517;GO:0005634;GO:0035331;GO:0045927;GO:0005515;GO:0048627	positive regulation of growth;myoblast development;nucleus;negative regulation of hippo signaling;protein binding;muscle organ development	Cellular Component;Biological Process;Molecular Function	positive regulation of growth-IEA;muscle organ development-IEA;myoblast development-IMP;protein binding-IPI;myoblast development-IEA;muscle fiber development-IMP;muscle organ development-IMP;muscle fiber development-IEA;negative regulation of hippo signaling-IEA;positive regulation of growth-IMP;negative regulation of hippo signaling-IGI;negative regulation of hippo signaling-IMP;nucleus-IBA	NULL
AAEL011206	aminoacylase, putative	aminoacylase-1B isoform X2	GO:0005737;GO:0000051;GO:0006520;GO:0004046	cytoplasm;aminoacylase activity;cellular amino acid metabolic process;obsolete urea cycle intermediate metabolic process	Cellular Component;Biological Process;Molecular Function	aminoacylase activity-IEA;cellular amino acid metabolic process-IEA;cytoplasm-IEA;hydrolase activity-IEA	NULL
AAEL011200	unspecified product	uncharacterized protein LOC5574528	NULL	NULL	NULL	NULL	NULL
AAEL011199	unspecified product	tRNA:m(4)X modification enzyme TRM13 homolog	GO:0046872;GO:0106050;GO:0030488	metal ion binding;tRNA 2'-O-methyltransferase activity;tRNA methylation	Biological Process;Molecular Function	tRNA 2'-O-methyltransferase activity-IEA;methyltransferase activity-IEA;methylation-IEA;tRNA processing-IEA;tRNA methylation-IEA;transferase activity-IEA;metal ion binding-IEA	NULL
AAEL011202	bhlhzip transcription factor bigmax	max X	GO:0005667;GO:0006355;GO:0046983;GO:0008134	transcription factor binding;transcription factor complex;protein dimerization activity;regulation of transcription, DNA-templated	Cellular Component;Biological Process;Molecular Function	regulation of transcription, DNA-templated-IEA;transcription factor binding-IEA;protein dimerization activity-IEA	NULL
AAEL011197	actin	actin-5C	GO:0005524;GO:0032507;GO:0006338;GO:0005856;GO:0005515;GO:0007291;GO:0005737;GO:0000281;GO:0031011;GO:0035060;GO:0035148	cytoplasm;mitotic cytokinesis;tube formation;brahma complex;cytoskeleton;maintenance of protein location in cell;chromatin remodeling;protein binding;sperm individualization;ATP binding;Ino80 complex	Cellular Component;Biological Process;Molecular Function	protein binding-IPI;ATP binding-IEA;Ino80 complex-IDA;chromatin remodeling-IC;mitotic cytokinesis-IEA;nucleotide binding-IEA;cytoskeleton-IEA;maintenance of protein location in cell-IMP;mitotic cytokinesis-IMP;brahma complex-IEA;tube formation-IGI;cytoplasm-IEA;mitotic cytokinesis-IBA;sperm individualization-IEP;brahma complex-IDA	NULL
AAEL023161	unspecified product	uncharacterized protein LOC110679230	NULL	NULL	NULL	NULL	NULL
AAEL011198	mitochondrial ribosomal protein, L38, putative	39S ribosomal mitochondrial	GO:0005840	ribosome	Cellular Component	ribosome-IEA	NULL
AAEL011204	xenotropic and polytropic murine leukemia virus receptor xpr1	xenotropic and polytropic retrovirus receptor 1	GO:0016021	integral component of membrane	Cellular Component	membrane-IEA;integral component of membrane-IEA	NULL
AAEL011203	unspecified product	cholesterol 7-desaturase-like	GO:0046872;GO:0016021;GO:0051537	metal ion binding;2 iron, 2 sulfur cluster binding;integral component of membrane	Cellular Component;Molecular Function	oxidation-reduction process-IEA;2 iron, 2 sulfur cluster binding-IEA;membrane-IEA;iron-sulfur cluster binding-IEA;metal ion binding-IEA;integral component of membrane-IEA	NULL
AAEL009762	cytochrome P450	cytochrome P450 307a1	GO:0005506;GO:0016705;GO:0016021;GO:0004497;GO:0020037	iron ion binding;heme binding;oxidoreductase activity, acting on paired donors, with incorporation or reduction of molecular oxygen;monooxygenase activity;integral component of membrane	Cellular Component;Molecular Function	monooxygenase activity-IEA;oxidation-reduction process-IEA;oxidoreductase activity, acting on paired donors, with incorporation or reduction of molecular oxygen-IEA;heme binding-IEA;oxidoreductase activity-IEA;membrane-IEA;metal ion binding-IEA;integral component of membrane-IEA;iron ion binding-IEA	CYP
AAEL009764	xaa-pro aminopeptidase	xaa-Pro aminopeptidase isoform X2	GO:0006508;GO:0070006	metalloaminopeptidase activity;proteolysis	Biological Process;Molecular Function	proteolysis-IEA;metalloaminopeptidase activity-IEA;hydrolase activity-IEA	NULL
AAEL009767	unspecified product	BTB POZ domain-containing 2-like	GO:0005515	protein binding	Molecular Function	NULL	NULL
AAEL009769	unspecified product	BTB POZ domain-containing 2-like	GO:0005515	protein binding	Molecular Function	NULL	NULL
AAEL009765	choline/ethanolamine kinase	ethanolamine kinase	GO:0016310;GO:0016301	kinase activity;phosphorylation	Biological Process;Molecular Function	kinase activity-IEA;phosphorylation-IEA	NULL
AAEL009766	lipoamide acyltransferase component of branched-chain alpha-keto acid dehydrogenase	lipoamide acyltransferase component of branched-chain alpha-keto acid dehydrogenase mitochondrial	GO:0016746;GO:0009083	branched-chain amino acid catabolic process;transferase activity, transferring acyl groups	Biological Process;Molecular Function	valine catabolic process-IEA;transferase activity, transferring acyl groups-IEA;leucine catabolic process-IEA;branched-chain amino acid catabolic process-IEA;transferase activity-IEA;isoleucine catabolic process-IEA	NULL
AAEL009763	unspecified product	AGAP013021- partial	NULL	NULL	NULL	NULL	NULL
AAEL000250	forkhead box protein (AaegFOXP)	forkhead box P1-B isoform X1	GO:0005634;GO:0005667;GO:0003700;GO:0046872;GO:0007275;GO:0006355;GO:0043565;GO:0045449	DNA-binding transcription factor activity;multicellular organism development;metal ion binding;sequence-specific DNA binding;transcription factor complex;nucleus;regulation of transcription, DNA-templated	Cellular Component;Biological Process;Molecular Function	regulation of transcription, DNA-templated-IEA;sequence-specific DNA binding-IEA;DNA binding-IEA;DNA-binding transcription factor activity-IEA;multicellular organism development-IEA;nucleus-IEA;metal ion binding-IEA	NULL
AAEL000254	nuclear factor i	nuclear factor 1 isoform X1	GO:0005634;GO:0003677;GO:0005667;GO:0003700;GO:0006260;GO:0007179;GO:0006355;GO:0045449	transforming growth factor beta receptor signaling pathway;DNA-binding transcription factor activity;DNA replication;transcription factor complex;nucleus;DNA binding;regulation of transcription, DNA-templated	Cellular Component;Biological Process;Molecular Function	regulation of transcription, DNA-templated-IEA;DNA binding-IEA;DNA-binding transcription factor activity-IEA;DNA replication-IEA;nucleus-IEA	NULL
AAEL000230	unspecified product	uncharacterized protein LOC5572032	GO:0016021	integral component of membrane	Cellular Component	membrane-IEA;integral component of membrane-IEA	NULL
AAEL019737	unspecified product	disks large 1 tumor suppressor isoform X1	GO:0005515	protein binding	Molecular Function	NULL	NULL
AAEL000223	alpha-glucosidase	myogenesis-regulating glycosidase-like	GO:0005975;GO:0004553	carbohydrate metabolic process;hydrolase activity, hydrolyzing O-glycosyl compounds	Biological Process;Molecular Function	metabolic process-IEA;hydrolase activity-IEA;carbohydrate metabolic process-IEA;hydrolase activity, hydrolyzing O-glycosyl compounds-IEA;hydrolase activity, acting on glycosyl bonds-IEA	NULL
AAEL000241	unspecified product	PCI domain-containing 2 homolog	GO:0005975;GO:0004553;GO:0016973	carbohydrate metabolic process;hydrolase activity, hydrolyzing O-glycosyl compounds;poly(A)+ mRNA export from nucleus	Biological Process;Molecular Function	metabolic process-IEA;hydrolase activity-IEA;carbohydrate metabolic process-IEA;hydrolase activity, hydrolyzing O-glycosyl compounds-IEA;hydrolase activity, acting on glycosyl bonds-IEA	NULL
AAEL000242	voltage-gated potassium channel	potassium voltage-gated channel Shaker isoform X1	GO:0005249;GO:0005515;GO:0071805;GO:0008076;GO:0034765;GO:0051260	protein homooligomerization;voltage-gated potassium channel complex;regulation of ion transmembrane transport;potassium ion transmembrane transport;voltage-gated potassium channel activity;protein binding	Cellular Component;Biological Process;Molecular Function	ion channel activity-IEA;potassium ion transport-IEA;potassium ion transmembrane transport-IEA;voltage-gated potassium channel activity-IEA;integral component of membrane-IEA;protein homooligomerization-IEA;voltage-gated potassium channel complex-IEA;regulation of ion transmembrane transport-IEA;voltage-gated ion channel activity-IEA;membrane-IEA;ion transport-IEA;transmembrane transport-IEA;pota…	NULL
AAEL000249	mitochondrial carrier protein	solute carrier family 25 member 35-like	GO:0055085;GO:0016021;GO:0015867;GO:0005347	ATP transmembrane transporter activity;ATP transport;transmembrane transport;integral component of membrane	Cellular Component;Biological Process;Molecular Function	ATP transport-IEA;membrane-IEA;transmembrane transport-IEA;integral component of membrane-IEA;ATP transmembrane transporter activity-IEA	NULL
AAEL000247	unspecified product	dynein assembly factor axonemal-like	GO:0005515;GO:0016021;GO:0007399;GO:0003341	cilium movement;nervous system development;integral component of membrane;protein binding	Cellular Component;Biological Process;Molecular Function	cilium movement-IEA;membrane-IEA;nervous system development-IEA;integral component of membrane-IEA	NULL
AAEL000231	oligopeptidase	probable cytosolic oligopeptidase A	GO:0046872;GO:0006508;GO:0004222	metal ion binding;metalloendopeptidase activity;proteolysis	Biological Process;Molecular Function	metallopeptidase activity-IEA;proteolysis-IEA;hydrolase activity-IEA;metal ion binding-IEA;peptidase activity-IEA;metalloendopeptidase activity-IEA	NULL
AAEL000219	lactoylglutathione lyase	glyoxalase domain-containing 4	NULL	NULL	NULL	NULL	NULL
AAEL000244	alpha(1,3)fucosyltransferase	alpha-(1,3)-fucosyltransferase C	GO:0008417;GO:0032580;GO:0036065;GO:0016021;GO:0006486	fucosyltransferase activity;protein glycosylation;fucosylation;Golgi cisterna membrane;integral component of membrane	Cellular Component;Biological Process;Molecular Function	Golgi apparatus-IEA;protein glycosylation-IEA;fucosyltransferase activity-IEA;transferase activity, transferring glycosyl groups-IEA;Golgi cisterna membrane-IEA;membrane-IEA;transferase activity-IEA;fucosylation-IEA;integral component of membrane-IEA	NULL
AAEL000251	unspecified product	stoned-A	GO:0030131;GO:0006886;GO:0006897	clathrin adaptor complex;endocytosis;intracellular protein transport	Cellular Component;Biological Process	intracellular protein transport-IEA;vesicle-mediated transport-IEA;endocytosis-IEA;clathrin adaptor complex-IEA;cytoplasm-IEA	NULL
AAEL000239	clathrin coat assembly protein	stoned-B	GO:0030131;GO:0030100;GO:0006886	clathrin adaptor complex;regulation of endocytosis;intracellular protein transport	Cellular Component;Biological Process	regulation of endocytosis-IEA;intracellular protein transport-IEA;vesicle-mediated transport-IEA;endocytosis-IEA;clathrin adaptor complex-IEA;cytoplasm-IEA	NULL
AAEL000229	prosialokinin precursor	sialokinin I prepro	GO:0007218;GO:0005576	extracellular region;neuropeptide signaling pathway	Cellular Component;Biological Process	extracellular region-IEA;neuropeptide signaling pathway-IEA	NULL
AAEL000243	leucine-rich transmembrane protein	chaoptin	GO:0005515;GO:0016021	integral component of membrane;protein binding	Cellular Component;Molecular Function	membrane-IEA;integral component of membrane-IEA	NULL
AAEL000252	unspecified product	serine protease snake-like	GO:0006508;GO:0004252	proteolysis;serine-type endopeptidase activity	Biological Process;Molecular Function	proteolysis-IEA;serine-type peptidase activity-IEA;hydrolase activity-IEA;serine-type endopeptidase activity-IEA;peptidase activity-IEA	NULL
AAEL029073	unspecified product	serine protease snake-like	GO:0006508;GO:0004252	proteolysis;serine-type endopeptidase activity	Biological Process;Molecular Function	proteolysis-IEA;serine-type peptidase activity-IEA;hydrolase activity-IEA;serine-type endopeptidase activity-IEA;peptidase activity-IEA	NULL
AAEL029072	unspecified product	serine protease snake-like	GO:0006508;GO:0004252	proteolysis;serine-type endopeptidase activity	Biological Process;Molecular Function	proteolysis-IEA;serine-type peptidase activity-IEA;hydrolase activity-IEA;serine-type endopeptidase activity-IEA;peptidase activity-IEA	NULL
AAEL023861	unspecified product	vacuolar sorting-associated 13D	NULL	NULL	NULL	NULL	NULL
AAEL005530	unspecified product	chitin deacetylase 1	GO:0005975;GO:0008061;GO:0003824;GO:0005576	carbohydrate metabolic process;catalytic activity;extracellular region;chitin binding	Cellular Component;Biological Process;Molecular Function	chitin binding-IEA;extracellular region-IEA;catalytic activity-IEA;carbohydrate metabolic process-IEA	CUT
AAEL029035	unspecified product	glycine-rich seleno -like	GO:0016021	integral component of membrane	Cellular Component	membrane-IEA;integral component of membrane-IEA	NULL
AAEL005531	venom allergen	antigen 5 like allergen Cul n 1-like	GO:0005576	extracellular region	Cellular Component	extracellular region-IEA	NULL
AAEL005527	Probable exonuclease mut-7 homolog (EC 3.1.-.-)(Exonuclease 3'-5' domain-containing protein 3 homolog)	exonuclease mut-7 homolog	GO:0003676;GO:0008408;GO:0090305;GO:0046872	metal ion binding;3'-5' exonuclease activity;nucleic acid binding;nucleic acid phosphodiester bond hydrolysis	Biological Process;Molecular Function	nucleobase-containing compound metabolic process-IEA;nucleic acid binding-IEA;3'-5' exonuclease activity-IEA;nuclease activity-IEA;exonuclease activity-IEA;hydrolase activity-IEA;nucleic acid phosphodiester bond hydrolysis-IEA;metal ion binding-IEA	NULL
AAEL005515	heterogeneous nuclear ribonucleoprotein	RNA-binding squid isoform X1	GO:0003729	mRNA binding	Molecular Function	RNA binding-IEA;nucleic acid binding-IEA;mRNA binding-IEA	NULL
AAEL005528	unspecified product	ras GTPase-activating -binding 1	GO:0034063;GO:0010494;GO:0003723	cytoplasmic stress granule;RNA binding;stress granule assembly	Cellular Component;Biological Process;Molecular Function	RNA binding-IEA;ribonucleoprotein complex-IEA;response to amino acid starvation-IEA;stress granule assembly-IEA;compound eye photoreceptor fate commitment-IEA;negative regulation of imaginal disc growth-IEA;positive regulation of gene expression-IEA;cytoplasmic stress granule-IEA;ommatidial rotation-IEA;dorsal/ventral axis specification, ovarian follicular epithelium-IEA;nucleic acid binding-IEA;…	NULL
AAEL018059	unspecified product	rho-associated kinase 1	GO:0005524;GO:0005737;GO:0031267;GO:0006468;GO:0106311;GO:0005886;GO:0106310;GO:0035556	cytoplasm;plasma membrane;intracellular signal transduction;protein phosphorylation;small GTPase binding;ATP binding	Cellular Component;Biological Process;Molecular Function	kinase activity-IEA;phosphorylation-IEA;Rho GTPase binding-IEA;ATP binding-IEA;transferase activity-IEA;plasma membrane-IEA;protein serine/threonine kinase activity-IEA;protein phosphorylation-IEA;protein kinase activity-IEA;nucleotide binding-IEA;intracellular signal transduction-IEA;membrane-IEA;cytoplasm-IEA	NULL
AAEL005520	carbonic anhydrase	carbonic anhydrase 2	GO:0008270;GO:0006807;GO:0004089;GO:0005886;GO:0006730	plasma membrane;carbonate dehydratase activity;nitrogen compound metabolic process;one-carbon metabolic process;zinc ion binding	Cellular Component;Biological Process;Molecular Function	carbonate dehydratase activity-IBA;one-carbon metabolic process-IBA;carbonate dehydratase activity-IEA;zinc ion binding-IEA;hydro-lyase activity-IBA;plasma membrane-IBA	NULL
AAEL005522	Putative conserved protein with signal anchor [Source:UniProtKB/TrEMBL;Acc:A0A0P6J688]	IWS1	GO:0005634	nucleus	Cellular Component	nucleus-IEA	NULL
AAEL005524	Adenosylhomocysteinase [Source:UniProtKB/TrEMBL;Acc:Q179S1]	adenosylhomocysteinase-like 1	GO:0006508;GO:0008236;GO:0004013;GO:0006730;GO:0006555	adenosylhomocysteinase activity;serine-type peptidase activity;methionine metabolic process;one-carbon metabolic process;proteolysis	Biological Process;Molecular Function	proteolysis-IEA;one-carbon metabolic process-IEA;serine-type peptidase activity-IEA;adenosylhomocysteinase activity-IEA;hydrolase activity-IEA	NULL
AAEL005521	prolylcarboxypeptidase	lysosomal Pro-X carboxypeptidase	GO:0004180;GO:0006508;GO:0008236;GO:0004013;GO:0006730;GO:0006555	adenosylhomocysteinase activity;serine-type peptidase activity;methionine metabolic process;carboxypeptidase activity;one-carbon metabolic process;proteolysis	Biological Process;Molecular Function	carboxypeptidase activity-IEA;proteolysis-IEA;one-carbon metabolic process-IEA;serine-type peptidase activity-IEA;adenosylhomocysteinase activity-IEA;hydrolase activity-IEA	NULL
AAEL025076	unspecified product	synaptotagmin-14 isoform X2	GO:0016020	membrane	Cellular Component	membrane-IEA;integral component of membrane-IEA	NULL
AAEL027790	unspecified product	microtubule-associated futsch isoform X1	GO:0005515	protein binding	Molecular Function	NULL	NULL
AAEL020837	unspecified product	histone deacetylase complex subunit CTI6-like	NULL	NULL	NULL	NULL	NULL
AAEL005526	unspecified product	telomerase-binding EST1A	GO:0005515;GO:0000184	protein binding;nuclear-transcribed mRNA catabolic process, nonsense-mediated decay	Biological Process;Molecular Function	nuclear-transcribed mRNA catabolic process, nonsense-mediated decay-IEA	NULL
AAEL024086	unspecified product	paired box Pax-6 isoform X3	GO:0005634;GO:0003677;GO:0007275;GO:0006355	multicellular organism development;nucleus;DNA binding;regulation of transcription, DNA-templated	Cellular Component;Biological Process;Molecular Function	regulation of transcription, DNA-templated-IEA;DNA binding-IEA;multicellular organism development-IEA;nucleus-IEA	NULL
AAEL005518	unspecified product	uncharacterized protein LOC5579827	GO:0005634;GO:0003677	nucleus;DNA binding	Cellular Component;Molecular Function	DNA binding-IEA;nucleus-IEA	NULL
AAEL002357	unspecified product	unc-13 homolog A isoform X2	GO:0005509;GO:0019992;GO:0007268;GO:0045202;GO:0005543;GO:0035556	chemical synaptic transmission;intracellular signal transduction;phospholipid binding;synapse;diacylglycerol binding;calcium ion binding	Cellular Component;Biological Process;Molecular Function	phospholipid binding-IEA;chemical synaptic transmission-IEA;intracellular signal transduction-IEA;synapse-IEA;calcium ion binding-IEA;metal ion binding-IEA;diacylglycerol binding-IEA	NULL
AAEL002346	plexin a	plexin-A2 isoform X1	GO:0005515;GO:0016021;GO:0017154;GO:0007399;GO:0030154;GO:0005886;GO:0071526	semaphorin-plexin signaling pathway;cell differentiation;plasma membrane;semaphorin receptor activity;nervous system development;integral component of membrane;protein binding	Cellular Component;Biological Process;Molecular Function	semaphorin-plexin signaling pathway-IEA;signal transduction-IEA;semaphorin receptor activity-IEA;cell differentiation-IEA;multicellular organism development-IEA;membrane-IEA;nervous system development-IEA;plasma membrane-IEA;integral component of membrane-IEA	NULL
AAEL002321	paired box protein pax-6	paired box Pax-6-like isoform X2	GO:0005634;GO:0003677;GO:0007275;GO:0000981;GO:0006357	multicellular organism development;nucleus;regulation of transcription by RNA polymerase II;DNA-binding transcription factor activity, RNA polymerase II-specific;DNA binding	Cellular Component;Biological Process;Molecular Function	regulation of transcription, DNA-templated-IEA;regulation of transcription by RNA polymerase II-IEA;DNA-binding transcription factor activity, RNA polymerase II-specific-IEA;DNA binding-IEA;multicellular organism development-IEA;nucleus-IEA	NULL
AAEL027240	unspecified product	zinc finger 236 isoform X1	NULL	NULL	NULL	NULL	NULL
AAEL020042	unspecified product	one cut domain family member 2 isoform X1	GO:0005634;GO:0003677	nucleus;DNA binding	Cellular Component;Molecular Function	DNA binding-IEA;nucleus-IEA	NULL
AAEL002335	atbf1	zinc finger 2	GO:0005634;GO:0003677;GO:0008270;GO:0000981;GO:0006357	nucleus;regulation of transcription by RNA polymerase II;DNA-binding transcription factor activity, RNA polymerase II-specific;DNA binding;zinc ion binding	Cellular Component;Biological Process;Molecular Function	regulation of transcription, DNA-templated-IEA;regulation of transcription by RNA polymerase II-IEA;DNA-binding transcription factor activity, RNA polymerase II-specific-IEA;nucleic acid binding-IEA;DNA binding-IEA;nucleus-IEA;zinc ion binding-IEA	NULL
AAEL002348	paired box protein pax-6	paired box Pax-8 isoform X1	GO:0005634;GO:0003677;GO:0007275;GO:0006355	multicellular organism development;nucleus;DNA binding;regulation of transcription, DNA-templated	Cellular Component;Biological Process;Molecular Function	regulation of transcription, DNA-templated-IEA;DNA binding-IEA;multicellular organism development-IEA;nucleus-IEA	NULL
AAEL018057	unspecified product	tau-tubulin kinase homolog Asator isoform X1	GO:0005524;GO:0004672;GO:0006468	protein kinase activity;protein phosphorylation;ATP binding	Biological Process;Molecular Function	kinase activity-IEA;phosphorylation-IEA;ATP binding-IEA;protein phosphorylation-IEA;protein kinase activity-IEA	NULL
AAEL002343	neuronal pas domain protein	trachealess-like isoform X1	GO:0006355;GO:0046983	protein dimerization activity;regulation of transcription, DNA-templated	Biological Process;Molecular Function	regulation of transcription, DNA-templated-IEA;protein dimerization activity-IEA	NULL
AAEL019424	unspecified product	lap4 isoform X1	GO:0005515	protein binding	Molecular Function	NULL	NULL
AAEL002331	Mannose-6-phosphate isomerase [Source:UniProtKB/TrEMBL;Acc:Q17IJ3]	mannose-6-phosphate isomerase	GO:0008270;GO:0009298;GO:0006013;GO:0006000;GO:0004476	fructose metabolic process;mannose metabolic process;mannose-6-phosphate isomerase activity;GDP-mannose biosynthetic process;zinc ion binding	Biological Process;Molecular Function	mannose-6-phosphate isomerase activity-IEA;GDP-mannose biosynthetic process-IEA;zinc ion binding-IEA;isomerase activity-IEA;carbohydrate metabolic process-IEA;metal ion binding-IEA	NULL
AAEL002354	heme peroxidase	peroxidase	GO:0004601;GO:0006979;GO:0006804;GO:0016021;GO:0098869;GO:0020037	peroxidase activity;heme binding;cellular oxidant detoxification;integral component of membrane;response to oxidative stress;obsolete peroxidase reaction	Cellular Component;Biological Process;Molecular Function	oxidation-reduction process-IEA;peroxidase activity-IEA;cellular oxidant detoxification-IEA;heme binding-IEA;membrane-IEA;response to oxidative stress-IEA;integral component of membrane-IEA	NULL
AAEL004167	zinc finger protein	splicing factor 1	GO:0005634;GO:0008270;GO:0045131;GO:0000398	mRNA splicing, via spliceosome;nucleus;pre-mRNA branch point binding;zinc ion binding	Cellular Component;Biological Process;Molecular Function	pre-mRNA branch point binding-IEA;RNA binding-IEA;nucleic acid binding-IEA;mRNA splicing, via spliceosome-IEA;RNA splicing-IEA;mRNA processing-IEA;nucleus-IEA;zinc ion binding-IEA	NULL
AAEL019821	unspecified product	probable G- coupled receptor	GO:0004930;GO:0007186;GO:0016021	G protein-coupled receptor signaling pathway;G protein-coupled receptor activity;integral component of membrane	Cellular Component;Biological Process;Molecular Function	signal transduction-IEA;G protein-coupled receptor activity-IEA;membrane-IEA;G protein-coupled receptor signaling pathway-IEA;integral component of membrane-IEA	NULL
AAEL007657	low-density lipoprotein receptor (ldl)	vitellogenin receptor	GO:0005515;GO:0005509;GO:0016021;GO:0006897	endocytosis;integral component of membrane;protein binding;calcium ion binding	Cellular Component;Biological Process;Molecular Function	endocytosis-IEA;membrane-IEA;calcium ion binding-IEA;integral component of membrane-IEA	NULL
AAEL020425	unspecified product	uncharacterized protein LOC110680692	NULL	NULL	NULL	NULL	NULL
AAEL007661	rab-40	ras-related Rab-40C	GO:0005525;GO:0003924;GO:0035556	GTP binding;intracellular signal transduction;GTPase activity	Biological Process;Molecular Function	GTP binding-IEA;GTPase activity-IEA;intracellular signal transduction-IEA	NULL
AAEL007662	casein kinase	casein kinase I-like	GO:0005524;GO:0009069;GO:0004674;GO:0006468	protein serine/threonine kinase activity;serine family amino acid metabolic process;protein phosphorylation;ATP binding	Biological Process;Molecular Function	kinase activity-IEA;nucleotide binding-IEA;phosphorylation-IEA;ATP binding-IEA;protein serine/threonine kinase activity-IEA;protein phosphorylation-IEA;protein kinase activity-IEA	NULL
AAEL007652	unspecified product	isoform A	NULL	NULL	NULL	membrane-IEA;integral component of membrane-IEA	NULL
AAEL027128	unspecified product	uncharacterized protein LOC110674744	GO:0003676	nucleic acid binding	Molecular Function	NULL	NULL
AAEL017987	unspecified product	pollen-specific leucine-rich repeat extensin 3 isoform X2	NULL	NULL	NULL	NULL	NULL
AAEL007648	unspecified product	flocculation FLO11-like	GO:0016020	membrane	Cellular Component	membrane-IEA;integral component of membrane-IEA	NULL
AAEL007651	phosphorylase b kinase	probable phosphorylase b kinase regulatory subunit alpha isoform X1	GO:0005516;GO:0005977;GO:0016310;GO:0016301;GO:0005886	glycogen metabolic process;plasma membrane;kinase activity;phosphorylation;calmodulin binding	Cellular Component;Biological Process;Molecular Function	kinase activity-IEA;phosphorylation-IEA;calmodulin binding-IEA;membrane-IEA;plasma membrane-IEA;carbohydrate metabolic process-IEA;glycogen metabolic process-IEA	NULL
AAEL007660	suppressor of actin (sac)	phosphatidylinositide phosphatase SAC1	GO:0016021;GO:0016791	phosphatase activity;integral component of membrane	Cellular Component;Molecular Function	membrane-IEA;integral component of membrane-IEA;phosphoric ester hydrolase activity-IEA	NULL
AAEL007656	receptor for activated C kinase, putative	p21-activated kinase-interacting 1-like	GO:0005515	protein binding	Molecular Function	kinase activity-IEA;phosphorylation-IEA	NULL
AAEL007650	Chaperonin [Source:UniProtKB/TrEMBL;Acc:A0A1S4FHA0]	T-complex 1 subunit beta	GO:0016887;GO:0005832;GO:0005524;GO:0051082;GO:0006457	ATPase activity;chaperonin-containing T-complex;protein folding;ATP binding;unfolded protein binding	Cellular Component;Biological Process;Molecular Function	chaperonin-containing T-complex-IEA;nucleotide binding-IEA;protein folding-IEA;ATP binding-IEA;cytoplasm-IEA;cytosol-IEA;unfolded protein binding-IEA	NULL
AAEL017515	unspecified product	cyclic AMP response element-binding B isoform X1	GO:0005634;GO:0003677;GO:0005667;GO:0003700;GO:0005515;GO:0006355;GO:0045449	DNA-binding transcription factor activity;transcription factor complex;nucleus;protein binding;DNA binding;regulation of transcription, DNA-templated	Cellular Component;Biological Process;Molecular Function	regulation of transcription, DNA-templated-IEA;DNA binding-IEA;DNA-binding transcription factor activity-IEA;nucleus-IEA	NULL
AAEL007659	unspecified product	histidine-rich glyco	GO:0007165;GO:0005576;GO:0005179	signal transduction;extracellular region;hormone activity	Cellular Component;Biological Process;Molecular Function	receptor ligand activity-IBA;signal transduction-IEA;extracellular region-IEA;animal organ morphogenesis-IBA;hormone activity-IEA;sequestering of BMP from receptor via BMP binding-IBA;extracellular space-IBA;BMP binding-IBA	NULL
AAEL007653	allantoinase	allantoinase	GO:0016888;GO:0006308;GO:0008270;GO:0006144;GO:0004038;GO:0000256;GO:0050897	allantoin catabolic process;endodeoxyribonuclease activity, producing 5'-phosphomonoesters;allantoinase activity;DNA catabolic process;purine nucleobase metabolic process;zinc ion binding;cobalt ion binding	Biological Process;Molecular Function	allantoin catabolic process-IEA;DNA metabolic process-IEA;hydrolase activity, acting on carbon-nitrogen (but not peptide) bonds-IEA;hydrolase activity, acting on carbon-nitrogen (but not peptide) bonds, in cyclic amides-IEA;allantoinase activity-IEA;endodeoxyribonuclease activity, producing 5'-phosphomonoesters-IEA;zinc ion binding-IEA;cobalt ion binding-IEA;hydrolase activity-IEA;metal ion bindi…	NULL
AAEL007658	partitioning defective 3, par-3	partitioning defective 3 homolog isoform X4	GO:0051301;GO:0005515;GO:0007049	cell cycle;cell division;protein binding	Biological Process;Molecular Function	cell cycle-IEA;cell division-IEA	NULL
AAEL007655	unspecified product	pre-rRNA-processing esf-2-like	GO:0003676;GO:0005730	nucleolus;nucleic acid binding	Cellular Component;Molecular Function	RNA binding-IEA;nucleic acid binding-IEA;nucleolus-IEA;nucleus-IEA	NULL
AAEL007654	unspecified product	zinc finger OZF-like	GO:0005634;GO:0008270	nucleus;zinc ion binding	Cellular Component;Molecular Function	nucleus-IEA;zinc ion binding-IEA;metal ion binding-IEA	NULL
AAEL027380	unspecified product	cell cycle checkpoint RAD17	GO:0005634;GO:0005524;GO:0006281;GO:0007049	cell cycle;nucleus;ATP binding;DNA repair	Cellular Component;Biological Process;Molecular Function	cell cycle-IEA;nucleotide binding-IEA;cellular response to DNA damage stimulus-IEA;ATP binding-IEA;nucleus-IEA;DNA repair-IEA	NULL
AAEL021365	unspecified product	nascent polypeptide-associated complex subunit muscle-specific form isoform X1	NULL	NULL	NULL	NULL	NULL
AAEL011293	vitamin-K-epoxide reductase (warfarin-sensitive), putative	vitamin K epoxide reductase complex subunit 1	GO:0005789;GO:0048038;GO:0047057;GO:0042373;GO:0016021;GO:0006694	quinone binding;endoplasmic reticulum membrane;vitamin-K-epoxide reductase (warfarin-sensitive) activity;vitamin K metabolic process;integral component of membrane;steroid biosynthetic process	Cellular Component;Biological Process;Molecular Function	endoplasmic reticulum-IEA;oxidation-reduction process-IEA;quinone binding-IEA;oxidoreductase activity-IEA;vitamin-K-epoxide reductase (warfarin-sensitive) activity-IEA;membrane-IEA;vitamin K metabolic process-IEA;endoplasmic reticulum membrane-IEA;integral component of membrane-IEA	NULL
AAEL027190	unspecified product	solute carrier family 35 member E1 homolog	GO:0016021	integral component of membrane	Cellular Component	membrane-IEA;integral component of membrane-IEA	NULL
AAEL011289	unspecified product	von Willebrand factor A domain-containing 8	GO:0016887;GO:0005524	ATPase activity;ATP binding	Molecular Function	ATPase activity-IEA;ATP binding-IEA	NULL
AAEL011288	elongation factor 1 gamma	elongation factor 1-gamma	GO:0006448;GO:0005515;GO:0003746;GO:0006749;GO:0005840	glutathione metabolic process;ribosome;protein binding;translation elongation factor activity;regulation of translational elongation	Cellular Component;Biological Process;Molecular Function	translation elongation factor activity-IEA;translational elongation-IEA;translation-IEA	NULL
AAEL011287	ubiquitin specific protease	ubiquitin carboxyl-terminal hydrolase 1	GO:0004843;GO:0016579;GO:0006511	protein deubiquitination;ubiquitin-dependent protein catabolic process;thiol-dependent ubiquitin-specific protease activity	Biological Process;Molecular Function	proteolysis-IEA;protein deubiquitination-IEA;thiol-dependent ubiquitin-specific protease activity-IEA;ubiquitin-dependent protein catabolic process-IEA;peptidase activity-IEA	NULL
AAEL011292	protease m1 zinc metalloprotease	aminopeptidase N-like	GO:0008270;GO:0006508;GO:0004177;GO:0008237	aminopeptidase activity;metallopeptidase activity;proteolysis;zinc ion binding	Biological Process;Molecular Function	metallopeptidase activity-IEA;proteolysis-IEA;aminopeptidase activity-IEA;zinc ion binding-IEA;hydrolase activity-IEA;metal ion binding-IEA;peptidase activity-IEA	NULL
AAEL012217	protease m1 zinc metalloprotease	aminopeptidase N-like	GO:0008270;GO:0006508;GO:0004177;GO:0008237	aminopeptidase activity;metallopeptidase activity;proteolysis;zinc ion binding	Biological Process;Molecular Function	metallopeptidase activity-IEA;proteolysis-IEA;aminopeptidase activity-IEA;zinc ion binding-IEA;hydrolase activity-IEA;metal ion binding-IEA;peptidase activity-IEA	NULL
AAEL022631	unspecified product	uncharacterized protein LOC5575968	GO:0016021	integral component of membrane	Cellular Component	membrane-IEA;integral component of membrane-IEA	NULL
AAEL004193	rhophilin	rhophilin-2 isoform X1	GO:0005515;GO:0007165	signal transduction;protein binding	Biological Process;Molecular Function	signal transduction-IEA	NULL
AAEL004195	membrane associated progesterone receptor	membrane-associated progesterone receptor component 1	GO:0016021;GO:0012505	integral component of membrane;endomembrane system	Cellular Component	endomembrane system-N/A;plasma membrane-IDA;ecdysone binding-IDA;membrane-IEA;plasma membrane-IEA;endomembrane system-IBA;ecdysone binding-IEA;integral component of membrane-IEA;membrane-IBA	NULL
AAEL004163	O-fucosyltransferase, putative	GDP-fucose O-fucosyltransferase 2	GO:0036066;GO:0006004;GO:0046922	fucose metabolic process;protein O-linked fucosylation;peptide-O-fucosyltransferase activity	Biological Process;Molecular Function	protein O-linked fucosylation-IEA;transferase activity, transferring glycosyl groups-IEA;peptide-O-fucosyltransferase activity-IEA;fucose metabolic process-IEA;transferase activity-IEA	NULL
AAEL004155	unspecified product	ovarian ecdysteroidogenic hormone I	NULL	NULL	NULL	NULL	NULL
AAEL004169	unspecified product	isoform A	NULL	NULL	NULL	NULL	NULL
AAEL004180	unspecified product	ubiquinone biosynthesis monooxygenase mitochondrial	GO:0071949;GO:0016712;GO:0006118;GO:0008681;GO:0016709;GO:0031314;GO:0006744	oxidoreductase activity, acting on paired donors, with incorporation or reduction of molecular oxygen, NAD(P)H as one donor, and incorporation of one atom of oxygen;FAD binding;2-octaprenyl-6-methoxyphenol hydroxylase activity;ubiquinone biosynthetic process;extrinsic component of mitochondrial inner membrane;oxidoreductase activity, acting on paired donors, with incorporation or reduction of mol…	Cellular Component;Biological Process;Molecular Function	oxidoreductase activity, acting on paired donors, with incorporation or reduction of molecular oxygen, reduced flavin or flavoprotein as one donor, and incorporation of one atom of oxygen-IEA;mitochondrial inner membrane-IEA;ubiquinone biosynthetic process-IEA;monooxygenase activity-IEA;extrinsic component of mitochondrial inner membrane-IEA;oxidation-reduction process-IEA;flavin adenine dinucleo…	NULL
AAEL004179	unspecified product	transient receptor potential channel pyrexia isoform X1	GO:0005216;GO:0005515;GO:0034220;GO:0016021;GO:0050896	ion channel activity;response to stimulus;integral component of membrane;protein binding;ion transmembrane transport	Cellular Component;Biological Process;Molecular Function	ion channel activity-IEA;response to stimulus-IEA;ion transmembrane transport-IEA;membrane-IEA;ion transport-IEA;transmembrane transport-IEA;integral component of membrane-IEA	NULL
AAEL027428	unspecified product	nuclease HARBI1	NULL	NULL	NULL	metal ion binding-IEA	NULL
AAEL027919	unspecified product	dosage compensation regulator isoform X2	GO:0005524;GO:0003723;GO:0003724;GO:0016787	RNA helicase activity;hydrolase activity;ATP binding;RNA binding	Molecular Function	RNA binding-IEA;helicase activity-IEA;RNA helicase activity-IEA;nucleotide binding-IEA;nucleic acid binding-IEA;ATP binding-IEA;hydrolase activity-IEA	NULL
AAEL011361	unspecified product	NKAP family CG6066	GO:0003682;GO:0000785	chromatin;chromatin binding	Cellular Component;Molecular Function	chromatin binding-IEA	NULL
AAEL011359	nfat	nuclear factor of activated T-cells 5 isoform X1	GO:0005634;GO:0003677;GO:0005667;GO:0003700;GO:0006355;GO:0045449	DNA-binding transcription factor activity;transcription factor complex;nucleus;DNA binding;regulation of transcription, DNA-templated	Cellular Component;Biological Process;Molecular Function	regulation of transcription, DNA-templated-IEA;DNA binding-IEA;DNA-binding transcription factor activity-IEA;nucleus-IEA	NULL
AAEL024248	unspecified product	myb SANT-like DNA-binding domain-containing 1 isoform X2	NULL	NULL	NULL	NULL	NULL
AAEL011355	carnitine o-acetyltransferase	carnitine O-acetyltransferase	GO:0005777;GO:0004721;GO:0004092;GO:0042967;GO:0019254;GO:0006470;GO:0006531;GO:0006397;GO:0006522	alanine metabolic process;phosphoprotein phosphatase activity;mRNA processing;obsolete acyl-carrier-protein biosynthetic process;carnitine O-acetyltransferase activity;carnitine metabolic process, CoA-linked;aspartate metabolic process;peroxisome;protein dephosphorylation	Cellular Component;Biological Process;Molecular Function	carnitine metabolic process, CoA-linked-IBA;dephosphorylation-IEA;protein dephosphorylation-IEA;mRNA processing-IEA;mRNA guanylyltransferase activity-IEA;transferase activity-IEA;hydrolase activity-IEA;protein tyrosine/serine/threonine phosphatase activity-IEA;peroxisome-IBA;oxidation-reduction process-IEA;peptidyl-tyrosine dephosphorylation-IEA;transferase activity, transferring acyl groups-IEA;…	NULL
AAEL011353	unspecified product	GPI transamidase component PIG-T	GO:0016255;GO:0042765	GPI-anchor transamidase complex;attachment of GPI anchor to protein	Cellular Component;Biological Process	attachment of GPI anchor to protein-IEA;GPI-anchor transamidase complex-IEA;membrane-IEA;integral component of membrane-IEA	NULL
AAEL011354	zinc finger protein	zinc finger 271 isoform X5	GO:0005634;GO:0008270	nucleus;zinc ion binding	Cellular Component;Molecular Function	DNA binding-IEA;nucleus-IEA;zinc ion binding-IEA;metal ion binding-IEA	NULL
AAEL021866	Putative origin recognition complex subunit 5 [Source:UniProtKB/TrEMBL;Acc:A0A0P6ITX9]	origin recognition complex subunit 5	GO:0000808;GO:0005634;GO:0006260	origin recognition complex;DNA replication;nucleus	Cellular Component;Biological Process	origin recognition complex-IEA;mitotic spindle organization-IEA;nuclear origin of replication recognition complex-IEA;DNA replication-IEA;nucleus-IEA;DNA replication initiation-IEA;mitotic chromosome condensation-IEA	NULL
AAEL011352	unspecified product	DNA polymerase subunit gamma- mitochondrial	GO:0005524;GO:0006281;GO:0030956;GO:0006536;GO:0006450;GO:0006260;GO:0070681;GO:0005739;GO:0032543;GO:0050567	glutaminyl-tRNA synthase (glutamine-hydrolyzing) activity;mitochondrial translation;glutaminyl-tRNAGln biosynthesis via transamidation;DNA replication;regulation of translational fidelity;glutamyl-tRNA(Gln) amidotransferase complex;ATP binding;DNA repair;glutamate metabolic process;mitochondrion	Cellular Component;Biological Process;Molecular Function	glutaminyl-tRNAGln biosynthesis via transamidation-IEA;regulation of translational fidelity-IEA;mitochondrial translation-IEA;DNA replication-IEA;ATP binding-IEA;DNA repair-IEA;glutamyl-tRNA(Gln) amidotransferase complex-IEA;carbon-nitrogen ligase activity, with glutamine as amido-N-donor-IEA;glutaminyl-tRNA synthase (glutamine-hydrolyzing) activity-IEA;nucleotide binding-IEA;ligase activity-IEA;…	NULL
AAEL011362	unspecified product	zinc finger 664-like isoform X1	GO:0005634;GO:0008270	nucleus;zinc ion binding	Cellular Component;Molecular Function	nucleus-IEA;zinc ion binding-IEA;metal ion binding-IEA	NULL
AAEL011356	alcohol dehydrogenase	prostaglandin reductase 1-like	GO:0005737;GO:0032440;GO:0036132;GO:0006693;GO:0047522	cytoplasm;15-oxoprostaglandin 13-oxidase activity;13-prostaglandin reductase activity;2-alkenal reductase [NAD(P)] activity;prostaglandin metabolic process	Cellular Component;Biological Process;Molecular Function	oxidation-reduction process-IEA;2-alkenal reductase [NAD(P)] activity-IEA;13-prostaglandin reductase activity-IEA;oxidoreductase activity-IEA;15-oxoprostaglandin 13-oxidase activity-IEA;cytoplasm-IEA;prostaglandin metabolic process-IEA	NULL
AAEL011357	maintenance of killer 16 (mak16) protein	MAK16 homolog	GO:0005730;GO:0042302	structural constituent of cuticle;nucleolus	Cellular Component;Molecular Function	structural constituent of cuticle-IEA;nucleolus-IEA;nucleus-IEA	NULL
AAEL021736	Enhancer of rudimentary homolog [Source:UniProtKB/Swiss-Prot;Acc:Q93104]	enhancer of rudimentary homolog	GO:0007049	cell cycle	Biological Process	cell cycle-IEA	NULL
AAEL013847	diacylglycerol kinase, zeta, iota	eye-specific diacylglycerol kinase isoform X1	GO:0003951;GO:0006769;GO:0005524;GO:0005515;GO:0046497;GO:0046486;GO:0009395;GO:0004143;GO:0016310;GO:0007205;GO:0035556	diacylglycerol kinase activity;nicotinate nucleotide metabolic process;glycerolipid metabolic process;NAD+ kinase activity;intracellular signal transduction;phospholipid catabolic process;nicotinamide metabolic process;protein binding;ATP binding;protein kinase C-activating G protein-coupled receptor signaling pathway;phosphorylation	Biological Process;Molecular Function	kinase activity-IEA;signal transduction-IEA;nucleotide binding-IEA;phosphorylation-IEA;intracellular signal transduction-IEA;NAD+ kinase activity-IEA;diacylglycerol kinase activity-IEA;ATP binding-IEA;transferase activity-IEA;protein kinase C-activating G protein-coupled receptor signaling pathway-IEA	NULL
AAEL004824	unspecified product	AAEL004824- partial	GO:0016747;GO:0016021	transferase activity, transferring acyl groups other than amino-acyl groups;integral component of membrane	Cellular Component;Molecular Function	transferase activity, transferring acyl groups other than amino-acyl groups-IEA;membrane-IEA;integral component of membrane-IEA	NULL
AAEL013894	unspecified product	nose resistant to fluoxetine 6-like	GO:0016747;GO:0016021	transferase activity, transferring acyl groups other than amino-acyl groups;integral component of membrane	Cellular Component;Molecular Function	transferase activity, transferring acyl groups other than amino-acyl groups-IEA;membrane-IEA;integral component of membrane-IEA	NULL
AAEL004809	unspecified product	kDa salivary	NULL	NULL	NULL	NULL	SGP
AAEL018005	DDE Tnp4 domain-containing protein [Source:UniProtKB/TrEMBL;Acc:A0A1S4G7C1]	ALP1-like	NULL	NULL	NULL	NULL	NULL
AAEL015150	unspecified product	ionotropic receptor 7k precursor	GO:0006811;GO:0016021;GO:0007268;GO:0035235;GO:0004970	chemical synaptic transmission;ionotropic glutamate receptor activity;ionotropic glutamate receptor signaling pathway;ion transport;integral component of membrane	Cellular Component;Biological Process;Molecular Function	ionotropic glutamate receptor signaling pathway-IEA;membrane-IEA;ionotropic glutamate receptor activity-IEA;integral component of membrane-IEA	NULL
AAEL015149	unspecified product	ionotropic receptor 7i precursor	GO:0006811;GO:0016021;GO:0007268;GO:0035235;GO:0004970	chemical synaptic transmission;ionotropic glutamate receptor activity;ionotropic glutamate receptor signaling pathway;ion transport;integral component of membrane	Cellular Component;Biological Process;Molecular Function	ionotropic glutamate receptor signaling pathway-IEA;membrane-IEA;ionotropic glutamate receptor activity-IEA;integral component of membrane-IEA	NULL
AAEL014686	unspecified product	ionotropic receptor 7f precursor	GO:0006811;GO:0016021;GO:0007268;GO:0035235;GO:0004970	chemical synaptic transmission;ionotropic glutamate receptor activity;ionotropic glutamate receptor signaling pathway;ion transport;integral component of membrane	Cellular Component;Biological Process;Molecular Function	ionotropic glutamate receptor signaling pathway-IEA;ion transmembrane transport-IEA;membrane-IEA;ionotropic glutamate receptor activity-IEA;ligand-gated ion channel activity-IEA;integral component of membrane-IEA	NULL
AAEL003353	unspecified product	ionotropic receptor 7b precursor	NULL	NULL	NULL	ionotropic glutamate receptor signaling pathway-IEA;membrane-IEA;ionotropic glutamate receptor activity-IEA;integral component of membrane-IEA	NULL
AAEL027719	unspecified product	ionotropic receptor 7c precursor	GO:0016021	integral component of membrane	Cellular Component	ionotropic glutamate receptor signaling pathway-IEA;membrane-IEA;ionotropic glutamate receptor activity-IEA;integral component of membrane-IEA	NULL
AAEL003340	unspecified product	ionotropic receptor 7d precursor	GO:0006811;GO:0016021;GO:0007268;GO:0035235;GO:0004970	chemical synaptic transmission;ionotropic glutamate receptor activity;ionotropic glutamate receptor signaling pathway;ion transport;integral component of membrane	Cellular Component;Biological Process;Molecular Function	ionotropic glutamate receptor signaling pathway-IEA;ion transmembrane transport-IEA;membrane-IEA;ionotropic glutamate receptor activity-IEA;ligand-gated ion channel activity-IEA;integral component of membrane-IEA	NULL
AAEL003329	unspecified product	ionotropic receptor 7g precursor	GO:0006811;GO:0016020;GO:0007268;GO:0035235;GO:0004970	membrane;chemical synaptic transmission;ionotropic glutamate receptor activity;ionotropic glutamate receptor signaling pathway;ion transport	Cellular Component;Biological Process;Molecular Function	ionotropic glutamate receptor signaling pathway-IEA;membrane-IEA;ionotropic glutamate receptor activity-IEA;integral component of membrane-IEA	NULL
AAEL003341	unspecified product	ionotropic receptor 7h precursor	GO:0006811;GO:0016021;GO:0007268;GO:0035235;GO:0004970	chemical synaptic transmission;ionotropic glutamate receptor activity;ionotropic glutamate receptor signaling pathway;ion transport;integral component of membrane	Cellular Component;Biological Process;Molecular Function	ionotropic glutamate receptor signaling pathway-IEA;membrane-IEA;ionotropic glutamate receptor activity-IEA;integral component of membrane-IEA	NULL
AAEL023867	unspecified product	split ends	NULL	NULL	NULL	NULL	NULL
AAEL023424	unspecified product	BTB POZ domain-containing KCTD9	NULL	NULL	NULL	NULL	NULL
AAEL023326	unspecified product	BTB POZ domain-containing KCTD9	NULL	NULL	NULL	NULL	NULL
AAEL028203	unspecified product	putative protein TPRXL	NULL	NULL	NULL	NULL	NULL
AAEL028238	unspecified product	ionotropic receptor 7j	GO:0006811;GO:0016021;GO:0007268;GO:0035235;GO:0004970	chemical synaptic transmission;ionotropic glutamate receptor activity;ionotropic glutamate receptor signaling pathway;ion transport;integral component of membrane	Cellular Component;Biological Process;Molecular Function	ionotropic glutamate receptor signaling pathway-IEA;membrane-IEA;ionotropic glutamate receptor activity-IEA;integral component of membrane-IEA	NULL
AAEL016969	unspecified product	uncharacterized protein LOC23687389	NULL	NULL	NULL	NULL	NULL
AAEL025363	unspecified product	NADPH--cytochrome P450 reductase isoform X1	GO:0005789;GO:0050661;GO:0006118;GO:0010181;GO:0050660;GO:0003958;GO:0016021	FMN binding;endoplasmic reticulum membrane;NADPH-hemoprotein reductase activity;flavin adenine dinucleotide binding;integral component of membrane;NADP binding;obsolete electron transport	Cellular Component;Biological Process;Molecular Function	endoplasmic reticulum-IEA;oxidation-reduction process-IEA;flavin adenine dinucleotide binding-IEA;FMN binding-IEA;oxidoreductase activity-IEA;NADP binding-IEA;membrane-IEA;cytoplasm-IEA;NADPH-hemoprotein reductase activity-IEA;endoplasmic reticulum membrane-IEA;integral component of membrane-IEA	CYP
AAEL013844	diazepam binding inhibitor, putative	acyl- -binding	GO:0000062	fatty-acyl-CoA binding	Molecular Function	fatty-acyl-CoA binding-IEA	NULL
AAEL013842	unspecified product	rabenosyn-5	GO:0046872	metal ion binding	Molecular Function	metal ion binding-IEA	NULL
AAEL013839	unspecified product	proline-rich receptor kinase PERK9 isoform X1	NULL	NULL	NULL	NULL	NULL
AAEL013840	unspecified product	balbiani ring 3 isoform X1	GO:0008283;GO:0008083;GO:0007165;GO:0016020;GO:0040007	membrane;cell proliferation;signal transduction;growth;growth factor activity	Cellular Component;Biological Process;Molecular Function	signal transduction-IEA;extracellular region-IEA;membrane-IEA;growth factor activity-IEA	NULL
AAEL026649	unspecified product	tigger transposable element-derived 6 partial	GO:0003676	nucleic acid binding	Molecular Function	nucleic acid binding-IEA;DNA binding-IEA;nucleus-IEA;metal ion binding-IEA	NULL
AAEL024429	unspecified product	homeobox 5 isoform X2	NULL	NULL	NULL	NULL	NULL
AAEL024616	unspecified product	gametocyte-specific factor 1 homolog	GO:0046872	metal ion binding	Molecular Function	metal ion binding-IEA	NULL
AAEL013841	paraplegin	paraplegin	GO:0016887;GO:0005524;GO:0008270;GO:0006508;GO:0016021;GO:0004176;GO:0004222;GO:0006510	obsolete ATP-dependent proteolysis;ATPase activity;metalloendopeptidase activity;ATP-dependent peptidase activity;integral component of membrane;ATP binding;proteolysis;zinc ion binding	Cellular Component;Biological Process;Molecular Function	metallopeptidase activity-IEA;ATPase activity-IEA;proteolysis-IEA;ATP-dependent peptidase activity-IEA;membrane-IEA;ATP binding-IEA;zinc ion binding-IEA;hydrolase activity-IEA;integral component of membrane-IEA;peptidase activity-IEA;metalloendopeptidase activity-IEA	NULL
AAEL012718	Putative progestin and adipoq receptor family member 4 [Source:UniProtKB/TrEMBL;Acc:A0A0P6ITR0]	progestin and adipoQ receptor family member 4	GO:0016021	integral component of membrane	Cellular Component	membrane-IEA;integral component of membrane-IEA	NULL
AAEL014201	chaperone protein, putative	complex I intermediate-associated mitochondrial	GO:0032981	mitochondrial respiratory chain complex I assembly	Biological Process	mitochondrial respiratory chain complex I assembly-IEA	NULL
AAEL014198	cdp-diacylglycerol--glycerol-3-phosphate 3-phosphatidyltransferase	probable cardiolipin synthase (CMP-forming)	GO:0016021;GO:0016780;GO:0008654	phosphotransferase activity, for other substituted phosphate groups;phospholipid biosynthetic process;integral component of membrane	Cellular Component;Biological Process;Molecular Function	phosphotransferase activity, for other substituted phosphate groups-IEA;phospholipid biosynthetic process-IEA;membrane-IEA;transferase activity-IEA;integral component of membrane-IEA	NULL
AAEL012717	WD-repeat protein	echinoderm microtubule-associated -like CG42247 isoform X1	GO:0005515;GO:0035556	intracellular signal transduction;protein binding	Biological Process;Molecular Function	intracellular signal transduction-IEA	NULL
AAEL026743	unspecified product	uncharacterized protein LOC110674771	NULL	NULL	NULL	zinc ion binding-IEA	NULL
AAEL008299	C-Type Lectin (CTL).	C-type lectin 37Da-like	GO:0030246	carbohydrate binding	Molecular Function	carbohydrate binding-IEA	NULL
AAEL021318	unspecified product	amyloid-beta A4 precursor -binding family A member 2 isoform X3	GO:0005515	protein binding	Molecular Function	NULL	NULL
AAEL025198	unspecified product	uncharacterized protein LOC110674775	NULL	NULL	NULL	NULL	NULL
AAEL015411	glutamine-dependent NAD(+) synthetase	glutamine-dependent NAD(+) synthetase	GO:0004359;GO:0003952;GO:0005524;GO:0046497;GO:0005737;GO:0009435;GO:0006541	cytoplasm;NAD+ synthase (glutamine-hydrolyzing) activity;nicotinate nucleotide metabolic process;NAD biosynthetic process;glutamine metabolic process;glutaminase activity;ATP binding	Cellular Component;Biological Process;Molecular Function	nucleotide binding-IEA;nitrogen compound metabolic process-IEA;ligase activity-IEA;ATP binding-IEA;cytoplasm-IEA;NAD biosynthetic process-IEA;NAD+ synthase (glutamine-hydrolyzing) activity-IEA;glutaminase activity-IEA	NULL
AAEL020941	unspecified product	cytosolic carboxypeptidase Nna1-like isoform X1	GO:0008270;GO:0004181;GO:0006508	metallocarboxypeptidase activity;proteolysis;zinc ion binding	Biological Process;Molecular Function	NULL	NULL
AAEL026955	unspecified product	C-type lectin 37Da-like	NULL	NULL	NULL	carbohydrate binding-IEA	NULL
AAEL019787	CCAP receptor [Source:UniProtKB/TrEMBL;Acc:A0A411JKD0]	transcriptional regulator ovo isoform X1	GO:0005634;GO:0046872	metal ion binding;nucleus	Cellular Component;Molecular Function	nucleus-IEA;metal ion binding-IEA	NULL
AAEL019786	NPYLR7B [Source:UniProtKB/TrEMBL;Acc:U5N1H5]	RYamide receptor-like	GO:0007218;GO:0007187;GO:0016021;GO:0007268;GO:0004983	chemical synaptic transmission;neuropeptide Y receptor activity;G protein-coupled receptor signaling pathway, coupled to cyclic nucleotide second messenger;neuropeptide signaling pathway;integral component of membrane	Cellular Component;Biological Process;Molecular Function	neuropeptide Y receptor activity-IEA;signal transduction-IEA;G protein-coupled receptor activity-IEA;neuropeptide signaling pathway-IEA;membrane-IEA;G protein-coupled receptor signaling pathway-IEA;integral component of membrane-IEA	NULL
AAEL010711	eph receptor tyrosine kinase	ephrin type-B receptor 1 isoform X1	GO:0005524;GO:0005515;GO:0016021;GO:0007169;GO:0006468;GO:0005003	transmembrane receptor protein tyrosine kinase signaling pathway;ephrin receptor activity;protein phosphorylation;integral component of membrane;protein binding;ATP binding	Cellular Component;Biological Process;Molecular Function	NULL	NULL
AAEL027739	unspecified product	uncharacterized protein LOC110674366	NULL	NULL	NULL	membrane-IEA;integral component of membrane-IEA	NULL
AAEL004404	HIG1 domain family member 2A, putative	HIG1 domain family member mitochondrial	GO:0016021	integral component of membrane	Cellular Component	membrane-IEA;integral component of membrane-IEA	NULL
AAEL022199	unspecified product	NTF2-related export	NULL	NULL	NULL	NULL	NULL
AAEL004410	protein phosphatase	mucin-5AC isoform X1	GO:0051301;GO:0006570;GO:0004725;GO:0007096;GO:0035335;GO:0008138	protein tyrosine/serine/threonine phosphatase activity;protein tyrosine phosphatase activity;regulation of exit from mitosis;peptidyl-tyrosine dephosphorylation;cell division;tyrosine metabolic process	Biological Process;Molecular Function	cell cycle-IEA;dephosphorylation-IEA;cell division-IEA;peptidyl-tyrosine dephosphorylation-IEA;regulation of exit from mitosis-IEA;protein tyrosine phosphatase activity-IEA;protein dephosphorylation-IEA;hydrolase activity-IEA;phosphatase activity-IEA;phosphoprotein phosphatase activity-IEA;protein tyrosine/serine/threonine phosphatase activity-IEA	NULL
AAEL025130	unspecified product	rho guanine nucleotide exchange factor 10 isoform X3	GO:0005085;GO:0043087	guanyl-nucleotide exchange factor activity;regulation of GTPase activity	Biological Process;Molecular Function	Rho guanyl-nucleotide exchange factor activity-IEA;guanyl-nucleotide exchange factor activity-IEA	NULL
AAEL015586	unspecified product	uncharacterized protein LOC5579316	GO:0016021	integral component of membrane	Cellular Component	membrane-IEA;integral component of membrane-IEA	NULL
AAEL012595	unspecified product	uncharacterized protein LOC5576540 isoform X2	NULL	NULL	NULL	regulation of transcription, DNA-templated-IEA;DNA-binding transcription factor activity-IEA	NULL
AAEL023629	unspecified product	rab GTPase-binding effector 1 isoform X2	GO:0008283;GO:0005769;GO:0008083;GO:0046872;GO:0007165;GO:0005096;GO:0015031;GO:0006897;GO:0043547;GO:0040007	protein transport;metal ion binding;cell proliferation;signal transduction;early endosome;endocytosis;growth;positive regulation of GTPase activity;growth factor activity;GTPase activator activity	Cellular Component;Biological Process;Molecular Function	early endosome-IEA;signal transduction-IEA;endocytosis-IEA;protein transport-IEA;endosome-IEA;GTPase activator activity-IEA;cytoplasm-IEA;growth factor activity-IEA;metal ion binding-IEA;positive regulation of GTPase activity-IEA	NULL
AAEL027209	unspecified product	ubiquitin carboxyl-terminal hydrolase 30 homolog	GO:0004843;GO:0016579;GO:0016021;GO:0006511	protein deubiquitination;ubiquitin-dependent protein catabolic process;integral component of membrane;thiol-dependent ubiquitin-specific protease activity	Cellular Component;Biological Process;Molecular Function	protein deubiquitination-IEA;thiol-dependent ubiquitin-specific protease activity-IEA;ubiquitin-dependent protein catabolic process-IEA;membrane-IEA;integral component of membrane-IEA	NULL
AAEL020236	unspecified product	E3 ubiquitin- ligase UBR3	GO:0008270;GO:0061630;GO:0005515;GO:0070936;GO:0000151;GO:0071596;GO:0043066;GO:0045880;GO:0005829;GO:0051865	ubiquitin-dependent protein catabolic process via the N-end rule pathway;cytosol;protein K48-linked ubiquitination;protein autoubiquitination;ubiquitin protein ligase activity;ubiquitin ligase complex;protein binding;zinc ion binding;negative regulation of apoptotic process;positive regulation of smoothened signaling pathway	Cellular Component;Biological Process;Molecular Function	protein ubiquitination-IEA;ubiquitin ligase complex-IBA;negative regulation of apoptotic process-IMP;protein K48-linked ubiquitination-IEA;ubiquitin-dependent protein catabolic process via the N-end rule pathway-IBA;protein autoubiquitination-IDA;cytosol-IDA;ubiquitin protein ligase activity-IBA;ubiquitin protein ligase activity-IDA;negative regulation of apoptotic process-IEA;nucleus-IEA;cytopla…	NULL
AAEL028021	unspecified product	uncharacterized protein LOC5564091 isoform X1	NULL	NULL	NULL	NULL	NULL
AAEL022589	unspecified product	serine arginine repetitive matrix 2 isoform X1	GO:0004930;GO:0007186;GO:0016021	G protein-coupled receptor signaling pathway;G protein-coupled receptor activity;integral component of membrane	Cellular Component;Biological Process;Molecular Function	G protein-coupled receptor activity-IEA;membrane-IEA;G protein-coupled receptor signaling pathway-IEA;integral component of membrane-IEA	NULL
AAEL027257	unspecified product	cartilage oligomeric matrix -like	NULL	NULL	NULL	NULL	NULL
AAEL026246	unspecified product	zinc finger and BTB domain-containing 49	NULL	NULL	NULL	NULL	NULL
AAEL026973	unspecified product	zinc finger and BTB domain-containing 49	NULL	NULL	NULL	NULL	NULL
AAEL025814	unspecified product	uncharacterized protein LOC5575944	GO:0005515	protein binding	Molecular Function	NULL	NULL
AAEL021022	unspecified product	adenylate terminal-differentiation specific	NULL	NULL	NULL	NULL	NULL
AAEL024421	unspecified product	cuticle -like	GO:0042302	structural constituent of cuticle	Molecular Function	structural constituent of cuticle-IEA	CUT
AAEL024497	unspecified product	cytosolic purine 5 -nucleotidase isoform X2	GO:0046872;GO:0016787	metal ion binding;hydrolase activity	Molecular Function	hydrolase activity-IEA;metal ion binding-IEA	NULL
AAEL005832	programmed cell death	programmed cell death 4	GO:0045892;GO:0005737;GO:0006396	cytoplasm;negative regulation of transcription, DNA-templated;RNA processing	Cellular Component;Biological Process	RNA splicing-IEA;mRNA processing-IEA;negative regulation of transcription, DNA-templated-IEA;cytoplasm-IEA	NULL
AAEL015458	transferrin	transferrin precursor	GO:0055072;GO:0005615;GO:0006811;GO:0046872	metal ion binding;extracellular space;ion transport;iron ion homeostasis	Cellular Component;Biological Process;Molecular Function	extracellular region-IEA;iron ion homeostasis-IEA;ion transport-IEA;extracellular space-IEA;metal ion binding-IEA	NULL
AAEL005826	E3 ubiquitin-protein ligase [Source:UniProtKB/TrEMBL;Acc:A0A1S4FBP6]	E3 ubiquitin- ligase SIAH2	GO:0008270;GO:0005737;GO:0007275;GO:0016740;GO:0006511;GO:0016567	cytoplasm;ubiquitin-dependent protein catabolic process;transferase activity;multicellular organism development;protein ubiquitination;zinc ion binding	Cellular Component;Biological Process;Molecular Function	protein ubiquitination-IEA;ubiquitin-dependent protein catabolic process-IEA;multicellular organism development-IEA;transferase activity-IEA;cytoplasm-IEA;zinc ion binding-IEA;metal ion binding-IEA	NULL
AAEL005825	translation initiation factor eif-2b beta subunit	translation initiation factor eIF-2B subunit beta	GO:0003743;GO:0005737;GO:0005840;GO:0006446	cytoplasm;ribosome;regulation of translational initiation;translation initiation factor activity	Cellular Component;Biological Process;Molecular Function	translation initiation factor activity-IEA;translational initiation-IEA;cytoplasm-IEA;cellular metabolic process-IEA	NULL
AAEL005839	uridine phosphorylase	uridine phosphorylase 1 isoform X2	GO:0005634;GO:0006206;GO:0005737;GO:0009166;GO:0009116;GO:0004850;GO:0044206	cytoplasm;pyrimidine nucleobase metabolic process;nucleotide catabolic process;UMP salvage;uridine phosphorylase activity;nucleus;nucleoside metabolic process	Cellular Component;Biological Process;Molecular Function	UMP salvage-IEA;transferase activity, transferring glycosyl groups-IEA;catalytic activity-IEA;uridine phosphorylase activity-IEA;nucleus-IEA;transferase activity-IEA;cytoplasm-IEA;nucleoside metabolic process-IEA;transferase activity, transferring pentosyl groups-IEA;nucleotide catabolic process-IEA	NULL
AAEL024997	unspecified product	uncharacterized protein LOC110674792	GO:0003677	DNA binding	Molecular Function	nucleic acid binding-IEA;DNA binding-IEA;nucleus-IEA;metal ion binding-IEA	NULL
AAEL020998	unspecified product	tetraspanin-13	GO:0005887	integral component of plasma membrane	Cellular Component	integral component of membrane-ISS;integral component of plasma membrane-IBA;integral component of membrane-ISM;membrane-IEA;molecular_function-ND;integral component of membrane-IEA	NULL
AAEL020642	unspecified product	AAEL009711- partial	GO:0016021;GO:0000139	Golgi membrane;integral component of membrane	Cellular Component	Golgi apparatus-IEA;membrane-IEA;cytoplasm-IEA;Golgi membrane-IEA;integral component of membrane-IEA	NULL
AAEL022930	unspecified product	transmembrane 41 homolog	GO:0016021	integral component of membrane	Cellular Component	membrane-IEA;integral component of membrane-IEA	NULL
AAEL021024	unspecified product	DNA polymerase subunit gamma- mitochondrial	GO:0003677;GO:0003887;GO:0006260;GO:0016020;GO:0071897;GO:0005760	DNA replication;membrane;DNA biosynthetic process;gamma DNA polymerase complex;DNA-directed DNA polymerase activity;DNA binding	Cellular Component;Biological Process;Molecular Function	DNA binding-IEA;DNA-directed DNA polymerase activity-IEA;DNA replication-IEA;gamma DNA polymerase complex-IEA;DNA biosynthetic process-IEA;membrane-IEA;nucleotidyltransferase activity-IEA;transferase activity-IEA;mitochondrion-IEA;integral component of membrane-IEA	NULL
AAEL015265	unspecified product	ionotropic receptor 100c precursor	GO:0016021	integral component of membrane	Cellular Component	ionotropic glutamate receptor signaling pathway-IEA;membrane-IEA;ionotropic glutamate receptor activity-IEA;integral component of membrane-IEA	NULL
AAEL020714	unspecified product	ionotropic receptor 100a precursor	GO:0016021	integral component of membrane	Cellular Component	ionotropic glutamate receptor signaling pathway-IEA;membrane-IEA;ionotropic glutamate receptor activity-IEA;integral component of membrane-IEA	NULL
AAEL015267	unspecified product	ionotropic receptor 100c precursor	GO:0016021	integral component of membrane	Cellular Component	ionotropic glutamate receptor signaling pathway-IEA;membrane-IEA;ionotropic glutamate receptor activity-IEA;integral component of membrane-IEA	NULL
AAEL015079	unspecified product	ionotropic receptor 100d precursor	GO:0006811;GO:0016020;GO:0007268;GO:0035235;GO:0004970	membrane;chemical synaptic transmission;ionotropic glutamate receptor activity;ionotropic glutamate receptor signaling pathway;ion transport	Cellular Component;Biological Process;Molecular Function	ionotropic glutamate receptor signaling pathway-IEA;membrane-IEA;ionotropic glutamate receptor activity-IEA;integral component of membrane-IEA	NULL
AAEL015077	WD and tetratricopeptide repeat protein	DDB1- and CUL4-associated factor 6-like	GO:0005515	protein binding	Molecular Function	NULL	NULL
AAEL012964	unspecified product	double-stranded RNA-specific editase B2 isoform X2	GO:0003723	RNA binding	Molecular Function	RNA binding-IEA	NULL
AAEL026256	unspecified product	XK-related 6	GO:0016021	integral component of membrane	Cellular Component	membrane-IEA;integral component of membrane-IEA	NULL
AAEL011387	leucine-rich repeat	halfway	GO:0003723;GO:0005515	protein binding;RNA binding	Molecular Function	RNA binding-IEA	NULL
AAEL012962	DEAD box ATP-dependent RNA helicase	probable ATP-dependent RNA helicase DDX52	GO:0003676;GO:0005524;GO:0003724;GO:0030490;GO:0002183;GO:0070993;GO:0008233	maturation of SSU-rRNA;RNA helicase activity;cytoplasmic translational initiation;nucleic acid binding;translation preinitiation complex;peptidase activity;ATP binding	Cellular Component;Biological Process;Molecular Function	helicase activity-IEA;RNA helicase activity-IEA;proteolysis-IEA;translational initiation-IEA;isopeptidase activity-IEA;formation of cytoplasmic translation initiation complex-IEA;eukaryotic translation initiation factor 3 complex-IEA;eukaryotic 48S preinitiation complex-IEA;ATP binding-IEA;hydrolase activity-IEA;metallopeptidase activity-IEA;eukaryotic 43S preinitiation complex-IEA;translation in…	NULL
AAEL021162	unspecified product	uncharacterized protein LOC5577047	NULL	NULL	NULL	NULL	NULL
AAEL019990	unspecified product	high mobility group DSP1	GO:0005634;GO:0003677;GO:0005694	chromosome;nucleus;DNA binding	Cellular Component;Molecular Function	chromosome-IEA;DNA binding-IEA;nucleus-IEA	NULL
AAEL023598	unspecified product	transposable element p transposase	GO:0004803;GO:0006313	transposase activity;transposition, DNA-mediated	Biological Process;Molecular Function	sequence-specific DNA binding-IEA;DNA binding-IEA;transposase activity-IEA;transposition, DNA-mediated-IEA	NULL
AAEL014720	Zn-C2H2_12 domain-containing protein [Source:UniProtKB/TrEMBL;Acc:A0A1S4G2Q0]	spindle-F	GO:0046872	metal ion binding	Molecular Function	metal ion binding-IEA	NULL
AAEL022712	unspecified product	39S ribosomal mitochondrial	GO:0005840;GO:0006412	translation;ribosome	Cellular Component;Biological Process	ribosome-IEA;translation-IEA	NULL
AAEL027287	unspecified product	alpha-ketoglutarate-dependent dioxygenase alkB homolog mitochondrial	GO:0005759;GO:1902445;GO:0006974	regulation of mitochondrial membrane permeability involved in programmed necrotic cell death;mitochondrial matrix;cellular response to DNA damage stimulus	Cellular Component;Biological Process	mitochondrial matrix-IEA;cellular response to DNA damage stimulus-IEA;regulation of mitochondrial membrane permeability involved in programmed necrotic cell death-IEA	NULL
AAEL014719	inosine-uridine preferring nucleoside hydrolase	inosine-uridine preferring nucleoside hydrolase	GO:0016798	hydrolase activity, acting on glycosyl bonds	Molecular Function	purine nucleosidase activity-IEA;metabolic process-IEA;hydrolase activity-IEA;hydrolase activity, acting on glycosyl bonds-IEA	NULL
AAEL026758	unspecified product	artemis-like	NULL	NULL	NULL	cellular response to DNA damage stimulus-IEA;nucleus-IEA	NULL
AAEL023069	26S protease regulatory subunit [Source:UniProtKB/TrEMBL;Acc:Q16FL0]	26S proteasome regulatory subunit 8	GO:0016887;GO:0005634;GO:0005524;GO:0043161;GO:0008540;GO:0005737;GO:0008233;GO:0036402	cytoplasm;ATPase activity;proteasome-activating ATPase activity;nucleus;peptidase activity;proteasome regulatory particle, base subcomplex;proteasome-mediated ubiquitin-dependent protein catabolic process;ATP binding	Cellular Component;Biological Process;Molecular Function	ATPase activity-IEA;proteolysis-IEA;proteasome-mediated ubiquitin-dependent protein catabolic process-IEA;ATP binding-IEA;hydrolase activity-IEA;peptidase activity-IEA;nucleotide binding-IEA;proteasome regulatory particle-IEA;proteasome regulatory particle, base subcomplex-IEA;nucleus-IEA;proteasome complex-IEA;cytoplasm-IEA;protein catabolic process-IEA	NULL
AAEL013679	coilin-interacting nulcear ATPase protein, putative	adenylate kinase isoenzyme 6 homolog	GO:0016887;GO:0005634;GO:0004017;GO:0005524;GO:0046034;GO:0016310;GO:0046940;GO:0006144	ATPase activity;ATP metabolic process;nucleus;adenylate kinase activity;ATP binding;phosphorylation;nucleoside monophosphate phosphorylation;purine nucleobase metabolic process	Cellular Component;Biological Process;Molecular Function	kinase activity-IEA;ATPase activity-IEA;nucleotide binding-IEA;phosphorylation-IEA;adenylate kinase activity-IEA;nucleus-IEA;ATP binding-IEA;transferase activity-IEA;nucleoside monophosphate phosphorylation-IEA	NULL
AAEL011728	unspecified product	mannosyl-oligosaccharide alpha-1,2-mannosidase IA isoform X1	GO:0005975;GO:0005509;GO:0016020;GO:0004571	carbohydrate metabolic process;membrane;mannosyl-oligosaccharide 1,2-alpha-mannosidase activity;calcium ion binding	Cellular Component;Biological Process;Molecular Function	metabolic process-IEA;membrane-IEA;mannosyl-oligosaccharide 1,2-alpha-mannosidase activity-IEA;calcium ion binding-IEA;hydrolase activity-IEA;carbohydrate metabolic process-IEA;hydrolase activity, acting on glycosyl bonds-IEA	NULL
AAEL011730	odorant-binding protein 99c, putative	general odorant-binding 99b-like	GO:0005549	odorant binding	Molecular Function	odorant binding-IEA;response to stimulus-IEA;sensory perception of smell-IEA	NULL
AAEL011727	Molybdenum cofactor sulfurase 2 (MoCo sulfurase 2)(MOS 2)(EC 4.4.-.-)(Protein maroon-like 2)(Ma-l 2)	molybdenum cofactor sulfurase 3 isoform X2	GO:0102867;GO:0030170;GO:0008265;GO:0030151;GO:0016829;GO:0006777;GO:0019008	pyridoxal phosphate binding;lyase activity;Mo-molybdopterin cofactor biosynthetic process;Mo-molybdopterin cofactor sulfurase activity;molybdenum cofactor sulfurtransferase activity;molybdenum ion binding;molybdopterin synthase complex	Cellular Component;Biological Process;Molecular Function	molybdenum ion binding-IEA;Mo-molybdopterin cofactor sulfurase activity-ISS;Mo-molybdopterin cofactor biosynthetic process-IEA;catalytic activity-IEA;Mo-molybdopterin cofactor sulfurase activity-IEA;pyridoxal phosphate binding-IEA;molybdenum cofactor sulfurtransferase activity-IEA;transferase activity-IEA;molybdopterin cofactor metabolic process-ISS;lyase activity-IEA	NULL
AAEL011718	unspecified product	migration and invasion enhancer 1	NULL	NULL	NULL	NULL	NULL
AAEL022615	unspecified product	molybdenum cofactor sulfurase	GO:0102867;GO:0030170;GO:0008265;GO:0030151;GO:0016829;GO:0006777;GO:0019008	pyridoxal phosphate binding;lyase activity;Mo-molybdopterin cofactor biosynthetic process;Mo-molybdopterin cofactor sulfurase activity;molybdenum cofactor sulfurtransferase activity;molybdenum ion binding;molybdopterin synthase complex	Cellular Component;Biological Process;Molecular Function	molybdenum ion binding-IEA;Mo-molybdopterin cofactor sulfurase activity-ISS;Mo-molybdopterin cofactor biosynthetic process-IEA;catalytic activity-IEA;Mo-molybdopterin cofactor sulfurase activity-IEA;pyridoxal phosphate binding-IEA;molybdenum cofactor sulfurtransferase activity-IEA;transferase activity-IEA;molybdopterin cofactor metabolic process-ISS;lyase activity-IEA	NULL
AAEL011719	unspecified product	nucleoporin Nup43	GO:0005515	protein binding	Molecular Function	NULL	NULL
AAEL014389	unspecified product	activating signal cointegrator 1	GO:0005634;GO:0008270;GO:0006355	nucleus;zinc ion binding;regulation of transcription, DNA-templated	Cellular Component;Biological Process;Molecular Function	regulation of transcription, DNA-templated-IEA;nucleus-IEA;zinc ion binding-IEA	NULL
AAEL019539	unspecified product	palmitoyltransferase ZDHHC5 isoform X1	GO:0019706;GO:0042967;GO:0016021	protein-cysteine S-palmitoyltransferase activity;obsolete acyl-carrier-protein biosynthetic process;integral component of membrane	Cellular Component;Biological Process;Molecular Function	transferase activity, transferring acyl groups-IEA;protein-cysteine S-palmitoyltransferase activity-IEA;palmitoyltransferase activity-IEA;membrane-IEA;transferase activity-IEA;integral component of membrane-IEA	NULL
AAEL021676	unspecified product	centrosomal of 162 kDa isoform X2	GO:0005737;GO:0005814;GO:0030030;GO:0005874	cytoplasm;microtubule;cell projection organization;centriole	Cellular Component;Biological Process	cytoskeleton-IEA;microtubule-IEA;centriole-IEA;cytoplasm-IEA;cell projection organization-IEA	NULL
AAEL015559	zinc carboxypeptidase	carboxypeptidase B-like	GO:0008270;GO:0004181;GO:0006508	metallocarboxypeptidase activity;proteolysis;zinc ion binding	Biological Process;Molecular Function	metallopeptidase activity-IEA;carboxypeptidase activity-IEA;proteolysis-IEA;metallocarboxypeptidase activity-IEA;zinc ion binding-IEA;hydrolase activity-IEA;metal ion binding-IEA;peptidase activity-IEA	NULL
AAEL022855	unspecified product	inhibitor of growth 3 isoform X1	NULL	NULL	NULL	regulation of growth-IEA;chromatin organization-IEA;nucleus-IEA;metal ion binding-IEA	NULL
AAEL015095	unspecified product	glutamate receptor-interacting 1	GO:0005515	protein binding	Molecular Function	NULL	NULL
AAEL027829	unspecified product	pancreatic triacylglycerol lipase-like	GO:0005515;GO:0046486;GO:0046872;GO:0016042;GO:0004806;GO:0005576	metal ion binding;triglyceride lipase activity;lipid catabolic process;glycerolipid metabolic process;extracellular region;protein binding	Cellular Component;Biological Process;Molecular Function	extracellular region-IEA;triglyceride lipase activity-IEA;carboxylic ester hydrolase activity-IEA;metal ion binding-IEA;lipid metabolic process-IEA	NULL
AAEL014551	triacylglycerol lipase, pancreatic	pancreatic triacylglycerol lipase-like	GO:0046486;GO:0046872;GO:0016042;GO:0004806;GO:0005576	metal ion binding;triglyceride lipase activity;lipid catabolic process;glycerolipid metabolic process;extracellular region	Cellular Component;Biological Process;Molecular Function	extracellular region-IEA;triglyceride lipase activity-IEA;carboxylic ester hydrolase activity-IEA;metal ion binding-IEA;lipid metabolic process-IEA	NULL
AAEL020599	unspecified product	pancreatic triacylglycerol lipase-like	GO:0046486;GO:0046872;GO:0016042;GO:0004806;GO:0005576	metal ion binding;triglyceride lipase activity;lipid catabolic process;glycerolipid metabolic process;extracellular region	Cellular Component;Biological Process;Molecular Function	extracellular region-IEA;triglyceride lipase activity-IEA;carboxylic ester hydrolase activity-IEA;metal ion binding-IEA;lipid metabolic process-IEA	NULL
AAEL022233	unspecified product	uncharacterized protein LOC110674802 isoform X1	NULL	NULL	NULL	NULL	NULL
AAEL008118	Protein mab-21	mab-21	GO:0005634	nucleus	Cellular Component	cellular_component-ND;biological_process-ND;nucleus-IEA;molecular_function-ND	NULL
AAEL008109	Protein mab-21-like	mab-21-like	NULL	NULL	NULL	NULL	NULL
AAEL008101	unspecified product	tudor and KH domain-containing -like isoform X2	GO:0046872	metal ion binding	Molecular Function	metal ion binding-IEA	NULL
AAEL001008	unspecified product	transcription factor grauzone-like	GO:0005634;GO:0005667;GO:0003700;GO:0008270;GO:0006355;GO:0045449	DNA-binding transcription factor activity;transcription factor complex;nucleus;zinc ion binding;regulation of transcription, DNA-templated	Cellular Component;Biological Process;Molecular Function	regulation of transcription, DNA-templated-IEA;DNA binding-IEA;DNA-binding transcription factor activity-IEA;nucleus-IEA;zinc ion binding-IEA;metal ion binding-IEA	NULL
AAEL002153	unspecified product	zinc finger 624-like	GO:0005634;GO:0008270	nucleus;zinc ion binding	Cellular Component;Molecular Function	nucleus-IEA;zinc ion binding-IEA;metal ion binding-IEA	NULL
AAEL027812	unspecified product	uncharacterized protein LOC110674377	GO:0046983	protein dimerization activity	Molecular Function	protein dimerization activity-IEA	NULL
AAEL002159	unspecified product	zinc finger 771-like	GO:0005634;GO:0008270;GO:0016020	membrane;nucleus;zinc ion binding	Cellular Component;Molecular Function	regulation of synaptic transmission, cholinergic-IEA;sleep-IEA;anchored component of membrane-IEA;membrane-IEA;nucleus-IEA;plasma membrane-IEA;zinc ion binding-IEA;rhythmic process-IEA;metal ion binding-IEA;positive regulation of voltage-gated potassium channel activity-IEA	NULL
AAEL002139	unspecified product	INO80 complex subunit E	GO:0006338;GO:0031011	chromatin remodeling;Ino80 complex	Cellular Component;Biological Process	nucleus-IEA;Ino80 complex-IEA;chromatin remodeling-IEA	NULL
AAEL002175	unspecified product	interferon-related developmental regulator 2	NULL	NULL	NULL	NULL	NULL
AAEL002170	phosphatidylinositol-phosphatidylcholine transfer protein, putative	phosphatidylinositol transfer CSR1	NULL	NULL	NULL	NULL	NULL
AAEL002158	secreted ferritin G subunit precursor, putative	soma ferritin	GO:0006879;GO:0015994;GO:0008199;GO:0006826;GO:0019894;GO:0005871;GO:0004322	ferroxidase activity;ferric iron binding;cellular iron ion homeostasis;chlorophyll metabolic process;kinesin complex;kinesin binding;iron ion transport	Cellular Component;Biological Process;Molecular Function	kinesin complex-IEA;oxidation-reduction process-IEA;ferric iron binding-IEA;iron ion transport-IEA;oxidoreductase activity-IEA;ferroxidase activity-IEA;cellular iron ion homeostasis-IEA;kinesin binding-IEA;metal ion binding-IEA	NULL
AAEL002152	kinesin-associated proteins	kinesin-associated 3	GO:0008199;GO:0016021;GO:0019894;GO:0005871	ferric iron binding;kinesin complex;integral component of membrane;kinesin binding	Cellular Component;Molecular Function	kinesin complex-IEA;ferric iron binding-IEA;membrane-IEA;kinesin binding-IEA;integral component of membrane-IEA	NULL
AAEL002176	inosine-uridine preferring nucleoside hydrolase	inosine-uridine preferring nucleoside hydrolase-like	NULL	NULL	NULL	hydrolase activity-IEA	NULL
AAEL002161	UPF0184 protein AAEL002161 [Source:UniProtKB/Swiss-Prot;Acc:Q17J49]	UPF0184 AAEL002161	NULL	NULL	NULL	NULL	NULL
AAEL002157	unspecified product	ribonuclease P subunit p40-like	GO:0001682;GO:0030677	ribonuclease P complex;tRNA 5'-leader removal	Cellular Component;Biological Process	NULL	NULL
AAEL002135	tubulin-specific chaperone b (tubulin folding cofactor b)	tubulin-folding cofactor B	GO:0005515	protein binding	Molecular Function	NULL	NULL
AAEL002148	unspecified product	NFU1 iron-sulfur cluster scaffold mitochondrial-like	GO:0005506;GO:0051536;GO:0016226	iron-sulfur cluster binding;iron-sulfur cluster assembly;iron ion binding	Biological Process;Molecular Function	cellular_component-ND;biological_process-ND;iron-sulfur cluster assembly-IEA;iron-sulfur cluster binding-IEA;mitochondrion-IEA;molecular_function-ND;metal ion binding-IEA;iron ion binding-IEA	NULL
AAEL002163	unspecified product	cell cycle control 50A	GO:0030658;GO:0016021;GO:0015914;GO:0005794;GO:0005886	phospholipid transport;plasma membrane;transport vesicle membrane;integral component of membrane;Golgi apparatus	Cellular Component;Biological Process	transport vesicle membrane-IEA;Golgi apparatus-IEA;membrane-IEA;plasma membrane-IEA;integral component of membrane-IEA;phospholipid transport-IEA	NULL
AAEL002287	trans-prenyltransferase	all trans-polyprenyl-diphosphate synthase PDSS1-like	GO:0008299;GO:0016740	transferase activity;isoprenoid biosynthetic process	Biological Process;Molecular Function	isoprenoid biosynthetic process-IEA;transferase activity-IEA	NULL
AAEL021698	unspecified product	uncharacterized protein LOC5574207 isoform X1	GO:0005813;GO:0000922;GO:0032467;GO:0005874	microtubule;spindle pole;positive regulation of cytokinesis;centrosome	Cellular Component;Biological Process	microtubule-IEA;centrosome-IEA;positive regulation of cytokinesis-IEA;spindle pole-IEA	NULL
AAEL014655	unspecified product	transcription factor SPT20 homolog	NULL	NULL	NULL	NULL	NULL
AAEL026744	unspecified product	caspase-7	GO:0006508;GO:0006915;GO:0004197	cysteine-type endopeptidase activity;apoptotic process;proteolysis	Biological Process;Molecular Function	cysteine-type peptidase activity-IEA;proteolysis-IEA;cysteine-type endopeptidase activity-IEA;apoptotic process-IEA;hydrolase activity-IEA;peptidase activity-IEA	NULL
AAEL014656	unspecified product	AAEL014656- partial	NULL	NULL	NULL	NULL	NULL
AAEL014657	unspecified product	C19orf12 homolog	GO:0005739;GO:0016021;GO:0005829;GO:0005783	cytosol;integral component of membrane;endoplasmic reticulum;mitochondrion	Cellular Component	endoplasmic reticulum-IEA;neuromuscular process-IEA;membrane-IEA;cytoplasm-IEA;mitochondrion-IEA;cytosol-IEA;integral component of membrane-IEA	NULL
AAEL024484	unspecified product	zinc finger 121-like	GO:0005634;GO:0008270	nucleus;zinc ion binding	Cellular Component;Molecular Function	nucleus-IEA;zinc ion binding-IEA;metal ion binding-IEA	NULL
AAEL015128	unspecified product	uncharacterized protein LOC5566360	NULL	NULL	NULL	NULL	NULL
AAEL015127	unspecified product	constitutive coactivator of PPAR-gamma 1	NULL	NULL	NULL	NULL	NULL
AAEL021103	unspecified product	mediator of RNA polymerase II transcription subunit 25 isoform X1	NULL	NULL	NULL	nucleus-IEA	NULL
AAEL013823	calcium/calmodulin dependent protein kinase ii	calcium calmodulin-dependent kinase type II alpha chain	GO:0005524;GO:0005516;GO:0004683;GO:0009069;GO:0006468	serine family amino acid metabolic process;calmodulin-dependent protein kinase activity;protein phosphorylation;ATP binding;calmodulin binding	Biological Process;Molecular Function	kinase activity-IEA;nucleotide binding-IEA;phosphorylation-IEA;calmodulin binding-IEA;calmodulin-dependent protein kinase activity-IEA;ATP binding-IEA;transferase activity-IEA;protein serine/threonine kinase activity-IEA;protein phosphorylation-IEA;protein kinase activity-IEA	NULL
AAEL017391	unspecified product	histone lysine acetyltransferase CREBBP-like isoform X1	GO:0004402;GO:0005667;GO:0008270;GO:0042967;GO:0005515;GO:0003713;GO:0048511;GO:0005737;GO:0045941;GO:0016573;GO:0000123	cytoplasm;rhythmic process;histone acetyltransferase activity;obsolete acyl-carrier-protein biosynthetic process;transcription factor complex;histone acetyltransferase complex;transcription coactivator activity;protein binding;histone acetylation;positive regulation of transcription, DNA-templated;zinc ion binding	Cellular Component;Biological Process;Molecular Function	transcription coregulator activity-IEA;transferase activity-IEA;rhythmic process-IEA;histone acetyltransferase activity-IEA;transcription coactivator activity-IEA;regulation of transcription, DNA-templated-IEA;positive regulation of nucleic acid-templated transcription-IEA;transferase activity, transferring acyl groups-IEA;histone acetylation-IEA;nucleus-IEA;cytoplasm-IEA;zinc ion binding-IEA;his…	NULL
AAEL013600	integrin alpha-ps	integrin alpha-PS2 isoform X1	GO:0007229;GO:0007155;GO:0008305	integrin-mediated signaling pathway;cell adhesion;integrin complex	Cellular Component;Biological Process	integrin complex-IEA;cell adhesion-IEA;integrin-mediated signaling pathway-IEA;membrane-IEA;integral component of membrane-IEA	NULL
AAEL023829	unspecified product	retinal degeneration B isoform X1	GO:0005548;GO:0046872;GO:0015914	phospholipid transport;metal ion binding;phospholipid transporter activity	Biological Process;Molecular Function	phospholipid transporter activity-IEA;metal ion binding-IEA;phospholipid transport-IEA	NULL
AAEL026819	unspecified product	isoform A	NULL	NULL	NULL	NULL	NULL
AAEL020508	unspecified product	lava lamp	NULL	NULL	NULL	NULL	NULL
AAEL022743	unspecified product	G1 S-specific cyclin-D2	GO:0009967;GO:0051128	positive regulation of signal transduction;regulation of cellular component organization	Biological Process	positive regulation of TORC1 signaling-IEA;regulation of cyclin-dependent protein serine/threonine kinase activity-IEA;positive regulation of cell growth-IEA;regulation of mitochondrion organization-IEA;cyclin-dependent protein serine/threonine kinase regulator activity-IEA;positive regulation of JAK-STAT cascade-IEA	NULL
AAEL010712	low-density lipoprotein receptor (ldl)	low-density lipo receptor-related 4 isoform X1	GO:0005515;GO:0005509;GO:0016021;GO:0006897	endocytosis;integral component of membrane;protein binding;calcium ion binding	Cellular Component;Biological Process;Molecular Function	endocytosis-IEA;membrane-IEA;calcium ion binding-IEA;integral component of membrane-IEA	NULL
AAEL010710	gamma-aminobutyric-acid receptor a beta subunit 1, 2, 3,	gamma-aminobutyric acid receptor subunit beta-like	GO:0034220;GO:0016021;GO:0004890;GO:0005230;GO:0006821;GO:0005886;GO:0007214	gamma-aminobutyric acid signaling pathway;extracellular ligand-gated ion channel activity;chloride transport;plasma membrane;integral component of membrane;GABA-A receptor activity;ion transmembrane transport	Cellular Component;Biological Process;Molecular Function	ion channel activity-IEA;GABA-A receptor activity-IEA;ion transmembrane transport-IEA;membrane-IEA;ion transport-IEA;plasma membrane-IEA;extracellular ligand-gated ion channel activity-IEA;integral component of membrane-IEA;transmembrane signaling receptor activity-IEA	NULL
AAEL021121	unspecified product	uncharacterized protein LOC110674818	GO:0003676;GO:0015074	nucleic acid binding;DNA integration	Biological Process;Molecular Function	nucleic acid binding-IEA;DNA integration-IEA	NULL
AAEL020100	unspecified product	lava lamp-like	NULL	NULL	NULL	NULL	NULL
AAEL027520	unspecified product	gamma-aminobutyric acid receptor subunit alpha-6	GO:0034220;GO:0016021;GO:0004890;GO:0005230;GO:0006821;GO:0005886;GO:0007214	gamma-aminobutyric acid signaling pathway;extracellular ligand-gated ion channel activity;chloride transport;plasma membrane;integral component of membrane;GABA-A receptor activity;ion transmembrane transport	Cellular Component;Biological Process;Molecular Function	ion channel activity-IEA;GABA-A receptor activity-IEA;ion transmembrane transport-IEA;membrane-IEA;ion transport-IEA;plasma membrane-IEA;extracellular ligand-gated ion channel activity-IEA;integral component of membrane-IEA;transmembrane signaling receptor activity-IEA	NULL
AAEL001094	unspecified product	heat shock beta-1 isoform X2	GO:0046872	metal ion binding	Molecular Function	metal ion binding-IEA	NULL
AAEL001099	DEAD box polypeptide	integrator complex subunit 6	NULL	NULL	NULL	NULL	NULL
AAEL001086	unspecified product	myelin transcription factor 1	GO:0005634;GO:0008270	nucleus;zinc ion binding	Cellular Component;Molecular Function	nucleus-IEA;zinc ion binding-IEA;metal ion binding-IEA	NULL
AAEL022505	unspecified product	COP9 signalosome complex subunit 5	GO:0005515;GO:0070122;GO:0046872;GO:0006508;GO:0008180;GO:0004222	COP9 signalosome;metal ion binding;metalloendopeptidase activity;protein binding;proteolysis;isopeptidase activity	Cellular Component;Biological Process;Molecular Function	metallopeptidase activity-IEA;COP9 signalosome-IEA;proteolysis-IEA;isopeptidase activity-IEA;hydrolase activity-IEA;metal ion binding-IEA;peptidase activity-IEA;metalloendopeptidase activity-IEA	NULL
AAEL001080	RNA 3' terminal phosphate cyclase	probable RNA 3 -terminal phosphate cyclase	GO:0003824;GO:0042254;GO:0006396;GO:0005730	catalytic activity;nucleolus;RNA processing;ribosome biogenesis	Cellular Component;Biological Process;Molecular Function	catalytic activity-IEA;nucleolus-IEA;RNA processing-IEA;nucleus-IEA;ribosome biogenesis-IEA	NULL
AAEL021491	unspecified product	histone deacetylase 6 isoform X1	GO:0008270	zinc ion binding	Molecular Function	zinc ion binding-IEA	NULL
AAEL001439	mitochondrial ribosomal protein, L22, putative	39S ribosomal mitochondrial	GO:0003735;GO:0042254;GO:0015934;GO:0006412	large ribosomal subunit;translation;structural constituent of ribosome;ribosome biogenesis	Cellular Component;Biological Process;Molecular Function	ribosome-IEA;large ribosomal subunit-IEA;translation-IEA;structural constituent of ribosome-IEA	NULL
AAEL001433	fgf receptor activating protein	post-GPI attachment to s factor 2-like	GO:0016021;GO:0000139	Golgi membrane;integral component of membrane	Cellular Component	membrane-IEA;Golgi membrane-IEA;integral component of membrane-IEA	NULL
AAEL024396	unspecified product	transcriptional enhancer factor TEF-1 isoform X3	GO:0005667;GO:0003700;GO:0006355;GO:0035329;GO:0045449	DNA-binding transcription factor activity;transcription factor complex;regulation of transcription, DNA-templated;hippo signaling	Cellular Component;Biological Process;Molecular Function	NULL	NULL
AAEL025892	unspecified product	uncharacterized protein LOC110674821 isoform X1	NULL	NULL	NULL	nucleus-IEA;zinc ion binding-IEA;metal ion binding-IEA	NULL
AAEL001427	short-chain dehydrogenase	hydroxysteroid dehydrogenase 2	GO:0005777;GO:0016491	peroxisome;oxidoreductase activity	Cellular Component;Molecular Function	oxidation-reduction process-IEA;peroxisome-IEA	NULL
AAEL020190	unspecified product	uncharacterized protein LOC110674821 isoform X2	NULL	NULL	NULL	NULL	NULL
AAEL021728	unspecified product	probable alpha-aspartyl dipeptidase	GO:0006508;GO:0008236	serine-type peptidase activity;proteolysis	Biological Process;Molecular Function	proteolysis-IEA;serine-type peptidase activity-IEA;peptidase activity-IEA	NULL
AAEL026142	unspecified product	prostaglandin reductase 1	GO:0005737;GO:0032440;GO:0036132;GO:0006693;GO:0047522	cytoplasm;15-oxoprostaglandin 13-oxidase activity;13-prostaglandin reductase activity;2-alkenal reductase [NAD(P)] activity;prostaglandin metabolic process	Cellular Component;Biological Process;Molecular Function	oxidation-reduction process-IEA;2-alkenal reductase [NAD(P)] activity-IEA;13-prostaglandin reductase activity-IEA;oxidoreductase activity-IEA;15-oxoprostaglandin 13-oxidase activity-IEA;cytoplasm-IEA;prostaglandin metabolic process-IEA	NULL
AAEL021179	unspecified product	5-hydroxyisourate hydrolase	GO:0005739;GO:0016020;GO:0033971;GO:0006144	membrane;hydroxyisourate hydrolase activity;purine nucleobase metabolic process;mitochondrion	Cellular Component;Biological Process;Molecular Function	purine nucleobase metabolic process-IEA;hydroxyisourate hydrolase activity-IEA;mitochondrial inner membrane-IEA;membrane-IEA;hydrolase activity-IEA;mitochondrial respiratory chain complex I-IEA;mitochondrion-IEA	NULL
AAEL014518	unspecified product	uncharacterized protein LOC5564571	GO:0016021	integral component of membrane	Cellular Component	membrane-IEA;integral component of membrane-IEA	NULL
AAEL027083	unspecified product	uncharacterized protein LOC110674824	NULL	NULL	NULL	NULL	NULL
AAEL028194	unspecified product	uncharacterized protein LOC110674824	NULL	NULL	NULL	NULL	NULL
AAEL009016	glutathione transferase	glutathione S-transferase theta-1	GO:0006803;GO:0005515;GO:0005737;GO:0006749;GO:0004364	cytoplasm;obsolete glutathione conjugation reaction;glutathione metabolic process;protein binding;glutathione transferase activity	Cellular Component;Biological Process;Molecular Function	glutathione transferase activity-IEA;transferase activity-IEA;cytoplasm-IEA	GST
AAEL009017	glutathione transferase	glutathione S-transferase theta-1	GO:0006803;GO:0005515;GO:0005737;GO:0006749;GO:0004364	cytoplasm;obsolete glutathione conjugation reaction;glutathione metabolic process;protein binding;glutathione transferase activity	Cellular Component;Biological Process;Molecular Function	glutathione transferase activity-IEA;transferase activity-IEA;cytoplasm-IEA	GST
AAEL025929	unspecified product	glutathione S-transferase theta-1-like	GO:0006803;GO:0005515;GO:0005737;GO:0006749;GO:0004364	cytoplasm;obsolete glutathione conjugation reaction;glutathione metabolic process;protein binding;glutathione transferase activity	Cellular Component;Biological Process;Molecular Function	glutathione transferase activity-IEA;transferase activity-IEA;cytoplasm-IEA	GST
AAEL017081	unspecified product	cytochrome c oxidase copper chaperone	GO:0006825;GO:0005758;GO:0005507;GO:0016531	mitochondrial intermembrane space;copper ion transport;copper ion binding;copper chaperone activity	Cellular Component;Biological Process;Molecular Function	mitochondrial intermembrane space-IEA;copper ion transport-IEA;copper chaperone activity-IEA;copper ion binding-IEA	NULL
AAEL014295	unspecified product	CWC15 homolog	GO:0005681;GO:0000398	mRNA splicing, via spliceosome;spliceosomal complex	Cellular Component;Biological Process	spliceosomal complex-IEA;mRNA splicing, via spliceosome-IEA;RNA splicing-IEA;mRNA processing-IEA	NULL
AAEL012552	NADH-ubiquinone oxidoreductase	NADH-ubiquinone oxidoreductase 75 kDa mitochondrial	GO:0006814;GO:0015992;GO:0046872;GO:0006120;GO:0008137;GO:0051539;GO:0006744;GO:0005743	4 iron, 4 sulfur cluster binding;metal ion binding;ubiquinone biosynthetic process;NADH dehydrogenase (ubiquinone) activity;mitochondrial inner membrane;mitochondrial electron transport, NADH to ubiquinone;proton transmembrane transport;sodium ion transport	Cellular Component;Biological Process;Molecular Function	oxidation-reduction process-IEA;electron transfer activity-IEA;4 iron, 4 sulfur cluster binding-IEA;oxidoreductase activity-IEA;ATP synthesis coupled electron transport-IEA;mitochondrial inner membrane-IEA;membrane-IEA;NADH dehydrogenase (ubiquinone) activity-IEA;iron-sulfur cluster binding-IEA;metal ion binding-IEA;oxidoreductase activity, acting on NAD(P)H-IEA	NULL
AAEL018212	Ubiquitinyl hydrolase 1 [Source:UniProtKB/TrEMBL;Acc:A0A1S4G7V5]	ubiquitin carboxyl-terminal hydrolase 45	GO:0004843;GO:0016579;GO:0008270;GO:0006511	protein deubiquitination;ubiquitin-dependent protein catabolic process;thiol-dependent ubiquitin-specific protease activity;zinc ion binding	Biological Process;Molecular Function	cysteine-type peptidase activity-IEA;proteolysis-IEA;protein deubiquitination-IEA;thiol-dependent ubiquitin-specific protease activity-IEA;ubiquitin-dependent protein catabolic process-IEA;zinc ion binding-IEA;hydrolase activity-IEA;metal ion binding-IEA;peptidase activity-IEA	NULL
AAEL012551	unspecified product	AGAP011758- partial	GO:0005634;GO:0008270	nucleus;zinc ion binding	Cellular Component;Molecular Function	nucleus-IEA;zinc ion binding-IEA;metal ion binding-IEA	NULL
AAEL012549	ATPase, class vi, type 11c	probable phospholipid-transporting ATPase IF isoform X1	GO:0000287;GO:0005524;GO:0140326;GO:0140603;GO:0016021;GO:0034204;GO:0015914	magnesium ion binding;phospholipid transport;lipid translocation;integral component of membrane;ATP binding	Cellular Component;Biological Process;Molecular Function	nucleotide binding-IEA;magnesium ion binding-IEA;lipid translocation-IEA;membrane-IEA;ATP binding-IEA;integral component of membrane-IEA;phospholipid transport-IEA	NULL
AAEL014853	otoferlin	otoferlin-like isoform X1	GO:0098793;GO:0005509;GO:0016021;GO:0016079	presynapse;synaptic vesicle exocytosis;integral component of membrane;calcium ion binding	Cellular Component;Biological Process;Molecular Function	presynapse-IEA;membrane-IEA;calcium ion binding-IEA;synaptic vesicle exocytosis-IEA;metal ion binding-IEA;integral component of membrane-IEA	NULL
AAEL028236	unspecified product	TNF receptor-associated factor 5	GO:0005515;GO:0005737;GO:0016021	cytoplasm;integral component of membrane;protein binding	Cellular Component;Molecular Function	membrane-IEA;cytoplasm-IEA;integral component of membrane-IEA	NULL
AAEL021231	unspecified product	ras-related Rab-27A	GO:0005525;GO:0042470;GO:0030141;GO:0003924;GO:0032402;GO:0045921	melanosome transport;GTP binding;melanosome;secretory granule;GTPase activity;positive regulation of exocytosis	Cellular Component;Biological Process;Molecular Function	GTP binding-IEA;secretory granule-IBA;positive regulation of exocytosis-IBA;melanosome transport-IBA;GTPase activity-IEA;melanosome-IBA	NULL
AAEL025093	unspecified product	retrovirus-related pol poly from transposon tnt 1-94	NULL	NULL	NULL	nucleic acid binding-IEA;zinc ion binding-IEA;DNA integration-IEA	NULL
AAEL026915	unspecified product	myrosinase 1-like	GO:0005975;GO:0016021;GO:0004553	carbohydrate metabolic process;hydrolase activity, hydrolyzing O-glycosyl compounds;integral component of membrane	Cellular Component;Biological Process;Molecular Function	membrane-IEA;hydrolase activity-IEA;carbohydrate metabolic process-IEA;integral component of membrane-IEA;hydrolase activity, hydrolyzing O-glycosyl compounds-IEA	NULL
AAEL027088	unspecified product	smad nuclear-interacting 1	GO:0005515	protein binding	Molecular Function	NULL	NULL
AAEL027809	unspecified product	D-beta-hydroxybutyrate mitochondrial	GO:0016491;GO:0016021	oxidoreductase activity;integral component of membrane	Cellular Component;Molecular Function	oxidation-reduction process-IEA;oxidoreductase activity-IEA;ecdysone biosynthetic process-IEA;membrane-IEA;integral component of membrane-IEA	NULL
AAEL014583	60S acidic ribosomal protein P2 [Source:UniProtKB/TrEMBL;Acc:Q1HRM9]	60S acidic ribosomal P2	GO:0003735;GO:0002182;GO:0042254;GO:0022625	cytosolic large ribosomal subunit;cytoplasmic translational elongation;structural constituent of ribosome;ribosome biogenesis	Cellular Component;Biological Process;Molecular Function	ribosome-IEA;translational elongation-IEA;translation-IEA;structural constituent of ribosome-IEA	NULL
AAEL020909	unspecified product	NTF2-related export	NULL	NULL	NULL	NULL	NULL
AAEL015640	transcription factor IIIA, putative	transcription factor IIIA	NULL	NULL	NULL	NULL	NULL
AAEL023617	unspecified product	pre-mRNA-splicing factor Slu7	GO:0000386;GO:0030628;GO:0005681;GO:0000398	mRNA splicing, via spliceosome;second spliceosomal transesterification activity;spliceosomal complex;pre-mRNA 3'-splice site binding	Cellular Component;Biological Process;Molecular Function	pre-mRNA 3'-splice site binding-IEA;spliceosomal complex-IEA;mRNA splicing, via spliceosome-IEA;RNA splicing-IEA;mRNA processing-IEA;nucleus-IEA;second spliceosomal transesterification activity-IEA	NULL
AAEL021570	unspecified product	scarlet	GO:0016887;GO:0005524;GO:0042626;GO:0055085;GO:0016021	transmembrane transport;ATPase activity;integral component of membrane;ATP binding;ATPase activity, coupled to transmembrane movement of substances	Cellular Component;Biological Process;Molecular Function	ATPase activity-IEA;ATPase activity, coupled to transmembrane movement of substances-IEA;nucleotide binding-IEA;membrane-IEA;ATP binding-IEA;transmembrane transport-IEA;integral component of membrane-IEA	NULL
AAEL019733	unspecified product	uncharacterized protein LOC5573415 isoform X1	GO:0005515;GO:0007165	signal transduction;protein binding	Biological Process;Molecular Function	signal transduction-IEA	NULL
AAEL020482	unspecified product	OSMotic avoidance abnormal family member	GO:0005216;GO:0005515;GO:0034220;GO:0016021;GO:0050896	ion channel activity;response to stimulus;integral component of membrane;protein binding;ion transmembrane transport	Cellular Component;Biological Process;Molecular Function	ion channel activity-IEA;response to stimulus-IEA;ion transmembrane transport-IEA;membrane-IEA;ion transport-IEA;transmembrane transport-IEA;integral component of membrane-IEA	NULL
AAEL028129	Putative nuclear transcription factor y subunit gamma [Source:UniProtKB/TrEMBL;Acc:A0A0P6K0W4]	nuclear transcription factor Y subunit gamma-like	GO:0016602;GO:0003677;GO:0003700;GO:0046982;GO:0006355;GO:0045449	DNA-binding transcription factor activity;protein heterodimerization activity;CCAAT-binding factor complex;DNA binding;regulation of transcription, DNA-templated	Cellular Component;Biological Process;Molecular Function	protein heterodimerization activity-IEA;regulation of transcription, DNA-templated-IEA;DNA binding-IEA;DNA-binding transcription factor activity-IEA;CCAAT-binding factor complex-IEA	NULL
AAEL020033	unspecified product	ras-responsive element-binding 1	NULL	NULL	NULL	NULL	NULL
AAEL013076	signal recognition particle 54 kda protein	signal recognition particle 54 kDa	GO:0005525;GO:0006614;GO:0003924;GO:0008312;GO:0005786	GTP binding;SRP-dependent cotranslational protein targeting to membrane;signal recognition particle, endoplasmic reticulum targeting;7S RNA binding;GTPase activity	Cellular Component;Biological Process;Molecular Function	RNA binding-IEA;protein targeting to ER-IEA;GTP binding-IEA;nucleotide binding-IEA;SRP-dependent cotranslational protein targeting to membrane-IEA;7S RNA binding-IEA;signal recognition particle-IEA;signal recognition particle, endoplasmic reticulum targeting-IEA;GTPase activity-IEA;cytoplasm-IEA	NULL
AAEL013075	unspecified product	46 kDa FK506-binding nuclear	GO:0003755;GO:0000413	protein peptidyl-prolyl isomerization;peptidyl-prolyl cis-trans isomerase activity	Biological Process;Molecular Function	protein peptidyl-prolyl isomerization-IEA;peptidyl-prolyl cis-trans isomerase activity-IEA;isomerase activity-IEA	NULL
AAEL013077	unspecified product	uncharacterized protein LOC5577194	GO:0016021;GO:0005246;GO:0016058;GO:0006810	transport;integral component of membrane;maintenance of membrane potential in photoreceptor cell by rhodopsin mediated signaling;calcium channel regulator activity	Cellular Component;Biological Process;Molecular Function	maintenance of membrane potential in photoreceptor cell by rhodopsin mediated signaling-IMP;calcium channel regulator activity-IBA;calcium channel regulator activity-IGI;calcium channel regulator activity-IMP;regulation of membrane potential-ISS;membrane-IEA;channel regulator activity-ISS;membrane-ISS;integral component of membrane-IEA	NULL
AAEL013078	glycosyltransferase	probable Dol-P-Man:Man(7) c(2)-PP-Dol alpha-1,6-mannosyltransferase	GO:0005789;GO:0005788;GO:0052917;GO:0097502;GO:0016021;GO:0006488	mannosylation;endoplasmic reticulum membrane;dol-P-Man:Man(7)GlcNAc(2)-PP-Dol alpha-1,6-mannosyltransferase activity;dolichol-linked oligosaccharide biosynthetic process;integral component of membrane;endoplasmic reticulum lumen	Cellular Component;Biological Process;Molecular Function	endoplasmic reticulum-IEA;transferase activity-IEA;integral component of membrane-IEA;dol-P-Man:Man(7)GlcNAc(2)-PP-Dol alpha-1,6-mannosyltransferase activity-IEA;endoplasmic reticulum lumen-IEA;mannosylation-IEA;protein glycosylation-IEA;transferase activity, transferring glycosyl groups-IEA;dolichyl-pyrophosphate Man7GlcNAc2 alpha-1,6-mannosyltransferase activity-IEA;dolichol-linked oligosacchar…	NULL
AAEL028002	unspecified product	paired box Pax-1	GO:0003677;GO:0006355	DNA binding;regulation of transcription, DNA-templated	Biological Process;Molecular Function	regulation of transcription, DNA-templated-IEA;DNA binding-IEA;multicellular organism development-IEA;nucleus-IEA	NULL
AAEL026089	unspecified product	tumorous imaginal mitochondrial isoform X1	GO:0005524;GO:0031072;GO:0009408;GO:0046872;GO:0016021;GO:0051082;GO:0006457	metal ion binding;heat shock protein binding;protein folding;integral component of membrane;ATP binding;unfolded protein binding;response to heat	Cellular Component;Biological Process;Molecular Function	heat shock protein binding-IEA;protein folding-IEA;response to heat-IEA;membrane-IEA;ATP binding-IEA;unfolded protein binding-IEA;metal ion binding-IEA;integral component of membrane-IEA	NULL
AAEL013263	high affinity copper transporter, putative	high affinity copper uptake 1-like	GO:0006878;GO:0016021;GO:0005375;GO:0035434	copper ion transmembrane transporter activity;cellular copper ion homeostasis;copper ion transmembrane transport;integral component of membrane	Cellular Component;Biological Process;Molecular Function	copper ion transport-IEA;copper ion transmembrane transporter activity-IEA;membrane-IEA;ion transport-IEA;integral component of membrane-IEA;copper ion transmembrane transport-IEA;cellular copper ion homeostasis-IEA	NULL
AAEL013265	Sde2_N_Ubi domain-containing protein [Source:UniProtKB/TrEMBL;Acc:A0A1S4FYI9]	replication stress response regulator SDE2	GO:0005634;GO:0050794;GO:0007049	cell cycle;nucleus;regulation of cellular process	Cellular Component;Biological Process	cell cycle-IEA;signal transduction-IEA;regulation of transcription, DNA-templated-IEA;DNA binding-IEA;DNA-binding transcription factor activity-IEA;nucleus-IEA;cytoplasm-IEA	NULL
AAEL013262	unspecified product	endochitinase At2g43590-like	GO:0004568;GO:0016998;GO:0006032	chitinase activity;chitin catabolic process;cell wall macromolecule catabolic process	Biological Process;Molecular Function	chitin catabolic process-IEA;cell wall macromolecule catabolic process-IEA;chitinase activity-IEA	CUT
AAEL020559	JAKSTAT pathway signalling transcription factor	signal transducer and transcription activator isoform X1	GO:0005634;GO:0003677;GO:0005667;GO:0003700;GO:0005737;GO:0007165;GO:0006355;GO:0045449	cytoplasm;DNA-binding transcription factor activity;signal transduction;transcription factor complex;nucleus;DNA binding;regulation of transcription, DNA-templated	Cellular Component;Biological Process;Molecular Function	signal transduction-IEA;regulation of transcription, DNA-templated-IEA;DNA binding-IEA;DNA-binding transcription factor activity-IEA;nucleus-IEA;cytoplasm-IEA	NULL
AAEL024179	unspecified product	mitochondrial coenzyme A transporter SLC25A42	GO:0055085;GO:0016021;GO:0015867;GO:0005743;GO:0005347	ATP transmembrane transporter activity;ATP transport;transmembrane transport;mitochondrial inner membrane;integral component of membrane	Cellular Component;Biological Process;Molecular Function	ATP transport-IEA;mitochondrial inner membrane-IEA;membrane-IEA;transmembrane transport-IEA;integral component of membrane-IEA;ATP transmembrane transporter activity-IEA	NULL
AAEL022443	unspecified product	serine threonine- kinase ULK3	GO:0005524;GO:0016020;GO:0004672;GO:0006468	membrane;protein kinase activity;protein phosphorylation;ATP binding	Cellular Component;Biological Process;Molecular Function	kinase activity-IEA;phosphorylation-IEA;nervous system development-IEA;ATP binding-IEA;protein serine/threonine kinase activity-IEA;protein phosphorylation-IEA;integral component of membrane-IEA;protein kinase activity-IEA;lipid droplet-IEA;nucleotide binding-IEA;membrane-IEA;autophagy-IEA	NULL
AAEL014000	unspecified product	trihelix transcription factor GT-3b-like	NULL	NULL	NULL	NULL	NULL
AAEL021100	unspecified product	octopamine receptor Oamb isoform X1	GO:0004930;GO:0007186;GO:0016021	G protein-coupled receptor signaling pathway;G protein-coupled receptor activity;integral component of membrane	Cellular Component;Biological Process;Molecular Function	signal transduction-IEA;G protein-coupled receptor activity-IEA;membrane-IEA;G protein-coupled receptor signaling pathway-IEA;integral component of membrane-IEA	NULL
AAEL021654	unspecified product	uncharacterized protein LOC110674840	NULL	NULL	NULL	NULL	NULL
AAEL020619	unspecified product	facilitated trehalose transporter Tret1-like	GO:0055085;GO:0022857;GO:0016021	transmembrane transport;transmembrane transporter activity;integral component of membrane	Cellular Component;Biological Process;Molecular Function	membrane-IEA;transmembrane transport-IEA;transmembrane transporter activity-IEA;integral component of membrane-IEA	NULL
AAEL023663	unspecified product	uncharacterized protein LOC110674846	NULL	NULL	NULL	NULL	NULL
AAEL024777	unspecified product	serine threonine- phosphatase 6 regulatory ankyrin repeat subunit B isoform X1	GO:0005515	protein binding	Molecular Function	NULL	NULL
AAEL023728	unspecified product	serine threonine- phosphatase 6 regulatory ankyrin repeat subunit B isoform X1	GO:0005515	protein binding	Molecular Function	NULL	NULL
AAEL021101	unspecified product	transcription factor Adf-1-like	NULL	NULL	NULL	NULL	NULL
AAEL027338	unspecified product	serine threonine- phosphatase 6 regulatory ankyrin repeat subunit B isoform X1	GO:0005515	protein binding	Molecular Function	proteolysis-IEA;aspartic-type endopeptidase activity-IEA	NULL
AAEL021467	unspecified product	serine threonine- phosphatase 6 regulatory ankyrin repeat subunit B isoform X1	GO:0005515	protein binding	Molecular Function	NULL	NULL
AAEL025085	unspecified product	serine threonine- phosphatase 6 regulatory ankyrin repeat subunit B isoform X1	GO:0005515	protein binding	Molecular Function	NULL	NULL
AAEL024103	unspecified product	uncharacterized protein LOC110674854	NULL	NULL	NULL	NULL	NULL
AAEL026630	unspecified product	serine threonine- phosphatase 6 regulatory ankyrin repeat subunit B isoform X1	GO:0005515	protein binding	Molecular Function	NULL	NULL
AAEL024231	unspecified product	serine threonine- phosphatase 6 regulatory ankyrin repeat subunit B isoform X1	GO:0005515	protein binding	Molecular Function	proteolysis-IEA;aspartic-type endopeptidase activity-IEA	NULL
AAEL021310	unspecified product	ankyrin repeat and kinase domain-containing 1-like	GO:0005515	protein binding	Molecular Function	NULL	NULL
AAEL024749	unspecified product	serine threonine- phosphatase 6 regulatory ankyrin repeat subunit B isoform X1	GO:0005515	protein binding	Molecular Function	NULL	NULL
AAEL021791	unspecified product	histidine-rich PFHRP-II	GO:0042302	structural constituent of cuticle	Molecular Function	structural constituent of cuticle-IEA	NULL
AAEL027311	unspecified product	cuticle -like	NULL	NULL	NULL	structural constituent of cuticle-IEA	CUT
AAEL001290	unspecified product	cuticle -like	NULL	NULL	NULL	structural constituent of cuticle-IEA	CUT
AAEL022681	unspecified product	cuticle -like	NULL	NULL	NULL	structural constituent of cuticle-IEA	CUT
AAEL001319	unspecified product	cuticle -like	NULL	NULL	NULL	structural constituent of cuticle-IEA	CUT
AAEL020899	unspecified product	jerky homolog-like	GO:0003677	DNA binding	Molecular Function	nucleic acid binding-IEA;DNA binding-IEA;nucleus-IEA	NULL
AAEL020203	unspecified product	adenomatous polyposis coli homolog	GO:0050793;GO:0051674;GO:0005737;GO:0048477;GO:0007399;GO:0007389;GO:0030178;GO:0048513;GO:0016342;GO:0008013	cytoplasm;animal organ development;beta-catenin binding;catenin complex;nervous system development;regulation of developmental process;localization of cell;negative regulation of Wnt signaling pathway;pattern specification process;oogenesis	Cellular Component;Biological Process;Molecular Function	ovarian follicle cell development-IEA;cytoplasmic microtubule-IBA;imaginal disc pattern formation-IEA;beta-catenin destruction complex-IBA;establishment or maintenance of microtubule cytoskeleton polarity-IMP;axon-IDA;negative regulation of Wnt signaling pathway-IEA;negative regulation of microtubule depolymerization-IBA;establishment or maintenance of microtubule cytoskeleton polarity-IEA;beta-c…	NULL
AAEL010987	p15-2a protein, putative	NTF2-related export	NULL	NULL	NULL	NULL	NULL
AAEL009250	unspecified product	broad-complex core isoforms 1 2 3 4 5-like isoform X2	GO:0005515	protein binding	Molecular Function	NULL	NULL
AAEL009249	Coronin [Source:UniProtKB/TrEMBL;Acc:A0A1S4FM51]	coronin-7 isoform X1	GO:0005515;GO:0005794	protein binding;Golgi apparatus	Cellular Component;Molecular Function	NULL	NULL
AAEL020359	unspecified product	AGAP010722- partial	GO:0003723	RNA binding	Molecular Function	RNA binding-IEA;nucleic acid binding-IEA	NULL
AAEL022389	unspecified product	DNA ligase 1	GO:0003677	DNA binding	Molecular Function	nucleic acid binding-IEA;DNA binding-IEA	NULL
AAEL015238	UPF0729 protein AAEL015238 [Source:UniProtKB/Swiss-Prot;Acc:Q16EE5]	UPF0729 CG18508	NULL	NULL	NULL	NULL	NULL
AAEL027002	unspecified product	guanine nucleotide-releasing factor 2 isoform X5	GO:0007264;GO:0005085;GO:0043087	guanyl-nucleotide exchange factor activity;regulation of GTPase activity;small GTPase mediated signal transduction	Biological Process;Molecular Function	NULL	NULL
AAEL021061	unspecified product	ubiquitin-like-conjugating enzyme ATG10	GO:0019787	ubiquitin-like protein transferase activity	Molecular Function	NULL	NULL
AAEL010206	xylulose kinase	xylulose kinase	GO:0005524;GO:0005997;GO:0004856;GO:0046835;GO:0042732	D-xylose metabolic process;carbohydrate phosphorylation;xylulose metabolic process;ATP binding;xylulokinase activity	Biological Process;Molecular Function	kinase activity-IEA;xylulokinase activity-IEA;nucleotide binding-IEA;phosphorylation-IEA;xylulose metabolic process-IEA;carbohydrate phosphorylation-IEA;phosphotransferase activity, alcohol group as acceptor-IEA;ATP binding-IEA;transferase activity-IEA;carbohydrate metabolic process-IEA;D-xylose metabolic process-IEA	NULL
AAEL013818	spliceosome associated protein	splicing factor 3A subunit 1	GO:0045292;GO:0003723;GO:0005515;GO:0005681	spliceosomal complex;protein binding;mRNA cis splicing, via spliceosome;RNA binding	Cellular Component;Biological Process;Molecular Function	RNA binding-IEA;spliceosomal complex-IEA;RNA processing-IEA;RNA splicing-IEA;mRNA processing-IEA;nucleus-IEA	NULL
AAEL013816	unspecified product	E3 ubiquitin- ligase Hakai	GO:0061630;GO:0046872;GO:0016567	metal ion binding;protein ubiquitination;ubiquitin protein ligase activity	Biological Process;Molecular Function	protein ubiquitination-IEA;ubiquitin protein ligase activity-IEA;transferase activity-IEA;metal ion binding-IEA	NULL
AAEL013814	phosphomevalonate kinase, putative	probable phosphomevalonate kinase	GO:0005524;GO:0019287;GO:0006695;GO:0005829;GO:0016310;GO:0004631	isopentenyl diphosphate biosynthetic process, mevalonate pathway;cholesterol biosynthetic process;phosphomevalonate kinase activity;cytosol;ATP binding;phosphorylation	Cellular Component;Biological Process;Molecular Function	phosphomevalonate kinase activity-IEA;kinase activity-IEA;nucleotide binding-IEA;phosphorylation-IEA;cholesterol biosynthetic process-IEA;ATP binding-IEA;transferase activity-IEA;cytoplasm-IEA;isopentenyl diphosphate biosynthetic process, mevalonate pathway-IEA;cytosol-IEA;lipid metabolic process-IEA	NULL
AAEL023635	unspecified product	RCC2 homolog	NULL	NULL	NULL	NULL	NULL
AAEL024896	unspecified product	transcription factor Adf-1-like	NULL	NULL	NULL	NULL	NULL
AAEL013822	unspecified product	Fanconi anemia group M -like	GO:0000166;GO:0005657;GO:0006281;GO:0032508;GO:0043138	DNA duplex unwinding;replication fork;DNA repair;3'-5' DNA helicase activity;nucleotide binding	Cellular Component;Biological Process;Molecular Function	DNA duplex unwinding-IEA;nucleotide binding-IEA;nucleic acid binding-IEA;DNA binding-IEA;membrane-IEA;ATP binding-IEA;hydrolase activity-IEA;DNA repair-IEA;protein import-IEA;3'-5' DNA helicase activity-IEA	NULL
AAEL024989	unspecified product	uncharacterized protein LOC110674396, partial	NULL	NULL	NULL	NULL	NULL
AAEL013813	unspecified product	cap-specific mRNA (nucleoside-2 -O-)-methyltransferase 1	GO:0006370;GO:0004483;GO:0080009	mRNA (nucleoside-2'-O-)-methyltransferase activity;7-methylguanosine mRNA capping;mRNA methylation	Biological Process;Molecular Function	methyltransferase activity-IEA;methylation-IEA;nucleic acid binding-IEA;7-methylguanosine mRNA capping-IEA;mRNA (nucleoside-2'-O-)-methyltransferase activity-IEA;mRNA methylation-IEA	NULL
AAEL014749	ral	ras-related Ral-a isoform X2	GO:0005525;GO:0007165;GO:0003924;GO:0016020	membrane;GTP binding;signal transduction;GTPase activity	Cellular Component;Biological Process;Molecular Function	signal transduction-IEA;GTP binding-IEA;nucleotide binding-IEA;GTPase activity-IEA;membrane-IEA	NULL
AAEL014752	unspecified product	negative elongation factor B	GO:0005634;GO:0006448;GO:0003746;GO:0045892;GO:0005840	nucleus;ribosome;negative regulation of transcription, DNA-templated;translation elongation factor activity;regulation of translational elongation	Cellular Component;Biological Process;Molecular Function	nucleus-IEA;translation elongation factor activity-IEA;negative regulation of transcription, DNA-templated-IEA;translational elongation-IEA	NULL
AAEL025907	unspecified product	pyruvate dehydrogenase [acetyl-transferring]-phosphatase mitochondrial	GO:0004722;GO:0008287;GO:0046872;GO:0006470	protein serine/threonine phosphatase complex;metal ion binding;protein serine/threonine phosphatase activity;protein dephosphorylation	Cellular Component;Biological Process;Molecular Function	protein serine/threonine phosphatase activity-IEA;protein dephosphorylation-IEA;cation binding-IEA;hydrolase activity-IEA;phosphatase activity-IEA;metal ion binding-IEA;phosphoprotein phosphatase activity-IEA	NULL
AAEL023228	unspecified product	GPI-anchored wall transfer 1	GO:0005789;GO:0006506;GO:0016746;GO:0016021	endoplasmic reticulum membrane;transferase activity, transferring acyl groups;GPI anchor biosynthetic process;integral component of membrane	Cellular Component;Biological Process;Molecular Function	endoplasmic reticulum-IEA;transferase activity, transferring acyl groups-IEA;GPI anchor biosynthetic process-IEA;membrane-IEA;transferase activity-IEA;endoplasmic reticulum membrane-IEA;integral component of membrane-IEA	NULL
AAEL024519	unspecified product	phosphatidylinositol 3-kinase 2-like	NULL	NULL	NULL	membrane-IEA;integral component of membrane-IEA	NULL
AAEL020641	unspecified product	uncharacterized protein LOC5579883	NULL	NULL	NULL	NULL	NULL
AAEL002211	cuticle protein, putative	adult cuticle 1-like	NULL	NULL	NULL	NULL	CUT
AAEL019626	unspecified product	death-associated kinase related	GO:0005524;GO:0004672;GO:0006468	protein kinase activity;protein phosphorylation;ATP binding	Biological Process;Molecular Function	ATP binding-IEA;protein phosphorylation-IEA;protein kinase activity-IEA	NULL
AAEL021514	unspecified product	uncharacterized protein LOC110674871	NULL	NULL	NULL	NULL	NULL
AAEL015356	unspecified product	nuclear envelope integral membrane 1	GO:0005637;GO:0016021	integral component of membrane;nuclear inner membrane	Cellular Component	nuclear inner membrane-IEA;nuclear envelope-IBA;membrane-IEA;integral component of membrane-IEA	NULL
AAEL012737	unspecified product	nose resistant to fluoxetine 6-like	GO:0016747	transferase activity, transferring acyl groups other than amino-acyl groups	Molecular Function	transferase activity, transferring acyl groups other than amino-acyl groups-IEA;membrane-IEA;integral component of membrane-IEA	NULL
AAEL012740	ATPase subunit, putative	ATP synthase lipid-binding mitochondrial	GO:0015992;GO:0015078;GO:0045263;GO:0016021;GO:0008289;GO:0015986	ATP synthesis coupled proton transport;proton-transporting ATP synthase complex, coupling factor F(o);proton transmembrane transport;integral component of membrane;proton transmembrane transporter activity;lipid binding	Cellular Component;Biological Process;Molecular Function	proton transmembrane transporter activity-IEA;proton-transporting two-sector ATPase complex, proton-transporting domain-IEA;proton transmembrane transport-IEA;proton-transporting ATP synthase complex, coupling factor F(o)-IEA;membrane-IEA;ATP synthesis coupled proton transport-IEA;ion transport-IEA;integral component of membrane-IEA;lipid binding-IEA	NULL
AAEL025553	unspecified product	60S ribosomal L15	GO:0003723;GO:0003735;GO:0002181;GO:0042254;GO:0022625	cytosolic large ribosomal subunit;RNA binding;structural constituent of ribosome;cytoplasmic translation;ribosome biogenesis	Cellular Component;Biological Process;Molecular Function	ribosome-IEA;RNA binding-IBA;cytoplasmic translation-TAS;structural constituent of ribosome-IBA;cytosolic large ribosomal subunit-IBA;cytosolic large ribosomal subunit-TAS;translation-IEA;structural constituent of ribosome-IEA;cytoplasmic translation-IBA;structural constituent of ribosome-TAS	NULL
AAEL012741	DUF3736 domain-containing protein [Source:UniProtKB/TrEMBL;Acc:A0A1S4FXD8]	mediator of RNA polymerase II transcription subunit 26	GO:0034729;GO:0031151;GO:0051726	histone methyltransferase activity (H3-K79 specific);histone H3-K79 methylation;regulation of cell cycle	Biological Process;Molecular Function	NULL	NULL
AAEL024982	unspecified product	isoform A	GO:0016020	membrane	Cellular Component	membrane-IEA;integral component of membrane-IEA	NULL
AAEL023750	unspecified product	uncharacterized protein LOC110674873 isoform X2	GO:0016021	integral component of membrane	Cellular Component	membrane-IEA;integral component of membrane-IEA	NULL
AAEL013653	tata-box binding protein	TATA-box-binding -like	GO:0003677;GO:0006352	DNA-templated transcription, initiation;DNA binding	Biological Process;Molecular Function	DNA binding-IEA;DNA-templated transcription, initiation-IEA	NULL
AAEL026894	unspecified product	BTB POZ domain-containing 9	GO:0005634;GO:0005515;GO:0046872	metal ion binding;nucleus;protein binding	Cellular Component;Molecular Function	nucleus-IEA;metal ion binding-IEA	NULL
AAEL013652	oxidoreductase	complex I assembly factor mitochondrial	GO:0016627;GO:0050660	oxidoreductase activity, acting on the CH-CH group of donors;flavin adenine dinucleotide binding	Molecular Function	oxidation-reduction process-IEA;flavin adenine dinucleotide binding-IEA;oxidoreductase activity, acting on the CH-CH group of donors-IEA;oxidoreductase activity-IEA	NULL
AAEL020982	unspecified product	protein PXR1-like	NULL	NULL	NULL	NULL	NULL
AAEL019481	unspecified product	broad-complex core isoform X1	GO:0005515	protein binding	Molecular Function	NULL	NULL
AAEL021973	unspecified product	isoform A	NULL	NULL	NULL	NULL	NULL
AAEL009531	niemann-pick C1	NPC intracellular cholesterol transporter 1 homolog 1b	GO:0006869;GO:0005319;GO:0016021	lipid transporter activity;lipid transport;integral component of membrane	Cellular Component;Biological Process;Molecular Function	lipid transporter activity-IEA;membrane-IEA;lipid transport-IEA;integral component of membrane-IEA	NULL
AAEL009530	tmc6 protein (evin)	transmembrane channel 5	GO:0005887	integral component of plasma membrane	Cellular Component	membrane-IEA;integral component of plasma membrane-IEA;integral component of membrane-IEA	NULL
AAEL019656	unspecified product	AMP deaminase 2 isoform X3	GO:0003876;GO:0046872;GO:0032264;GO:0006144	AMP deaminase activity;IMP salvage;metal ion binding;purine nucleobase metabolic process	Biological Process;Molecular Function	IMP salvage-IEA;AMP deaminase activity-IEA;deaminase activity-IEA;purine ribonucleoside monophosphate biosynthetic process-IEA;hydrolase activity-IEA;metal ion binding-IEA	NULL
AAEL012861	unspecified product	transmembrane 94 isoform X1	GO:0000166;GO:0016021	integral component of membrane;nucleotide binding	Cellular Component;Molecular Function	nucleotide binding-IEA;membrane-IEA;integral component of membrane-IEA	NULL
AAEL021234	unspecified product	uncharacterized protein LOC110674881	NULL	NULL	NULL	NULL	NULL
AAEL009538	unspecified product	twisted gastrulation	GO:0016020;GO:0005576	membrane;extracellular region	Cellular Component	extracellular region-IEA;membrane-IEA;integral component of membrane-IEA	NULL
AAEL004397	unspecified product	transient receptor potential cation channel painless	GO:0005216;GO:0005515;GO:0034220;GO:0016021;GO:0050896	ion channel activity;response to stimulus;integral component of membrane;protein binding;ion transmembrane transport	Cellular Component;Biological Process;Molecular Function	ion channel activity-IEA;response to stimulus-IEA;ion transmembrane transport-IEA;membrane-IEA;ion transport-IEA;transmembrane transport-IEA;integral component of membrane-IEA	NULL
AAEL026603	unspecified product	transient receptor potential cation channel painless isoform X1	GO:0005216;GO:0005515;GO:0034220;GO:0016021	ion channel activity;integral component of membrane;protein binding;ion transmembrane transport	Cellular Component;Biological Process;Molecular Function	ion channel activity-IEA;response to stimulus-IEA;ion transmembrane transport-IEA;membrane-IEA;ion transport-IEA;transmembrane transport-IEA;integral component of membrane-IEA	NULL
AAEL004392	IAP-antagonist Michelob_x-like Protein	uncharacterized protein LOC5564692	NULL	NULL	NULL	NULL	NULL
AAEL014197	odorant receptor	odorant receptor 88	GO:0005549;GO:0007187;GO:0007608;GO:0016021;GO:0004984	odorant binding;sensory perception of smell;G protein-coupled receptor signaling pathway, coupled to cyclic nucleotide second messenger;integral component of membrane;olfactory receptor activity	Cellular Component;Biological Process;Molecular Function	membrane-IEA;integral component of membrane-IEA	NULL
AAEL014196	unspecified product	IAP-antagonist michelob_x	NULL	NULL	NULL	NULL	NULL
AAEL022823	unspecified product	perlucin-like	GO:0032580;GO:0016021;GO:0008376	acetylgalactosaminyltransferase activity;Golgi cisterna membrane;integral component of membrane	Cellular Component;Molecular Function	acetylgalactosaminyltransferase activity-IEA;Golgi apparatus-IEA;carbohydrate binding-IEA;Golgi cisterna membrane-IEA;membrane-IEA;transferase activity-IEA;integral component of membrane-IEA	NULL
AAEL024438	unspecified product	chondroitin sulfate synthase 1 isoform X1	GO:0032580;GO:0016021;GO:0008376	acetylgalactosaminyltransferase activity;Golgi cisterna membrane;integral component of membrane	Cellular Component;Molecular Function	acetylgalactosaminyltransferase activity-IEA;Golgi apparatus-IEA;Golgi cisterna membrane-IEA;membrane-IEA;transferase activity-IEA;integral component of membrane-IEA	NULL
AAEL026472	unspecified product	cell wall DAN4-like	GO:0030414;GO:0010466	negative regulation of peptidase activity;peptidase inhibitor activity	Biological Process;Molecular Function	extracellular region-IEA;negative regulation of endopeptidase activity-IEA;negative regulation of peptidase activity-IEA;peptidase inhibitor activity-IEA;serine-type endopeptidase inhibitor activity-IEA	NULL
AAEL023359	unspecified product	uncharacterized protein LOC110676234	GO:0003676;GO:0008270	nucleic acid binding;zinc ion binding	Molecular Function	nucleic acid binding-IEA;zinc ion binding-IEA	NULL
AAEL007619	Toll-like receptor	toll-like	GO:0002224;GO:0006769;GO:0003953;GO:0004888;GO:0005515;GO:0046497;GO:0016021	NAD+ nucleosidase activity;nicotinate nucleotide metabolic process;toll-like receptor signaling pathway;transmembrane signaling receptor activity;nicotinamide metabolic process;integral component of membrane;protein binding	Cellular Component;Biological Process;Molecular Function	signal transduction-IEA;toll-like receptor signaling pathway-IEA;immune response-IEA;membrane-IEA;integral component of membrane-IEA;transmembrane signaling receptor activity-IEA	NULL
AAEL007607	unspecified product	transmembrane 135-like	GO:0016021	integral component of membrane	Cellular Component	membrane-IEA;integral component of membrane-IEA	NULL
AAEL027869	unspecified product	transmembrane 135-like	GO:0016021	integral component of membrane	Cellular Component	membrane-IEA;integral component of membrane-IEA	NULL
AAEL026004	unspecified product	transmembrane 135-like	GO:0016021	integral component of membrane	Cellular Component	membrane-IEA;integral component of membrane-IEA	NULL
AAEL010620	unspecified product	mitochondrial transcription rescue factor 1	GO:0003723;GO:0005739;GO:1903108	regulation of mitochondrial transcription;RNA binding;mitochondrion	Cellular Component;Biological Process;Molecular Function	RNA binding-IEA;regulation of mitochondrial transcription-IEA;mitochondrion-IEA	NULL
AAEL019521	unspecified product	cation-independent mannose-6-phosphate receptor	GO:0005537;GO:0007041;GO:0038023;GO:0016021	mannose binding;lysosomal transport;integral component of membrane;signaling receptor activity	Cellular Component;Biological Process;Molecular Function	signaling receptor activity-IEA;membrane-IEA;lysosomal transport-IEA;integral component of membrane-IEA;mannose binding-IEA	NULL
AAEL010609	unspecified product	uncharacterized protein LOC5573618	GO:0008061;GO:0016021	integral component of membrane;chitin binding	Cellular Component;Molecular Function	chitin binding-IEA;membrane-IEA;integral component of membrane-IEA	NULL
AAEL007615	unspecified product	uncharacterized protein LOC5569413	GO:0008061;GO:0005576	extracellular region;chitin binding	Cellular Component;Molecular Function	chitin binding-IEA;extracellular region-IEA	NULL
AAEL019520	unspecified product	uncharacterized protein LOC5569414	GO:0008061;GO:0016020	membrane;chitin binding	Cellular Component;Molecular Function	chitin binding-IEA;membrane-IEA;integral component of membrane-IEA	NULL
AAEL026297	unspecified product	toll-like	GO:0002224;GO:0006769;GO:0003953;GO:0004888;GO:0005515;GO:0046497;GO:0016021	NAD+ nucleosidase activity;nicotinate nucleotide metabolic process;toll-like receptor signaling pathway;transmembrane signaling receptor activity;nicotinamide metabolic process;integral component of membrane;protein binding	Cellular Component;Biological Process;Molecular Function	signal transduction-IEA;toll-like receptor signaling pathway-IEA;immune response-IEA;membrane-IEA;integral component of membrane-IEA;transmembrane signaling receptor activity-IEA	NULL
AAEL026478	unspecified product	toll	GO:0002224;GO:0006769;GO:0003953;GO:0004888;GO:0005515;GO:0046497;GO:0016021	NAD+ nucleosidase activity;nicotinate nucleotide metabolic process;toll-like receptor signaling pathway;transmembrane signaling receptor activity;nicotinamide metabolic process;integral component of membrane;protein binding	Cellular Component;Biological Process;Molecular Function	signal transduction-IEA;toll-like receptor signaling pathway-IEA;immune response-IEA;membrane-IEA;integral component of membrane-IEA;transmembrane signaling receptor activity-IEA	NULL
AAEL023603	unspecified product	histone	GO:0005634;GO:0003677;GO:0046982;GO:0006342;GO:0000786	protein heterodimerization activity;chromatin silencing;nucleosome;nucleus;DNA binding	Cellular Component;Biological Process;Molecular Function	protein heterodimerization activity-IEA;nuclear chromatin-IBA;nucleosome-IEA;chromatin organization-IBA;DNA binding-IBA;chromosome-IEA;chromatin silencing-IBA;DNA binding-IEA;nucleus-IEA	NULL
AAEL015216	serine/threonine-protein kinase vrk	nucleosomal histone kinase 1	GO:0005524;GO:0004672;GO:0006468	protein kinase activity;protein phosphorylation;ATP binding	Biological Process;Molecular Function	kinase activity-IEA;nucleotide binding-IEA;phosphorylation-IEA;ATP binding-IEA;protein phosphorylation-IEA;protein kinase activity-IEA	NULL
AAEL013656	bm-40 precursor	SPARC	GO:0005615;GO:0005509	extracellular space;calcium ion binding	Cellular Component;Molecular Function	extracellular region-IEA;calcium ion binding-IEA;extracellular space-IEA	NULL
AAEL023745	unspecified product	neurogenic locus Notch	GO:0005634;GO:0050793;GO:0005515;GO:0007219;GO:0007275;GO:0005509;GO:0016021;GO:0030154;GO:0005886	Notch signaling pathway;cell differentiation;multicellular organism development;plasma membrane;regulation of developmental process;nucleus;integral component of membrane;protein binding;calcium ion binding	Cellular Component;Biological Process;Molecular Function	Notch signaling pathway-IEA;cell differentiation-IEA;multicellular organism development-IEA;membrane-IEA;nucleus-IEA;plasma membrane-IEA;calcium ion binding-IEA;metal ion binding-IEA;integral component of membrane-IEA;regulation of developmental process-IEA	NULL
AAEL010214	unspecified product	coiled-coil domain-containing 151	GO:0036158;GO:0005929;GO:0003341	cilium;cilium movement;outer dynein arm assembly	Cellular Component;Biological Process	cilium-IEA;cilium movement-IEA;axonemal dynein complex assembly-IEA	NULL
AAEL021387	unspecified product	polycomb Pcl	GO:0005634;GO:0046872	metal ion binding;nucleus	Cellular Component;Molecular Function	chromatin binding-IBA;regulation of transcription, DNA-templated-IBA;chromatin organization-IBA;DNA binding-IBA;nucleus-IEA;metal ion binding-IEA;ESC/E(Z) complex-IBA;nucleus-IBA	NULL
AAEL025993	unspecified product	dihydropyrimidine dehydrogenase [NADP(+)]	GO:0015940;GO:0055085;GO:0022857;GO:0006212;GO:0006210;GO:0000166;GO:0019483;GO:0005737;GO:0046872;GO:0016021;GO:0017113;GO:0051539	beta-alanine biosynthetic process;uracil catabolic process;metal ion binding;transmembrane transporter activity;integral component of membrane;pantothenate biosynthetic process;cytoplasm;4 iron, 4 sulfur cluster binding;transmembrane transport;thymine catabolic process;dihydropyrimidine dehydrogenase (NADP+) activity;nucleotide binding	Cellular Component;Molecular Function;Biological Process	beta-alanine biosynthetic process-IEA;integral component of membrane-IEA;dihydropyrimidine dehydrogenase (NADP+) activity-IEA;oxidation-reduction process-IEA;catalytic activity-IEA;nucleotide binding-IEA;4 iron, 4 sulfur cluster binding-IEA;oxidoreductase activity, acting on the CH-CH group of donors-IEA;oxidoreductase activity-IEA;membrane-IEA;cytoplasm-IEA;iron-sulfur cluster binding-IEA;transm…	NULL
AAEL018189	PCR Gastrin/Cholecystokinin Family	octopamine receptor 2-like	GO:0004930;GO:0007186;GO:0016021;GO:0005886	G protein-coupled receptor signaling pathway;plasma membrane;G protein-coupled receptor activity;integral component of membrane	Cellular Component;Biological Process;Molecular Function	signal transduction-IEA;G protein-coupled receptor activity-IEA;membrane-IEA;plasma membrane-IEA;G protein-coupled receptor signaling pathway-IEA;integral component of membrane-IEA	NULL
AAEL010205	unspecified product	isoform A	NULL	NULL	NULL	NULL	NULL
AAEL022184	unspecified product	SET domain-containing -8-like isoform X1	GO:0005515	protein binding	Molecular Function	NULL	NULL
AAEL020960	Carboxypeptidase A [Source:UniProtKB/TrEMBL;Acc:Q6J6D9]	zinc carboxypeptidase-like	GO:0008270;GO:0004181;GO:0006508	metallocarboxypeptidase activity;proteolysis;zinc ion binding	Biological Process;Molecular Function	metallopeptidase activity-IEA;carboxypeptidase activity-IEA;proteolysis-IEA;metallocarboxypeptidase activity-IEA;zinc ion binding-IEA;hydrolase activity-IEA;metal ion binding-IEA;peptidase activity-IEA	NULL
AAEL003781	zinc carboxypeptidase	zinc carboxypeptidase-like isoform X1	GO:0008270;GO:0004181;GO:0006508	metallocarboxypeptidase activity;proteolysis;zinc ion binding	Biological Process;Molecular Function	metallopeptidase activity-IEA;carboxypeptidase activity-IEA;proteolysis-IEA;metallocarboxypeptidase activity-IEA;zinc ion binding-IEA;hydrolase activity-IEA;metal ion binding-IEA;peptidase activity-IEA	NULL
AAEL003809	sugar transporter	facilitated trehalose transporter Tret1-2 homolog isoform X1	GO:0055085;GO:0016021;GO:0008643;GO:0051119	transmembrane transport;sugar transmembrane transporter activity;integral component of membrane;carbohydrate transport	Cellular Component;Biological Process;Molecular Function	membrane-IEA;transmembrane transport-IEA;transmembrane transporter activity-IEA;integral component of membrane-IEA	NULL
AAEL003810	sugar transporter	facilitated trehalose transporter Tret1-2 homolog isoform X1	GO:0055085;GO:0016021;GO:0008643;GO:0051119	transmembrane transport;sugar transmembrane transporter activity;integral component of membrane;carbohydrate transport	Cellular Component;Biological Process;Molecular Function	membrane-IEA;transmembrane transport-IEA;transmembrane transporter activity-IEA;integral component of membrane-IEA	NULL
AAEL008232	sugar transporter	facilitated trehalose transporter Tret1-2 homolog isoform X1	GO:0055085;GO:0016021;GO:0008643;GO:0051119	transmembrane transport;sugar transmembrane transporter activity;integral component of membrane;carbohydrate transport	Cellular Component;Biological Process;Molecular Function	membrane-IEA;transmembrane transport-IEA;transmembrane transporter activity-IEA;integral component of membrane-IEA	NULL
AAEL003774	unspecified product	ER membrane complex subunit 8 9 homolog	GO:0072546	ER membrane protein complex	Cellular Component	ER membrane protein complex-IEA	NULL
AAEL003806	unspecified product	hybrid signal transduction histidine kinase M	GO:0030659;GO:0016021	cytoplasmic vesicle membrane;integral component of membrane	Cellular Component	cytoplasmic vesicle membrane-IEA;membrane-IEA;integral component of membrane-IEA	NULL
AAEL003791	unspecified product	dnaJ homolog subfamily C member 1	GO:0016020	membrane	Cellular Component	membrane-IEA;integral component of membrane-IEA	NULL
AAEL022914	unspecified product	glutaredoxin domain-containing cysteine-rich CG31559-like	GO:0097573;GO:0006118;GO:0009055;GO:0022900	electron transfer activity;electron transport chain;glutathione oxidoreductase activity;obsolete electron transport	Biological Process;Molecular Function	oxidation-reduction process-IEA;electron transfer activity-IEA;protein disulfide oxidoreductase activity-IEA;electron transport chain-IEA	NULL
AAEL003812	unspecified product	AAEL003812- partial	NULL	NULL	NULL	NULL	NULL
AAEL024128	unspecified product	uncharacterized protein LOC5566240	GO:0016021	integral component of membrane	Cellular Component	membrane-IEA;integral component of membrane-IEA	NULL
AAEL003782	unspecified product	uncharacterized protein LOC5579002	NULL	NULL	NULL	NULL	NULL
AAEL027894	unspecified product	glycylpeptide N-tetradecanoyltransferase-like	GO:0003676;GO:0008270	nucleic acid binding;zinc ion binding	Molecular Function	nucleic acid binding-IEA;zinc ion binding-IEA;DNA integration-IEA	NULL
AAEL003803	unspecified product	uncharacterized protein LOC5579001	NULL	NULL	NULL	membrane-IEA;integral component of membrane-IEA	NULL
AAEL024045	unspecified product	protein PXR1-like	NULL	NULL	NULL	NULL	NULL
AAEL003789	exportin, putative	exportin-6-A isoform X2	GO:0005634;GO:0005737;GO:0007165;GO:0031267;GO:0006611;GO:0005049	cytoplasm;protein export from nucleus;signal transduction;nucleus;nuclear export signal receptor activity;small GTPase binding	Cellular Component;Biological Process;Molecular Function	intracellular protein transport-IEA;protein export from nucleus-IEA;protein transport-IEA;nuclear export signal receptor activity-IEA;nucleus-IEA;cytoplasm-IEA;Ran GTPase binding-IEA	NULL
AAEL022774	unspecified product	chromobox homolog 3	GO:0005634;GO:0000791;GO:0005705;GO:0035064;GO:0032991;GO:0003682;GO:0006357;GO:0031940	methylated histone binding;euchromatin;nucleus;protein-containing complex;polytene chromosome interband;regulation of transcription by RNA polymerase II;chromatin binding;positive regulation of chromatin silencing at telomere	Cellular Component;Biological Process;Molecular Function	euchromatin-IDA;regulation of transcription by RNA polymerase II-IEA;positive regulation of chromatin silencing at telomere-IEA;protein binding-IPI;polytene chromosome interband-IEA;euchromatin-IEA;polytene chromosome interband-IDA;regulation of transcription by RNA polymerase II-IMP;protein-containing complex-IEA;protein-containing complex-IDA;chromatin binding-IDA;chromatin binding-IEA;positive…	NULL
AAEL003813	unspecified product	mitochondrial GTPase 1	GO:0005525;GO:0005743	GTP binding;mitochondrial inner membrane	Cellular Component;Molecular Function	GTP binding-IEA;nucleotide binding-IEA;mitochondrial inner membrane-IEA;membrane-IEA;mitochondrion-IEA	NULL
AAEL021952	unspecified product	chromobox homolog 3	GO:0005634;GO:0000791;GO:0005705;GO:0035064;GO:0032991;GO:0003682;GO:0006357;GO:0031940	methylated histone binding;euchromatin;nucleus;protein-containing complex;polytene chromosome interband;regulation of transcription by RNA polymerase II;chromatin binding;positive regulation of chromatin silencing at telomere	Cellular Component;Biological Process;Molecular Function	euchromatin-IDA;regulation of transcription by RNA polymerase II-IEA;positive regulation of chromatin silencing at telomere-IEA;protein binding-IPI;polytene chromosome interband-IEA;euchromatin-IEA;polytene chromosome interband-IDA;regulation of transcription by RNA polymerase II-IMP;protein-containing complex-IEA;protein-containing complex-IDA;chromatin binding-IDA;chromatin binding-IEA;positive…	NULL
AAEL023552	unspecified product	mitochondrial GTPase 1	GO:0005525;GO:0005743	GTP binding;mitochondrial inner membrane	Cellular Component;Molecular Function	GTP binding-IEA;nucleotide binding-IEA;mitochondrial inner membrane-IEA;membrane-IEA;mitochondrion-IEA	NULL
AAEL021175	unspecified product	probable DNA-directed RNA polymerase III subunit RPC6	GO:0006206;GO:0003899;GO:0006383;GO:0006144;GO:0005730;GO:0005666	RNA polymerase III complex;DNA-directed 5'-3' RNA polymerase activity;pyrimidine nucleobase metabolic process;transcription by RNA polymerase III;nucleolus;purine nucleobase metabolic process	Cellular Component;Biological Process;Molecular Function	transcription by RNA polymerase III-IEA;DNA-directed 5'-3' RNA polymerase activity-IEA;nucleus-IEA;nucleotidyltransferase activity-IEA;transferase activity-IEA;RNA polymerase III complex-IEA	NULL
AAEL003776	unspecified product	E3 ubiquitin- ligase TM129	GO:0061630;GO:0016021;GO:0016567	protein ubiquitination;ubiquitin protein ligase activity;integral component of membrane	Cellular Component;Biological Process;Molecular Function	protein ubiquitination-IEA;ubiquitin protein ligase activity-IEA;membrane-IEA;integral component of membrane-IEA	NULL
AAEL027914	unspecified product	NECAP CG9132	GO:0005905;GO:0030125;GO:0006897	endocytosis;clathrin vesicle coat;clathrin-coated pit	Cellular Component;Biological Process	endocytosis-IEA;protein transport-IEA;endocytosis-ISS;membrane-IEA;clathrin-coated pit-ISS;clathrin vesicle coat-IBA;clathrin vesicle coat-ISS;molecular_function-ND;vesicle-mediated transport-IBA	NULL
AAEL019900	unspecified product	centrosome-associated CEP250 isoform X2	NULL	NULL	NULL	membrane-IEA;integral component of membrane-IEA	NULL
AAEL014704	U3 small nucleolar RNA (U3 snoRNA) associated protein	DDB1- and CUL4-associated factor 13	GO:0005515;GO:0005730;GO:0016567	protein ubiquitination;nucleolus;protein binding	Cellular Component;Biological Process;Molecular Function	protein ubiquitination-IEA;nucleolus-IEA	NULL
AAEL014702	lysyl-tRNA synthetase	lysine--tRNA ligase isoform X2	GO:0003676;GO:0005524;GO:0009085;GO:0005737;GO:0004824;GO:0016021;GO:0006430	cytoplasm;lysine-tRNA ligase activity;nucleic acid binding;lysyl-tRNA aminoacylation;integral component of membrane;ATP binding;lysine biosynthetic process	Cellular Component;Biological Process;Molecular Function	lysine-tRNA ligase activity-IEA;lysyl-tRNA aminoacylation-IEA;aminoacyl-tRNA ligase activity-IEA;nucleotide binding-IEA;nucleic acid binding-IEA;tRNA aminoacylation for protein translation-IEA;membrane-IEA;ATP binding-IEA;cytoplasm-IEA;integral component of membrane-IEA	NULL
AAEL019425	unspecified product	basic salivary proline-rich 2	GO:0005667;GO:0003713;GO:0045941	transcription factor complex;transcription coactivator activity;positive regulation of transcription, DNA-templated	Cellular Component;Biological Process;Molecular Function	transcription coactivator activity-IEA;positive regulation of nucleic acid-templated transcription-IEA	SGP
AAEL014705	unspecified product	transmembrane 183	GO:0005515;GO:0016021	integral component of membrane;protein binding	Cellular Component;Molecular Function	membrane-IEA;integral component of membrane-IEA	NULL
AAEL012431	AMP dependent ligase	probable 4-coumarate-- ligase 1	GO:0003824;GO:0016020	membrane;catalytic activity	Cellular Component;Molecular Function	monooxygenase activity-IEA;oxidation-reduction process-IEA;ligase activity-IEA;membrane-IEA;integral component of membrane-IEA	NULL
AAEL023736	unspecified product	uncharacterized protein LOC110676034	NULL	NULL	NULL	oxidation-reduction process-IEA;oxidoreductase activity-IEA	NULL
AAEL022545	unspecified product	nuclease HARBI1	NULL	NULL	NULL	nucleus-IEA;cytoplasm-IEA;hydrolase activity-IEA;metal ion binding-IEA	NULL
AAEL010858	AMP dependent ligase	probable 4-coumarate-- ligase 1	GO:0003824;GO:0016020	membrane;catalytic activity	Cellular Component;Molecular Function	monooxygenase activity-IEA;oxidation-reduction process-IEA;ligase activity-IEA;membrane-IEA;integral component of membrane-IEA	NULL
AAEL010853	AMP dependent ligase	probable 4-coumarate-- ligase 1	GO:0016020	membrane	Cellular Component	ligase activity-IEA;membrane-IEA;integral component of membrane-IEA	NULL
AAEL012430	AMP dependent ligase	probable 4-coumarate-- ligase 1	GO:0016020	membrane	Cellular Component	ligase activity-IEA;membrane-IEA;integral component of membrane-IEA	NULL
AAEL007465	unspecified product	titin isoform X1	NULL	NULL	NULL	NULL	NULL
AAEL007455	thrombospondin	cartilage oligomeric matrix	GO:0005509;GO:0007155;GO:0005576	cell adhesion;extracellular region;calcium ion binding	Cellular Component;Biological Process;Molecular Function	extracellular region-IEA;cell adhesion-IEA;calcium ion binding-IEA;heparin binding-IEA	NULL
AAEL007461	unspecified product	zinc finger 773-like	GO:0005634;GO:0008270	nucleus;zinc ion binding	Cellular Component;Molecular Function	nucleus-IEA;zinc ion binding-IEA;metal ion binding-IEA	NULL
AAEL007464	unspecified product	zinc finger 773-like	GO:0005634;GO:0008270	nucleus;zinc ion binding	Cellular Component;Molecular Function	nucleus-IEA;zinc ion binding-IEA;metal ion binding-IEA	NULL
AAEL027533	unspecified product	transcriptional SWT1	GO:0005515	protein binding	Molecular Function	NULL	NULL
AAEL007468	zinc finger protein, putative	zinc finger 773-like	GO:0005634;GO:0008270	nucleus;zinc ion binding	Cellular Component;Molecular Function	nucleus-IEA;zinc ion binding-IEA;metal ion binding-IEA	NULL
AAEL007469	mitotic checkpoint protein bub3	mitotic checkpoint BUB3	GO:0005515	protein binding	Molecular Function	NULL	NULL
AAEL007456	zinc finger protein, putative	zinc finger 773-like	GO:0005634;GO:0008270	nucleus;zinc ion binding	Cellular Component;Molecular Function	nucleus-IEA;zinc ion binding-IEA;metal ion binding-IEA	NULL
AAEL023625	unspecified product	nucleolar dao-5-like	NULL	NULL	NULL	NULL	NULL
AAEL007476	makorin	probable E3 ubiquitin- ligase makorin-1	GO:0046872	metal ion binding	Molecular Function	metal ion binding-IEA	NULL
AAEL020543	unspecified product	origin recognition complex subunit 2	GO:0005723;GO:0006270;GO:0005515;GO:0007307;GO:0007076;GO:0007052;GO:0003682;GO:0005664	DNA replication initiation;mitotic chromosome condensation;mitotic spindle organization;eggshell chorion gene amplification;nuclear origin of replication recognition complex;alpha-heterochromatin;protein binding;chromatin binding	Cellular Component;Biological Process;Molecular Function	chromosome, centromeric region-IEA;chromosome condensation-IMP;DNA replication origin binding-IBA;eggshell chorion gene amplification-IMP;eggshell chorion gene amplification-IEA;chromosome-IEA;DNA replication-IEA;alpha-heterochromatin-IDA;nuclear origin of replication recognition complex-IBA;chromatin binding-IEA;nuclear origin of replication recognition complex-IDA;heterochromatin-IDA;mitotic sp…	NULL
AAEL007458	amino acid transporter	proton-coupled amino acid transporter 2-like	GO:0016021	integral component of membrane	Cellular Component	membrane-IEA;integral component of membrane-IEA	NULL
AAEL028216	unspecified product	ATP synthase FO subunit partial	NULL	NULL	NULL	proton transmembrane transporter activity-IEA;ATP biosynthetic process-IEA;proton-transporting ATP synthase complex, coupling factor F(o)-IEA;mitochondrial inner membrane-IEA;membrane-IEA;ATP synthesis coupled proton transport-IEA;ion transport-IEA;mitochondrion-IEA;integral component of membrane-IEA	NULL
AAEL024210	unspecified product	dorsal-ventral patterning Sog	GO:0005515;GO:0007275	multicellular organism development;protein binding	Biological Process;Molecular Function	multicellular organism development-IEA	NULL
AAEL027512	unspecified product	LST8 homolog	GO:0031932;GO:0005515;GO:0031929;GO:0031931	TORC2 complex;TORC1 complex;TOR signaling;protein binding	Cellular Component;Biological Process;Molecular Function	TORC1 complex-IEA;TORC2 complex-IEA;TOR signaling-IEA	NULL
AAEL005638	unspecified product	60S ribosomal L7	GO:0005840	ribosome	Cellular Component	maturation of LSU-rRNA from tricistronic rRNA transcript (SSU-rRNA, 5.8S rRNA, LSU-rRNA)-IEA;ribosome-IEA;cytosolic large ribosomal subunit-IEA;structural constituent of ribosome-IEA	NULL
AAEL024005	unspecified product	contactin-2 isoform X2	GO:0005515;GO:0016021	integral component of membrane;protein binding	Cellular Component;Molecular Function	membrane-IEA;integral component of membrane-IEA	NULL
AAEL005628	unspecified product	RNA-binding NOB1	GO:0090502;GO:0005634;GO:0046872;GO:0042274;GO:0051252;GO:0000469;GO:0004521	regulation of RNA metabolic process;metal ion binding;ribosomal small subunit biogenesis;nucleus;endoribonuclease activity;cleavage involved in rRNA processing;RNA phosphodiester bond hydrolysis, endonucleolytic	Cellular Component;Biological Process;Molecular Function	cleavage involved in rRNA processing-IEA;RNA phosphodiester bond hydrolysis, endonucleolytic-IEA;nuclease activity-IEA;endoribonuclease activity-IEA;nucleus-IEA;hydrolase activity-IEA;metal ion binding-IEA;ribosomal small subunit biogenesis-IEA	NULL
AAEL005629	60S ribosomal protein L35, putative	60S ribosomal L35	GO:0000463;GO:0003735;GO:0022625;GO:0006412	maturation of LSU-rRNA from tricistronic rRNA transcript (SSU-rRNA, 5.8S rRNA, LSU-rRNA);cytosolic large ribosomal subunit;translation;structural constituent of ribosome	Cellular Component;Biological Process;Molecular Function	ribosome-IEA;translation-IEA;structural constituent of ribosome-IEA	NULL
AAEL005635	nucleoporin	nuclear pore complex Nup50	GO:0046907;GO:0015031;GO:0051028;GO:0005643	protein transport;intracellular transport;mRNA transport;nuclear pore	Cellular Component;Biological Process	intracellular transport-IEA;nuclear pore-IEA;protein transport-IEA;mRNA transport-IEA;nucleus-IEA	NULL
AAEL005631	unspecified product	lin-9 homolog	GO:0005634;GO:0006351;GO:0017053	transcription, DNA-templated;nucleus;transcriptional repressor complex	Cellular Component;Biological Process	transcription, DNA-templated-IEA;transcriptional repressor complex-IEA;nucleus-IEA	NULL
AAEL019735	unspecified product	translation initiation factor eIF-2B subunit epsilon	GO:0003743;GO:0005085;GO:0043087;GO:0016740;GO:0031369;GO:0005840;GO:0006446	guanyl-nucleotide exchange factor activity;translation initiation factor binding;regulation of GTPase activity;transferase activity;ribosome;regulation of translational initiation;translation initiation factor activity	Cellular Component;Biological Process;Molecular Function	biosynthetic process-IEA;translation initiation factor activity-IEA;translational initiation-IEA;nucleotidyltransferase activity-IEA;transferase activity-IEA;translation-IEA	NULL
AAEL019736	unspecified product	tigger transposable element-derived 6-like	GO:0003677	DNA binding	Molecular Function	nucleic acid binding-IEA;DNA binding-IEA;membrane-IEA;nucleus-IEA;metal ion binding-IEA;integral component of membrane-IEA	NULL
AAEL005626	exostosin-2	exostosin-2	GO:0005789;GO:0030206;GO:0015012;GO:0050508;GO:0050509;GO:0016021;GO:0006486	N-acetylglucosaminyl-proteoglycan 4-beta-glucuronosyltransferase activity;endoplasmic reticulum membrane;protein glycosylation;glucuronosyl-N-acetylglucosaminyl-proteoglycan 4-alpha-N-acetylglucosaminyltransferase activity;chondroitin sulfate biosynthetic process;integral component of membrane;heparan sulfate proteoglycan biosynthetic process	Cellular Component;Biological Process;Molecular Function	glucuronosyltransferase activity-IEA;endoplasmic reticulum-IEA;protein glycosylation-IEA;transferase activity, transferring glycosyl groups-IEA;glycosaminoglycan biosynthetic process-IEA;N-acetylglucosaminyl-proteoglycan 4-beta-glucuronosyltransferase activity-IEA;membrane-IEA;glucuronosyl-N-acetylglucosaminyl-proteoglycan 4-alpha-N-acetylglucosaminyltransferase activity-IEA;heparan sulfate prote…	NULL
AAEL005639	alpha-1,2-Mannosidase [Source:UniProtKB/TrEMBL;Acc:A0A1S4FB89]	ER degradation-enhancing alpha-mannosidase 2	GO:0005975;GO:0005509;GO:0016020;GO:0004571;GO:1904382;GO:1904380	carbohydrate metabolic process;membrane;mannose trimming involved in glycoprotein ERAD pathway;mannosyl-oligosaccharide 1,2-alpha-mannosidase activity;endoplasmic reticulum mannose trimming;calcium ion binding	Cellular Component;Biological Process;Molecular Function	oxidation-reduction process-IEA;metabolic process-IEA;oxidoreductase activity-IEA;membrane-IEA;mannosyl-oligosaccharide 1,2-alpha-mannosidase activity-IEA;calcium ion binding-IEA;hydrolase activity-IEA;oxidoreductase activity, acting on the aldehyde or oxo group of donors, NAD or NADP as acceptor-IEA;carbohydrate metabolic process-IEA;hydrolase activity, acting on glycosyl bonds-IEA	NULL
AAEL005634	harmonin (Usher syndrome 1C protein homolog) (PDZ domain-containing protein)	probable serine threonine- kinase cdc7	GO:0051015;GO:0007605	sensory perception of sound;actin filament binding	Biological Process;Molecular Function	sensory perception of sound-IEA;proteolysis-IEA;serine-type peptidase activity-IEA;actin filament binding-IEA;hydrolase activity-IEA;mitochondrion-IEA;serine-type endopeptidase activity-IEA;peptidase activity-IEA	NULL
AAEL005633	unspecified product	neuropilin and tolloid 2	GO:0005515;GO:2000312	protein binding;regulation of kainate selective glutamate receptor activity	Biological Process;Molecular Function	membrane-IEA;integral component of membrane-IEA	NULL
AAEL023571	unspecified product	LOW QUALITY PROTEIN: uncharacterized protein K02A2.6-like, partial	GO:0003676;GO:0015074	nucleic acid binding;DNA integration	Biological Process;Molecular Function	NULL	NULL
AAEL023200	unspecified product	leucine-rich repeat-containing 40-like	GO:0006508;GO:0008234	cysteine-type peptidase activity;proteolysis	Biological Process;Molecular Function	cysteine-type peptidase activity-IEA;proteolysis-IEA	NULL
AAEL022025	unspecified product	serine arginine-rich splicing factor 4	NULL	NULL	NULL	NULL	NULL
AAEL005630	unspecified product	radial spoke head 4 homolog A	GO:0001534;GO:0060271;GO:0060294	radial spoke;cilium assembly;cilium movement involved in cell motility	Cellular Component;Biological Process	radial spoke-IEA;cilium movement involved in cell motility-IEA;cytoskeleton-IEA;cilium assembly-IEA;cytoplasm-IEA	NULL
AAEL017238	GPCR Gastrin/Cholecystokinin Family	cholecystokinin receptor type A-like	GO:0007187;GO:0015054;GO:0016021;GO:0007268;GO:0005886	gastrin receptor activity;plasma membrane;chemical synaptic transmission;G protein-coupled receptor signaling pathway, coupled to cyclic nucleotide second messenger;integral component of membrane	Cellular Component;Biological Process;Molecular Function	gastrin receptor activity-IEA;signal transduction-IEA;G protein-coupled receptor activity-IEA;membrane-IEA;plasma membrane-IEA;G protein-coupled receptor signaling pathway-IEA;integral component of membrane-IEA	NULL
AAEL024164	unspecified product	thiamine transporter 1-like	GO:0035461;GO:0016021;GO:0090482	vitamin transmembrane transport;vitamin transmembrane transporter activity;integral component of membrane	Cellular Component;Biological Process;Molecular Function	vitamin transmembrane transport-IEA;vitamin transmembrane transporter activity-IEA;membrane-IEA;integral component of membrane-IEA;vitamin transport-IEA	NULL
AAEL007668	mitochondrial ribosomal protein, S29, putative	28S ribosomal mitochondrial	GO:0006915;GO:0005761;GO:0015935	apoptotic process;mitochondrial ribosome;small ribosomal subunit	Cellular Component;Biological Process	mitochondrial ribosome-IEA;ribosome-IEA;small ribosomal subunit-IEA;apoptotic process-IEA;mitochondrion-IEA	NULL
AAEL025045	unspecified product	uncharacterized protein LOC5569484	NULL	NULL	NULL	NULL	NULL
AAEL007667	unspecified product	uncharacterized protein LOC5569483	GO:0005515	protein binding	Molecular Function	NULL	NULL
AAEL007664	nicotinic acetylcholine receptor subunit	neuronal acetylcholine receptor subunit alpha-7-like	GO:0014069;GO:0007271;GO:0060079;GO:0022848;GO:0034220;GO:0007630;GO:0005892;GO:0007632;GO:0004888;GO:0006812;GO:0045211;GO:0043197	postsynaptic density;jump response;excitatory postsynaptic potential;transmembrane signaling receptor activity;dendritic spine;postsynaptic membrane;ion transmembrane transport;acetylcholine-gated cation-selective channel activity;visual behavior;acetylcholine-gated channel complex;synaptic transmission, cholinergic;cation transport	Cellular Component;Molecular Function;Biological Process	nervous system process-IBA;dendrite-IEA;acetylcholine-gated cation-selective channel activity-IEA;ion channel activity-IEA;cation transport-IDA;integral component of plasma membrane-IBA;acetylcholine-gated cation-selective channel activity-ISS;jump response-IEA;ion transmembrane transport-IEA;plasma membrane-IEA;synapse-IBA;signal transduction-IBA;excitatory postsynaptic potential-IEA;acetylcholi…	NULL
AAEL010564	unspecified product	AGAP000963- partial	GO:0019991;GO:0016021	septate junction assembly;integral component of membrane	Cellular Component;Biological Process	septate junction assembly-IEA;membrane-IEA;integral component of membrane-IEA	NULL
AAEL023367	unspecified product	uncharacterized protein LOC110676958	NULL	NULL	NULL	proteolysis-IEA;aspartic-type endopeptidase activity-IEA	NULL
AAEL010558	unspecified product	uncharacterized protein LOC5573532	GO:0019991;GO:0016021	septate junction assembly;integral component of membrane	Cellular Component;Biological Process	septate junction assembly-IEA;membrane-IEA;integral component of membrane-IEA	NULL
AAEL010567	unspecified product	ELAV 2	GO:0003723;GO:1990904	ribonucleoprotein complex;RNA binding	Cellular Component;Molecular Function	RNA binding-IEA;ribonucleoprotein complex-IEA;nucleic acid binding-IEA	NULL
AAEL010570	acetylcholine receptor, beta-type subunit invertebrate	acetylcholine receptor subunit beta-like 1	GO:0007271;GO:0060079;GO:0004888;GO:0045211;GO:0022848;GO:0034220;GO:0016021	acetylcholine-gated cation-selective channel activity;excitatory postsynaptic potential;transmembrane signaling receptor activity;integral component of membrane;synaptic transmission, cholinergic;postsynaptic membrane;ion transmembrane transport	Cellular Component;Biological Process;Molecular Function	acetylcholine-gated cation-selective channel activity-IEA;ion channel activity-IEA;ion transmembrane transport-IEA;synapse-IEA;plasma membrane-IEA;regulation of postsynaptic membrane potential-IEA;integral component of membrane-IEA;excitatory postsynaptic potential-IEA;postsynaptic membrane-IEA;cell junction-IEA;synaptic transmission, cholinergic-IEA;membrane-IEA;ion transport-IEA;extracellular l…	NULL
AAEL010563	tyrosyl-tRNA synthetase	tyrosine--tRNA mitochondrial	GO:0004831;GO:0005524;GO:0006437;GO:0003723;GO:0009094;GO:0000162;GO:0006571	L-phenylalanine biosynthetic process;tyrosyl-tRNA aminoacylation;tyrosine biosynthetic process;tyrosine-tRNA ligase activity;ATP binding;RNA binding;tryptophan biosynthetic process	Biological Process;Molecular Function	RNA binding-IEA;aminoacyl-tRNA ligase activity-IEA;tyrosyl-tRNA aminoacylation-IEA;nucleotide binding-IEA;tyrosine-tRNA ligase activity-IEA;ligase activity-IEA;tRNA aminoacylation for protein translation-IEA;ATP binding-IEA;translation-IEA	NULL
AAEL010569	chondroitin synthase	chondroitin sulfate glucuronyltransferase	GO:0032580;GO:0016021;GO:0008376	acetylgalactosaminyltransferase activity;Golgi cisterna membrane;integral component of membrane	Cellular Component;Molecular Function	acetylgalactosaminyltransferase activity-IEA;Golgi apparatus-IEA;transferase activity, transferring glycosyl groups-IEA;Golgi cisterna membrane-IEA;membrane-IEA;transferase activity-IEA;integral component of membrane-IEA	NULL
AAEL026067	unspecified product	receptor-binding cancer antigen expressed on o cells	NULL	NULL	NULL	NULL	NULL
AAEL020768	unspecified product	bromodomain-containing 4-like isoform X2	NULL	NULL	NULL	NULL	NULL
AAEL010571	unspecified product	receptor-binding cancer antigen expressed on o cells	NULL	NULL	NULL	NULL	NULL
AAEL010568	chromosome-associated kinesin KIF4A (chromokinesin)	chromosome-associated kinesin KIF4A	GO:0005524;GO:0003777;GO:0045298;GO:0007018;GO:1990939;GO:0008017;GO:0005874	microtubule motor activity;microtubule;microtubule-based movement;microtubule binding;tubulin complex;ATP binding;ATP-dependent microtubule motor activity	Cellular Component;Biological Process;Molecular Function	nucleotide binding-IEA;microtubule-based movement-IEA;ATP binding-IEA;motor activity-IEA;microtubule motor activity-IEA;microtubule binding-IEA	NULL
AAEL024184	unspecified product	sterol regulatory element-binding 1	GO:0016021;GO:0046983	integral component of membrane;protein dimerization activity	Cellular Component;Molecular Function	membrane-IEA;protein dimerization activity-IEA;integral component of membrane-IEA	NULL
AAEL010559	vacuolar protein sorting vps16	vacuolar sorting-associated 16 homolog	GO:0031902;GO:0007033;GO:0033263;GO:0006886;GO:0005765;GO:0030897	HOPS complex;vacuole organization;late endosome membrane;lysosomal membrane;CORVET complex;intracellular protein transport	Cellular Component;Biological Process	late endosome membrane-IEA;intracellular protein transport-IEA;lysosome-IEA;protein transport-IEA;vacuole organization-IEA;HOPS complex-IEA;lysosomal membrane-IEA;endosome-IEA;membrane-IEA;CORVET complex-IEA;cytoplasm-IEA	NULL
AAEL010561	unspecified product	zinc finger DPF3	GO:0008270;GO:0071565	nBAF complex;zinc ion binding	Cellular Component;Molecular Function	nBAF complex-IEA;nucleus-IEA;zinc ion binding-IEA	NULL
AAEL010557	unspecified product	transcription factor 15-like	GO:0046983	protein dimerization activity	Molecular Function	protein dimerization activity-IEA	NULL
AAEL008031	carbonic anhydrase	carbonic anhydrase-related 10	GO:0008270;GO:0006807;GO:0004089;GO:0006730	carbonate dehydratase activity;nitrogen compound metabolic process;one-carbon metabolic process;zinc ion binding	Biological Process;Molecular Function	carbonate dehydratase activity-IEA;zinc ion binding-IEA	NULL
AAEL020762	unspecified product	ALP1-like	NULL	NULL	NULL	metal ion binding-IEA	NULL
AAEL008029	Ras-related protein, putative [Source:UniProtKB/TrEMBL;Acc:A0A1S4FIJ0]	Ras-related Rab-35	GO:0005525;GO:0003924	GTP binding;GTPase activity	Molecular Function	GTP binding-IEA;GTPase activity-IEA	NULL
AAEL008025	unspecified product	uncharacterized protein C6orf136 homolog	NULL	NULL	NULL	NULL	NULL
AAEL026492	unspecified product	NTF2-related export	NULL	NULL	NULL	NULL	NULL
AAEL008027	unspecified product	histone-lysine N-methyltransferase Suv4-20	GO:0005634;GO:0005515;GO:0034772;GO:0005694;GO:0034773;GO:0042799	chromosome;nucleus;protein binding;histone methyltransferase activity (H4-K20 specific);histone H4-K20 dimethylation;histone H4-K20 trimethylation	Cellular Component;Biological Process;Molecular Function	histone methyltransferase activity (H4-K20 specific)-IEA;methyltransferase activity-IEA;methylation-IEA;histone H4-K20 trimethylation-IEA;chromosome-IEA;nucleus-IEA;transferase activity-IEA	NULL
AAEL008032	SET domain-containing protein [Source:UniProtKB/TrEMBL;Acc:A0A1S4FI78]	SET domain-containing -8	GO:0005515	protein binding	Molecular Function	NULL	NULL
AAEL008028	monocarboxylate transporter	monocarboxylate transporter 12	GO:0055085;GO:0022857;GO:0016021	transmembrane transport;transmembrane transporter activity;integral component of membrane	Cellular Component;Biological Process;Molecular Function	membrane-IEA;transmembrane transport-IEA;transmembrane transporter activity-IEA;integral component of membrane-IEA	NULL
AAEL006825	unspecified product	integrator complex subunit 6 homolog	NULL	NULL	NULL	NULL	NULL
AAEL006823	AMP dependent ligase	probable 4-coumarate-- ligase 3	GO:0016020;GO:0004497	membrane;monooxygenase activity	Cellular Component;Molecular Function	monooxygenase activity-IEA;oxidation-reduction process-IEA;ligase activity-IEA;membrane-IEA;integral component of membrane-IEA	NULL
AAEL006819	unspecified product	exosome complex component RRP46	GO:0090305;GO:0004527	exonuclease activity;nucleic acid phosphodiester bond hydrolysis	Biological Process;Molecular Function	exonuclease activity-IEA;nucleic acid phosphodiester bond hydrolysis-IEA	NULL
AAEL006832	GPCR Frizzled/Smoothened Family	frizzled-3	GO:0004888;GO:0005515;GO:0016021;GO:0007166	cell surface receptor signaling pathway;transmembrane signaling receptor activity;integral component of membrane;protein binding	Cellular Component;Biological Process;Molecular Function	membrane-IEA;cell surface receptor signaling pathway-IEA;integral component of membrane-IEA;transmembrane signaling receptor activity-IEA	NULL
AAEL006820	lipid storage droplets surface binding protein 2 (lsd2)	lipid storage droplets surface-binding 2	NULL	NULL	NULL	NULL	NULL
AAEL006826	unspecified product	uncharacterized protein LOC5568409 isoform X2	GO:0004623;GO:0102567;GO:0050482;GO:0046872;GO:0102568;GO:0016042;GO:0009395;GO:0005576	phospholipase A2 activity;metal ion binding;lipid catabolic process;arachidonic acid secretion;extracellular region;phospholipase A2 activity (consuming 1,2-dipalmitoylphosphatidylcholine);phospholipid catabolic process;phospholipase A2 activity consuming 1,2-dioleoylphosphatidylethanolamine)	Cellular Component;Biological Process;Molecular Function	extracellular region-IEA;phospholipase A2 activity-IEA;phospholipase A2 activity (consuming 1,2-dipalmitoylphosphatidylcholine)-IEA;phospholipase A2 activity consuming 1,2-dioleoylphosphatidylethanolamine)-IEA;lipid catabolic process-IEA;arachidonic acid secretion-IEA;hydrolase activity-IEA;metal ion binding-IEA;phospholipid metabolic process-IEA;lipid metabolic process-IEA	NULL
AAEL006829	microsomal glutathione s-transferase	microsomal glutathione S-transferase 1-like	GO:0016021;GO:0016740	transferase activity;integral component of membrane	Cellular Component;Molecular Function	membrane-IEA;transferase activity-IEA;integral component of membrane-IEA	GST
AAEL006818	glutathione S-transferase, putative	microsomal glutathione S-transferase 1-like	GO:0016021	integral component of membrane	Cellular Component	membrane-IEA;transferase activity-IEA;integral component of membrane-IEA	GST
AAEL008468	cysteine synthase	cystathionine beta-synthase	GO:0016192;GO:0019343;GO:0030123;GO:0004122;GO:0006886;GO:0006535;GO:0006544;GO:0006555;GO:0006566	glycine metabolic process;cysteine biosynthetic process via cystathionine;methionine metabolic process;AP-3 adaptor complex;cysteine biosynthetic process from serine;threonine metabolic process;cystathionine beta-synthase activity;intracellular protein transport;vesicle-mediated transport	Cellular Component;Biological Process;Molecular Function	vesicle-mediated transport-IEA;membrane coat-IEA;cystathionine beta-synthase activity-IEA;lyase activity-IEA;intracellular protein transport-IEA;AP-3 adaptor complex-IEA;protein transport-IEA;cellular amino acid biosynthetic process-IEA;cysteine biosynthetic process via cystathionine-IEA;cysteine biosynthetic process from serine-IEA;membrane-IEA;cytoplasm-IEA;cysteine biosynthetic process-IEA	NULL
AAEL025154	unspecified product	uncharacterized protein LOC110674258	NULL	NULL	NULL	NULL	NULL
AAEL008467	cysteine synthase	cystathionine beta-synthase	GO:0016192;GO:0019343;GO:0030123;GO:0004122;GO:0006886;GO:0006535;GO:0006544;GO:0006555;GO:0006566	glycine metabolic process;cysteine biosynthetic process via cystathionine;methionine metabolic process;AP-3 adaptor complex;cysteine biosynthetic process from serine;threonine metabolic process;cystathionine beta-synthase activity;intracellular protein transport;vesicle-mediated transport	Cellular Component;Biological Process;Molecular Function	vesicle-mediated transport-IEA;membrane coat-IEA;cystathionine beta-synthase activity-IEA;lyase activity-IEA;intracellular protein transport-IEA;AP-3 adaptor complex-IEA;protein transport-IEA;cellular amino acid biosynthetic process-IEA;cysteine biosynthetic process via cystathionine-IEA;cysteine biosynthetic process from serine-IEA;membrane-IEA;cytoplasm-IEA;cysteine biosynthetic process-IEA	NULL
AAEL008462	apl5 protein (spac144.06 protein)	AP-3 complex subunit delta-like	GO:0008055;GO:0005794;GO:0004122;GO:0006886;GO:0006535;GO:0006544;GO:0006555;GO:0006566;GO:0006726;GO:0016192;GO:0019343;GO:0030123	cysteine biosynthetic process via cystathionine;cysteine biosynthetic process from serine;Golgi apparatus;intracellular protein transport;glycine metabolic process;eye pigment biosynthetic process;methionine metabolic process;ocellus pigment biosynthetic process;AP-3 adaptor complex;threonine metabolic process;cystathionine beta-synthase activity;vesicle-mediated transport	Cellular Component;Molecular Function;Biological Process	endoplasmic reticulum-IEA;vesicle-mediated transport-IEA;ocellus pigment biosynthetic process-IEA;exocytosis-IEA;cystathionine beta-synthase activity-IEA;compound eye pigmentation-IEA;lyase activity-IEA;intracellular protein transport-IEA;endocytosis-IEA;cysteine biosynthetic process via cystathionine-IEA;negative regulation of gene silencing by RNA-IEA;membrane-IEA;cytoplasm-IEA;Golgi apparatus-…	NULL
AAEL008459	TMF_TATA_bd domain-containing protein [Source:UniProtKB/TrEMBL;Acc:A0A1S4FJG9]	TATA element modulatory factor	GO:0005794	Golgi apparatus	Cellular Component	Golgi apparatus-IEA	NULL
AAEL008465	gamma-tubulin complex component 3 (gcp-3)	gamma-tubulin complex component 3	GO:0005815;GO:0045298;GO:0005737;GO:0007020;GO:0000922;GO:0043015;GO:0005874	cytoplasm;microtubule;gamma-tubulin binding;microtubule organizing center;spindle pole;microtubule nucleation;tubulin complex	Cellular Component;Biological Process;Molecular Function	gamma-tubulin binding-IEA;microtubule organizing center-IEA;cytoskeleton-IEA;microtubule cytoskeleton organization-IEA;microtubule-IEA;microtubule nucleation-IEA;cytoplasm-IEA;spindle pole-IEA	NULL
AAEL008461	surfeit locus protein	surfeit locus 4 homolog	GO:0016021	integral component of membrane	Cellular Component	membrane-IEA;integral component of membrane-IEA	NULL
AAEL008458	unspecified product	ubiquitin 5	GO:0005515;GO:0006464	cellular protein modification process;protein binding	Biological Process;Molecular Function	cellular protein modification process-IEA	NULL
AAEL008466	homeobox protein b	homeobox B-H1-like	GO:0005634;GO:0003677;GO:0007275;GO:0000981;GO:0006357	multicellular organism development;nucleus;regulation of transcription by RNA polymerase II;DNA-binding transcription factor activity, RNA polymerase II-specific;DNA binding	Cellular Component;Biological Process;Molecular Function	regulation of transcription, DNA-templated-IEA;regulation of transcription by RNA polymerase II-IEA;DNA-binding transcription factor activity, RNA polymerase II-specific-IEA;DNA binding-IEA;multicellular organism development-IEA;nucleus-IEA	NULL
AAEL025003	unspecified product	uncharacterized protein LOC110678464	NULL	NULL	NULL	NULL	NULL
AAEL020142	unspecified product	inner centromere	GO:0003676;GO:0008270	nucleic acid binding;zinc ion binding	Molecular Function	nucleic acid binding-IEA;DNA binding-IEA;zinc ion binding-IEA	NULL
AAEL008463	DEAD box ATP-dependent RNA helicase	probable ATP-dependent RNA helicase CG8611	GO:0005524;GO:0003723;GO:0003724;GO:0016787	RNA helicase activity;hydrolase activity;ATP binding;RNA binding	Molecular Function	RNA binding-IEA;helicase activity-IEA;RNA helicase activity-IEA;nucleotide binding-IEA;nucleic acid binding-IEA;ATP binding-IEA;hydrolase activity-IEA	NULL
AAEL010856	dopamine beta hydroxylase	tyramine beta-hydroxylase	GO:0005507;GO:0006570;GO:0016020;GO:0006584;GO:0004500	dopamine beta-monooxygenase activity;membrane;copper ion binding;tyrosine metabolic process;catecholamine metabolic process	Cellular Component;Biological Process;Molecular Function	monooxygenase activity-IEA;oxidation-reduction process-IEA;dopamine beta-monooxygenase activity-IEA;catalytic activity-IEA;oxidoreductase activity, acting on paired donors, with incorporation or reduction of molecular oxygen, reduced ascorbate as one donor, and incorporation of one atom of oxygen-IEA;copper ion binding-IEA;membrane-IEA;metal ion binding-IEA;integral component of membrane-IEA	NULL
AAEL010861	Mediator of RNA polymerase II transcription subunit 8 (Med8)	mediator of RNA polymerase II transcription subunit 8	GO:0005667;GO:0003712;GO:0016592;GO:0045449;GO:0006357	transcription coregulator activity;mediator complex;transcription factor complex;regulation of transcription by RNA polymerase II;regulation of transcription, DNA-templated	Cellular Component;Biological Process;Molecular Function	transcription coregulator activity-IEA;regulation of transcription by RNA polymerase II-IEA;mediator complex-IEA;nucleus-IEA	NULL
AAEL010863	unspecified product	uncharacterized protein LOC5574018 isoform X1	NULL	NULL	NULL	nucleus-IEA;zinc ion binding-IEA;metal ion binding-IEA	NULL
AAEL010860	unspecified product	syndetin	GO:1990745;GO:0005829;GO:0042147;GO:0032456	endocytic recycling;EARP complex;cytosol;retrograde transport, endosome to Golgi	Cellular Component;Biological Process	endocytic recycling-IEA;EARP complex-IEA;cytosol-IEA;retrograde transport, endosome to Golgi-IEA	NULL
AAEL028039	unspecified product	doublesex- and mab-3-related transcription factor 2	GO:0005634;GO:0005667;GO:0003700;GO:0046872;GO:0006355;GO:0043565;GO:0045449	DNA-binding transcription factor activity;metal ion binding;sequence-specific DNA binding;transcription factor complex;nucleus;regulation of transcription, DNA-templated	Cellular Component;Biological Process;Molecular Function	regulation of transcription, DNA-templated-IEA;sequence-specific DNA binding-IEA;DNA binding-IEA;spermatogenesis-IEA;DNA-binding transcription factor activity-IEA;nucleus-IEA;metal ion binding-IEA	NULL
AAEL010851	Synaptotagmin-12 [Source:UniProtKB/TrEMBL;Acc:A0A1S4FS00]	flocculation FLO11-like	GO:0046928;GO:0016020;GO:0060291	regulation of neurotransmitter secretion;membrane;long-term synaptic potentiation	Cellular Component;Biological Process	regulation of neurotransmitter secretion-IEA;long-term synaptic potentiation-IEA;membrane-IEA	NULL
AAEL010850	troponin i	troponin I isoform X2	GO:0005861	troponin complex	Cellular Component	troponin complex-IEA	NULL
AAEL010864	TRP-phosphatase, putative	tetratricopeptide repeat 17	GO:0005515	protein binding	Molecular Function	NULL	NULL
AAEL027158	unspecified product	uncharacterized protein LOC110674260	NULL	NULL	NULL	protein dimerization activity-IEA	NULL
AAEL010854	ubiquitin specific protease 2,	ubiquitin carboxyl-terminal hydrolase Usp2 isoform X1	GO:0004843;GO:0016579;GO:0006511	protein deubiquitination;ubiquitin-dependent protein catabolic process;thiol-dependent ubiquitin-specific protease activity	Biological Process;Molecular Function	cysteine-type peptidase activity-IEA;proteolysis-IEA;protein deubiquitination-IEA;thiol-dependent ubiquitin-specific protease activity-IEA;ubiquitin-dependent protein catabolic process-IEA;hydrolase activity-IEA;peptidase activity-IEA	NULL
AAEL024441	unspecified product	transcription initiation factor TFIID subunit 3-like	GO:0005634;GO:0046872;GO:0046982	protein heterodimerization activity;metal ion binding;nucleus	Cellular Component;Molecular Function	protein heterodimerization activity-IEA;nucleus-IEA;metal ion binding-IEA	NULL
AAEL010855	cdc6	cell division control 6 homolog	GO:0051301;GO:0005634;GO:0006270;GO:0000278	DNA replication initiation;cell division;nucleus;mitotic cell cycle	Cellular Component;Biological Process	DNA replication origin binding-IBA;cell division-IEA;mitotic cell cycle-IBA;DNA replication-IEA;nucleus-IEA;DNA replication initiation-IEA;mitotic DNA replication checkpoint-IBA;nucleus-IBA	NULL
AAEL009324	hydroxyacyl dehydrogenase	3-hydroxyacyl- dehydrogenase type-2	GO:0016491	oxidoreductase activity	Molecular Function	oxidation-reduction process-IEA;oxidoreductase activity-IEA	NULL
AAEL024343	unspecified product	TAR DNA-binding 43-like	GO:0005634;GO:0003677;GO:0008380;GO:0003723;GO:0006397	mRNA processing;nucleus;DNA binding;RNA binding;RNA splicing	Cellular Component;Biological Process;Molecular Function	RNA binding-IEA;nucleic acid binding-IEA;DNA binding-IEA;RNA splicing-IEA;mRNA processing-IEA;nucleus-IEA	NULL
AAEL009328	hydroxyacyl dehydrogenase	3-hydroxyacyl- dehydrogenase type-2	GO:0044281;GO:0005739;GO:0033764;GO:0034754;GO:0008202;GO:0006139	steroid dehydrogenase activity, acting on the CH-OH group of donors, NAD or NADP as acceptor;steroid metabolic process;small molecule metabolic process;cellular hormone metabolic process;nucleobase-containing compound metabolic process;mitochondrion	Cellular Component;Biological Process;Molecular Function	testosterone dehydrogenase (NAD+) activity-IEA;androgen metabolic process-IEA;ecdysone metabolic process-IEA;fatty acid metabolic process-IEA;mitochondrial tRNA processing-IEA;acetoacetyl-CoA reductase activity-IEA;mitochondrial ribonuclease P complex-IEA;estrogen metabolic process-IEA;acyl-CoA metabolic process-IEA;oxidation-reduction process-IEA;7-beta-hydroxysteroid dehydrogenase (NADP+) activ…	NULL
AAEL009325	unspecified product	isoform A	GO:0016021	integral component of membrane	Cellular Component	membrane-IEA;integral component of membrane-IEA	NULL
AAEL025647	unspecified product	heat shock 70 kDa cognate 2	GO:0016887;GO:0005524	ATPase activity;ATP binding	Molecular Function	nucleotide binding-IEA;ATP binding-IEA	NULL
AAEL021233	unspecified product	small lysine-rich 1	GO:0006508;GO:0004252	proteolysis;serine-type endopeptidase activity	Biological Process;Molecular Function	proteolysis-IEA;serine-type peptidase activity-IEA;hydrolase activity-IEA;serine-type endopeptidase activity-IEA;peptidase activity-IEA	NULL
AAEL022652	unspecified product	uncharacterized protein LOC110674261	NULL	NULL	NULL	NULL	NULL
AAEL009330	carbonic anhydrase II, putative	carbonic anhydrase 1-like	GO:0008270;GO:0006807;GO:0004089;GO:0006730	carbonate dehydratase activity;nitrogen compound metabolic process;one-carbon metabolic process;zinc ion binding	Biological Process;Molecular Function	carbonate dehydratase activity-IEA;membrane-IEA;zinc ion binding-IEA;metal ion binding-IEA;integral component of membrane-IEA;lyase activity-IEA	NULL
AAEL009323	carbonic anhydrase precursor	carbonic anhydrase 1-like	GO:0008270;GO:0006807;GO:0016021;GO:0004089;GO:0006730	carbonate dehydratase activity;nitrogen compound metabolic process;integral component of membrane;one-carbon metabolic process;zinc ion binding	Cellular Component;Biological Process;Molecular Function	carbonate dehydratase activity-IEA;membrane-IEA;zinc ion binding-IEA;metal ion binding-IEA;lyase activity-IEA;integral component of membrane-IEA	NULL
AAEL009326	fragile X mental retardation syndrome-related protein 1, putative	synaptic functional regulator FMR1 isoform X5	GO:0006417;GO:0005737;GO:0003729	cytoplasm;mRNA binding;regulation of translation	Cellular Component;Biological Process;Molecular Function	RNA binding-IEA;nucleic acid binding-IEA;mRNA binding-IEA;regulation of translation-IEA;cytoplasm-IEA	NULL
AAEL026677	unspecified product	myosin heavy chain IB-like	NULL	NULL	NULL	NULL	NULL
AAEL009327	unspecified product	frequenin-1	GO:0007528;GO:0046928;GO:0016192;GO:0008021;GO:0005509	regulation of neurotransmitter secretion;neuromuscular junction development;synaptic vesicle;calcium ion binding;vesicle-mediated transport	Cellular Component;Biological Process;Molecular Function	regulation of neurotransmitter secretion-IGI;synaptic vesicle-NAS;neuromuscular junction development-IMP;neurotransmitter secretion-NAS;vesicle-mediated transport-NAS;calcium ion binding-IEA;metal ion binding-IEA;chemical synaptic transmission-IMP	NULL
AAEL027714	unspecified product	uncharacterized protein LOC110679546	NULL	NULL	NULL	NULL	NULL
AAEL019876	unspecified product	activating signal cointegrator 1 complex subunit 2	NULL	NULL	NULL	NULL	NULL
AAEL014684	cytochrome P450	probable cytochrome P450 6d5	GO:0005506;GO:0016705;GO:0004497;GO:0020037	iron ion binding;heme binding;oxidoreductase activity, acting on paired donors, with incorporation or reduction of molecular oxygen;monooxygenase activity	Molecular Function	monooxygenase activity-IEA;oxidation-reduction process-IEA;oxidoreductase activity, acting on paired donors, with incorporation or reduction of molecular oxygen-IEA;heme binding-IEA;oxidoreductase activity-IEA;membrane-IEA;metal ion binding-IEA;integral component of membrane-IEA;iron ion binding-IEA	CYP
AAEL014678	cytochrome P450	probable cytochrome P450 6d5	GO:0005506;GO:0016705;GO:0016020;GO:0004497;GO:0020037	iron ion binding;membrane;heme binding;oxidoreductase activity, acting on paired donors, with incorporation or reduction of molecular oxygen;monooxygenase activity	Cellular Component;Molecular Function	monooxygenase activity-IEA;oxidation-reduction process-IEA;oxidoreductase activity, acting on paired donors, with incorporation or reduction of molecular oxygen-IEA;heme binding-IEA;oxidoreductase activity-IEA;membrane-IEA;metal ion binding-IEA;integral component of membrane-IEA;iron ion binding-IEA	CYP
AAEL025850	unspecified product	probable cytochrome P450 6d5	GO:0005506;GO:0016705;GO:0016020;GO:0004497;GO:0020037	iron ion binding;membrane;heme binding;oxidoreductase activity, acting on paired donors, with incorporation or reduction of molecular oxygen;monooxygenase activity	Cellular Component;Molecular Function	monooxygenase activity-IEA;oxidation-reduction process-IEA;oxidoreductase activity, acting on paired donors, with incorporation or reduction of molecular oxygen-IEA;heme binding-IEA;oxidoreductase activity-IEA;membrane-IEA;metal ion binding-IEA;integral component of membrane-IEA;iron ion binding-IEA	CYP
AAEL019877	unspecified product	activating signal cointegrator 1 complex subunit 2	GO:0043130	ubiquitin binding	Molecular Function	monooxygenase activity-IEA;oxidation-reduction process-IEA;oxidoreductase activity, acting on paired donors, with incorporation or reduction of molecular oxygen-IEA;heme binding-IEA;iron ion binding-IEA	NULL
AAEL020151	unspecified product	cramped	NULL	NULL	NULL	NULL	NULL
AAEL009469	cell division control protein	cell division cycle 5	GO:0051301;GO:0008380;GO:0005681;GO:0006397	spliceosomal complex;mRNA processing;cell division;RNA splicing	Cellular Component;Biological Process	cell division-IEA;spliceosomal complex-IEA;RNA splicing-IEA;mRNA processing-IEA	NULL
AAEL009458	syntaxin 4	syntaxin-4 isoform X2	GO:0016192;GO:0016021	integral component of membrane;vesicle-mediated transport	Cellular Component;Biological Process	vesicle-mediated transport-IEA;membrane-IEA;integral component of membrane-IEA	NULL
AAEL009464	knolle, putative	syntaxin-1A homolog	GO:0016192;GO:0016021	integral component of membrane;vesicle-mediated transport	Cellular Component;Biological Process	vesicle-mediated transport-IEA;membrane-IEA;integral component of membrane-IEA	NULL
AAEL009471	unspecified product	syntaxin-4 isoform X2	GO:0016020	membrane	Cellular Component	vesicle-mediated transport-IEA;membrane-IEA;integral component of membrane-IEA	NULL
AAEL025913	unspecified product	syntaxin-1A homolog	GO:0016192;GO:0016021	integral component of membrane;vesicle-mediated transport	Cellular Component;Biological Process	vesicle-mediated transport-IEA;membrane-IEA;integral component of membrane-IEA	NULL
AAEL009463	unspecified product	syntaxin-1A homolog	GO:0016192;GO:0016021	integral component of membrane;vesicle-mediated transport	Cellular Component;Biological Process	vesicle-mediated transport-IEA;membrane-IEA;integral component of membrane-IEA	NULL
AAEL023991	unspecified product	uncharacterized protein LOC110674263	NULL	NULL	NULL	intracellular protein transport-IEA;protein transport-IEA;nucleotide binding-IEA;membrane-IEA;ATP binding-IEA;protein targeting-IEA;protein import-IEA;integral component of membrane-IEA	NULL
AAEL009473	unspecified product	transcription factor SOX-8	NULL	NULL	NULL	DNA binding-IEA;nucleus-IEA	NULL
AAEL009466	protein kinase c	titin isoform X1	GO:0005524;GO:0009069;GO:0004674;GO:0006468	protein serine/threonine kinase activity;serine family amino acid metabolic process;protein phosphorylation;ATP binding	Biological Process;Molecular Function	kinase activity-IEA;nucleotide binding-IEA;phosphorylation-IEA;ATP binding-IEA;transferase activity-IEA;protein serine/threonine kinase activity-IEA;protein phosphorylation-IEA;protein kinase activity-IEA	NULL
AAEL025906	unspecified product	hydroxyacylglutathione mitochondrial isoform X2	GO:0004416;GO:0046872;GO:0019243;GO:0006090	methylglyoxal catabolic process to D-lactate via S-lactoyl-glutathione;metal ion binding;hydroxyacylglutathione hydrolase activity;pyruvate metabolic process	Biological Process;Molecular Function	hydroxyacylglutathione hydrolase activity-IEA;methylglyoxal catabolic process to D-lactate via S-lactoyl-glutathione-IEA;hydrolase activity-IEA;metal ion binding-IEA	NULL
AAEL009467	unspecified product	coactosin	GO:0003779	actin binding	Molecular Function	actin binding-IEA	NULL
AAEL009465	replication factor c / DNA polymerase iii gamma-tau subunit	replication factor C subunit 5	GO:0016887;GO:0003677;GO:0005524;GO:0006260	DNA replication;ATPase activity;ATP binding;DNA binding	Biological Process;Molecular Function	ATPase activity-IEA;nucleotide binding-IEA;DNA binding-IEA;DNA replication-IEA;ATP binding-IEA	NULL
AAEL021953	unspecified product	Fanconi anemia group M homolog	GO:0005657;GO:0003677;GO:0005524;GO:0006281;GO:0032508;GO:0043138;GO:0016787	hydrolase activity;DNA duplex unwinding;replication fork;ATP binding;DNA repair;DNA binding;3'-5' DNA helicase activity	Cellular Component;Biological Process;Molecular Function	DNA duplex unwinding-IEA;nucleotide binding-IEA;nucleic acid binding-IEA;DNA binding-IEA;ATP binding-IEA;hydrolase activity-IEA;DNA repair-IEA;3'-5' DNA helicase activity-IEA	NULL
AAEL027821	unspecified product	ubiquitin carboxyl-terminal hydrolase MINDY-3 homolog	GO:0004843;GO:0005509;GO:0016807;GO:1990380;GO:0071108	Lys48-specific deubiquitinase activity;cysteine-type carboxypeptidase activity;thiol-dependent ubiquitin-specific protease activity;protein K48-linked deubiquitination;calcium ion binding	Biological Process;Molecular Function	Lys48-specific deubiquitinase activity-IEA;cysteine-type peptidase activity-IEA;protein K48-linked deubiquitination-IEA;proteolysis-IEA;thiol-dependent ubiquitin-specific protease activity-IEA;calcium ion binding-IEA;hydrolase activity-IEA;cysteine-type carboxypeptidase activity-IEA;peptidase activity-IEA	NULL
AAEL026227	unspecified product	ankyrin repeat and LEM domain-containing 2 homolog	GO:0051301;GO:0035307;GO:0051721;GO:0007049	positive regulation of protein dephosphorylation;protein phosphatase 2A binding;cell cycle;cell division	Biological Process;Molecular Function	cell cycle-IEA;positive regulation of protein dephosphorylation-IEA;cell division-IEA;protein phosphatase 2A binding-IEA	NULL
AAEL014009	pickpocket 101	sodium channel Nach	GO:0005272;GO:0016021;GO:0035725	sodium channel activity;sodium ion transmembrane transport;integral component of membrane	Cellular Component;Biological Process;Molecular Function	sodium ion transmembrane transport-IEA;membrane-IEA;ion transport-IEA;sodium ion transport-IEA;sodium channel activity-IEA;integral component of membrane-IEA	NULL
AAEL014010	pickpocket 102	sodium channel Nach	GO:0005272;GO:0016021;GO:0035725	sodium channel activity;sodium ion transmembrane transport;integral component of membrane	Cellular Component;Biological Process;Molecular Function	sodium ion transmembrane transport-IEA;membrane-IEA;ion transport-IEA;sodium ion transport-IEA;sodium channel activity-IEA;integral component of membrane-IEA	NULL
AAEL026323	unspecified product	isoform partial	GO:0005525;GO:0007165;GO:0003924;GO:0016020	membrane;GTP binding;signal transduction;GTPase activity	Cellular Component;Biological Process;Molecular Function	signal transduction-IEA;GTP binding-IEA;nucleotide binding-IEA;GTPase activity-IEA;membrane-IEA	NULL
AAEL027595	unspecified product	ras-related rapB-like	GO:0005525;GO:0007165;GO:0003924;GO:0016020	membrane;GTP binding;signal transduction;GTPase activity	Cellular Component;Biological Process;Molecular Function	signal transduction-IEA;GTP binding-IEA;nucleotide binding-IEA;GTPase activity-IEA;membrane-IEA	NULL
AAEL002047	40S ribosomal protein S10 [Source:UniProtKB/TrEMBL;Acc:Q1HR41]	40S ribosomal S10b	GO:0005840	ribosome	Cellular Component	ribosome-IEA	NULL
AAEL002084	suppressor of defective silencing	sin3 histone deacetylase corepressor complex component SDS3	GO:0005634	nucleus	Cellular Component	nucleus-IEA	NULL
AAEL002048	histidyl-tRNA synthetase	histidine--tRNA cytoplasmic isoform X2	GO:0004821;GO:0005524;GO:0006547;GO:0006427;GO:0005737	cytoplasm;histidine metabolic process;histidyl-tRNA aminoacylation;ATP binding;histidine-tRNA ligase activity	Cellular Component;Biological Process;Molecular Function	aminoacyl-tRNA ligase activity-IEA;nucleotide binding-IEA;histidyl-tRNA aminoacylation-IEA;ligase activity-IEA;histidine-tRNA ligase activity-IEA;tRNA aminoacylation for protein translation-IEA;ATP binding-IEA;cytoplasm-IEA;translation-IEA	NULL
AAEL002078	unspecified product	RING finger 141-like	GO:0046872	metal ion binding	Molecular Function	metal ion binding-IEA	NULL
AAEL026571	unspecified product	SPT2 homolog	NULL	NULL	NULL	NULL	NULL
AAEL002072	unspecified product	isoform A	NULL	NULL	NULL	NULL	NULL
AAEL002077	UV excision repair protein rad23	UV excision repair RAD23 homolog B-like	GO:0043161;GO:0043130;GO:0031593;GO:0005829;GO:0006289;GO:0003684;GO:0005654	nucleoplasm;ubiquitin binding;cytosol;polyubiquitin modification-dependent protein binding;damaged DNA binding;nucleotide-excision repair;proteasome-mediated ubiquitin-dependent protein catabolic process	Cellular Component;Biological Process;Molecular Function	ubiquitin binding-IEA;polyubiquitin modification-dependent protein binding-IEA;proteasome-mediated ubiquitin-dependent protein catabolic process-IEA;cellular response to DNA damage stimulus-IEA;nucleotide-excision repair-IEA;nucleus-IEA;damaged DNA binding-IEA;cytoplasm-IEA;DNA repair-IEA;cytosol-IEA;nucleoplasm-IEA	NULL
AAEL013959	unspecified product	Retrovirus-related Pol poly from transposon opus	GO:0003676;GO:0015074;GO:0016787	hydrolase activity;nucleic acid binding;DNA integration	Biological Process;Molecular Function	transposition, DNA-mediated-NAS;endonuclease activity-IEA;proteolysis-IEA;transferase activity-IEA;nucleotidyltransferase activity-IEA;hydrolase activity-IEA;aspartic-type endopeptidase activity-IEA;nucleic acid phosphodiester bond hydrolysis-IEA;peptidase activity-IEA;RNA-directed DNA polymerase activity-NAS;nucleic acid binding-IEA;nuclease activity-IEA;nucleus-NAS;RNA-dependent DNA biosyntheti…	NULL
AAEL009018	cytochrome P450	probable cytochrome P450 6d5	GO:0005506;GO:0016705;GO:0043231;GO:0016021;GO:0004497;GO:0020037	iron ion binding;heme binding;intracellular membrane-bounded organelle;oxidoreductase activity, acting on paired donors, with incorporation or reduction of molecular oxygen;monooxygenase activity;integral component of membrane	Cellular Component;Molecular Function	monooxygenase activity-IEA;oxidation-reduction process-IEA;oxidoreductase activity, acting on paired donors, with incorporation or reduction of molecular oxygen-IEA;heme binding-IEA;oxidoreductase activity-IEA;intracellular membrane-bounded organelle-IEA;membrane-IEA;metal ion binding-IEA;integral component of membrane-IEA;iron ion binding-IEA	CYP
AAEL025438	unspecified product	tumor necrosis factor receptor superfamily member wengen	GO:0005515;GO:0016020;GO:0006259;GO:0016874	DNA metabolic process;membrane;ligase activity;protein binding	Cellular Component;Biological Process;Molecular Function	DNA ligation-IEA;DNA recombination-IEA;DNA binding-IEA;ligase activity-IEA;membrane-IEA;DNA ligase (ATP) activity-IEA;DNA repair-IEA;integral component of membrane-IEA	NULL
AAEL021928	unspecified product	uncharacterized protein LOC110681500 isoform X2	GO:0003676	nucleic acid binding	Molecular Function	NULL	NULL
AAEL026486	unspecified product	Ca(2+) calmodulin-responsive adenylate cyclase isoform X1	GO:0005524;GO:0006171;GO:0046872;GO:0016021;GO:0006144;GO:0005886;GO:0004016;GO:0035556	adenylate cyclase activity;metal ion binding;plasma membrane;intracellular signal transduction;cAMP biosynthetic process;integral component of membrane;ATP binding;purine nucleobase metabolic process	Cellular Component;Biological Process;Molecular Function	cAMP biosynthetic process-IEA;cyclic nucleotide biosynthetic process-IEA;adenylate cyclase activity-IEA;intracellular signal transduction-IEA;membrane-IEA;ATP binding-IEA;plasma membrane-IEA;metal ion binding-IEA;lyase activity-IEA;integral component of membrane-IEA;phosphorus-oxygen lyase activity-IEA	NULL
AAEL020950	unspecified product	dentin sialophospho isoform X2	GO:0035556	intracellular signal transduction	Biological Process	intracellular signal transduction-IEA	NULL
AAEL012809	peptidylprolyl isomerase	AH receptor-interacting	GO:0003755;GO:0005515;GO:0000413	protein peptidyl-prolyl isomerization;protein binding;peptidyl-prolyl cis-trans isomerase activity	Biological Process;Molecular Function	protein peptidyl-prolyl isomerization-IEA;peptidyl-prolyl cis-trans isomerase activity-IEA;isomerase activity-IEA	NULL
AAEL020095	unspecified product	anoctamin-5 isoform X1	GO:0016021;GO:0046983;GO:0005886	plasma membrane;integral component of membrane;protein dimerization activity	Cellular Component;Molecular Function	membrane-IEA;plasma membrane-IEA;protein dimerization activity-IEA;integral component of membrane-IEA	NULL
AAEL025503	unspecified product	anoctamin-5 isoform X4	GO:0016021;GO:0046983;GO:0005886	plasma membrane;integral component of membrane;protein dimerization activity	Cellular Component;Molecular Function	membrane-IEA;plasma membrane-IEA;protein dimerization activity-IEA;integral component of membrane-IEA	NULL
AAEL024977	unspecified product	phosphoglycolate phosphatase 2-like	GO:0016787	hydrolase activity	Molecular Function	dephosphorylation-IEA;hydrolase activity-IEA;phosphatase activity-IEA	NULL
AAEL012298	sterol desaturase	fatty acid hydroxylase domain-containing 2	GO:0005506;GO:0016491;GO:0016021;GO:0008610	iron ion binding;lipid biosynthetic process;oxidoreductase activity;integral component of membrane	Cellular Component;Biological Process;Molecular Function	oxidation-reduction process-IEA;lipid biosynthetic process-IEA;oxidoreductase activity-IEA;membrane-IEA;integral component of membrane-IEA;iron ion binding-IEA	NULL
AAEL012297	sterol desaturase	fatty acid hydroxylase domain-containing 2-like	GO:0005506;GO:0016491;GO:0016021;GO:0008610	iron ion binding;lipid biosynthetic process;oxidoreductase activity;integral component of membrane	Cellular Component;Biological Process;Molecular Function	oxidation-reduction process-IEA;lipid biosynthetic process-IEA;oxidoreductase activity-IEA;membrane-IEA;integral component of membrane-IEA;iron ion binding-IEA	NULL
AAEL001236	unspecified product	integumentary mucin -like	GO:0016021	integral component of membrane	Cellular Component	membrane-IEA;integral component of membrane-IEA	NULL
AAEL021704	unspecified product	uncharacterized protein LOC110681527 isoform X3	NULL	NULL	NULL	metal ion binding-IEA	NULL
AAEL028056	unspecified product	adenylate cyclase type 9 isoform X1	GO:0016849;GO:0016021;GO:0009190;GO:0035556	phosphorus-oxygen lyase activity;cyclic nucleotide biosynthetic process;intracellular signal transduction;integral component of membrane	Cellular Component;Biological Process;Molecular Function	cyclic nucleotide biosynthetic process-IEA;intracellular signal transduction-IEA;membrane-IEA;integral component of membrane-IEA;lyase activity-IEA;phosphorus-oxygen lyase activity-IEA	NULL
AAEL014333	unspecified product	clusterin-associated 1	GO:0030030;GO:0005929	cilium;cell projection organization	Cellular Component;Biological Process	cilium-IEA;cell projection-IEA;cell projection organization-IEA	NULL
AAEL027069	unspecified product	uncharacterized protein LOC5564154 isoform X1	GO:0016021	integral component of membrane	Cellular Component	membrane-IEA;integral component of membrane-IEA	NULL
AAEL014331	protein phosphatase 2c	phosphatase 1H	GO:0004722;GO:0008287;GO:0046872;GO:0006470	protein serine/threonine phosphatase complex;metal ion binding;protein serine/threonine phosphatase activity;protein dephosphorylation	Cellular Component;Biological Process;Molecular Function	protein serine/threonine phosphatase activity-IEA;protein dephosphorylation-IEA;cation binding-IEA;hydrolase activity-IEA;phosphatase activity-IEA;metal ion binding-IEA;phosphoprotein phosphatase activity-IEA	NULL
AAEL025658	unspecified product	cytosolic endo-beta-N-acetylglucosaminidase	GO:0033925;GO:0008152;GO:0005829	cytosol;metabolic process;mannosyl-glycoprotein endo-beta-N-acetylglucosaminidase activity	Cellular Component;Biological Process;Molecular Function	metabolic process-IEA;mannosyl-glycoprotein endo-beta-N-acetylglucosaminidase activity-IEA;cytoplasm-IEA;hydrolase activity-IEA;cytosol-IEA;hydrolase activity, acting on glycosyl bonds-IEA	NULL
AAEL021548	unspecified product	nuclear pore complex Nup205	GO:0005643	nuclear pore	Cellular Component	nuclear pore-IEA;nucleus-IEA	NULL
AAEL025656	unspecified product	phosphatidylglycerophosphatase and -tyrosine phosphatase 1 isoform X1	GO:0006570;GO:0004725;GO:0035335;GO:0008138	protein tyrosine/serine/threonine phosphatase activity;protein tyrosine phosphatase activity;peptidyl-tyrosine dephosphorylation;tyrosine metabolic process	Biological Process;Molecular Function	dephosphorylation-IEA;peptidyl-tyrosine dephosphorylation-IEA;protein tyrosine phosphatase activity-IEA;protein dephosphorylation-IEA;hydrolase activity-IEA;phosphatase activity-IEA;phosphoprotein phosphatase activity-IEA;protein tyrosine/serine/threonine phosphatase activity-IEA	NULL
AAEL014505	succinate dehydrogenase, putative	succinate dehydrogenase [ubiquinone] cytochrome b small mitochondrial	GO:0046872;GO:0016021;GO:0006099;GO:0005743	tricarboxylic acid cycle;metal ion binding;mitochondrial inner membrane;integral component of membrane	Cellular Component;Biological Process;Molecular Function	oxidation-reduction process-IEA;tricarboxylic acid cycle-IEA;mitochondrial inner membrane-IEA;membrane-IEA;mitochondrion-IEA;mitochondrial envelope-IEA;metal ion binding-IEA;integral component of membrane-IEA	NULL
AAEL014501	Mediator of RNA polymerase II transcription subunit 10 (Med10)	mediator of RNA polymerase II transcription subunit 10	GO:0005667;GO:0003712;GO:0016592;GO:0045449;GO:0006357	transcription coregulator activity;mediator complex;transcription factor complex;regulation of transcription by RNA polymerase II;regulation of transcription, DNA-templated	Cellular Component;Biological Process;Molecular Function	transcription coregulator activity-IEA;regulation of transcription by RNA polymerase II-IEA;mediator complex-IEA;nucleus-IEA	NULL
AAEL017994	unspecified product	splicing arginine serine-rich 19-like	NULL	NULL	NULL	NULL	NULL
AAEL026253	unspecified product	ectopic P granules 5 homolog isoform X1	GO:0006914	autophagy	Biological Process	autophagy-IEA	NULL
AAEL009657	lipoate-protein ligase b	lipoyltransferase mitochondrial	GO:0003676;GO:0008408;GO:0090305;GO:0033819;GO:0046872;GO:0102555;GO:0005739;GO:0016874;GO:0009249	metal ion binding;3'-5' exonuclease activity;nucleic acid binding;lipoyl(octanoyl) transferase activity;ligase activity;octanoyl transferase activity (acting on glycine-cleavage complex H protein);protein lipoylation;nucleic acid phosphodiester bond hydrolysis;mitochondrion	Cellular Component;Biological Process;Molecular Function	nucleobase-containing compound metabolic process-IEA;transferase activity-IEA;octanoyltransferase activity-IEA;nucleic acid phosphodiester bond hydrolysis-IEA;cellular protein modification process-IEA;transferase activity, transferring acyl groups-IEA;nucleic acid binding-IEA;protein lipoylation-IEA;3'-5' exonuclease activity-IEA;ligase activity-IEA;octanoyl transferase activity (acting on glycin…	NULL
AAEL009650	unspecified product	Werner Syndrome-like exonuclease	GO:0003676;GO:0008408;GO:0090305;GO:0046872	metal ion binding;3'-5' exonuclease activity;nucleic acid binding;nucleic acid phosphodiester bond hydrolysis	Biological Process;Molecular Function	nucleobase-containing compound metabolic process-IEA;nucleic acid binding-IEA;3'-5' exonuclease activity-IEA;exonuclease activity-IEA;nucleic acid phosphodiester bond hydrolysis-IEA;metal ion binding-IEA	NULL
AAEL009649	brg-1 associated factor	brahma-associated of 60 kDa-like	GO:0016514;GO:0071564;GO:0071565	npBAF complex;SWI/SNF complex;nBAF complex	Cellular Component	nBAF complex-IEA;SWI/SNF complex-IEA;npBAF complex-IEA	NULL
AAEL009646	unspecified product	eukaryotic translation initiation factor 4B	GO:0033592;GO:0097010	RNA strand annealing activity;eukaryotic translation initiation factor 4F complex assembly	Biological Process;Molecular Function	RNA binding-IEA;nucleic acid binding-IEA;eukaryotic translation initiation factor 4F complex assembly-IEA;RNA strand annealing activity-IEA	NULL
AAEL009656	cytochrome P450	probable cytochrome P450 6d5	GO:0005506;GO:0016705;GO:0016021;GO:0004497;GO:0020037	iron ion binding;heme binding;oxidoreductase activity, acting on paired donors, with incorporation or reduction of molecular oxygen;monooxygenase activity;integral component of membrane	Cellular Component;Molecular Function	monooxygenase activity-IEA;oxidation-reduction process-IEA;oxidoreductase activity, acting on paired donors, with incorporation or reduction of molecular oxygen-IEA;heme binding-IEA;oxidoreductase activity-IEA;membrane-IEA;metal ion binding-IEA;integral component of membrane-IEA;iron ion binding-IEA	CYP
AAEL009645	unspecified product	mediator of RNA polymerase II transcription subunit 26 isoform X1	GO:0005667;GO:0003700;GO:0006355;GO:0045449	DNA-binding transcription factor activity;transcription factor complex;regulation of transcription, DNA-templated	Cellular Component;Biological Process;Molecular Function	regulation of transcription, DNA-templated-IEA;DNA-binding transcription factor activity-IEA	NULL
AAEL024053	unspecified product	activin receptor type-2A	GO:0005524;GO:0046872;GO:0016021;GO:0043235;GO:0007178;GO:0009069;GO:0006468;GO:0004675	metal ion binding;serine family amino acid metabolic process;receptor complex;transmembrane receptor protein serine/threonine kinase activity;protein phosphorylation;integral component of membrane;ATP binding;transmembrane receptor protein serine/threonine kinase signaling pathway	Cellular Component;Biological Process;Molecular Function	kinase activity-IEA;signaling receptor activity-IEA;phosphorylation-IEA;ATP binding-IEA;transferase activity-IEA;protein serine/threonine kinase activity-IEA;protein phosphorylation-IEA;transmembrane receptor protein serine/threonine kinase signaling pathway-IEA;receptor complex-IEA;integral component of membrane-IEA;protein kinase activity-IEA;transmembrane receptor protein serine/threonine kina…	NULL
AAEL007388	unspecified product	clumping factor A	GO:0005515	protein binding	Molecular Function	NULL	NULL
AAEL007268	unspecified product	kibra	GO:0005515	protein binding	Molecular Function	NULL	NULL
AAEL024913	unspecified product	isoform partial	GO:0008272;GO:0016020;GO:0008233;GO:0016620;GO:0015116	membrane;sulfate transmembrane transporter activity;sulfate transport;peptidase activity;oxidoreductase activity, acting on the aldehyde or oxo group of donors, NAD or NADP as acceptor	Cellular Component;Biological Process;Molecular Function	sulfate transport-IEA;sulfate transmembrane transporter activity-IEA;sulfate transmembrane transport-IEA;fatty-acyl-CoA reductase (alcohol-forming) activity-IEA;hydrolase activity-IEA;integral component of membrane-IEA;alcohol-forming fatty acyl-CoA reductase activity-IEA;oxidation-reduction process-IEA;oxidoreductase activity-IEA;membrane-IEA;secondary active sulfate transmembrane transporter ac…	NULL
AAEL020162	unspecified product	sodium-independent sulfate anion transporter-like isoform X1	GO:0008271;GO:0016021;GO:1902358	secondary active sulfate transmembrane transporter activity;sulfate transmembrane transport;integral component of membrane	Cellular Component;Biological Process;Molecular Function	sulfate transport-IEA;sulfate transmembrane transporter activity-IEA;sulfate transmembrane transport-IEA;membrane-IEA;transmembrane transport-IEA;secondary active sulfate transmembrane transporter activity-IEA;integral component of membrane-IEA	NULL
AAEL013802	Fatty acyl-CoA reductase [Source:UniProtKB/TrEMBL;Acc:A0A1S4FZZ5]	fatty acyl- reductase CG5065	GO:0102965;GO:0006629;GO:0016021;GO:0080019	alcohol-forming fatty acyl-CoA reductase activity;lipid metabolic process;integral component of membrane;fatty-acyl-CoA reductase (alcohol-forming) activity	Cellular Component;Biological Process;Molecular Function	alcohol-forming fatty acyl-CoA reductase activity-IEA;oxidation-reduction process-IEA;fatty-acyl-CoA reductase (alcohol-forming) activity-IEA;oxidoreductase activity-IEA;membrane-IEA;integral component of membrane-IEA;lipid metabolic process-IEA	NULL
AAEL013803	unspecified product	BLOC-1-related complex subunit 5	GO:0032418;GO:0005765	lysosomal membrane;lysosome localization	Cellular Component;Biological Process	lysosome localization-IEA;lysosomal membrane-IEA;membrane-IEA	NULL
AAEL011818	unspecified product	isoform A	NULL	NULL	NULL	NULL	NULL
AAEL025815	unspecified product	glycosaminoglycan xylosylkinase homolog	GO:0016021;GO:0005794	integral component of membrane;Golgi apparatus	Cellular Component	Golgi apparatus-IEA;membrane-IEA;integral component of membrane-IEA	NULL
AAEL008095	unspecified product	nitric oxide-associated 1	GO:0005525	GTP binding	Molecular Function	GTP binding-IEA	NULL
AAEL008096	mitochondrial ornithine transporter	mitochondrial ornithine transporter 1	GO:0016021	integral component of membrane	Cellular Component	membrane-IEA;integral component of membrane-IEA	NULL
AAEL013627	RAP domain-containing protein [Source:UniProtKB/TrEMBL;Acc:A0A1S4FZM3]	FAST kinase domain-containing mitochondrial	NULL	NULL	NULL	kinase activity-IEA;phosphorylation-IEA	NULL
AAEL008084	phosphatidylserine receptor	bifunctional arginine demethylase and lysyl-hydroxylase PSR	GO:0008168;GO:0032259	methyltransferase activity;methylation	Biological Process;Molecular Function	methyltransferase activity-IEA;methylation-IEA	NULL
AAEL021868	unspecified product	zinc finger and SCAN domain-containing 12-like	GO:0005634;GO:0008270	nucleus;zinc ion binding	Cellular Component;Molecular Function	NULL	NULL
AAEL008080	trypsin-eta, putative	trypsin alpha-3	GO:0006508;GO:0004252	proteolysis;serine-type endopeptidase activity	Biological Process;Molecular Function	endocytosis-IEA;proteolysis-IEA;membrane-IEA;hydrolase activity-IEA;serine-type endopeptidase activity-IEA;scavenger receptor activity-IEA	NULL
AAEL008079	trypsin-alpha, putative	trypsin delta-like	GO:0006508;GO:0004252	proteolysis;serine-type endopeptidase activity	Biological Process;Molecular Function	proteolysis-IEA;membrane-IEA;serine-type endopeptidase activity-IEA;integral component of membrane-IEA;peptidase activity-IEA	NULL
AAEL013633	ubiquitin-conjugating enzyme h	ubiquitin-conjugating enzyme E2 H	GO:0005634;GO:0005524;GO:0061631;GO:0000209;GO:0006511	ubiquitin conjugating enzyme activity;protein polyubiquitination;ubiquitin-dependent protein catabolic process;nucleus;ATP binding	Cellular Component;Biological Process;Molecular Function	nucleotide binding-IEA;ubiquitin conjugating enzyme activity-IBA;ATP binding-IEA;transferase activity-IEA;protein polyubiquitination-IBA;ubiquitin-dependent protein catabolic process-IBA;nucleus-IBA	NULL
AAEL013623	trypsin	trypsin alpha-3-like	GO:0006508;GO:0004252	proteolysis;serine-type endopeptidase activity	Biological Process;Molecular Function	proteolysis-IEA;membrane-IEA;serine-type peptidase activity-IEA;hydrolase activity-IEA;serine-type endopeptidase activity-IEA;integral component of membrane-IEA;peptidase activity-IEA	NULL
AAEL013628	trypsin-eta, putative	trypsin alpha-3-like	GO:0006508;GO:0004252	proteolysis;serine-type endopeptidase activity	Biological Process;Molecular Function	proteolysis-IEA;membrane-IEA;serine-type peptidase activity-IEA;hydrolase activity-IEA;serine-type endopeptidase activity-IEA;integral component of membrane-IEA;peptidase activity-IEA	NULL
AAEL008097	trypsin-eta, putative	trypsin alpha-3-like	GO:0006508;GO:0016021;GO:0004252	integral component of membrane;proteolysis;serine-type endopeptidase activity	Cellular Component;Biological Process;Molecular Function	proteolysis-IEA;membrane-IEA;serine-type peptidase activity-IEA;hydrolase activity-IEA;serine-type endopeptidase activity-IEA;integral component of membrane-IEA;peptidase activity-IEA	NULL
AAEL008088	unspecified product	targeting for Xklp2 isoform X2	NULL	NULL	NULL	NULL	NULL
AAEL008078	clk2	serine threonine- kinase Doa isoform X10	GO:0005524;GO:0004672;GO:0006468	protein kinase activity;protein phosphorylation;ATP binding	Biological Process;Molecular Function	NULL	NULL
AAEL020238	unspecified product	40S ribosomal SA	GO:0003735;GO:0022627;GO:0000028;GO:0006412	cytosolic small ribosomal subunit;translation;ribosomal small subunit assembly;structural constituent of ribosome	Cellular Component;Biological Process;Molecular Function	ribosome-IEA;cytosolic small ribosomal subunit-IEA;small ribosomal subunit-IEA;multicellular organism development-IEA;nucleus-IEA;cytoplasm-IEA;ribosomal small subunit assembly-IEA;translation-IEA;structural constituent of ribosome-IEA	NULL
AAEL008090	glutamate receptor, ionotropic, n-methyl d-aspartate epsilon (nmda epsilon)	glutamate receptor NMDA 2B-like	GO:0045211;GO:0034220;GO:0016021;GO:0007268;GO:0035235;GO:0004970	chemical synaptic transmission;ionotropic glutamate receptor activity;ionotropic glutamate receptor signaling pathway;integral component of membrane;postsynaptic membrane;ion transmembrane transport	Cellular Component;Biological Process;Molecular Function	signaling receptor activity-IEA;ion channel activity-IEA;ion transmembrane transport-IEA;synapse-IEA;ionotropic glutamate receptor activity-IEA;plasma membrane-IEA;ligand-gated ion channel activity-IEA;integral component of membrane-IEA;ionotropic glutamate receptor signaling pathway-IEA;postsynaptic membrane-IEA;cell junction-IEA;membrane-IEA;ion transport-IEA	NULL
AAEL008094	unspecified product	uncharacterized protein LOC5570103	NULL	NULL	NULL	NULL	NULL
AAEL022595	unspecified product	DNA excision repair ERCC-1	GO:0005634;GO:0006281;GO:0090305;GO:0004519;GO:0003684	nucleus;damaged DNA binding;endonuclease activity;DNA repair;nucleic acid phosphodiester bond hydrolysis	Cellular Component;Biological Process;Molecular Function	endonuclease activity-IEA;DNA binding-IEA;cellular response to DNA damage stimulus-IEA;nuclease activity-IEA;nucleus-IEA;damaged DNA binding-IEA;hydrolase activity-IEA;DNA repair-IEA;nucleic acid phosphodiester bond hydrolysis-IEA	NULL
AAEL013692	PIWI	aubergine	GO:0003676;GO:0005515	nucleic acid binding;protein binding	Molecular Function	nucleic acid binding-IEA	NULL
AAEL008098	PIWI	aubergine	GO:0003676;GO:0005515	nucleic acid binding;protein binding	Molecular Function	nucleic acid binding-IEA	NULL
AAEL004217	unspecified product	serine threonine- kinase 32A	GO:0005524;GO:0009069;GO:0004674;GO:0006468	protein serine/threonine kinase activity;serine family amino acid metabolic process;protein phosphorylation;ATP binding	Biological Process;Molecular Function	kinase activity-IEA;nucleotide binding-IEA;phosphorylation-IEA;ATP binding-IEA;protein serine/threonine kinase activity-IEA;protein phosphorylation-IEA;protein kinase activity-IEA	NULL
AAEL027138	unspecified product	oxidoreductase GLYR1 homolog isoform X1	GO:0050661;GO:0016491;GO:0051287	NAD binding;oxidoreductase activity;NADP binding	Molecular Function	oxidation-reduction process-IEA;NAD binding-IEA;oxidoreductase activity-IEA;NADP binding-IEA	NULL
AAEL007892	xaa-pro aminopeptidase	xaa-Pro aminopeptidase -like	GO:0006508;GO:0070006	metalloaminopeptidase activity;proteolysis	Biological Process;Molecular Function	proteolysis-IEA;aminopeptidase activity-IEA;metalloaminopeptidase activity-IEA;hydrolase activity-IEA	NULL
AAEL026440	unspecified product	branched-chain-amino-acid cytosolic	GO:0052654;GO:0052655;GO:0008652;GO:0009082;GO:0052656	L-valine transaminase activity;L-isoleucine transaminase activity;branched-chain amino acid biosynthetic process;L-leucine transaminase activity;cellular amino acid biosynthetic process	Biological Process;Molecular Function	L-isoleucine transaminase activity-IEA;branched-chain-amino-acid transaminase activity-IEA;branched-chain amino acid metabolic process-IEA;catalytic activity-IEA;cellular amino acid biosynthetic process-IEA;L-valine transaminase activity-IEA;transaminase activity-IEA;transferase activity-IEA;L-leucine transaminase activity-IEA;branched-chain amino acid biosynthetic process-IEA	NULL
AAEL021715	unspecified product	uncharacterized protein LOC110674125 isoform X1	NULL	NULL	NULL	metal ion binding-IEA	NULL
AAEL007904	cleavage and polyadenylation specificity factor	cleavage and polyadenylation specificity factor 73	GO:0005634;GO:0006397	mRNA processing;nucleus	Cellular Component;Biological Process	mRNA processing-IEA;nucleus-IEA	NULL
AAEL007915	Moesin/ezrin/radixin homolog 1 [Source:UniProtKB/TrEMBL;Acc:A0A1S4FI28]	moesin ezrin radixin homolog 1 isoform X1	GO:0005912;GO:0005856;GO:0003779;GO:0005737;GO:0045197;GO:0005886	cytoplasm;adherens junction;establishment or maintenance of epithelial cell apical/basal polarity;cytoskeleton;plasma membrane;actin binding	Cellular Component;Biological Process;Molecular Function	actin binding-ISS;establishment or maintenance of epithelial cell apical/basal polarity-ISS;adherens junction-ISS;cell junction-IEA;cytoskeleton-IEA;adherens junction-IEA;membrane-IEA;plasma membrane-IEA;cytoplasm-IEA;actin binding-IEA;cytoskeletal protein binding-IEA	NULL
AAEL008542	kinesin heavy chain subunit	kinesin heavy chain	GO:0005524;GO:0003777;GO:0045298;GO:0007018;GO:1990939;GO:0005874;GO:0008017	microtubule;microtubule motor activity;microtubule-based movement;microtubule binding;tubulin complex;ATP binding;ATP-dependent microtubule motor activity	Cellular Component;Biological Process;Molecular Function	nucleotide binding-IEA;microtubule-IEA;microtubule-based movement-IEA;motor activity-IEA;ATP binding-IEA;microtubule motor activity-IEA;microtubule binding-IEA	NULL
AAEL008530	unspecified product	sorting nexin-29	GO:0035091	phosphatidylinositol binding	Molecular Function	phosphatidylinositol binding-IEA	NULL
AAEL008551	unspecified product	transcription factor grauzone	GO:0005634;GO:0008270	nucleus;zinc ion binding	Cellular Component;Molecular Function	nucleus-IEA;zinc ion binding-IEA;metal ion binding-IEA	NULL
AAEL008545	unspecified product	transcription factor grauzone-like	GO:0005634;GO:0005667;GO:0003700;GO:0008270;GO:0006355;GO:0045449	DNA-binding transcription factor activity;transcription factor complex;nucleus;zinc ion binding;regulation of transcription, DNA-templated	Cellular Component;Biological Process;Molecular Function	regulation of transcription, DNA-templated-IEA;DNA-binding transcription factor activity-IEA;nucleus-IEA;zinc ion binding-IEA;metal ion binding-IEA	NULL
AAEL008539	unspecified product	transcription factor grauzone	GO:0005634;GO:0008270	nucleus;zinc ion binding	Cellular Component;Molecular Function	nucleus-IEA;zinc ion binding-IEA;metal ion binding-IEA	NULL
AAEL008536	UCR-motif DNA binding protein, putative	transcription factor grauzone-like	GO:0005634;GO:0005667;GO:0003700;GO:0008270;GO:0006355;GO:0045449	DNA-binding transcription factor activity;transcription factor complex;nucleus;zinc ion binding;regulation of transcription, DNA-templated	Cellular Component;Biological Process;Molecular Function	regulation of transcription, DNA-templated-IEA;DNA-binding transcription factor activity-IEA;nucleus-IEA;zinc ion binding-IEA;metal ion binding-IEA	NULL
AAEL027672	unspecified product	zinc finger Xfin-like	GO:0005634;GO:0008270	nucleus;zinc ion binding	Cellular Component;Molecular Function	nucleus-IEA;zinc ion binding-IEA;metal ion binding-IEA	NULL
AAEL023261	unspecified product	transcription factor grauzone-like	GO:0005634;GO:0008270	nucleus;zinc ion binding	Cellular Component;Molecular Function	nucleus-IEA;zinc ion binding-IEA;metal ion binding-IEA	NULL
AAEL014406	unspecified product	transcription factor grauzone	GO:0005634;GO:0008270	nucleus;zinc ion binding	Cellular Component;Molecular Function	nucleus-IEA;zinc ion binding-IEA;metal ion binding-IEA	NULL
AAEL008540	unspecified product	transcription factor grauzone	GO:0005634;GO:0008270	nucleus;zinc ion binding	Cellular Component;Molecular Function	nucleus-IEA;zinc ion binding-IEA;metal ion binding-IEA	NULL
AAEL023095	unspecified product	transcription factor grauzone	GO:0005634;GO:0008270	nucleus;zinc ion binding	Cellular Component;Molecular Function	nucleus-IEA;zinc ion binding-IEA;metal ion binding-IEA	NULL
AAEL027239	unspecified product	transcription factor grauzone	GO:0005634;GO:0008270	nucleus;zinc ion binding	Cellular Component;Molecular Function	regulation of transcription, DNA-templated-IEA;DNA-binding transcription factor activity-IEA;nucleus-IEA;zinc ion binding-IEA;metal ion binding-IEA	NULL
AAEL008533	unspecified product	transcription factor grauzone-like	GO:0005634;GO:0008270	nucleus;zinc ion binding	Cellular Component;Molecular Function	nucleus-IEA;zinc ion binding-IEA;metal ion binding-IEA	NULL
AAEL019840	unspecified product	transcription factor grauzone-like	GO:0005634;GO:0008270	nucleus;zinc ion binding	Cellular Component;Molecular Function	nucleus-IEA;zinc ion binding-IEA;metal ion binding-IEA	NULL
AAEL019839	unspecified product	transcription factor grauzone-like	GO:0005634;GO:0008270	nucleus;zinc ion binding	Cellular Component;Molecular Function	nucleus-IEA;zinc ion binding-IEA;metal ion binding-IEA	NULL
AAEL008547	unspecified product	transcription factor grauzone-like	GO:0005634;GO:0008270	nucleus;zinc ion binding	Cellular Component;Molecular Function	nucleus-IEA;zinc ion binding-IEA;metal ion binding-IEA	NULL
AAEL008524	unspecified product	transcription factor grauzone	GO:0005634;GO:0008270	nucleus;zinc ion binding	Cellular Component;Molecular Function	DNA binding-IEA;nucleus-IEA;zinc ion binding-IEA;DNA repair-IEA;metal ion binding-IEA	NULL
AAEL021303	unspecified product	transcription factor grauzone	GO:0005634;GO:0008270	nucleus;zinc ion binding	Cellular Component;Molecular Function	nucleus-IEA;zinc ion binding-IEA;metal ion binding-IEA	NULL
AAEL026574	unspecified product	transcription factor grauzone	GO:0005634;GO:0008270	nucleus;zinc ion binding	Cellular Component;Molecular Function	nucleus-IEA;zinc ion binding-IEA;metal ion binding-IEA	NULL
AAEL008538	unspecified product	transcription factor grauzone-like	GO:0005634;GO:0008270	nucleus;zinc ion binding	Cellular Component;Molecular Function	DNA binding-IEA;nucleus-IEA;zinc ion binding-IEA;DNA repair-IEA;metal ion binding-IEA	NULL
AAEL008535	unspecified product	transcription factor grauzone-like	GO:0005634;GO:0008270	nucleus;zinc ion binding	Cellular Component;Molecular Function	DNA binding-IEA;nucleus-IEA;zinc ion binding-IEA;DNA repair-IEA;metal ion binding-IEA	NULL
AAEL027897	unspecified product	transcription factor grauzone	GO:0005634;GO:0008270	nucleus;zinc ion binding	Cellular Component;Molecular Function	nucleus-IEA;zinc ion binding-IEA;metal ion binding-IEA	NULL
AAEL008521	unspecified product	sel-1 homolog 1	GO:0005515;GO:0016021	integral component of membrane;protein binding	Cellular Component;Molecular Function	membrane-IEA;integral component of membrane-IEA	NULL
AAEL019853	unspecified product	serine protease persephone-like	GO:0006508;GO:0004252;GO:0005576	extracellular region;proteolysis;serine-type endopeptidase activity	Cellular Component;Biological Process;Molecular Function	extracellular region-IEA;proteolysis-IEA;serine-type peptidase activity-IEA;hydrolase activity-IEA;serine-type endopeptidase activity-IEA;peptidase activity-IEA	NULL
AAEL023888	unspecified product	uncharacterized protein LOC110674206	GO:0046983	protein dimerization activity	Molecular Function	protein dimerization activity-IEA	NULL
AAEL004524	Clip-Domain Serine Protease family C.	serine protease persephone-like	GO:0006508;GO:0004252	proteolysis;serine-type endopeptidase activity	Biological Process;Molecular Function	proteolysis-IEA;serine-type peptidase activity-IEA;hydrolase activity-IEA;serine-type endopeptidase activity-IEA;peptidase activity-IEA	NULL
AAEL027343	unspecified product	uncharacterized protein LOC110674428	NULL	NULL	NULL	NULL	NULL
AAEL022680	unspecified product	N-acetylgalactosaminyltransferase 7	GO:0016757;GO:0006811;GO:0055085;GO:0022857;GO:0016021;GO:0006486;GO:0000139;GO:0030246	transmembrane transport;carbohydrate binding;transmembrane transporter activity;protein glycosylation;transferase activity, transferring glycosyl groups;Golgi membrane;ion transport;integral component of membrane	Cellular Component;Biological Process;Molecular Function	Golgi apparatus-IEA;carbohydrate binding-IEA;protein glycosylation-IEA;transferase activity, transferring glycosyl groups-IEA;membrane-IEA;transferase activity-IEA;ion transport-IEA;transmembrane transport-IEA;Golgi membrane-IEA;transmembrane transporter activity-IEA;integral component of membrane-IEA	NULL
AAEL013682	zinc finger protein	zinc finger OZF-like	GO:0005634;GO:0008270	nucleus;zinc ion binding	Cellular Component;Molecular Function	nucleus-IEA;zinc ion binding-IEA;metal ion binding-IEA	NULL
AAEL004528	unspecified product	uncharacterized protein LOC5564982	NULL	NULL	NULL	NULL	NULL
AAEL013683	unspecified product	cuticle 3	GO:0016020;GO:0042302	membrane;structural constituent of cuticle	Cellular Component;Molecular Function	structural constituent of cuticle-IEA;membrane-IEA;integral component of membrane-IEA	CUT
AAEL013684	unspecified product	AGAP000086- partial	NULL	NULL	NULL	NULL	NULL
AAEL026960	unspecified product	uncharacterized membrane DDB_G0293934-like	NULL	NULL	NULL	NULL	NULL
AAEL024784	unspecified product	chymotrypsin-like elastase family member 2A	GO:0006508;GO:0004252	proteolysis;serine-type endopeptidase activity	Biological Process;Molecular Function	proteolysis-IEA;serine-type endopeptidase activity-IEA	NULL
AAEL008921	myosin regulatory light chain 2 smooth muscle	myosin regulatory light chain sqh	GO:0005509	calcium ion binding	Molecular Function	calcium ion binding-IEA	NULL
AAEL024405	unspecified product	rho guanine nucleotide exchange factor 26-like	GO:0005085;GO:0043087	guanyl-nucleotide exchange factor activity;regulation of GTPase activity	Biological Process;Molecular Function	guanyl-nucleotide exchange factor activity-IEA	NULL
AAEL020542	unspecified product	peroxisome biogenesis factor 10	GO:0005777;GO:0046872;GO:0016021	metal ion binding;peroxisome;integral component of membrane	Cellular Component;Molecular Function	peroxisome-IEA;membrane-IEA;metal ion binding-IEA;integral component of membrane-IEA	NULL
AAEL021200	unspecified product	von Willebrand factor type EGF and pentraxin domain-containing 1	GO:0016021;GO:0030246	carbohydrate binding;integral component of membrane	Cellular Component;Molecular Function	carbohydrate binding-IEA;membrane-IEA;integral component of membrane-IEA	NULL
AAEL020709	unspecified product	probable cyclin-dependent serine threonine- kinase DDB_G0292550 isoform X1	GO:0005887;GO:0016010	dystrophin-associated glycoprotein complex;integral component of plasma membrane	Cellular Component	dystrophin-associated glycoprotein complex-IEA;membrane-IEA;integral component of plasma membrane-IEA;integral component of membrane-IEA	NULL
AAEL003883	unspecified product	AAEL003883- partial	GO:0007165	signal transduction	Biological Process	signal transduction-IEA	NULL
AAEL015393	unspecified product	GATOR complex NPRL2	NULL	NULL	NULL	NULL	NULL
AAEL014357	unspecified product	uncharacterized protein LOC5564206 isoform X4	GO:0016020	membrane	Cellular Component	membrane-IEA;integral component of membrane-IEA	NULL
AAEL021471	unspecified product	inositol polyphosphate-4-phosphatase type I A isoform X2	GO:0016316;GO:0036092;GO:0034597;GO:0016311	phosphatidylinositol-3,4-bisphosphate 4-phosphatase activity;phosphatidylinositol-3-phosphate biosynthetic process;dephosphorylation;phosphatidylinositol-4,5-bisphosphate 4-phosphatase activity	Biological Process;Molecular Function	dephosphorylation-IEA;phosphatidylinositol-3,4-bisphosphate 4-phosphatase activity-IEA;phosphatidylinositol-4,5-bisphosphate 4-phosphatase activity-IEA;phosphatidylinositol-3-phosphate biosynthetic process-IEA	NULL
AAEL020614	unspecified product	gone early	GO:0006508;GO:0004222;GO:0005886	plasma membrane;metalloendopeptidase activity;proteolysis	Cellular Component;Biological Process;Molecular Function	metallopeptidase activity-IEA;proteolysis-IEA;membrane-IEA;plasma membrane-IEA;integral component of membrane-IEA;metalloendopeptidase activity-IEA	NULL
AAEL024879	unspecified product	transcription factor Adf-1-like	NULL	NULL	NULL	NULL	NULL
AAEL025723	unspecified product	fibroin heavy chain-like	NULL	NULL	NULL	NULL	NULL
AAEL025120	unspecified product	fibroin heavy chain-like	NULL	NULL	NULL	NULL	NULL
AAEL019953	unspecified product	uncharacterized protein LOC5572394	GO:0006508;GO:0004252	proteolysis;serine-type endopeptidase activity	Biological Process;Molecular Function	proteolysis-IEA;serine-type endopeptidase activity-IEA	NULL
AAEL023125	unspecified product	uncharacterized protein LOC5572392	GO:0006508;GO:0004252	proteolysis;serine-type endopeptidase activity	Biological Process;Molecular Function	proteolysis-IEA;serine-type endopeptidase activity-IEA	NULL
AAEL009782	brain chitinase and chia	chitinase 3	GO:0005975;GO:0008061;GO:0016020;GO:0004553	carbohydrate metabolic process;membrane;hydrolase activity, hydrolyzing O-glycosyl compounds;chitin binding	Cellular Component;Biological Process;Molecular Function	chitin binding-IEA;metabolic process-IEA;membrane-IEA;hydrolase activity-IEA;carbohydrate metabolic process-IEA;integral component of membrane-IEA;hydrolase activity, hydrolyzing O-glycosyl compounds-IEA;hydrolase activity, acting on glycosyl bonds-IEA	CUT
AAEL026010	unspecified product	rapamycin-insensitive companion of mTOR	GO:0031932;GO:0031929	TORC2 complex;TOR signaling	Cellular Component;Biological Process	TORC2 complex-IEA;TOR signaling-IEA	NULL
AAEL009779	NBP2b protein, putative	FAM32A	NULL	NULL	NULL	NULL	NULL
AAEL009777	heparan sulphate sulfotransferase	heparan sulfate glucosamine 3-O-sulfotransferase 6	GO:0016021;GO:0008146	integral component of membrane;sulfotransferase activity	Cellular Component;Molecular Function	sulfotransferase activity-IEA;membrane-IEA;transferase activity-IEA;integral component of membrane-IEA	NULL
AAEL020789	unspecified product	uncharacterized protein LOC110674569	GO:0016021	integral component of membrane	Cellular Component	membrane-IEA;integral component of membrane-IEA	NULL
AAEL025609	unspecified product	uncharacterized protein LOC110674619 isoform X2	NULL	NULL	NULL	membrane-IEA;integral component of membrane-IEA	NULL
AAEL009776	unspecified product	AGAP000499- partial	GO:0005515;GO:0016021	integral component of membrane;protein binding	Cellular Component;Molecular Function	membrane-IEA;integral component of membrane-IEA	NULL
AAEL009772	unspecified product	probable nuclear transport factor 2 isoform X1	NULL	NULL	NULL	NULL	NULL
AAEL009773	geminin, putative	geminin isoform X1	GO:0005634;GO:0006275	nucleus;regulation of DNA replication	Cellular Component;Biological Process	regulation of DNA replication-IEA;nucleus-IEA	NULL
AAEL009778	unspecified product	L-type lectin-domain containing receptor kinase	NULL	NULL	NULL	NULL	NULL
AAEL027903	unspecified product	SUMO-conjugating enzyme UBC9-B	GO:0007391;GO:0031072;GO:0042802;GO:0016925;GO:0045751;GO:0008354;GO:1904677;GO:0000940;GO:0051091;GO:0061656;GO:0005634;GO:0005524;GO:0002225;GO:0071560;GO:0045880;GO:0035207;GO:0033134;GO:0016321;GO:0050821;GO:0030721;GO:0035204	positive regulation of antimicrobial peptide production;positive regulation of DNA-binding transcription factor activity;identical protein binding;germ cell migration;female meiosis chromosome segregation;nucleus;protein sumoylation;SUMO conjugating enzyme activity;spectrosome organization;negative regulation of hemocyte proliferation;protein stabilization;positive regulation of smoothened signal…	Cellular Component;Molecular Function;Biological Process	negative regulation of lamellocyte differentiation-IMP;female meiosis chromosome segregation-IEA;negative regulation of lamellocyte differentiation-IEA;condensed nuclear chromosome, centromeric region-IDA;positive regulation of somatic stem cell division-IEA;positive regulation of somatic stem cell division-IMP;protein sumoylation-IEA;cellular response to transforming growth factor beta stimulus-…	NULL
AAEL027748	unspecified product	uncharacterized protein LOC110674715	NULL	NULL	NULL	protein dimerization activity-IEA	NULL
AAEL020230	unspecified product	uncharacterized protein LOC110674718 isoform X1	NULL	NULL	NULL	NULL	NULL
AAEL020075	unspecified product	F-box LRR-repeat 4	GO:0005515	protein binding	Molecular Function	NULL	NULL
AAEL024849	unspecified product	serine threonine- kinase tousled-like 2 isoform X4	GO:0005524;GO:0004672;GO:0006468	protein kinase activity;protein phosphorylation;ATP binding	Biological Process;Molecular Function	nucleotide binding-IEA;ATP binding-IEA;protein phosphorylation-IEA;protein kinase activity-IEA	NULL
AAEL026468	unspecified product	DNA-directed RNA polymerase I subunit RPA49	GO:0003677;GO:0006206;GO:0003899;GO:0006351;GO:0006144;GO:0005730	DNA-directed 5'-3' RNA polymerase activity;pyrimidine nucleobase metabolic process;transcription, DNA-templated;nucleolus;purine nucleobase metabolic process;DNA binding	Cellular Component;Biological Process;Molecular Function	DNA binding-IEA;nucleolus-IEA;DNA-directed 5'-3' RNA polymerase activity-IEA;transcription, DNA-templated-IEA;nucleus-IEA	NULL
AAEL013608	sugar transporter	UDP-N-acetylglucosamine transporter	GO:0015165;GO:0015781;GO:0016021;GO:0008643;GO:0000139;GO:0090481	pyrimidine nucleotide-sugar transmembrane transport;Golgi membrane;integral component of membrane;carbohydrate transport;pyrimidine nucleotide-sugar transmembrane transporter activity	Cellular Component;Biological Process;Molecular Function	carbohydrate transport-IEA;pyrimidine nucleotide-sugar transmembrane transport-IEA;membrane-IEA;pyrimidine nucleotide-sugar transmembrane transporter activity-IEA;Golgi membrane-IEA;integral component of membrane-IEA	NULL
AAEL023159	unspecified product	stromal interaction molecule homolog isoform X1	GO:0005515;GO:0046872;GO:0006816;GO:0016021;GO:0005246	metal ion binding;calcium ion transport;integral component of membrane;protein binding;calcium channel regulator activity	Cellular Component;Biological Process;Molecular Function	calcium ion transport-IEA;membrane-IEA;ion transport-IEA;metal ion binding-IEA;integral component of membrane-IEA;calcium channel regulator activity-IEA	NULL
AAEL013611	AMP dependent ligase	probable 4-coumarate-- ligase 1	NULL	NULL	NULL	ligase activity-IEA	NULL
AAEL024258	unspecified product	hormone receptor 4-like isoform X2	NULL	NULL	NULL	NULL	NULL
AAEL010957	serine collagenase 1 precursor, putative	coagulation factor X	GO:0006508;GO:0004252	proteolysis;serine-type endopeptidase activity	Biological Process;Molecular Function	collagen trimer-IEA;proteolysis-IEA;serine-type endopeptidase activity-IEA	NULL
AAEL010959	serine collagenase 1 precursor, putative	clotting factor B	GO:0006508;GO:0004252	proteolysis;serine-type endopeptidase activity	Biological Process;Molecular Function	collagen trimer-IEA;proteolysis-IEA;serine-type endopeptidase activity-IEA	NULL
AAEL022083	unspecified product	uncharacterized protein LOC110674783 isoform X1	NULL	NULL	NULL	NULL	NULL
AAEL019943	unspecified product	probable ATP-dependent DNA helicase HFM1	GO:0003676;GO:0005524;GO:0004386	helicase activity;nucleic acid binding;ATP binding	Molecular Function	helicase activity-IEA;nucleotide binding-IEA;nucleic acid binding-IEA;ATP binding-IEA	NULL
AAEL017142	unspecified product	pro-resilin-like	GO:0042302	structural constituent of cuticle	Molecular Function	structural constituent of cuticle-IEA	NULL
AAEL019942	unspecified product	probable ATP-dependent DNA helicase HFM1	GO:0003676;GO:0005524;GO:0004386	helicase activity;nucleic acid binding;ATP binding	Molecular Function	helicase activity-IEA;nucleotide binding-IEA;nucleic acid binding-IEA;ATP binding-IEA	NULL
AAEL021254	unspecified product	60S ribosomal L7	NULL	NULL	NULL	maturation of LSU-rRNA from tricistronic rRNA transcript (SSU-rRNA, 5.8S rRNA, LSU-rRNA)-IEA;ribosome-IEA;cytosolic large ribosomal subunit-IEA;structural constituent of ribosome-IEA	NULL
AAEL010960	xaa-pro dipeptidase app(e.coli)	xaa-Pro aminopeptidase 3	GO:0006508;GO:0070006;GO:0030145	metalloaminopeptidase activity;manganese ion binding;proteolysis	Biological Process;Molecular Function	proteolysis-IEA;aminopeptidase activity-IEA;metalloaminopeptidase activity-IEA;manganese ion binding-IEA;hydrolase activity-IEA;metal ion binding-IEA	NULL
AAEL003599	Sulfiredoxin [Source:UniProtKB/TrEMBL;Acc:Q17F23]	sulfiredoxin isoform X2	GO:0005524;GO:0005737;GO:0032542;GO:0098869;GO:0034599	cytoplasm;cellular response to oxidative stress;sulfiredoxin activity;cellular oxidant detoxification;ATP binding	Cellular Component;Biological Process;Molecular Function	antioxidant activity-IEA;sulfiredoxin activity-IEA;cellular_component-ND;biological_process-ND;ATP binding-IEA;molecular_function-ND;sulfiredoxin activity-IBA;oxidation-reduction process-IEA;cytoplasm-IBA;cellular oxidant detoxification-IEA;nucleotide binding-IEA;cellular response to oxidative stress-IBA;oxidoreductase activity-IEA	NULL
AAEL003606	purine biosynthesis protein 6, pur6	multifunctional ADE2	GO:0005524;GO:0043727;GO:0004638;GO:0009320;GO:0004639;GO:0006189;GO:0006144;GO:0042721	'de novo' IMP biosynthetic process;TIM22 mitochondrial import inner membrane insertion complex;phosphoribosylaminoimidazole carboxylase activity;phosphoribosylaminoimidazole carboxylase complex;phosphoribosylaminoimidazolesuccinocarboxamide synthase activity;ATP binding;5-amino-4-imidazole carboxylate lyase activity;purine nucleobase metabolic process	Cellular Component;Biological Process;Molecular Function	phosphoribosylaminoimidazole carboxylase activity-IEA;'de novo' IMP biosynthetic process-IEA;ATP binding-IEA;TIM22 mitochondrial import inner membrane insertion complex-IEA;catalytic activity-IEA;nucleotide binding-IEA;5-amino-4-imidazole carboxylate lyase activity-IEA;ligase activity-IEA;metabolic process-IEA;purine nucleotide biosynthetic process-IEA;phosphoribosylaminoimidazolesuccinocarboxami…	NULL
AAEL003581	amidophosphoribosyltransferase	amidophosphoribosyltransferase-like	GO:0006536;GO:0046872;GO:0006189;GO:0009116;GO:0006541;GO:0004044;GO:0009113;GO:0051536	iron-sulfur cluster binding;purine nucleobase biosynthetic process;amidophosphoribosyltransferase activity;'de novo' IMP biosynthetic process;metal ion binding;glutamine metabolic process;nucleoside metabolic process;glutamate metabolic process	Biological Process;Molecular Function	amidophosphoribosyltransferase activity-IEA;transferase activity, transferring glycosyl groups-IEA;'de novo' IMP biosynthetic process-IEA;purine nucleobase biosynthetic process-IEA;purine nucleotide biosynthetic process-IEA;transferase activity-IEA;nucleoside metabolic process-IEA;iron-sulfur cluster binding-IEA;metal ion binding-IEA	NULL
AAEL003605	U2 small nuclear ribonucleoprotein, putative	splicing factor 3B subunit 1-like	GO:0005681;GO:0003729;GO:0000245	spliceosomal complex;mRNA binding;spliceosomal complex assembly	Cellular Component;Biological Process;Molecular Function	spliceosomal complex-IEA;mRNA binding-IEA;spliceosomal complex assembly-IEA;nucleus-IEA	NULL
AAEL003597	leucine-rich transmembrane protein	platelet glyco V-like isoform X2	GO:0005515;GO:0016021	integral component of membrane;protein binding	Cellular Component;Molecular Function	membrane-IEA;integral component of membrane-IEA	NULL
AAEL003582	40S ribosomal protein S13 [Source:UniProtKB/TrEMBL;Acc:Q5QC94]	40S ribosomal S13	GO:0003735;GO:0022627;GO:0002181;GO:0000228;GO:0042254;GO:0005730;GO:0070181	nuclear chromosome;cytosolic small ribosomal subunit;nucleolus;small ribosomal subunit rRNA binding;structural constituent of ribosome;cytoplasmic translation;ribosome biogenesis	Cellular Component;Biological Process;Molecular Function	structural constituent of ribosome-N/A;ribosome-IEA;structural constituent of ribosome-IBA;cytoplasmic translation-IC;small ribosomal subunit rRNA binding-IBA;structural constituent of ribosome-IEA;structural constituent of ribosome-TAS;cytosolic small ribosomal subunit-IBA;cytosolic small ribosomal subunit-TAS;nuclear chromosome-IEA;nuclear chromosome-IDA;nucleolus-IBA;nucleolus-IEA;nucleolus-ID…	NULL
AAEL019997	unspecified product	homeotic female sterile	NULL	NULL	NULL	NULL	NULL
AAEL025451	unspecified product	microfibril-associated glyco 4-like	NULL	NULL	NULL	NULL	NULL
AAEL019996	unspecified product	probable truncated 34 kDa family member	NULL	NULL	NULL	NULL	NULL
AAEL022638	Putative 14.5 kDa salivary protein [Source:UniProtKB/TrEMBL;Acc:Q1HRF3]	34 kDa family secreted salivary	NULL	NULL	NULL	NULL	SGP
AAEL003600	unspecified product	34 kDa family secreted salivary	NULL	NULL	NULL	NULL	SGP
AAEL003601	unspecified product	34 kDa family secreted salivary	NULL	NULL	NULL	NULL	SGP
AAEL007872	unspecified product	34 kDa family secreted salivary	NULL	NULL	NULL	NULL	SGP
AAEL025763	unspecified product	homeotic female sterile	NULL	NULL	NULL	NULL	NULL
AAEL014729	protein serine/threonine kinase, putative	lymphokine-activated killer T-cell-originated kinase	GO:0005524;GO:0009069;GO:0004674;GO:0006468;GO:0000278	protein serine/threonine kinase activity;serine family amino acid metabolic process;mitotic cell cycle;protein phosphorylation;ATP binding	Biological Process;Molecular Function	kinase activity-IEA;phosphorylation-IEA;mitotic cell cycle-IEA;ATP binding-IEA;protein serine/threonine kinase activity-IEA;protein phosphorylation-IEA;protein kinase activity-IEA	NULL
AAEL014731	unspecified product	uncharacterized protein LOC5565113	NULL	NULL	NULL	NULL	NULL
AAEL019586	unspecified product	neurobeachin-like isoform X1	GO:0005515	protein binding	Molecular Function	NULL	NULL
AAEL027927	unspecified product	peste-like	GO:0016021;GO:0005886	plasma membrane;integral component of membrane	Cellular Component	membrane-IEA;plasma membrane-IEA;integral component of membrane-IEA	NULL
AAEL024540	unspecified product	proto-oncogene tyrosine- kinase ROS isoform X1	GO:0005524;GO:0018108;GO:0005515;GO:0004714;GO:0016021;GO:0007169	transmembrane receptor protein tyrosine kinase signaling pathway;peptidyl-tyrosine phosphorylation;integral component of membrane;protein binding;ATP binding;transmembrane receptor protein tyrosine kinase activity	Cellular Component;Biological Process;Molecular Function	kinase activity-IEA;transmembrane receptor protein tyrosine kinase activity-IEA;transmembrane receptor protein tyrosine kinase signaling pathway-IEA;phosphorylation-IEA;peptidyl-tyrosine phosphorylation-IEA;ATP binding-IEA;protein phosphorylation-IEA;integral component of membrane-IEA;protein kinase activity-IEA;protein tyrosine kinase activity-IEA;nucleotide binding-IEA;membrane-IEA	NULL
AAEL019980	unspecified product	blood vessel epicardial substance isoform X1	GO:0016020	membrane	Cellular Component	NULL	NULL
AAEL007754	unspecified product	uncharacterized protein LOC5569555	NULL	NULL	NULL	NULL	NULL
AAEL007758	unspecified product	transmembrane 205	GO:0016021	integral component of membrane	Cellular Component	membrane-IEA;integral component of membrane-IEA	NULL
AAEL007744	unspecified product	ashwin isoform X1	GO:0048598;GO:0072669	tRNA-splicing ligase complex;embryonic morphogenesis	Cellular Component;Biological Process	tRNA-splicing ligase complex-IEA;embryonic morphogenesis-IEA	NULL
AAEL007760	mct-1 protein	malignant T-cell-amplified sequence 1 homolog	GO:0003723;GO:0005737	cytoplasm;RNA binding	Cellular Component;Molecular Function	RNA binding-IEA;cytoplasm-IEA	NULL
AAEL025966	unspecified product	brefeldin A-inhibited guanine nucleotide-exchange 3	GO:0005085;GO:0043087;GO:0032012	guanyl-nucleotide exchange factor activity;regulation of GTPase activity;regulation of ARF protein signal transduction	Biological Process;Molecular Function	regulation of ARF protein signal transduction-IEA;ARF guanyl-nucleotide exchange factor activity-IEA	NULL
AAEL015571	unspecified product	uncharacterized protein LOC5579329 isoform X2	GO:0005515	protein binding	Molecular Function	NULL	NULL
AAEL015180	smooth muscle caldesmon, putative	diacylglycerol lipase-alpha isoform X1	GO:0006629	lipid metabolic process	Biological Process	NULL	NULL
AAEL007741	sterol desaturase	fatty acid hydroxylase domain-containing 2-like	GO:0005506;GO:0016491;GO:0016021;GO:0008610	iron ion binding;lipid biosynthetic process;oxidoreductase activity;integral component of membrane	Cellular Component;Biological Process;Molecular Function	oxidation-reduction process-IEA;lipid biosynthetic process-IEA;oxidoreductase activity-IEA;membrane-IEA;integral component of membrane-IEA;iron ion binding-IEA	NULL
AAEL020753	unspecified product	ornithine decarboxylase antizyme	GO:0008073;GO:0043086;GO:0019467	ornithine decarboxylase inhibitor activity;negative regulation of catalytic activity;ornithine catabolic process, by decarboxylation	Biological Process;Molecular Function	negative regulation of catalytic activity-IEA;ornithine decarboxylase inhibitor activity-IEA	NULL
AAEL025693	unspecified product	uncharacterized protein LOC110675153	NULL	NULL	NULL	NULL	NULL
AAEL007757	unspecified product	uncharacterized protein LOC5569558	GO:0005524;GO:0016021	integral component of membrane;ATP binding	Cellular Component;Molecular Function	endoplasmic reticulum-IEA;membrane-IEA;ATP binding-IEA;nuclear envelope-IEA;integral component of membrane-IEA	NULL
AAEL007750	unspecified product	nucleoside diphosphate-linked moiety X motif 8	GO:0010945	CoA pyrophosphatase activity	Molecular Function	hydrolase activity-IEA	NULL
AAEL025134	unspecified product	chloride intracellular channel exc-4 isoform X1	NULL	NULL	NULL	NULL	NULL
AAEL007752	cytochrome c oxidase, subunit VIIA, putative	cytochrome c oxidase subunit mitochondrial	GO:0004129;GO:0015992;GO:0016021;GO:0006123;GO:1902600;GO:0005751	cytochrome-c oxidase activity;mitochondrial respiratory chain complex IV;mitochondrial electron transport, cytochrome c to oxygen;proton transmembrane transport;integral component of membrane	Cellular Component;Biological Process;Molecular Function	proton transmembrane transport-IEA;electron transfer activity-IEA;mitochondrial respirasome-IEA;membrane-IEA;electron transport chain-IEA;cytochrome-c oxidase activity-IEA;mitochondrion-IEA;integral component of membrane-IEA	NULL
AAEL024631	unspecified product	zinc finger 214	GO:0005634;GO:0008270	nucleus;zinc ion binding	Cellular Component;Molecular Function	nucleus-IEA;zinc ion binding-IEA;metal ion binding-IEA	NULL
AAEL007762	mitochondrial ribosomal protein, L40, putative	39S ribosomal mitochondrial	GO:0005762	mitochondrial large ribosomal subunit	Cellular Component	mitochondrial large ribosomal subunit-IEA;ribosome-IEA;mitochondrion-IEA	NULL
AAEL013890	26S proteasome non-ATPase regulatory subunit	26S proteasome non-ATPase regulatory subunit 9	GO:0005515;GO:0070682;GO:0000502	proteasome regulatory particle assembly;proteasome complex;protein binding	Cellular Component;Biological Process;Molecular Function	proteasome regulatory particle assembly-IEA;proteasome complex-IEA	NULL
AAEL013888	unspecified product	pre-mRNA-processing factor 39	GO:0005634;GO:0005515;GO:0006397	mRNA processing;nucleus;protein binding	Cellular Component;Biological Process;Molecular Function	RNA processing-IEA;mRNA processing-IEA;nucleus-IEA	NULL
AAEL013887	unspecified product	DDB1- and CUL4-associated factor 10 homolog	GO:0005515	protein binding	Molecular Function	NULL	NULL
AAEL019465	unspecified product	neural Wiskott-Aldrich syndrome	GO:0005634;GO:0005856;GO:0003779;GO:2000601	cytoskeleton;positive regulation of Arp2/3 complex-mediated actin nucleation;nucleus;actin binding	Cellular Component;Biological Process;Molecular Function	cytoskeleton-IEA;positive regulation of Arp2/3 complex-mediated actin nucleation-IEA;actin filament organization-IEA;nucleus-IEA;actin binding-IEA	NULL
AAEL021054	unspecified product	type I inositol 1,4,5-trisphosphate 5-phosphatase isoform X2	GO:0004445;GO:0046856	inositol-polyphosphate 5-phosphatase activity;phosphatidylinositol dephosphorylation	Biological Process;Molecular Function	dephosphorylation-IEA;phosphatidylinositol dephosphorylation-IEA;inositol-polyphosphate 5-phosphatase activity-IEA	NULL
AAEL014251	Inhibitor of Apoptosis (IAP) containing Baculoviral IAP Repeat(s) (BIR domains).	baculoviral IAP repeat-containing 5	NULL	NULL	NULL	NULL	NULL
AAEL014248	unspecified product	solute carrier family riboflavin member 3-A	GO:0005887;GO:0032218;GO:0032217	integral component of plasma membrane;riboflavin transmembrane transporter activity;riboflavin transport	Cellular Component;Biological Process;Molecular Function	riboflavin transmembrane transporter activity-IEA;membrane-IEA;integral component of plasma membrane-IEA;plasma membrane-IEA;riboflavin transport-IEA;integral component of membrane-IEA	NULL
AAEL019975	unspecified product	DDB1- and CUL4-associated factor 5	GO:0005515	protein binding	Molecular Function	NULL	NULL
AAEL019976	unspecified product	DDB1- and CUL4-associated factor 5	NULL	NULL	NULL	NULL	NULL
AAEL014250	insect replication protein a	replication A 32 kDa subunit	GO:0005634;GO:0003677;GO:0006281;GO:0006260;GO:0006310	DNA replication;nucleus;DNA recombination;DNA repair;DNA binding	Cellular Component;Biological Process;Molecular Function	DNA recombination-IEA;DNA binding-IEA;DNA replication-IEA;nucleus-IEA;DNA repair-IEA	NULL
AAEL012466	integrin beta subunit	integrin beta-PS isoform X1	GO:0007229;GO:0016021;GO:0007155	integrin-mediated signaling pathway;cell adhesion;integral component of membrane	Cellular Component;Biological Process	cell adhesion-IEA;integrin-mediated signaling pathway-IEA;membrane-IEA;integral component of membrane-IEA	NULL
AAEL024925	unspecified product	transcription factor grauzone-like	GO:0005634;GO:0005667;GO:0003700;GO:0008270;GO:0006355;GO:0045449	DNA-binding transcription factor activity;transcription factor complex;nucleus;zinc ion binding;regulation of transcription, DNA-templated	Cellular Component;Biological Process;Molecular Function	regulation of transcription, DNA-templated-IEA;DNA-binding transcription factor activity-IEA;nucleus-IEA;zinc ion binding-IEA;metal ion binding-IEA	NULL
AAEL025784	unspecified product	AGAP000198- partial	GO:0004568;GO:0005975;GO:0016998;GO:0008061;GO:0006032;GO:0018990;GO:0005576	carbohydrate metabolic process;chitinase activity;ecdysis, chitin-based cuticle;extracellular region;chitin catabolic process;chitin binding;cell wall macromolecule catabolic process	Cellular Component;Biological Process;Molecular Function	chitin binding-IEA;chitin binding-IBA;hydrolase activity-IEA;carbohydrate metabolic process-IEA;hydrolase activity, hydrolyzing O-glycosyl compounds-IEA;ecdysis, chitin-based cuticle-IMP;chitinase activity-IBA;extracellular region-IEA;chitin catabolic process-IBA;extracellular region-IBA;metabolic process-IEA;hydrolase activity, acting on glycosyl bonds-IEA	NULL
AAEL020748	unspecified product	AGAP000198- partial	GO:0008061;GO:0005576	extracellular region;chitin binding	Cellular Component;Molecular Function	chitin binding-IEA;extracellular region-IEA;metabolic process-IEA;hydrolase activity-IEA;carbohydrate metabolic process-IEA;hydrolase activity, hydrolyzing O-glycosyl compounds-IEA;hydrolase activity, acting on glycosyl bonds-IEA	NULL
AAEL023028	Density-regulated protein [Source:UniProtKB/TrEMBL;Acc:A0A0P6IY07]	density-regulated homolog	GO:0003743;GO:0005840;GO:0006446	ribosome;regulation of translational initiation;translation initiation factor activity	Cellular Component;Biological Process;Molecular Function	translation initiation factor activity-IEA;translational initiation-IEA	NULL
AAEL028155	unspecified product	DNA-directed RNA polymerase III subunit RPC9	GO:0000166;GO:0006206;GO:0003899;GO:0006384;GO:0006144;GO:0005730;GO:0005666	RNA polymerase III complex;DNA-directed 5'-3' RNA polymerase activity;pyrimidine nucleobase metabolic process;nucleolus;transcription initiation from RNA polymerase III promoter;purine nucleobase metabolic process;nucleotide binding	Cellular Component;Biological Process;Molecular Function	RNA polymerase complex-IEA;nucleotide binding-IEA;DNA-directed 5'-3' RNA polymerase activity-IEA;DNA-templated transcription, initiation-IEA;nucleus-IEA;RNA polymerase III complex-IEA;cellular metabolic process-IEA;transcription initiation from RNA polymerase III promoter-IEA	NULL
AAEL005602	unspecified product	BTB POZ domain-containing 6-like	GO:0005515	protein binding	Molecular Function	NULL	NULL
AAEL005606	unspecified product	BTB POZ domain-containing 6-like	GO:0005515	protein binding	Molecular Function	NULL	NULL
AAEL005615	unspecified product	uncharacterized protein LOC5566746	GO:0016021	integral component of membrane	Cellular Component	membrane-IEA;integral component of membrane-IEA	NULL
AAEL011019	dynein light intermediate chain	cytoplasmic dynein 1 light intermediate chain 2	GO:0005524;GO:0005868;GO:0005737;GO:0007018;GO:0005874;GO:0003774	cytoplasm;microtubule;microtubule-based movement;cytoplasmic dynein complex;ATP binding;motor activity	Cellular Component;Biological Process;Molecular Function	dynein complex-IEA;cytoplasmic dynein complex-IEA;nucleotide binding-IEA;cytoskeleton-IEA;microtubule-IEA;microtubule-based movement-IEA;motor activity-IEA;ATP binding-IEA;cytoplasm-IEA	NULL
AAEL021342	V-type proton ATPase subunit [Source:UniProtKB/TrEMBL;Acc:Q1HQS1]	V-type proton ATPase subunit d 1	GO:0033181;GO:0015992;GO:0015078;GO:1902600;GO:0033179;GO:0007430;GO:0007035	proton-transporting V-type ATPase, V0 domain;terminal branching, open tracheal system;plasma membrane proton-transporting V-type ATPase complex;vacuolar acidification;proton transmembrane transport;proton transmembrane transporter activity	Cellular Component;Biological Process;Molecular Function	proton transmembrane transporter activity-IEA;terminal branching, open tracheal system-IEA;proton transmembrane transport-IEA;proton-transporting V-type ATPase, V0 domain-IEA;vacuolar acidification-IEA;plasma membrane proton-transporting V-type ATPase complex-IEA;ion transport-IEA	NULL
AAEL011013	single-minded	single-minded-like isoform X2	GO:0005634;GO:0005667;GO:0003677;GO:0003700;GO:0005737;GO:0006355;GO:0046983;GO:0045449	cytoplasm;DNA-binding transcription factor activity;transcription factor complex;nucleus;DNA binding;protein dimerization activity;regulation of transcription, DNA-templated	Cellular Component;Biological Process;Molecular Function	regulation of transcription, DNA-templated-IEA;DNA binding-IEA;DNA-binding transcription factor activity-IEA;transcription factor complex-IEA;nucleus-IEA;cytoplasm-IEA;protein dimerization activity-IEA	NULL
AAEL023646	unspecified product	zinc finger 143-like isoform X1	GO:0005634;GO:0008270	nucleus;zinc ion binding	Cellular Component;Molecular Function	nucleus-IEA;zinc ion binding-IEA;metal ion binding-IEA	NULL
AAEL011021	unspecified product	GATA zinc finger domain-containing 1	GO:0005634;GO:0008270;GO:0006355;GO:0043565	sequence-specific DNA binding;nucleus;zinc ion binding;regulation of transcription, DNA-templated	Cellular Component;Biological Process;Molecular Function	regulation of transcription, DNA-templated-IEA;sequence-specific DNA binding-IEA;nucleus-IEA;zinc ion binding-IEA	NULL
AAEL017566	unspecified product	DNA ligase 1 isoform X2	GO:0051103;GO:0003677;GO:0005524;GO:0003910;GO:0006260;GO:0006310;GO:0071897	DNA replication;DNA ligase (ATP) activity;DNA ligation involved in DNA repair;DNA biosynthetic process;DNA recombination;ATP binding;DNA binding	Biological Process;Molecular Function	DNA ligation involved in DNA repair-IEA;cellular response to DNA damage stimulus-IEA;DNA replication-IEA;ATP binding-IEA;DNA ligase (ATP) activity-IEA;DNA repair-IEA;DNA ligase activity-IEA;nucleotide binding-IEA;DNA recombination-IEA;DNA binding-IEA;ligase activity-IEA;DNA biosynthetic process-IEA	NULL
AAEL011017	unspecified product	Aster-B-like isoform X1	GO:0016021;GO:0005886	plasma membrane;integral component of membrane	Cellular Component	membrane-IEA;plasma membrane-IEA;integral component of membrane-IEA	NULL
AAEL011012	Septin [Source:UniProtKB/TrEMBL;Acc:A0A1S4FS27]	septin-4-like	GO:0005525	GTP binding	Molecular Function	GTP binding-IEA;nucleotide binding-IEA	NULL
AAEL018208	unspecified product	carboxypeptidase D isoform X1	GO:0008270;GO:0004181;GO:0006508	metallocarboxypeptidase activity;proteolysis;zinc ion binding	Biological Process;Molecular Function	proteolysis-IEA;metallocarboxypeptidase activity-IEA;zinc ion binding-IEA	NULL
AAEL025866	unspecified product	uncharacterized protein LOC110675348	NULL	NULL	NULL	NULL	NULL
AAEL023307	unspecified product	isoform A	NULL	NULL	NULL	NULL	NULL
AAEL011022	cysteine-rich protein, putative	transforming growth factor beta-1-induced transcript 1	GO:0046872;GO:0110165	metal ion binding	Molecular Function	cytosol-IBA;transcription coregulator activity-IBA;focal adhesion-IBA;metal ion binding-IEA;regulation of nucleic acid-templated transcription-IEA;plasma membrane-IBA	NULL
AAEL028103	unspecified product	isoform A	NULL	NULL	NULL	NULL	NULL
AAEL011014	unspecified product	probable DNA-directed RNA polymerase subunit delta	GO:0016021	integral component of membrane	Cellular Component	membrane-IEA;integral component of membrane-IEA	NULL
AAEL011023	unspecified product	zinc finger 800	NULL	NULL	NULL	NULL	NULL
AAEL008021	specifically Rac-associated protein, putative	cytoplasmic FMR1-interacting	GO:0008360;GO:0050807;GO:0051491;GO:0007411;GO:0045202;GO:0022416;GO:0043005;GO:0060269;GO:0006417;GO:0030833;GO:0030866;GO:0031209;GO:0000340;GO:0033627;GO:0045177;GO:0001745;GO:0030880;GO:0031267	SCAR complex;chaeta development;centripetally migrating follicle cell migration;synapse;regulation of translation;RNA polymerase complex;small GTPase binding;apical part of cell;cell adhesion mediated by integrin;regulation of synapse organization;regulation of actin filament polymerization;RNA 7-methylguanosine cap binding;neuron projection;compound eye morphogenesis;cortical actin cytoskeleton …	Cellular Component;Molecular Function;Biological Process	regulation of actin filament polymerization-IEA;chaeta development-IMP;SCAR complex-IBA;SCAR complex-IDA;cell projection assembly-IMP;cell morphogenesis-IMP;multicellular organism development-IEA;nervous system development-IEA;synapse-IBA;regulation of cell shape-IMP;cell adhesion mediated by integrin-IMP;regulation of synapse organization-IMP;cytoplasm-ISS;cortical actin cytoskeleton organizatio…	NULL
AAEL008017	cytochrome P450	cytochrome P450 4c3	GO:0005506;GO:0016705;GO:0016021;GO:0004497;GO:0020037	iron ion binding;heme binding;oxidoreductase activity, acting on paired donors, with incorporation or reduction of molecular oxygen;monooxygenase activity;integral component of membrane	Cellular Component;Molecular Function	monooxygenase activity-IEA;oxidation-reduction process-IEA;oxidoreductase activity, acting on paired donors, with incorporation or reduction of molecular oxygen-IEA;heme binding-IEA;oxidoreductase activity-IEA;membrane-IEA;metal ion binding-IEA;integral component of membrane-IEA;iron ion binding-IEA	CYP
AAEL008018	cytochrome P450	cytochrome P450 4c3-like	GO:0005789;GO:0005506;GO:0016705;GO:0016021;GO:0004497;GO:0020037	iron ion binding;endoplasmic reticulum membrane;heme binding;oxidoreductase activity, acting on paired donors, with incorporation or reduction of molecular oxygen;monooxygenase activity;integral component of membrane	Cellular Component;Molecular Function	monooxygenase activity-IEA;oxidation-reduction process-IEA;oxidoreductase activity, acting on paired donors, with incorporation or reduction of molecular oxygen-IEA;heme binding-IEA;oxidoreductase activity-IEA;membrane-IEA;organelle membrane-IEA;endoplasmic reticulum membrane-IEA;metal ion binding-IEA;integral component of membrane-IEA;iron ion binding-IEA	CYP
AAEL025214	unspecified product	cytochrome P450 4c3-like	GO:0005506;GO:0016705;GO:0016021;GO:0004497;GO:0020037	iron ion binding;heme binding;oxidoreductase activity, acting on paired donors, with incorporation or reduction of molecular oxygen;monooxygenase activity;integral component of membrane	Cellular Component;Molecular Function	monooxygenase activity-IEA;oxidation-reduction process-IEA;oxidoreductase activity, acting on paired donors, with incorporation or reduction of molecular oxygen-IEA;heme binding-IEA;oxidoreductase activity-IEA;membrane-IEA;metal ion binding-IEA;integral component of membrane-IEA;iron ion binding-IEA	CYP
AAEL008022	homeobox protein	pituitary homeobox homolog Ptx1	GO:0005634;GO:0003677;GO:0007275;GO:0000981;GO:0006357	multicellular organism development;nucleus;regulation of transcription by RNA polymerase II;DNA-binding transcription factor activity, RNA polymerase II-specific;DNA binding	Cellular Component;Biological Process;Molecular Function	regulation of transcription, DNA-templated-IEA;regulation of transcription by RNA polymerase II-IEA;DNA-binding transcription factor activity, RNA polymerase II-specific-IEA;DNA binding-IEA;multicellular organism development-IEA;nucleus-IEA	NULL
AAEL008024	unspecified product	suppressor SRP40-like	GO:0016021	integral component of membrane	Cellular Component	membrane-IEA;integral component of membrane-IEA	NULL
AAEL008014	ef hand protein	EF-hand calcium-binding domain-containing 1-like isoform X1	GO:0005509	calcium ion binding	Molecular Function	calcium ion binding-IEA	NULL
AAEL027654	unspecified product	short-chain dehydrogenase reductase family 16C member 6 isoform X2	GO:0016491;GO:0016021	oxidoreductase activity;integral component of membrane	Cellular Component;Molecular Function	oxidation-reduction process-IEA;oxidoreductase activity-IEA;membrane-IEA;integral component of membrane-IEA	NULL
AAEL008020	sorting nexin	sorting nexin-25	GO:0016021;GO:0035091	integral component of membrane;phosphatidylinositol binding	Cellular Component;Molecular Function	phosphatidylinositol binding-IEA;membrane-IEA;integral component of membrane-IEA	NULL
AAEL008015	Ubiquitin-like domain-containing protein [Source:UniProtKB/TrEMBL;Acc:A0A1S4FIH4]	midnolin homolog	GO:0005634;GO:0005515	nucleus;protein binding	Cellular Component;Molecular Function	nucleus-IEA	NULL
AAEL029068	unspecified product	uncharacterized protein LOC109407380 isoform X1	NULL	NULL	NULL	NULL	NULL
AAEL019620	unspecified product	GPR107	GO:0016021	integral component of membrane	Cellular Component	membrane-IEA;integral component of membrane-IEA	NULL
AAEL019621	unspecified product	GPR107	GO:0016021	integral component of membrane	Cellular Component	membrane-IEA;integral component of membrane-IEA	NULL
AAEL012260	WD-repeat protein	U3 small nucleolar RNA-interacting 2	GO:0005634;GO:0005515;GO:0034511;GO:0006364	U3 snoRNA binding;rRNA processing;nucleus;protein binding	Cellular Component;Biological Process;Molecular Function	rRNA processing-IEA;U3 snoRNA binding-IEA;nucleus-IEA	NULL
AAEL022539	unspecified product	probable serine threonine- kinase roco9	NULL	NULL	NULL	NULL	NULL
AAEL012258	platelet-activating factor acetylhydrolase ib	platelet-activating factor acetylhydrolase IB subunit beta homolog	GO:0016787	hydrolase activity	Molecular Function	hydrolase activity-IEA	NULL
AAEL008909	unspecified product	pregnancy-specific beta-1-glyco 11-like	NULL	NULL	NULL	NULL	NULL
AAEL009729	unspecified product	uncharacterized protein LOC5579262	NULL	NULL	NULL	NULL	NULL
AAEL027517	unspecified product	uncharacterized protein LOC110674442	NULL	NULL	NULL	NULL	NULL
AAEL005431	Clip-Domain Serine Protease family B.	CLIP domain-containing serine protease 14D-like	GO:0006508;GO:0004252;GO:0016310;GO:0005576;GO:0016301	kinase activity;extracellular region;phosphorylation;proteolysis;serine-type endopeptidase activity	Cellular Component;Biological Process;Molecular Function	kinase activity-IEA;extracellular region-IEA;proteolysis-IEA;phosphorylation-IEA;serine-type peptidase activity-IEA;hydrolase activity-IEA;serine-type endopeptidase activity-IEA;peptidase activity-IEA	NULL
AAEL023365	unspecified product	2-(3-amino-3-carboxypropyl)histidine synthase subunit 2	GO:0017183;GO:0016740	transferase activity;peptidyl-diphthamide biosynthetic process from peptidyl-histidine	Biological Process;Molecular Function	peptidyl-diphthamide biosynthetic process from peptidyl-histidine-IEA;transferase activity-IEA	NULL
AAEL021556	unspecified product	F-actin-monooxygenase Mical isoform X1	GO:0003779;GO:0016491;GO:0046872	metal ion binding;oxidoreductase activity;actin binding	Molecular Function	oxidation-reduction process-IEA;oxidoreductase activity-IEA;actin binding-IEA;metal ion binding-IEA	NULL
AAEL017005	GPCR Neuropeptide Y Family	RYamide receptor isoform X1	GO:0007218;GO:0007187;GO:0016021;GO:0007268;GO:0004983	chemical synaptic transmission;neuropeptide Y receptor activity;G protein-coupled receptor signaling pathway, coupled to cyclic nucleotide second messenger;neuropeptide signaling pathway;integral component of membrane	Cellular Component;Biological Process;Molecular Function	neuropeptide Y receptor activity-IEA;G protein-coupled receptor activity-IEA;neuropeptide signaling pathway-IEA;membrane-IEA;G protein-coupled receptor signaling pathway-IEA;integral component of membrane-IEA	NULL
AAEL017015	unspecified product	glycine and glutamine-rich	NULL	NULL	NULL	NULL	NULL
AAEL005440	unspecified product	homeobox 5-like isoform X2	NULL	NULL	NULL	NULL	NULL
AAEL005437	transient receptor potential channel	transient receptor potential -like	GO:0005515;GO:0005262;GO:0016021;GO:0070588;GO:0050896	calcium channel activity;response to stimulus;integral component of membrane;protein binding;calcium ion transmembrane transport	Cellular Component;Biological Process;Molecular Function	ion channel activity-IEA;calcium channel activity-IEA;response to stimulus-IEA;calcium ion transmembrane transport-IEA;membrane-IEA;ion transport-IEA;transmembrane transport-IEA;integral component of membrane-IEA	NULL
AAEL005444	pyrokinin, putative	cardio acceleratory peptide 2b isoform X1	GO:0007218;GO:0005184;GO:0016021;GO:0005576	extracellular region;neuropeptide hormone activity;neuropeptide signaling pathway;integral component of membrane	Cellular Component;Biological Process;Molecular Function	extracellular region-IEA;neuropeptide hormone activity-IEA;neuropeptide signaling pathway-IEA;membrane-IEA;integral component of membrane-IEA	NULL
AAEL023379	unspecified product	guanylate cyclase soluble subunit beta-1 isoform X1	GO:0005525;GO:0006182;GO:0005737;GO:0046039;GO:0004383;GO:0006144;GO:0035556;GO:0020037	cytoplasm;GTP binding;guanylate cyclase activity;heme binding;intracellular signal transduction;GTP metabolic process;purine nucleobase metabolic process;cGMP biosynthetic process	Cellular Component;Biological Process;Molecular Function	cyclic nucleotide biosynthetic process-IEA;guanylate cyclase activity-IEA;GTP binding-IEA;cGMP biosynthetic process-IEA;nucleotide binding-IEA;heme binding-IEA;intracellular signal transduction-IEA;cytoplasm-IEA;lyase activity-IEA;phosphorus-oxygen lyase activity-IEA	NULL
AAEL023738	unspecified product	zinc finger 675-like	NULL	NULL	NULL	DNA binding-IEA;transposase activity-IEA;nucleus-IEA;zinc ion binding-IEA;metal ion binding-IEA;transposition, DNA-mediated-IEA	NULL
AAEL022735	unspecified product	AAEL005443- partial	GO:0035556	intracellular signal transduction	Biological Process	intracellular signal transduction-IEA	NULL
AAEL005432	unspecified product	mesh isoform X2	GO:0007160;GO:0016021	cell-matrix adhesion;integral component of membrane	Cellular Component;Biological Process	cell-matrix adhesion-IEA;membrane-IEA;integral component of membrane-IEA	NULL
AAEL005429	2-oxoglutarate dehydrogenase	probable 2-oxoglutarate dehydrogenase E1 component DHKTD1 mitochondrial	GO:0030976;GO:0004591;GO:0045252;GO:0006099;GO:0006568;GO:0006554	lysine catabolic process;tricarboxylic acid cycle;oxoglutarate dehydrogenase complex;tryptophan metabolic process;oxoglutarate dehydrogenase (succinyl-transferring) activity;thiamine pyrophosphate binding	Cellular Component;Biological Process;Molecular Function	oxidoreductase activity, acting on the aldehyde or oxo group of donors, disulfide as acceptor-IEA;thiamine pyrophosphate binding-IEA;oxidation-reduction process-IEA;tricarboxylic acid cycle-IEA;oxidoreductase activity-IEA;oxoglutarate dehydrogenase (succinyl-transferring) activity-IEA	NULL
AAEL021183	unspecified product	zwilch	GO:0007093;GO:1990423	RZZ complex;mitotic cell cycle checkpoint	Cellular Component;Biological Process	cell cycle-IEA;condensed chromosome kinetochore-IEA;RZZ complex-IEA;kinetochore-IEA	NULL
AAEL005438	unspecified product	TBC domain-containing kinase	GO:0005524;GO:0004672;GO:0006468	protein kinase activity;protein phosphorylation;ATP binding	Biological Process;Molecular Function	ATP binding-IEA;protein phosphorylation-IEA;protein kinase activity-IEA	NULL
AAEL008940	chaoptin	chaoptin	GO:0005515;GO:0016021	integral component of membrane;protein binding	Cellular Component;Molecular Function	membrane-IEA;integral component of membrane-IEA	NULL
AAEL008942	unspecified product	probable rRNA-processing EBP2 homolog	GO:0042254;GO:0005730	nucleolus;ribosome biogenesis	Cellular Component;Biological Process	nucleolus-IEA;nucleus-IEA;ribosome biogenesis-IEA	NULL
AAEL008938	unspecified product	polymerase delta-interacting 3-like	GO:0003723	RNA binding	Molecular Function	RNA binding-IEA;nucleic acid binding-IEA	NULL
AAEL019533	unspecified product	inositol hexakisphosphate and diphosphoinositol-pentakisphosphate kinase isoform X1	GO:0000829	inositol heptakisphosphate kinase activity	Molecular Function	NULL	NULL
AAEL008944	unspecified product	centriolar coiled-coil of 110 kDa isoform X3	GO:0005515;GO:0005814;GO:0007099;GO:0032465	centriole replication;regulation of cytokinesis;centriole;protein binding	Cellular Component;Biological Process;Molecular Function	centrosome duplication-IEA;centriole replication-IEA;centriole-IEA;regulation of cytokinesis-IEA	NULL
AAEL008943	chromatin assembly factor 1, p180-subunit, putative	trichohyalin isoform X1	NULL	NULL	NULL	NULL	NULL
AAEL008952	sentrin/sumo-specific protease	sentrin-specific protease 1-like isoform X2	GO:0006508;GO:0008234	cysteine-type peptidase activity;proteolysis	Biological Process;Molecular Function	cysteine-type peptidase activity-IEA;proteolysis-IEA;peptidase activity-IEA	NULL
AAEL008962	unspecified product	translocase subunit	NULL	NULL	NULL	NULL	NULL
AAEL026060	unspecified product	uncharacterized protein LOC110675527	GO:0005515	protein binding	Molecular Function	membrane-IEA;integral component of membrane-IEA	NULL
AAEL008947	unspecified product	misato	GO:0005739	mitochondrion	Cellular Component	mitochondrion-IEA	NULL
AAEL008960	Regulator of telomere elongation helicase 1 homolog (EC 3.6.4.12)	regulator of telomere elongation helicase 1 homolog	GO:0006260;GO:0016818;GO:0000723;GO:0005657;GO:0005634;GO:0003677;GO:0005524;GO:0003678;GO:0046872;GO:0032508;GO:0010569;GO:0051539	DNA replication;metal ion binding;DNA duplex unwinding;nucleus;regulation of double-strand break repair via homologous recombination;DNA helicase activity;DNA binding;4 iron, 4 sulfur cluster binding;hydrolase activity, acting on acid anhydrides, in phosphorus-containing anhydrides;telomere maintenance;replication fork;ATP binding	Cellular Component;Molecular Function;Biological Process	helicase activity-IEA;DNA helicase activity-ISS;hydrolase activity, acting on acid anhydrides, in phosphorus-containing anhydrides-IEA;DNA helicase activity-IEA;DNA replication-IEA;regulation of double-strand break repair via homologous recombination-IEA;regulation of double-strand break repair via homologous recombination-ISS;DNA duplex unwinding-IEA;nucleotide binding-IEA;DNA recombination-IEA;…	NULL
AAEL008958	forkhead box protein (AaegFOXK1)	forkhead box K2-like	GO:0005634;GO:0005667;GO:0003700;GO:0005515;GO:0007275;GO:0006355;GO:0043565;GO:0045449	DNA-binding transcription factor activity;multicellular organism development;sequence-specific DNA binding;transcription factor complex;nucleus;protein binding;regulation of transcription, DNA-templated	Cellular Component;Biological Process;Molecular Function	regulation of transcription, DNA-templated-IEA;sequence-specific DNA binding-IEA;DNA binding-IEA;DNA-binding transcription factor activity-IEA;multicellular organism development-IEA;nucleus-IEA	NULL
AAEL008953	unspecified product	transcription factor kayak isoform X3	GO:0003677;GO:0005667;GO:0003700;GO:0045449;GO:0006357	DNA-binding transcription factor activity;transcription factor complex;regulation of transcription by RNA polymerase II;DNA binding;regulation of transcription, DNA-templated	Cellular Component;Biological Process;Molecular Function	regulation of transcription, DNA-templated-IEA;regulation of transcription by RNA polymerase II-IEA;DNA binding-IEA;DNA-binding transcription factor activity-IEA	NULL
AAEL026028	unspecified product	N-terminal kinase	GO:0005524;GO:0004672;GO:0006468	protein kinase activity;protein phosphorylation;ATP binding	Biological Process;Molecular Function	kinase activity-IEA;phosphorylation-IEA;ATP binding-IEA;protein phosphorylation-IEA;protein kinase activity-IEA	NULL
AAEL008956	unspecified product	AMME syndrome candidate gene 1 -like	NULL	NULL	NULL	NULL	NULL
AAEL008963	tyrosine aminotransferase	tyrosine aminotransferase	GO:0030170;GO:0006536;GO:0006559;GO:0009094;GO:0000162;GO:0006571;GO:0004838;GO:0006572;GO:0006103;GO:0009821	pyridoxal phosphate binding;L-phenylalanine biosynthetic process;tyrosine catabolic process;L-tyrosine:2-oxoglutarate aminotransferase activity;alkaloid biosynthetic process;2-oxoglutarate metabolic process;tyrosine biosynthetic process;L-phenylalanine catabolic process;glutamate metabolic process;tryptophan biosynthetic process	Biological Process;Molecular Function	biosynthetic process-IEA;aromatic amino acid family metabolic process-IEA;L-tyrosine:2-oxoglutarate aminotransferase activity-IEA;catalytic activity-IEA;pyridoxal phosphate binding-IEA;cellular amino acid metabolic process-IEA;tyrosine catabolic process-IEA;transaminase activity-IEA;transferase activity-IEA;L-phenylalanine catabolic process-IEA	NULL
AAEL008945	unspecified product	NADH dehydrogenase (ubiquinone) complex assembly factor 6 homolog	GO:0009058;GO:0016740	transferase activity;biosynthetic process	Biological Process;Molecular Function	NULL	NULL
AAEL008941	unspecified product	tRNA methyltransferase 10 homolog A	GO:0052905;GO:0030488	tRNA (guanine(9)-N(1))-methyltransferase activity;tRNA methylation	Biological Process;Molecular Function	methyltransferase activity-IEA;methylation-IEA;tRNA methylation-IEA;tRNA (guanine(9)-N(1))-methyltransferase activity-IEA;transferase activity-IEA	NULL
AAEL008959	ras-related protein Rab-39B, putative	ras-related Rab-39B	GO:0005525;GO:0003924;GO:0006914;GO:0032482;GO:0005794;GO:0043025;GO:0045202;GO:0005886	neuronal cell body;GTP binding;autophagy;plasma membrane;Rab protein signal transduction;synapse;GTPase activity;Golgi apparatus	Cellular Component;Biological Process;Molecular Function	neuronal cell body-IEA;Golgi apparatus-IEA;GTP binding-IEA;GTPase activity-IEA;Rab protein signal transduction-IEA;synapse-IEA;membrane-IEA;plasma membrane-IEA;autophagy-IEA	NULL
AAEL022572	unspecified product	nose resistant to fluoxetine 6-like	GO:0016747;GO:0016021	transferase activity, transferring acyl groups other than amino-acyl groups;integral component of membrane	Cellular Component;Molecular Function	transferase activity, transferring acyl groups other than amino-acyl groups-IEA;membrane-IEA;integral component of membrane-IEA	NULL
AAEL008948	unspecified product	nose resistant to fluoxetine 6-like	GO:0016747;GO:0016021	transferase activity, transferring acyl groups other than amino-acyl groups;integral component of membrane	Cellular Component;Molecular Function	transferase activity, transferring acyl groups other than amino-acyl groups-IEA;membrane-IEA;integral component of membrane-IEA	NULL
AAEL024870	unspecified product	nose resistant to fluoxetine 6-like	GO:0016747;GO:0016021	transferase activity, transferring acyl groups other than amino-acyl groups;integral component of membrane	Cellular Component;Molecular Function	transferase activity, transferring acyl groups other than amino-acyl groups-IEA;membrane-IEA;integral component of membrane-IEA	NULL
AAEL008957	unspecified product	nose resistant to fluoxetine 6-like	GO:0016747;GO:0016021	transferase activity, transferring acyl groups other than amino-acyl groups;integral component of membrane	Cellular Component;Molecular Function	transferase activity, transferring acyl groups other than amino-acyl groups-IEA;membrane-IEA;integral component of membrane-IEA	NULL
AAEL008939	unspecified product	nose resistant to fluoxetine 6-like	GO:0016747;GO:0016021	transferase activity, transferring acyl groups other than amino-acyl groups;integral component of membrane	Cellular Component;Molecular Function	transferase activity, transferring acyl groups other than amino-acyl groups-IEA;membrane-IEA;integral component of membrane-IEA	NULL
AAEL022137	unspecified product	nose resistant to fluoxetine 6-like	GO:0016747;GO:0016021	transferase activity, transferring acyl groups other than amino-acyl groups;integral component of membrane	Cellular Component;Molecular Function	transferase activity, transferring acyl groups other than amino-acyl groups-IEA;membrane-IEA;integral component of membrane-IEA	NULL
AAEL027822	unspecified product	metabotropic glutamate receptor 1 isoform X1	GO:0005887;GO:0065008;GO:0099530;GO:0008066;GO:0099583;GO:0007216;GO:0051966;GO:0098839	postsynaptic density membrane;glutamate receptor activity;G protein-coupled receptor activity involved in regulation of postsynaptic membrane potential;neurotransmitter receptor activity involved in regulation of postsynaptic cytosolic calcium ion concentration;regulation of biological quality;G protein-coupled glutamate receptor signaling pathway;regulation of synaptic transmission, glutamatergi…	Cellular Component;Biological Process;Molecular Function	G protein-coupled receptor activity-IEA;G protein-coupled receptor activity involved in regulation of postsynaptic membrane potential-IBA;integral component of plasma membrane-IBA;neurotransmitter receptor activity involved in regulation of postsynaptic cytosolic calcium ion concentration-IBA;regulation of synaptic transmission, glutamatergic-IBA;plasma membrane-IEA;regulation of postsynaptic mem…	NULL
AAEL019549	unspecified product	neuroglian-like isoform X1	GO:0005515;GO:0016021	integral component of membrane;protein binding	Cellular Component;Molecular Function	membrane-IEA;integral component of membrane-IEA	NULL
AAEL019548	unspecified product	nose resistant to fluoxetine 6-like	GO:0016747;GO:0016021	transferase activity, transferring acyl groups other than amino-acyl groups;integral component of membrane	Cellular Component;Molecular Function	transferase activity, transferring acyl groups other than amino-acyl groups-IEA;membrane-IEA;integral component of membrane-IEA	NULL
AAEL023965	unspecified product	zinc finger 214	GO:0005634;GO:0008270	nucleus;zinc ion binding	Cellular Component;Molecular Function	nucleus-IEA;zinc ion binding-IEA;metal ion binding-IEA	NULL
AAEL008341	Adenosylhomocysteinase [Source:UniProtKB/TrEMBL;Acc:Q1HQR0]	adenosylhomocysteinase	GO:0048034;GO:0033353;GO:0008495;GO:0016021;GO:0005829;GO:0004013;GO:0006730;GO:0006555	adenosylhomocysteinase activity;protoheme IX farnesyltransferase activity;heme O biosynthetic process;S-adenosylmethionine cycle;methionine metabolic process;cytosol;integral component of membrane;one-carbon metabolic process	Cellular Component;Biological Process;Molecular Function	protoheme IX farnesyltransferase activity-IEA;one-carbon metabolic process-IEA;adenosylhomocysteinase activity-IEA;transferase activity-IEA;hydrolase activity-IEA;transferase activity, transferring alkyl or aryl (other than methyl) groups-IEA;heme O biosynthetic process-IEA;integral component of membrane-IEA;adenosylhomocysteinase activity-IBA;cytosol-IBA;S-adenosylmethionine cycle-IBA;heme biosy…	NULL
AAEL008342	monocarboxylate transporter	monocarboxylate transporter	GO:0055085;GO:0022857;GO:0016021	transmembrane transport;transmembrane transporter activity;integral component of membrane	Cellular Component;Biological Process;Molecular Function	membrane-IEA;transmembrane transport-IEA;transmembrane transporter activity-IEA;integral component of membrane-IEA	NULL
AAEL008347	monocarboxylate transporter	monocarboxylate transporter	GO:0055085;GO:0022857;GO:0016021	transmembrane transport;transmembrane transporter activity;integral component of membrane	Cellular Component;Biological Process;Molecular Function	membrane-IEA;transmembrane transport-IEA;transmembrane transporter activity-IEA;integral component of membrane-IEA	NULL
AAEL008350	unspecified product	achaete-scute complex T3-like	GO:0005667;GO:0003700;GO:0046983;GO:0045449;GO:0006357	DNA-binding transcription factor activity;transcription factor complex;regulation of transcription by RNA polymerase II;protein dimerization activity;regulation of transcription, DNA-templated	Cellular Component;Biological Process;Molecular Function	regulation of transcription by RNA polymerase II-IEA;DNA-binding transcription factor activity-IEA;protein dimerization activity-IEA	NULL
AAEL022378	unspecified product	stress response NST1-like	GO:0003677	DNA binding	Molecular Function	NULL	NULL
AAEL008346	achaete-scute complex protein T3, putative	achaete-scute complex T3-like	GO:0005667;GO:0003700;GO:0046983;GO:0045449;GO:0006357	DNA-binding transcription factor activity;transcription factor complex;regulation of transcription by RNA polymerase II;protein dimerization activity;regulation of transcription, DNA-templated	Cellular Component;Biological Process;Molecular Function	regulation of transcription by RNA polymerase II-IEA;DNA-binding transcription factor activity-IEA;protein dimerization activity-IEA	NULL
AAEL006824	Cytochrome P450 [Source:UniProtKB/TrEMBL;Acc:A0A1S4FEN8]	cytochrome P450 4g15-like	GO:0005506;GO:0016705;GO:0016021;GO:0004497;GO:0020037	iron ion binding;heme binding;oxidoreductase activity, acting on paired donors, with incorporation or reduction of molecular oxygen;monooxygenase activity;integral component of membrane	Cellular Component;Molecular Function	monooxygenase activity-IEA;oxidation-reduction process-IEA;oxidoreductase activity, acting on paired donors, with incorporation or reduction of molecular oxygen-IEA;heme binding-IEA;oxidoreductase activity-IEA;membrane-IEA;metal ion binding-IEA;integral component of membrane-IEA;iron ion binding-IEA	CYP
AAEL006817	unspecified product	achaete-scute complex T8	GO:0005667;GO:0003700;GO:0046983;GO:0045449;GO:0006357	DNA-binding transcription factor activity;transcription factor complex;regulation of transcription by RNA polymerase II;protein dimerization activity;regulation of transcription, DNA-templated	Cellular Component;Biological Process;Molecular Function	regulation of transcription by RNA polymerase II-IEA;DNA-binding transcription factor activity-IEA;protein dimerization activity-IEA	NULL
AAEL006830	yellow protein precursor	yellow	GO:0042438;GO:0060179	melanin biosynthetic process;male mating behavior	Biological Process	male mating behavior-IEA;melanin biosynthetic process-IEA	NULL
AAEL023507	unspecified product	uncharacterized protein LOC110675666	NULL	NULL	NULL	NULL	NULL
AAEL006827	cytochrome P450	cytochrome P450 CYP12A2-like isoform X1	GO:0005789;GO:0005506;GO:0016705;GO:0004497;GO:0020037	iron ion binding;endoplasmic reticulum membrane;heme binding;oxidoreductase activity, acting on paired donors, with incorporation or reduction of molecular oxygen;monooxygenase activity	Cellular Component;Molecular Function	monooxygenase activity-IEA;oxidation-reduction process-IEA;oxidoreductase activity, acting on paired donors, with incorporation or reduction of molecular oxygen-IEA;heme binding-IEA;oxidoreductase activity-IEA;membrane-IEA;organelle membrane-IEA;endoplasmic reticulum membrane-IEA;metal ion binding-IEA;iron ion binding-IEA	CYP
AAEL006822	otopetrin	serine-rich adhesin for platelets isoform X3	GO:0006811;GO:0016021;GO:0005886	plasma membrane;ion transport;integral component of membrane	Cellular Component;Biological Process	membrane-IEA;ion transport-IEA;plasma membrane-IEA;integral component of membrane-IEA	NULL
AAEL025294	unspecified product	proton channel c	GO:0006811;GO:0016021;GO:0005886	plasma membrane;ion transport;integral component of membrane	Cellular Component;Biological Process	membrane-IEA;ion transport-IEA;plasma membrane-IEA;integral component of membrane-IEA	NULL
AAEL014273	unspecified product	vesicle-associated membrane 7	GO:0031902;GO:0097352;GO:0019905;GO:0006906;GO:0016021;GO:0005484;GO:0031201;GO:0008333;GO:0044754;GO:0006887	vesicle fusion;SNAP receptor activity;late endosome membrane;autolysosome;syntaxin binding;exocytosis;SNARE complex;integral component of membrane;autophagosome maturation;endosome to lysosome transport	Cellular Component;Biological Process;Molecular Function	SNARE complex-ISS;vesicle-mediated transport-IEA;vesicle fusion-ISS;SNARE complex-IEA;endosome to lysosome transport-ISS;autolysosome-IEA;SNARE binding-IEA;SNAP receptor activity-IEA;late endosome membrane-ISS;membrane-IEA;autophagosome maturation-IMP;membrane fusion-IEA;autophagosome maturation-IEA;SNARE complex-IBA;syntaxin binding-ISS;SNARE binding-IBA;vesicle fusion-IBA;SNARE complex-IDA;exoc…	NULL
AAEL014272	molybdopterin cofactor sulfurase (mosc)	mitochondrial amidoxime-reducing component 1 isoform X2	GO:0030170;GO:0003824;GO:0030151;GO:0016021	pyridoxal phosphate binding;catalytic activity;integral component of membrane;molybdenum ion binding	Cellular Component;Molecular Function	molybdenum ion binding-IEA;catalytic activity-IEA;pyridoxal phosphate binding-IEA;membrane-IEA;integral component of membrane-IEA	NULL
AAEL014275	molybdopterin cofactor sulfurase (mosc)	mitochondrial amidoxime-reducing component 1	GO:0030170;GO:0003824;GO:0016020;GO:0030151	pyridoxal phosphate binding;membrane;catalytic activity;molybdenum ion binding	Cellular Component;Molecular Function	molybdenum ion binding-IEA;catalytic activity-IEA;pyridoxal phosphate binding-IEA;membrane-IEA;integral component of membrane-IEA	NULL
AAEL014274	unspecified product	dentin sialophospho isoform X3	NULL	NULL	NULL	NULL	NULL
AAEL015477	unspecified product	AAEL015477- partial	NULL	NULL	NULL	NULL	NULL
AAEL021785	unspecified product	salivary glue Sgs-3 isoform X1	NULL	NULL	NULL	NULL	SGP
AAEL023438	unspecified product	uncharacterized protein LOC110675741	NULL	NULL	NULL	NULL	NULL
AAEL026233	unspecified product	isoform B	NULL	NULL	NULL	NULL	NULL
AAEL000609	unspecified product	isoform A	NULL	NULL	NULL	NULL	NULL
AAEL029047	cecropin	CEC-A	GO:0005615;GO:0050829;GO:0045087;GO:0019731;GO:0050830	antibacterial humoral response;innate immune response;defense response to Gram-positive bacterium;extracellular space;defense response to Gram-negative bacterium	Cellular Component;Biological Process	defense response to Gram-negative bacterium-IBA;extracellular region-IEA;killing of cells of other organism-IEA;antibacterial humoral response-IBA;antibacterial humoral response-IEA;defense response to bacterium-IEA;immune system process-IEA;defense response to fungus-IEA;innate immune response-IEA;defense response to Gram-positive bacterium-IBA;extracellular space-IBA	NULL
AAEL029038	unspecified product	CEC-A	GO:0005615;GO:0050829;GO:0045087;GO:0031640;GO:0019731;GO:0050832;GO:0050830	antibacterial humoral response;innate immune response;defense response to Gram-positive bacterium;extracellular space;defense response to Gram-negative bacterium;defense response to fungus;killing of cells of other organism	Cellular Component;Biological Process	defense response to Gram-negative bacterium-IBA;extracellular region-IEA;killing of cells of other organism-IEA;antibacterial humoral response-IBA;antibacterial humoral response-IEA;defense response to bacterium-IEA;immune system process-IEA;defense response to fungus-IEA;innate immune response-IEA;defense response to Gram-positive bacterium-IBA;extracellular space-IBA	NULL
AAEL029044	cecropin	CEC-A	GO:0005615;GO:0050829;GO:0045087;GO:0031640;GO:0019731;GO:0050832;GO:0050830	antibacterial humoral response;innate immune response;defense response to Gram-positive bacterium;extracellular space;defense response to Gram-negative bacterium;defense response to fungus;killing of cells of other organism	Cellular Component;Biological Process	defense response to Gram-negative bacterium-IBA;extracellular region-IEA;killing of cells of other organism-IEA;antibacterial humoral response-IBA;antibacterial humoral response-IEA;defense response to bacterium-IEA;immune system process-IEA;defense response to fungus-IEA;innate immune response-IEA;defense response to Gram-positive bacterium-IBA;extracellular space-IBA	NULL
AAEL029046	cecropin	CEC-A	GO:0005615;GO:0050829;GO:0045087;GO:0031640;GO:0019731;GO:0050832;GO:0050830	antibacterial humoral response;innate immune response;defense response to Gram-positive bacterium;extracellular space;defense response to Gram-negative bacterium;defense response to fungus;killing of cells of other organism	Cellular Component;Biological Process	defense response to Gram-negative bacterium-IBA;extracellular region-IEA;killing of cells of other organism-IEA;antibacterial humoral response-IBA;antibacterial humoral response-IEA;defense response to bacterium-IEA;immune system process-IEA;defense response to fungus-IEA;innate immune response-IEA;defense response to Gram-positive bacterium-IBA;extracellular space-IBA	NULL
AAEL029041	unspecified product	CEC-A	GO:0005615;GO:0050829;GO:0045087;GO:0031640;GO:0019731;GO:0050832;GO:0050830	antibacterial humoral response;innate immune response;defense response to Gram-positive bacterium;extracellular space;defense response to Gram-negative bacterium;defense response to fungus;killing of cells of other organism	Cellular Component;Biological Process	defense response to Gram-negative bacterium-IBA;extracellular region-IEA;killing of cells of other organism-IEA;antibacterial humoral response-IBA;antibacterial humoral response-IEA;defense response to bacterium-IEA;immune system process-IEA;defense response to fungus-IEA;innate immune response-IEA;defense response to Gram-positive bacterium-IBA;extracellular space-IBA	NULL
AAEL001351	unspecified product	possible mucin	NULL	NULL	NULL	NULL	NULL
AAEL000626	unspecified product	uncharacterized protein LOC5564821	NULL	NULL	NULL	membrane-IEA;integral component of membrane-IEA	NULL
AAEL026560	unspecified product	carbonic anhydrase-related 10	GO:0008270;GO:0006807;GO:0004089;GO:0006730	carbonate dehydratase activity;nitrogen compound metabolic process;one-carbon metabolic process;zinc ion binding	Biological Process;Molecular Function	carbonate dehydratase activity-IEA;zinc ion binding-IEA	NULL
AAEL027798	unspecified product	phospholipase A1 3 isoform X1	GO:0046486;GO:0016042;GO:0004806;GO:0005576	triglyceride lipase activity;lipid catabolic process;glycerolipid metabolic process;extracellular region	Cellular Component;Biological Process;Molecular Function	extracellular region-IEA;triglyceride lipase activity-IEA	NULL
AAEL027941	unspecified product	phospholipase A1-like	NULL	NULL	NULL	NULL	NULL
AAEL002943	che-11	intraflagellar transport 140 homolog	GO:0005515	protein binding	Molecular Function	NULL	NULL
AAEL002925	unspecified product	zinc finger 1-like	GO:0005634;GO:0003677;GO:0006281;GO:0008270	nucleus;DNA repair;DNA binding;zinc ion binding	Cellular Component;Biological Process;Molecular Function	DNA binding-IEA;cellular response to DNA damage stimulus-IEA;nucleus-IEA;zinc ion binding-IEA;DNA repair-IEA;metal ion binding-IEA	NULL
AAEL002930	unspecified product	zinc finger 1-like	GO:0005634;GO:0003677;GO:0006281;GO:0008270	nucleus;DNA repair;DNA binding;zinc ion binding	Cellular Component;Biological Process;Molecular Function	DNA binding-IEA;cellular response to DNA damage stimulus-IEA;nucleus-IEA;zinc ion binding-IEA;DNA repair-IEA;metal ion binding-IEA	NULL
AAEL002935	unspecified product	sesquipedalian-1	NULL	NULL	NULL	NULL	NULL
AAEL002948	frataxin, putative	frataxin mitochondrial	GO:0006879;GO:0015994;GO:0006811;GO:0008199;GO:0005739;GO:0006783;GO:0004322;GO:0016226	iron-sulfur cluster assembly;ferroxidase activity;ferric iron binding;cellular iron ion homeostasis;heme biosynthetic process;chlorophyll metabolic process;ion transport;mitochondrion	Cellular Component;Biological Process;Molecular Function	oxidation-reduction process-IEA;ferric iron binding-IEA;heme biosynthetic process-IEA;iron ion homeostasis-IEA;oxidoreductase activity-IEA;ferroxidase activity-IEA;iron-sulfur cluster assembly-IEA;cellular iron ion homeostasis-IEA;ion transport-IEA;mitochondrion-IEA	NULL
AAEL002934	unspecified product	uncharacterized protein LOC5576593	GO:0004402;GO:0042967;GO:0030914;GO:0046982;GO:0016573	histone acetyltransferase activity;protein heterodimerization activity;obsolete acyl-carrier-protein biosynthetic process;STAGA complex;histone acetylation	Cellular Component;Biological Process;Molecular Function	protein heterodimerization activity-IEA;histone acetylation-IEA;STAGA complex-IEA;histone acetyltransferase activity-IEA	NULL
AAEL002924	unspecified product	Mo25	NULL	NULL	NULL	NULL	NULL
AAEL002922	ionotropic receptor 8a	AGAP010411- partial	GO:0034220;GO:0016021;GO:0007268;GO:0055037;GO:0035235;GO:0004970;GO:0005886	recycling endosome;plasma membrane;chemical synaptic transmission;ionotropic glutamate receptor activity;ionotropic glutamate receptor signaling pathway;integral component of membrane;ion transmembrane transport	Cellular Component;Biological Process;Molecular Function	ionotropic glutamate receptor signaling pathway-IEA;signaling receptor activity-IEA;ion channel activity-IEA;recycling endosome-IEA;ion transmembrane transport-IEA;membrane-IEA;ionotropic glutamate receptor activity-IEA;ion transport-IEA;plasma membrane-IEA;ligand-gated ion channel activity-IEA;integral component of membrane-IEA	NULL
AAEL002944	UDENN domain-containing protein [Source:UniProtKB/TrEMBL;Acc:A0A1S4F395]	late secretory pathway AVL9 homolog	GO:0034220;GO:0016021;GO:0007268;GO:0055037;GO:0035235;GO:0004970;GO:0016477;GO:0005886	recycling endosome;plasma membrane;chemical synaptic transmission;ionotropic glutamate receptor activity;ionotropic glutamate receptor signaling pathway;cell migration;integral component of membrane;ion transmembrane transport	Cellular Component;Biological Process;Molecular Function	signaling receptor activity-IEA;ion channel activity-IEA;ion transmembrane transport-IEA;ionotropic glutamate receptor activity-IEA;plasma membrane-IEA;ligand-gated ion channel activity-IEA;molecular_function-ND;integral component of membrane-IEA;ionotropic glutamate receptor signaling pathway-IEA;recycling endosome-IEA;membrane-IEA;ion transport-IEA;recycling endosome-ISS;cell migration-ISS	NULL
AAEL002938	skd/vacuolar sorting	vacuolar sorting-associated 4B	GO:0005811;GO:0016887;GO:0005524;GO:0016020;GO:0007399;GO:0030154;GO:0005694	lipid droplet;cell differentiation;membrane;ATPase activity;chromosome;nervous system development;ATP binding	Cellular Component;Biological Process;Molecular Function	lipid droplet-IEA;ATPase activity-IEA;nucleotide binding-IEA;chromosome-IEA;cell differentiation-IEA;membrane-IEA;nervous system development-IEA;ATP binding-IEA	NULL
AAEL020942	unspecified product	vacuolar sorting-associated 4	GO:0016887;GO:0005524;GO:0042051;GO:0016020;GO:0016043;GO:0043232;GO:0044248	membrane;intracellular non-membrane-bounded organelle;ATPase activity;cellular component organization;compound eye photoreceptor development;cellular catabolic process;ATP binding	Cellular Component;Biological Process;Molecular Function	autophagosome maturation-IEA;ATPase activity-IEA;R8 cell-mediated photoreceptor organization-IEA;chromosome-IEA;positive regulation of epidermal growth factor receptor signaling pathway-IEA;establishment or maintenance of epithelial cell apical/basal polarity-IEA;cell differentiation-IEA;nervous system development-IEA;ATP binding-IEA;neuron remodeling-IEA;lipid droplet-IEA;nucleotide binding-IEA;…	NULL
AAEL024786	unspecified product	vesicle-associated membrane synaptobrevin-binding	GO:0005789;GO:0016021;GO:0030054;GO:0070972;GO:0033149	endoplasmic reticulum membrane;cell junction;FFAT motif binding;integral component of membrane;protein localization to endoplasmic reticulum	Cellular Component;Biological Process;Molecular Function	protein localization to endoplasmic reticulum-IEA;FFAT motif binding-IEA;cell junction-IEA;membrane-IEA;endoplasmic reticulum membrane-IEA;integral component of membrane-IEA	NULL
AAEL024800	unspecified product	vesicle-associated membrane synaptobrevin-binding	GO:0005789;GO:0016021;GO:0030054;GO:0070972;GO:0033149	endoplasmic reticulum membrane;cell junction;FFAT motif binding;integral component of membrane;protein localization to endoplasmic reticulum	Cellular Component;Biological Process;Molecular Function	protein localization to endoplasmic reticulum-IEA;FFAT motif binding-IEA;cell junction-IEA;membrane-IEA;endoplasmic reticulum membrane-IEA;integral component of membrane-IEA	NULL
AAEL002921	unspecified product	Spindly	NULL	NULL	NULL	regulation of mitotic metaphase/anaphase transition-IEA;protein phosphatase 1 binding-IEA;microtubule-IEA;kinetochore-IEA	NULL
AAEL002929	AMP dependent ligase	probable 4-coumarate-- ligase 1	NULL	NULL	NULL	ligase activity-IEA;membrane-IEA;integral component of membrane-IEA	NULL
AAEL008464	unspecified product	uncharacterized protein LOC5570656 isoform X1	GO:0046872	metal ion binding	Molecular Function	nucleus-IEA;zinc ion binding-IEA;metal ion binding-IEA	NULL
AAEL002940	AMP dependent ligase	4-coumarate-- ligase 3-like	GO:0016874	ligase activity	Molecular Function	monooxygenase activity-IEA;oxidation-reduction process-IEA;ligase activity-IEA;membrane-IEA;integral component of membrane-IEA	NULL
AAEL002933	unspecified product	nuclear nucleic acid-binding C1D	GO:0005634;GO:0003723;GO:0006364	rRNA processing;nucleus;RNA binding	Cellular Component;Biological Process;Molecular Function	RNA binding-IEA;rRNA processing-IEA;nucleus-IEA	NULL
AAEL019831	unspecified product	nucleic acid dioxygenase ALKBH1	GO:0006281;GO:0016491	oxidoreductase activity;DNA repair	Biological Process;Molecular Function	oxidation-reduction process-IEA;cellular response to DNA damage stimulus-IEA;oxidoreductase activity-IEA;DNA repair-IEA	NULL
AAEL002932	unspecified product	transmembrane fend-like isoform X1	GO:0016020	membrane	Cellular Component	membrane-IEA;integral component of membrane-IEA	NULL
AAEL027399	unspecified product	AGAP000156- partial	GO:0016021	integral component of membrane	Cellular Component	membrane-IEA;integral component of membrane-IEA	NULL
AAEL021206	unspecified product	non-homologous end-joining factor 1-like	GO:0005634;GO:0006302	double-strand break repair;nucleus	Cellular Component;Biological Process	cellular response to DNA damage stimulus-IEA;nucleus-IEA;double-strand break repair-IEA;DNA repair-IEA	NULL
AAEL013883	unspecified product	BTB POZ domain-containing 17	GO:0005515	protein binding	Molecular Function	NULL	NULL
AAEL013884	synaptic vesicle protein	synaptic vesicle glyco 2A-like isoform X2	GO:0055085;GO:0022857;GO:0016021	transmembrane transport;transmembrane transporter activity;integral component of membrane	Cellular Component;Biological Process;Molecular Function	membrane-IEA;transmembrane transport-IEA;transmembrane transporter activity-IEA;integral component of membrane-IEA	NULL
AAEL021126	unspecified product	uncharacterized protein LOC5575005	GO:0016021	integral component of membrane	Cellular Component	membrane-IEA;integral component of membrane-IEA	NULL
AAEL028174	unspecified product	zinc finger BED domain-containing 5-like	GO:0046983	protein dimerization activity	Molecular Function	protein dimerization activity-IEA	NULL
AAEL024950	unspecified product	E3 ubiquitin- ligase Nedd-4-like isoform X1	GO:0061630;GO:0005515;GO:0006511;GO:0016567	ubiquitin-dependent protein catabolic process;protein ubiquitination;ubiquitin protein ligase activity;protein binding	Biological Process;Molecular Function	protein ubiquitination-IEA;ubiquitin-protein transferase activity-IEA;ubiquitin protein ligase activity-IEA;ubiquitin-dependent protein catabolic process-IEA	NULL
AAEL027772	unspecified product	transmembrane protease serine 9-like isoform X1	GO:0006508;GO:0004252	proteolysis;serine-type endopeptidase activity	Biological Process;Molecular Function	proteolysis-IEA;serine-type peptidase activity-IEA;hydrolase activity-IEA;serine-type endopeptidase activity-IEA;peptidase activity-IEA	NULL
AAEL002537	unspecified product	AGAP000788- partial	GO:0016021	integral component of membrane	Cellular Component	membrane-IEA;integral component of membrane-IEA	NULL
AAEL002524	C-Type Lectin (CTL).	lectin subunit alpha-like	GO:0005515	protein binding	Molecular Function	carbohydrate binding-IEA;protein binding-IPI	NULL
AAEL002520	apolipoprotein D, putative	apolipo D	GO:0016021;GO:0046422	integral component of membrane;violaxanthin de-epoxidase activity	Cellular Component;Molecular Function	oxidation-reduction process-IEA;membrane-IEA;violaxanthin de-epoxidase activity-IEA;integral component of membrane-IEA	NULL
AAEL022080	unspecified product	wings apart-like	GO:0033044	regulation of chromosome organization	Biological Process	regulation of cohesin loading-IBA;membrane-IEA;integral component of membrane-IEA;meiotic chromosome segregation-IBA;regulation of chromosome condensation-IBA	NULL
AAEL002523	mitochondrial inner membrane protein translocase, 9kD-subunit, putative	mitochondrial import inner membrane translocase subunit Tim9	NULL	NULL	NULL	NULL	NULL
AAEL002503	yippee protein	yippee	GO:0000151;GO:0046872	metal ion binding;ubiquitin ligase complex	Cellular Component;Molecular Function	metal ion binding-NAS;cellular_component-ND;biological_process-ND;ubiquitin ligase complex-IBA;metal ion binding-IEA	NULL
AAEL002534	60S ribosomal protein L10 [Source:UniProtKB/TrEMBL;Acc:Q1HRT6]	60S ribosomal L10	GO:0003735;GO:0042254;GO:0005840;GO:0006412	translation;ribosome;structural constituent of ribosome;ribosome biogenesis	Cellular Component;Biological Process;Molecular Function	ribosome-IEA;translation-IEA;structural constituent of ribosome-IEA	NULL
AAEL002538	glutamate receptor, ionotropic kainate 1, 2, 3 (glur5, glur6, glur7)	glutamate receptor kainate 2-like	GO:0060078;GO:0045211;GO:0034220;GO:0016021;GO:0050804;GO:1904315;GO:0035235;GO:0004970;GO:0035249	transmitter-gated ion channel activity involved in regulation of postsynaptic membrane potential;regulation of postsynaptic membrane potential;ionotropic glutamate receptor activity;ionotropic glutamate receptor signaling pathway;modulation of chemical synaptic transmission;synaptic transmission, glutamatergic;integral component of membrane;postsynaptic membrane;ion transmembrane transport	Cellular Component;Biological Process;Molecular Function	signaling receptor activity-IEA;ion channel activity-IEA;transmitter-gated ion channel activity involved in regulation of postsynaptic membrane potential-IBA;ligand-gated ion channel activity-IBA;ion transmembrane transport-IEA;synapse-IEA;ionotropic glutamate receptor activity-IEA;plasma membrane-IEA;synaptic transmission, glutamatergic-IBA;ligand-gated ion channel activity-IEA;regulation of pos…	NULL
AAEL002506	glutamate receptor, ionotropic kainate 1, 2, 3 (glur5, glur6, glur7)	glutamate receptor kainate 2-like	GO:0060078;GO:0045211;GO:0034220;GO:0016021;GO:0050804;GO:1904315;GO:0035235;GO:0004970;GO:0035249	transmitter-gated ion channel activity involved in regulation of postsynaptic membrane potential;regulation of postsynaptic membrane potential;ionotropic glutamate receptor activity;ionotropic glutamate receptor signaling pathway;modulation of chemical synaptic transmission;synaptic transmission, glutamatergic;integral component of membrane;postsynaptic membrane;ion transmembrane transport	Cellular Component;Biological Process;Molecular Function	signaling receptor activity-IEA;ion channel activity-IEA;transmitter-gated ion channel activity involved in regulation of postsynaptic membrane potential-IBA;ligand-gated ion channel activity-IBA;ion transmembrane transport-IEA;synapse-IEA;ionotropic glutamate receptor activity-IEA;plasma membrane-IEA;synaptic transmission, glutamatergic-IBA;ligand-gated ion channel activity-IEA;regulation of pos…	NULL
AAEL002518	glutamate receptor, ionotropic kainate 1, 2, 3 (glur5, glur6, glur7)	glutamate receptor kainate 2 isoform X1	GO:0045211;GO:0034220;GO:0016021;GO:0007268;GO:0035235;GO:0004970	chemical synaptic transmission;ionotropic glutamate receptor activity;ionotropic glutamate receptor signaling pathway;integral component of membrane;postsynaptic membrane;ion transmembrane transport	Cellular Component;Biological Process;Molecular Function	signaling receptor activity-IEA;ion channel activity-IEA;ion transmembrane transport-IEA;synapse-IEA;ionotropic glutamate receptor activity-IEA;plasma membrane-IEA;ligand-gated ion channel activity-IEA;integral component of membrane-IEA;ionotropic glutamate receptor signaling pathway-IEA;postsynaptic membrane-IEA;cell junction-IEA;membrane-IEA;ion transport-IEA	NULL
AAEL022196	unspecified product	glutamate receptor kainate 2-like isoform X1	GO:0045211;GO:0034220;GO:0016021;GO:0007268;GO:0035235;GO:0004970	chemical synaptic transmission;ionotropic glutamate receptor activity;ionotropic glutamate receptor signaling pathway;integral component of membrane;postsynaptic membrane;ion transmembrane transport	Cellular Component;Biological Process;Molecular Function	signaling receptor activity-IEA;ion channel activity-IEA;ion transmembrane transport-IEA;synapse-IEA;ionotropic glutamate receptor activity-IEA;plasma membrane-IEA;ligand-gated ion channel activity-IEA;integral component of membrane-IEA;ionotropic glutamate receptor signaling pathway-IEA;postsynaptic membrane-IEA;cell junction-IEA;membrane-IEA;ion transport-IEA	NULL
AAEL002529	OTU domain-containing protein [Source:UniProtKB/TrEMBL;Acc:A0A1S4F202]	deubiquitinase OTUD6B	NULL	NULL	NULL	NULL	NULL
AAEL002525	amino acids transporter	Y+L amino acid transporter 2	GO:0014047;GO:0055085;GO:0022857;GO:0016021;GO:0006909;GO:0008049;GO:0031594;GO:0007635;GO:0042742	phagocytosis;chemosensory behavior;transmembrane transport;male courtship behavior;glutamate secretion;neuromuscular junction;transmembrane transporter activity;defense response to bacterium;integral component of membrane	Cellular Component;Biological Process;Molecular Function	glutamate secretion-IEA;neuromuscular junction-IEA;phagocytosis-IEA;defense response to bacterium-IEA;male courtship behavior-IEA;membrane-IEA;chemosensory behavior-IEA;transmembrane transport-IEA;transmembrane transporter activity-IEA;integral component of membrane-IEA	NULL
AAEL021554	unspecified product	nuclear pore complex DDB_G0274915-like isoform X2	NULL	NULL	NULL	NULL	NULL
AAEL002531	unspecified product	transcription factor grauzone-like	GO:0005634;GO:0005667;GO:0003700;GO:0008270;GO:0006355;GO:0045449	DNA-binding transcription factor activity;transcription factor complex;nucleus;zinc ion binding;regulation of transcription, DNA-templated	Cellular Component;Biological Process;Molecular Function	regulation of transcription, DNA-templated-IEA;DNA-binding transcription factor activity-IEA;nucleus-IEA;zinc ion binding-IEA;metal ion binding-IEA	NULL
AAEL002508	26S protease regulatory subunit 6a [Source:UniProtKB/TrEMBL;Acc:Q17HZ7]	26S proteasome regulatory subunit 6A-B	GO:0016887;GO:0005524;GO:0043161;GO:0008540;GO:0005737;GO:0008233;GO:0036402	cytoplasm;ATPase activity;proteasome-activating ATPase activity;peptidase activity;proteasome regulatory particle, base subcomplex;proteasome-mediated ubiquitin-dependent protein catabolic process;ATP binding	Cellular Component;Biological Process;Molecular Function	ATPase activity-IEA;proteolysis-IEA;proteasome-mediated ubiquitin-dependent protein catabolic process-IEA;ATP binding-IEA;hydrolase activity-IEA;peptidase activity-IEA;nucleotide binding-IEA;proteasome regulatory particle-IEA;proteasome regulatory particle, base subcomplex-IEA;proteasome complex-IEA;cytoplasm-IEA;protein catabolic process-IEA	NULL
AAEL002514	unspecified product	transcription factor grauzone-like	GO:0005634;GO:0008270	nucleus;zinc ion binding	Cellular Component;Molecular Function	nucleus-IEA;zinc ion binding-IEA;metal ion binding-IEA	NULL
AAEL002510	serine hydroxymethyltransferase	serine cytosolic isoform X1	GO:0030170;GO:0019264;GO:0004372;GO:0035999;GO:0008168;GO:0032259	pyridoxal phosphate binding;tetrahydrofolate interconversion;methyltransferase activity;methylation;glycine hydroxymethyltransferase activity;glycine biosynthetic process from serine	Biological Process;Molecular Function	tetrahydrofolate interconversion-IEA;methyltransferase activity-IEA;methylation-IEA;catalytic activity-IEA;pyridoxal phosphate binding-IEA;one-carbon metabolic process-IEA;glycine hydroxymethyltransferase activity-IEA;transferase activity-IEA;glycine biosynthetic process from serine-IEA	NULL
AAEL026448	unspecified product	fatty acyl- reductase CG5065	GO:0102965;GO:0006629;GO:0016021;GO:0080019	alcohol-forming fatty acyl-CoA reductase activity;lipid metabolic process;integral component of membrane;fatty-acyl-CoA reductase (alcohol-forming) activity	Cellular Component;Biological Process;Molecular Function	alcohol-forming fatty acyl-CoA reductase activity-IEA;oxidation-reduction process-IEA;fatty-acyl-CoA reductase (alcohol-forming) activity-IEA;oxidoreductase activity-IEA;membrane-IEA;integral component of membrane-IEA;lipid metabolic process-IEA	NULL
AAEL024693	unspecified product	fatty acyl- reductase CG5065	GO:0102965;GO:0006629;GO:0016021;GO:0080019	alcohol-forming fatty acyl-CoA reductase activity;lipid metabolic process;integral component of membrane;fatty-acyl-CoA reductase (alcohol-forming) activity	Cellular Component;Biological Process;Molecular Function	alcohol-forming fatty acyl-CoA reductase activity-IEA;oxidation-reduction process-IEA;fatty-acyl-CoA reductase (alcohol-forming) activity-IEA;oxidoreductase activity-IEA;membrane-IEA;integral component of membrane-IEA;lipid metabolic process-IEA	NULL
AAEL002504	ATP synthase delta chain, mitochondrial	ATP synthase subunit mitochondrial	GO:0000275;GO:0015986;GO:0046933	ATP synthesis coupled proton transport;proton-transporting ATP synthase activity, rotational mechanism;mitochondrial proton-transporting ATP synthase complex, catalytic core F(1)	Cellular Component;Biological Process;Molecular Function	proton-transporting ATP synthase complex, catalytic core F(1)-IEA;mitochondrial proton-transporting ATP synthase complex, catalytic core F(1)-IBA;proton-transporting ATP synthase activity, rotational mechanism-IEA;membrane-IEA;ATP synthesis coupled proton transport-IEA;ion transport-IEA;ATP synthesis coupled proton transport-IBA	NULL
AAEL002501	protein disulfide isomerase	thioredoxin domain-containing 5 homolog	GO:0003756;GO:0043277;GO:0005783	apoptotic cell clearance;protein disulfide isomerase activity;endoplasmic reticulum	Cellular Component;Biological Process;Molecular Function	endoplasmic reticulum-IEA;apoptotic cell clearance-IBA;protein disulfide isomerase activity-IEA;isomerase activity-IEA	NULL
AAEL002526	MICOS complex subunit MIC10 [Source:UniProtKB/TrEMBL;Acc:Q17I05]	MICOS complex subunit Mic10-like	GO:0061617	MICOS complex	Cellular Component	mitochondrial inner membrane-IEA;membrane-IEA;MICOS complex-IEA;mitochondrion-IEA;integral component of membrane-IEA	NULL
AAEL002502	unspecified product	dnaJ homolog subfamily C member 16	GO:0016021	integral component of membrane	Cellular Component	membrane-IEA;integral component of membrane-IEA	NULL
AAEL019422	unspecified product	histone deacetylase 4 isoform X4	GO:0046872;GO:0032041;GO:0000118;GO:0070932	metal ion binding;histone H3 deacetylation;histone deacetylase complex;NAD-dependent histone deacetylase activity (H3-K14 specific)	Cellular Component;Biological Process;Molecular Function	histone deacetylation-IEA;chromatin organization-IEA;NAD-dependent histone deacetylase activity (H3-K14 specific)-IEA;histone deacetylase activity-IEA;nucleus-IEA;histone deacetylase complex-IEA;histone H3 deacetylation-IEA;hydrolase activity-IEA;metal ion binding-IEA	NULL
AAEL027527	unspecified product	double-stranded RNA-specific editase Adar isoform X1	GO:0003723;GO:0006396;GO:0004000;GO:0006144	RNA processing;purine nucleobase metabolic process;RNA binding;adenosine deaminase activity	Biological Process;Molecular Function	RNA binding-IEA;RNA processing-IEA;adenosine deaminase activity-IEA	NULL
AAEL002499	unspecified product	bric-a-brac 1	GO:0005515	protein binding	Molecular Function	NULL	NULL
AAEL015326	lipase 1 precursor	lipase 1	GO:0016788;GO:0016042	lipid catabolic process;hydrolase activity, acting on ester bonds	Biological Process;Molecular Function	hydrolase activity, acting on ester bonds-IEA;lipid catabolic process-IEA;hydrolase activity-IEA;lipid metabolic process-IEA	NULL
AAEL002512	unspecified product	isoform A	GO:0016021	integral component of membrane	Cellular Component	membrane-IEA;integral component of membrane-IEA	NULL
AAEL002527	unspecified product	CD98hc amino acid transporter	GO:0005975;GO:0016021;GO:0006865;GO:0016798	carbohydrate metabolic process;integral component of membrane;hydrolase activity, acting on glycosyl bonds;amino acid transport	Cellular Component;Biological Process;Molecular Function	amino acid transport-IEA;catalytic activity-IEA;metabolic process-IEA;membrane-IEA;carbohydrate metabolic process-IEA;integral component of membrane-IEA;hydrolase activity, acting on glycosyl bonds-IEA	NULL
AAEL012941	unspecified product	E3 ubiquitin- ligase MARCHF5-like	GO:0008270;GO:0016021	integral component of membrane;zinc ion binding	Cellular Component;Molecular Function	membrane-IEA;zinc ion binding-IEA;integral component of membrane-IEA	NULL
AAEL023242	unspecified product	Golgi to ER traffic 4 homolog	GO:0005515;GO:0045048	protein insertion into ER membrane;protein binding	Biological Process;Molecular Function	protein insertion into ER membrane-IEA	NULL
AAEL012931	unspecified product	neuferricin homolog	GO:0016021	integral component of membrane	Cellular Component	membrane-IEA;integral component of membrane-IEA	NULL
AAEL012940	unspecified product	uncharacterized protein LOC5577021 isoform X1	NULL	NULL	NULL	NULL	NULL
AAEL012937	unspecified product	testis-specific H1 histone-like	NULL	NULL	NULL	NULL	NULL
AAEL023386	unspecified product	zinc finger 708	GO:0003677	DNA binding	Molecular Function	DNA binding-IEA;nucleus-IEA;zinc ion binding-IEA;metal ion binding-IEA	NULL
AAEL023574	unspecified product	uncharacterized protein LOC110676020 isoform X2	GO:0005488	binding	Molecular Function	nucleus-IEA;zinc ion binding-IEA;protein dimerization activity-IEA;metal ion binding-IEA	NULL
AAEL012939	gamma-subunit,methylmalonyl-CoA decarboxylase, putative	coiled-coil-helix-coiled-coil-helix domain-containing 2	NULL	NULL	NULL	NULL	NULL
AAEL025729	unspecified product	phosphatase Slingshot isoform X2	GO:0003779;GO:0030837;GO:0006570;GO:0004725;GO:0106307;GO:0106306;GO:0035335;GO:0008138	protein tyrosine/serine/threonine phosphatase activity;protein tyrosine phosphatase activity;negative regulation of actin filament polymerization;peptidyl-tyrosine dephosphorylation;tyrosine metabolic process;actin binding	Biological Process;Molecular Function	dephosphorylation-IEA;protein serine/threonine phosphatase activity-IEA;protein dephosphorylation-IEA;actin binding-IEA;hydrolase activity-IEA;integral component of membrane-IEA;protein tyrosine/serine/threonine phosphatase activity-IEA;peptidyl-tyrosine dephosphorylation-IEA;protein tyrosine phosphatase activity-IEA;catalytic activity-IEA;membrane-IEA;negative regulation of actin filament polyme…	NULL
AAEL020572	unspecified product	uncharacterized protein LOC110674274	GO:0003723;GO:0005737;GO:0030430	cytoplasm;host cell cytoplasm;RNA binding	Cellular Component;Molecular Function	RNA binding-IEA;host cell cytoplasm-IEA;cytoplasm-IEA	NULL
AAEL009873	unspecified product	uncharacterized protein LOC110676031	GO:0003723;GO:0005737;GO:0030430	cytoplasm;host cell cytoplasm;RNA binding	Cellular Component;Molecular Function	RNA binding-IEA;host cell cytoplasm-IEA;cytoplasm-IEA	NULL
AAEL009871	80 kda MCM3-associated protein	xmas-2	GO:0003676	nucleic acid binding	Molecular Function	nucleic acid binding-IEA	NULL
AAEL009876	unspecified product	phospholipase A2 hemilipin	GO:0004623;GO:0102567;GO:0050482;GO:0046872;GO:0102568;GO:0016042;GO:0009395;GO:0016021;GO:0005576	phospholipase A2 activity;metal ion binding;lipid catabolic process;arachidonic acid secretion;extracellular region;phospholipase A2 activity (consuming 1,2-dipalmitoylphosphatidylcholine);phospholipid catabolic process;phospholipase A2 activity consuming 1,2-dioleoylphosphatidylethanolamine);integral component of membrane	Cellular Component;Biological Process;Molecular Function	phospholipase A2 activity (consuming 1,2-dipalmitoylphosphatidylcholine)-IEA;phospholipase A2 activity consuming 1,2-dioleoylphosphatidylethanolamine)-IEA;arachidonic acid secretion-IEA;hydrolase activity-IEA;integral component of membrane-IEA;phospholipid metabolic process-IEA;extracellular region-IEA;phospholipase A2 activity-IEA;lipid catabolic process-IEA;membrane-IEA;metal ion binding-IEA;li…	NULL
AAEL009877	amyloid binding protein	amyloid -binding 2	GO:0005515;GO:0006886	protein binding;intracellular protein transport	Biological Process;Molecular Function	intracellular protein transport-IEA	NULL
AAEL024410	unspecified product	#NAME?	GO:0016021;GO:0008476;GO:0006478	protein-tyrosine sulfotransferase activity;integral component of membrane;peptidyl-tyrosine sulfation	Cellular Component;Biological Process;Molecular Function	protein-tyrosine sulfotransferase activity-IEA;membrane-IEA;transferase activity-IEA;peptidyl-tyrosine sulfation-IEA;integral component of membrane-IEA	NULL
AAEL028144	unspecified product	alanine aminotransferase 1	GO:0030170;GO:0008483;GO:0009058	pyridoxal phosphate binding;biosynthetic process;transaminase activity	Biological Process;Molecular Function	biosynthetic process-IEA;catalytic activity-IEA;pyridoxal phosphate binding-IEA;transaminase activity-IEA;transferase activity-IEA	NULL
AAEL009872	alanine aminotransferase	alanine aminotransferase 1	GO:0030170;GO:0008483;GO:0009058	pyridoxal phosphate binding;biosynthetic process;transaminase activity	Biological Process;Molecular Function	biosynthetic process-IEA;catalytic activity-IEA;pyridoxal phosphate binding-IEA;transaminase activity-IEA;transferase activity-IEA	NULL
AAEL009869	low-density lipoprotein receptor (ldl)	low-density lipo receptor-related 2	GO:0005515;GO:0005509;GO:0016021;GO:0006897	endocytosis;integral component of membrane;protein binding;calcium ion binding	Cellular Component;Biological Process;Molecular Function	endocytosis-IEA;membrane-IEA;calcium ion binding-IEA;integral component of membrane-IEA	NULL
AAEL009878	VIR_N domain-containing protein [Source:UniProtKB/TrEMBL;Acc:A0A1S4FNT9]	virilizer	GO:0005634;GO:0008380;GO:0006397	mRNA processing;nucleus;RNA splicing	Cellular Component;Biological Process	oxidation-reduction process-IEA;oxidoreductase activity-IEA;RNA splicing-IEA;mRNA processing-IEA;nucleus-IEA;zinc ion binding-IEA	NULL
AAEL009874	unspecified product	E3 ubiquitin- ligase znrf2-like	GO:0046872	metal ion binding	Molecular Function	metal ion binding-IEA	NULL
AAEL020757	Golgi apparatus membrane protein TVP23 homolog [Source:UniProtKB/TrEMBL;Acc:A0A0P6JRR5]	uncharacterized Golgi apparatus membrane CG5021 isoform X2	GO:0016021	integral component of membrane	Cellular Component	membrane-IEA;integral component of membrane-IEA	NULL
AAEL009647	unspecified product	dehydrodolichyl diphosphate synthase complex subunit nus1	GO:0019408;GO:1904423;GO:0016021;GO:0006486;GO:0005783;GO:0016765	dolichol biosynthetic process;dehydrodolichyl diphosphate synthase complex;protein glycosylation;transferase activity, transferring alkyl or aryl (other than methyl) groups;integral component of membrane;endoplasmic reticulum	Cellular Component;Biological Process;Molecular Function	endoplasmic reticulum-IEA;dolichol biosynthetic process-IEA;protein glycosylation-IEA;dehydrodolichyl diphosphate synthase complex-IEA;membrane-IEA;transferase activity, transferring alkyl or aryl (other than methyl) groups-IEA;integral component of membrane-IEA	NULL
AAEL009653	40S ribosomal protein S30 [Source:UniProtKB/TrEMBL;Acc:Q0IEK2]	isoform A	GO:0005515;GO:0003735;GO:0042254;GO:0005840;GO:0006412	translation;ribosome;protein binding;structural constituent of ribosome;ribosome biogenesis	Cellular Component;Biological Process;Molecular Function	ribosome-IEA;translation-IEA;structural constituent of ribosome-IEA	NULL
AAEL012711	Clip-Domain Serine Protease family C.	serine protease persephone-like	GO:0006508;GO:0004252	proteolysis;serine-type endopeptidase activity	Biological Process;Molecular Function	proteolysis-IEA;serine-type endopeptidase activity-IEA;peptidase activity-IEA	NULL
AAEL012713	Clip-Domain Serine Protease family C.	serine protease persephone-like	GO:0006508;GO:0004252	proteolysis;serine-type endopeptidase activity	Biological Process;Molecular Function	proteolysis-IEA;serine-type endopeptidase activity-IEA;peptidase activity-IEA	NULL
AAEL012712	Clip-Domain Serine Protease family C.	phenoloxidase-activating factor 3-like	GO:0006508;GO:0004252	proteolysis;serine-type endopeptidase activity	Biological Process;Molecular Function	proteolysis-IEA;serine-type peptidase activity-IEA;hydrolase activity-IEA;serine-type endopeptidase activity-IEA;peptidase activity-IEA	NULL
AAEL012709	unspecified product	kelch 26	GO:0003779;GO:0016567	protein ubiquitination;actin binding	Biological Process;Molecular Function	chromosome, centromeric region-IEA;protein ubiquitination-IEA;histone lysine methylation-IEA;nucleus-IEA;actin binding-IEA;zinc ion binding-IEA;histone-lysine N-methyltransferase activity-IEA	NULL
AAEL027910	unspecified product	palmitoyltransferase ZDHHC6	GO:0019706;GO:0042967;GO:0016021	protein-cysteine S-palmitoyltransferase activity;obsolete acyl-carrier-protein biosynthetic process;integral component of membrane	Cellular Component;Biological Process;Molecular Function	transferase activity, transferring acyl groups-IEA;protein-cysteine S-palmitoyltransferase activity-IEA;palmitoyltransferase activity-IEA;membrane-IEA;transferase activity-IEA;integral component of membrane-IEA	NULL
AAEL012715	unspecified product	homolog	GO:0016021;GO:0010038	integral component of membrane;response to metal ion	Cellular Component;Biological Process	response to metal ion-IEA;membrane-IEA;integral component of membrane-IEA	NULL
AAEL012710	unspecified product	homolog isoform X2	GO:0016021;GO:0010038	integral component of membrane;response to metal ion	Cellular Component;Biological Process	response to metal ion-IEA;membrane-IEA;integral component of membrane-IEA	NULL
AAEL012708	unspecified product	RNA-binding MEX3B-like	GO:0003723	RNA binding	Molecular Function	RNA binding-IEA;nucleic acid binding-IEA	NULL
AAEL025969	unspecified product	mediator of RNA polymerase II transcription subunit 15-like	GO:0006979;GO:0061630;GO:0004602;GO:0072487;GO:0046872;GO:0006749;GO:0006804;GO:0098869;GO:0016567	MSL complex;metal ion binding;protein ubiquitination;glutathione metabolic process;cellular oxidant detoxification;ubiquitin protein ligase activity;glutathione peroxidase activity;response to oxidative stress;obsolete peroxidase reaction	Cellular Component;Biological Process;Molecular Function	oxidation-reduction process-IEA;protein ubiquitination-IEA;peroxidase activity-IEA;MSL complex-IEA;cellular oxidant detoxification-IEA;glutathione peroxidase activity-IEA;ubiquitin protein ligase activity-IEA;oxidoreductase activity-IEA;response to oxidative stress-IEA;metal ion binding-IEA	NULL
AAEL008397	Glutathione peroxidase [Source:UniProtKB/TrEMBL;Acc:Q5K6H6]	probable glutathione peroxidase 2	GO:0006979;GO:0061630;GO:0004602;GO:0072487;GO:0046872;GO:0006749;GO:0006804;GO:0098869;GO:0016567	MSL complex;metal ion binding;protein ubiquitination;glutathione metabolic process;cellular oxidant detoxification;ubiquitin protein ligase activity;glutathione peroxidase activity;response to oxidative stress;obsolete peroxidase reaction	Cellular Component;Biological Process;Molecular Function	oxidation-reduction process-IEA;protein ubiquitination-IEA;peroxidase activity-IEA;MSL complex-IEA;cellular oxidant detoxification-IEA;glutathione peroxidase activity-IEA;ubiquitin protein ligase activity-IEA;oxidoreductase activity-IEA;response to oxidative stress-IEA;metal ion binding-IEA	NULL
AAEL008401	unspecified product	BTB POZ domain-containing KCTD12	GO:0051260	protein homooligomerization	Biological Process	protein homooligomerization-IEA	NULL
AAEL008410	helix-loop-helix transcription factor	helix-loop-helix transcription factor	NULL	NULL	NULL	NULL	NULL
AAEL023723	unspecified product	chymotrypsin-like	GO:0005581;GO:0006508;GO:0004252	collagen trimer;proteolysis;serine-type endopeptidase activity	Cellular Component;Biological Process;Molecular Function	collagen trimer-IEA;proteolysis-IEA;serine-type endopeptidase activity-IEA	NULL
AAEL008408	unspecified product	DNA damage-regulated autophagy modulator 1	GO:0016021	integral component of membrane	Cellular Component	membrane-IEA;integral component of membrane-IEA	NULL
AAEL022916	unspecified product	ERC 2-like isoform X1	NULL	NULL	NULL	NULL	NULL
AAEL008403	ANK_REP_REGION domain-containing protein [Source:UniProtKB/TrEMBL;Acc:A0A1S4FJN1]	26S proteasome non-ATPase regulatory subunit 10-like	GO:0005515;GO:0000502	proteasome complex;protein binding	Cellular Component;Molecular Function	proteasome complex-IEA	NULL
AAEL008398	unspecified product	leucine-rich repeat serine threonine- kinase 1 isoform X1	GO:0005525;GO:0005524;GO:0005515;GO:0030154;GO:0006468;GO:0106311;GO:0106310	cell differentiation;GTP binding;protein phosphorylation;protein binding;ATP binding	Biological Process;Molecular Function	kinase activity-IEA;GTP binding-IEA;nucleotide binding-IEA;phosphorylation-IEA;cell differentiation-IEA;ATP binding-IEA;protein serine/threonine kinase activity-IEA;protein phosphorylation-IEA;protein kinase activity-IEA	NULL
AAEL022775	unspecified product	phenoloxidase-activating factor 2-like	GO:0006508;GO:0004252	proteolysis;serine-type endopeptidase activity	Biological Process;Molecular Function	proteolysis-IEA;serine-type endopeptidase activity-IEA	NULL
AAEL012845	Mitochondrial import inner membrane translocase subunit TIM44 [Source:UniProtKB/TrEMBL;Acc:Q16KX3]	mitochondrial import inner membrane translocase subunit TIM44	GO:0030150;GO:0051087;GO:0005743	protein import into mitochondrial matrix;mitochondrial inner membrane;chaperone binding	Cellular Component;Biological Process;Molecular Function	protein transport-IEA;chaperone binding-IEA;mitochondrial inner membrane-IEA;membrane-IEA;mitochondrion-IEA;protein import into mitochondrial matrix-IEA	NULL
AAEL023839	unspecified product	uncharacterized protein LOC5570598	GO:0005515	protein binding	Molecular Function	NULL	NULL
AAEL021017	unspecified product	SH3 and multiple ankyrin repeat domains 2-like	NULL	NULL	NULL	NULL	NULL
AAEL011366	unspecified product	actin cytoskeleton-regulatory complex pan1-like	NULL	NULL	NULL	cytoskeleton-IEA	NULL
AAEL025251	unspecified product	uncharacterized protein LOC110674275	NULL	NULL	NULL	NULL	NULL
AAEL011365	unspecified product	AGAP013042- partial	GO:0005856;GO:0005515	cytoskeleton;protein binding	Cellular Component;Molecular Function	cytoskeleton-IEA	NULL
AAEL011367	unspecified product	GDP-D-glucose phosphorylase 1	GO:0000166;GO:0016779;GO:0005737;GO:0080048;GO:0016787	cytoplasm;hydrolase activity;GDP-D-glucose phosphorylase activity;nucleotidyltransferase activity;nucleotide binding	Cellular Component;Molecular Function	GDP-D-glucose phosphorylase activity-IEA;nucleotide binding-IEA;nucleotidyltransferase activity-IEA;transferase activity-IEA;cytoplasm-IEA;hydrolase activity-IEA	NULL
AAEL026194	unspecified product	uncharacterized protein LOC110676161	NULL	NULL	NULL	membrane-IEA;integral component of membrane-IEA	NULL
AAEL026914	unspecified product	splicing arginine serine-rich 19-like	GO:0005634;GO:0005524;GO:0007062;GO:0030915;GO:0016021;GO:0000724	double-strand break repair via homologous recombination;sister chromatid cohesion;nucleus;Smc5-Smc6 complex;integral component of membrane;ATP binding	Cellular Component;Biological Process;Molecular Function	Smc5-Smc6 complex-IEA;nucleotide binding-IEA;sister chromatid cohesion-IEA;double-strand break repair via homologous recombination-IEA;membrane-IEA;nucleus-IEA;ATP binding-IEA;DNA repair-IEA;integral component of membrane-IEA	NULL
AAEL012089	unspecified product	histone-lysine N-methyltransferase EHMT2-like	NULL	NULL	NULL	membrane-IEA;integral component of membrane-IEA	NULL
AAEL025343	unspecified product	RNA polymerase II degradation factor 1- partial	GO:0042302	structural constituent of cuticle	Molecular Function	structural constituent of cuticle-IEA	NULL
AAEL021367	unspecified product	RNA polymerase II degradation factor 1-like	GO:0016021;GO:0042302	structural constituent of cuticle;integral component of membrane	Cellular Component;Molecular Function	structural constituent of cuticle-IEA;membrane-IEA;integral component of membrane-IEA	NULL
AAEL008306	mitogen activated protein kinase kinase kinase 5, mapkkk5, mekk5	mitogen-activated kinase kinase kinase 15 isoform X2	GO:0005524;GO:0000165;GO:0004709;GO:0007178;GO:0009069;GO:0006468	MAPK cascade;serine family amino acid metabolic process;protein phosphorylation;ATP binding;transmembrane receptor protein serine/threonine kinase signaling pathway;MAP kinase kinase kinase activity	Biological Process;Molecular Function	kinase activity-IEA;MAPK cascade-IEA;nucleotide binding-IEA;phosphorylation-IEA;MAP kinase kinase kinase activity-IEA;ATP binding-IEA;activation of MAPKK activity-IEA;protein serine/threonine kinase activity-IEA;protein phosphorylation-IEA;protein kinase activity-IEA	NULL
AAEL023258	unspecified product	muscle-specific 20-like	GO:0005515	protein binding	Molecular Function	NULL	NULL
AAEL008303	calponin/transgelin	myophilin	GO:0005516;GO:0003779;GO:0031032	actin binding;calmodulin binding;actomyosin structure organization	Biological Process;Molecular Function	calmodulin binding-IEA;actin binding-IEA;actomyosin structure organization-IEA	NULL
AAEL021230	unspecified product	takeout-like	NULL	NULL	NULL	NULL	NULL
AAEL008316	mitotic spindle assembly checkpoint protein mad2	mitotic spindle assembly checkpoint MAD2A	GO:0005635;GO:0048133;GO:1990047;GO:0072686;GO:0005737;GO:0005828;GO:1901673;GO:0090266;GO:0000922;GO:0000776;GO:0005654	cytoplasm;kinetochore microtubule;nucleoplasm;male germ-line stem cell asymmetric division;spindle matrix;spindle pole;kinetochore;nuclear envelope;regulation of mitotic spindle assembly;regulation of mitotic cell cycle spindle assembly checkpoint;mitotic spindle	Cellular Component;Biological Process	male germ-line stem cell asymmetric division-IEA;cell division-IEA;kinetochore microtubule-IEA;mitotic spindle-IEA;mitotic spindle assembly checkpoint-IEA;regulation of mitotic spindle assembly-IEA;spindle pole-IEA;regulation of mitotic cell cycle-IEA;nucleoplasm-IEA;cell cycle-IEA;spindle matrix-IEA;nucleus-IEA;cytoplasm-IEA;chromosome organization-IEA;spindle-IEA;nuclear envelope-IEA;regulation…	NULL
AAEL029037	unspecified product	acyl- -binding domain-containing 6	GO:0004190;GO:0005515;GO:0000062;GO:0006508	fatty-acyl-CoA binding;aspartic-type endopeptidase activity;protein binding;proteolysis	Biological Process;Molecular Function	proteolysis-IEA;fatty-acyl-CoA binding-IEA;aspartic-type endopeptidase activity-IEA	NULL
AAEL024221	unspecified product	isoform A	NULL	NULL	NULL	protein serine/threonine phosphatase activity-IEA;protein dephosphorylation-IEA;cation binding-IEA;membrane-IEA;hydrolase activity-IEA;phosphatase activity-IEA;metal ion binding-IEA;integral component of membrane-IEA;phosphoprotein phosphatase activity-IEA	NULL
AAEL020390	unspecified product	cadherin-86C isoform X1	GO:0005509;GO:0007156;GO:0005886	homophilic cell adhesion via plasma membrane adhesion molecules;plasma membrane;calcium ion binding	Cellular Component;Biological Process;Molecular Function	cell adhesion-IEA;membrane-IEA;plasma membrane-IEA;calcium ion binding-IEA;integral component of membrane-IEA;homophilic cell adhesion via plasma membrane adhesion molecules-IEA	NULL
AAEL029036	unspecified product	hypothetical protein RP20_CCG020012	NULL	NULL	NULL	NULL	NULL
AAEL008308	unspecified product	uncharacterized protein LOC5570410	GO:0016021	integral component of membrane	Cellular Component	chitin binding-IEA;membrane-IEA;integral component of membrane-IEA	NULL
AAEL023201	unspecified product	uncharacterized protein LOC110676205	NULL	NULL	NULL	NULL	NULL
AAEL008313	unspecified product	uncharacterized protein LOC5570405	NULL	NULL	NULL	chitin binding-IEA;membrane-IEA;integral component of membrane-IEA	NULL
AAEL008305	Putative 7.8 kDa acidic protein [Source:UniProtKB/TrEMBL;Acc:Q8T9V8]	kDa secreted	NULL	NULL	NULL	NULL	NULL
AAEL018339	unspecified product	serine-rich adhesin for platelets	GO:0046872;GO:0007165	metal ion binding;signal transduction	Biological Process;Molecular Function	signal transduction-IEA;metal ion binding-IEA	NULL
AAEL021276	unspecified product	CKLF-like MARVEL transmembrane domain-containing 4	GO:0005524;GO:0016021;GO:0004672;GO:0006468	protein kinase activity;protein phosphorylation;integral component of membrane;ATP binding	Cellular Component;Biological Process;Molecular Function	membrane-IEA;ATP binding-IEA;protein phosphorylation-IEA;integral component of membrane-IEA;protein kinase activity-IEA	NULL
AAEL009476	unspecified product	uncharacterized protein LOC5572010	NULL	NULL	NULL	membrane-IEA;integral component of membrane-IEA	NULL
AAEL026834	unspecified product	uncharacterized protein LOC110676221	NULL	NULL	NULL	membrane-IEA;integral component of membrane-IEA	NULL
AAEL009480	unspecified product	uncharacterized protein LOC5572009	NULL	NULL	NULL	membrane-IEA;integral component of membrane-IEA	NULL
AAEL009483	unspecified product	uncharacterized protein LOC5572008	GO:0016021	integral component of membrane	Cellular Component	positive regulation of hemocyte proliferation-IEA;membrane-IEA;integral component of membrane-IEA	NULL
AAEL009493	unspecified product	singles bar	GO:0016021	integral component of membrane	Cellular Component	membrane-IEA;integral component of membrane-IEA	NULL
AAEL009481	unspecified product	probable E3 ubiquitin- ligase IRF2BPL	GO:0016021	integral component of membrane	Cellular Component	membrane-IEA;integral component of membrane-IEA	NULL
AAEL009475	carbamoyl-phosphate synthase large chain	CAD	GO:0004070;GO:0004151;GO:0006541;GO:0009347;GO:0006531;GO:0004088;GO:0044205;GO:0006522;GO:0005951;GO:0005524;GO:0006536;GO:0006207;GO:0046872;GO:0016597	metal ion binding;glutamine metabolic process;carbamoyl-phosphate synthase complex;amino acid binding;dihydroorotase activity;alanine metabolic process;carbamoyl-phosphate synthase (glutamine-hydrolyzing) activity;'de novo' UMP biosynthetic process;'de novo' pyrimidine nucleobase biosynthetic process;aspartate carbamoyltransferase activity;aspartate metabolic process;aspartate carbamoyltransferas…	Cellular Component;Molecular Function;Biological Process	aspartate carbamoyltransferase activity-IEA;'de novo' UMP biosynthetic process-IEA;pyrimidine nucleotide biosynthetic process-IEA;cellular amino acid metabolic process-IEA;nitrogen compound metabolic process-IEA;hydrolase activity, acting on carbon-nitrogen (but not peptide) bonds-IEA;carbamoyl-phosphate synthase (glutamine-hydrolyzing) activity-IEA;hydrolase activity, acting on carbon-nitrogen (…	NULL
AAEL009477	Mab-21 domain-containing protein [Source:UniProtKB/TrEMBL;Acc:A0A1S4FME4]	uncharacterized protein LOC5572004 isoform X1	NULL	NULL	NULL	NULL	NULL
AAEL027371	unspecified product	uncharacterized protein LOC5572002	GO:0005515;GO:0006508;GO:0016021;GO:0004252	integral component of membrane;protein binding;proteolysis;serine-type endopeptidase activity	Cellular Component;Biological Process;Molecular Function	proteolysis-IEA;membrane-IEA;serine-type endopeptidase activity-IEA;integral component of membrane-IEA	NULL
AAEL029042	unspecified product	AAEL009491-PA	NULL	NULL	NULL	NULL	NULL
AAEL009486	ectonucleotide pyrophosphatase/phosphodiesterase	bis(5 -adenosyl)-triphosphatase enpp4-like	GO:0003824;GO:0016021	catalytic activity;integral component of membrane	Cellular Component;Molecular Function	catalytic activity-IEA;membrane-IEA;symporter activity-IEA;transmembrane transport-IEA;integral component of membrane-IEA	NULL
AAEL009489	forkhead box protein (AaegFOXM1)	forkhead box	GO:0005634;GO:0005667;GO:0003700;GO:0007275;GO:0006355;GO:0043565;GO:0045449	DNA-binding transcription factor activity;multicellular organism development;sequence-specific DNA binding;transcription factor complex;nucleus;regulation of transcription, DNA-templated	Cellular Component;Biological Process;Molecular Function	regulation of transcription, DNA-templated-IEA;sequence-specific DNA binding-IEA;DNA binding-IEA;DNA-binding transcription factor activity-IEA;multicellular organism development-IEA;nucleus-IEA	NULL
AAEL009474	Peptidoglycan Recognition Protein (Short)	peptidoglycan recognition 1 short partial	GO:0042834;GO:0008270;GO:0009253;GO:0045087;GO:0009252;GO:0009274;GO:0008745	peptidoglycan binding;peptidoglycan catabolic process;innate immune response;peptidoglycan-based cell wall;N-acetylmuramoyl-L-alanine amidase activity;peptidoglycan biosynthetic process;zinc ion binding	Cellular Component;Biological Process;Molecular Function	immune system process-IEA;peptidoglycan binding-IEA;N-acetylmuramoyl-L-alanine amidase activity-IEA;innate immune response-IEA;zinc ion binding-IEA;peptidoglycan catabolic process-IEA	NULL
AAEL009487	F-box domain-containing protein [Source:UniProtKB/TrEMBL;Acc:A0A1S4FMM4]	uncharacterized protein LOC5571997	GO:0005515	protein binding	Molecular Function	NULL	NULL
AAEL025610	unspecified product	uncharacterized protein LOC110676240	GO:0005515	protein binding	Molecular Function	NULL	NULL
AAEL021019	unspecified product	leucine-rich repeat extensin 2	NULL	NULL	NULL	NULL	NULL
AAEL009484	unspecified product	pupal cuticle 36	NULL	NULL	NULL	NULL	CUT
AAEL026330	unspecified product	cGMP-dependent kinase egl-4-like	NULL	NULL	NULL	NULL	NULL
AAEL009488	unspecified product	uncharacterized protein LOC5571994	NULL	NULL	NULL	NULL	NULL
AAEL020843	unspecified product	minichromosome maintenance domain-containing 2	GO:0003677;GO:0005524;GO:0032508	DNA duplex unwinding;ATP binding;DNA binding	Biological Process;Molecular Function	DNA duplex unwinding-IEA;DNA binding-IEA;ATP binding-IEA	NULL
AAEL017115	unspecified product	carboxypeptidase A1	GO:0008270;GO:0004181;GO:0006508	metallocarboxypeptidase activity;proteolysis;zinc ion binding	Biological Process;Molecular Function	metallopeptidase activity-IEA;carboxypeptidase activity-IEA;proteolysis-IEA;metallocarboxypeptidase activity-IEA;zinc ion binding-IEA;hydrolase activity-IEA;metal ion binding-IEA;peptidase activity-IEA	NULL
AAEL024520	unspecified product	proton-coupled amino acid transporter CG1139	GO:0016021	integral component of membrane	Cellular Component	membrane-IEA;integral component of membrane-IEA	NULL
AAEL009479	amino acid transporter	proton-coupled amino acid transporter CG1139 isoform X2	GO:0016021	integral component of membrane	Cellular Component	membrane-IEA;integral component of membrane-IEA	NULL
AAEL010565	unspecified product	forkhead box K1	GO:0005634;GO:0005667;GO:0003700;GO:0005515;GO:0007275;GO:0006355;GO:0043565;GO:0045449	DNA-binding transcription factor activity;multicellular organism development;sequence-specific DNA binding;transcription factor complex;nucleus;protein binding;regulation of transcription, DNA-templated	Cellular Component;Biological Process;Molecular Function	regulation of transcription, DNA-templated-IEA;sequence-specific DNA binding-IEA;DNA binding-IEA;DNA-binding transcription factor activity-IEA;multicellular organism development-IEA;nucleus-IEA	NULL
AAEL021489	unspecified product	uncharacterized protein LOC110676261	GO:0005515	protein binding	Molecular Function	NULL	NULL
AAEL002455	nucleoporin, Nup153, putative	nuclear pore complex Nup153 isoform X1	GO:0046872	metal ion binding	Molecular Function	metal ion binding-IEA	NULL
AAEL023223	unspecified product	isoform A	NULL	NULL	NULL	NULL	NULL
AAEL002450	unspecified product	negative elongation factor D	GO:0005634;GO:0006448;GO:0003746;GO:0045892;GO:0005840	nucleus;ribosome;negative regulation of transcription, DNA-templated;translation elongation factor activity;regulation of translational elongation	Cellular Component;Biological Process;Molecular Function	nucleus-IEA;translation elongation factor activity-IEA;negative regulation of transcription, DNA-templated-IEA;translational elongation-IEA	NULL
AAEL002436	unspecified product	trimeric intracellular cation channel type	GO:0042802;GO:0071805;GO:0016021;GO:0005267	identical protein binding;potassium ion transmembrane transport;potassium channel activity;integral component of membrane	Cellular Component;Biological Process;Molecular Function	cation channel activity-IEA;monovalent inorganic cation transport-IEA;ion transmembrane transport-IEA;membrane-IEA;ion transport-IEA;integral component of membrane-IEA;cation transmembrane transport-IEA	NULL
AAEL017562	unspecified product	synaptobrevin homolog YKT6	GO:0016192;GO:0016021	integral component of membrane;vesicle-mediated transport	Cellular Component;Biological Process	vesicle-mediated transport-IEA;integral component of membrane-IEA	NULL
AAEL002435	unspecified product	modifier of mdg4 isoform X1	GO:0005515	protein binding	Molecular Function	NULL	NULL
AAEL002453	unspecified product	zinc finger 91-like	GO:0005634;GO:0008270	nucleus;zinc ion binding	Cellular Component;Molecular Function	nucleus-IEA;zinc ion binding-IEA;metal ion binding-IEA	NULL
AAEL021384	unspecified product	zinc finger 91-like	GO:0005634;GO:0005667;GO:0003700;GO:0008270;GO:0006355;GO:0045449	DNA-binding transcription factor activity;transcription factor complex;nucleus;zinc ion binding;regulation of transcription, DNA-templated	Cellular Component;Biological Process;Molecular Function	regulation of transcription, DNA-templated-IEA;DNA-binding transcription factor activity-IEA;nucleus-IEA;zinc ion binding-IEA;metal ion binding-IEA	NULL
AAEL019967	unspecified product	zinc finger 91-like	GO:0005634;GO:0008270	nucleus;zinc ion binding	Cellular Component;Molecular Function	nucleus-IEA;zinc ion binding-IEA;metal ion binding-IEA	NULL
AAEL019968	unspecified product	zinc finger 91-like	GO:0005634;GO:0008270	nucleus;zinc ion binding	Cellular Component;Molecular Function	nucleus-IEA;zinc ion binding-IEA;metal ion binding-IEA	NULL
AAEL002454	unspecified product	zinc finger 771-like	GO:0008270;GO:0015992;GO:1902600;GO:0006123;GO:0022900;GO:0005743;GO:0005886;GO:1903818;GO:0005634;GO:0004129;GO:0048511;GO:0045277;GO:0030431;GO:0032222;GO:0031225	rhythmic process;electron transport chain;cytochrome-c oxidase activity;plasma membrane;nucleus;proton transmembrane transport;respiratory chain complex IV;sleep;anchored component of membrane;regulation of synaptic transmission, cholinergic;mitochondrial inner membrane;mitochondrial electron transport, cytochrome c to oxygen;positive regulation of voltage-gated potassium channel activity;zinc io…	Cellular Component;Molecular Function;Biological Process	regulation of synaptic transmission, cholinergic-IEA;sleep-IEA;mitochondrial inner membrane-IEA;plasma membrane-IEA;rhythmic process-IEA;positive regulation of voltage-gated potassium channel activity-IEA;proton transmembrane transport-IEA;oxidative phosphorylation-IEA;anchored component of membrane-IEA;membrane-IEA;nucleus-IEA;zinc ion binding-IEA;electron transport chain-IEA;cytochrome-c oxidas…	NULL
AAEL002438	unspecified product	AAEL002438- partial	GO:1903818;GO:0048511;GO:0035152;GO:0016021;GO:0030431;GO:0032222;GO:0005886;GO:0031225	sleep;rhythmic process;regulation of tube architecture, open tracheal system;anchored component of membrane;regulation of synaptic transmission, cholinergic;plasma membrane;integral component of membrane;positive regulation of voltage-gated potassium channel activity	Cellular Component;Biological Process	regulation of synaptic transmission, cholinergic-IEA;sleep-IEA;chitin-based embryonic cuticle biosynthetic process-IEA;open tracheal system development-IEA;plasma membrane-IEA;rhythmic process-IEA;regulation of tube architecture, open tracheal system-IEA;regulation of tube diameter, open tracheal system-IEA;integral component of membrane-IEA;positive regulation of voltage-gated potassium channel …	NULL
AAEL002451	zinc finger protein	zinc finger 1	GO:0005634;GO:0003677;GO:0000981;GO:0006357	nucleus;regulation of transcription by RNA polymerase II;DNA-binding transcription factor activity, RNA polymerase II-specific;DNA binding	Cellular Component;Biological Process;Molecular Function	regulation of transcription, DNA-templated-IEA;regulation of transcription by RNA polymerase II-IEA;DNA-binding transcription factor activity, RNA polymerase II-specific-IEA;DNA binding-IEA;nucleus-IEA	NULL
AAEL006377	leucine-rich immune protein (Coil-less)	adenylate cyclase-like	GO:0005515	protein binding	Molecular Function	NULL	NULL
AAEL020501	unspecified product	uncharacterized protein LOC110674463	NULL	NULL	NULL	NULL	NULL
AAEL021898	unspecified product	uncharacterized protein LOC110674464 isoform X2	NULL	NULL	NULL	NULL	NULL
AAEL022972	unspecified product	endochitinase A-like	NULL	NULL	NULL	NULL	CUT
AAEL024582	unspecified product	uncharacterized protein LOC110674465	NULL	NULL	NULL	NULL	NULL
AAEL025902	unspecified product	uncharacterized protein LOC110674277	NULL	NULL	NULL	NULL	NULL
AAEL006363	ribose-phosphate pyrophosphokinase 1,2	phosphoribosyl pyrophosphate synthase-associated 2 isoform X2	GO:0000287;GO:0006098;GO:0009165;GO:0004749;GO:0009116;GO:0016310;GO:0006144;GO:0016301	magnesium ion binding;ribose phosphate diphosphokinase activity;nucleotide biosynthetic process;kinase activity;pentose-phosphate shunt;nucleoside metabolic process;phosphorylation;purine nucleobase metabolic process	Biological Process;Molecular Function	kinase activity-IEA;phosphorylation-IEA;magnesium ion binding-IEA;nucleoside metabolic process-IEA;ribose phosphate diphosphokinase activity-IEA;nucleotide biosynthetic process-IEA	NULL
AAEL006372	sulphate transporter	sodium-independent sulfate anion transporter-like isoform X2	GO:0008271;GO:0016021;GO:1902358	secondary active sulfate transmembrane transporter activity;sulfate transmembrane transport;integral component of membrane	Cellular Component;Biological Process;Molecular Function	sulfate transport-IEA;sulfate transmembrane transporter activity-IEA;sulfate transmembrane transport-IEA;membrane-IEA;secondary active sulfate transmembrane transporter activity-IEA;transmembrane transport-IEA;integral component of membrane-IEA	NULL
AAEL006384	trypsin, putative	transmembrane protease serine 11D-like	GO:0005524;GO:0006508;GO:0004252;GO:0006468;GO:0106311;GO:0106310	protein phosphorylation;ATP binding;proteolysis;serine-type endopeptidase activity	Biological Process;Molecular Function	kinase activity-IEA;proteolysis-IEA;nucleotide binding-IEA;phosphorylation-IEA;ATP binding-IEA;transferase activity-IEA;protein serine/threonine kinase activity-IEA;protein phosphorylation-IEA;serine-type endopeptidase activity-IEA	NULL
AAEL006378	trypsin, putative	trypsin-like	GO:0006508;GO:0004252	proteolysis;serine-type endopeptidase activity	Biological Process;Molecular Function	proteolysis-IEA;serine-type endopeptidase activity-IEA	NULL
AAEL006368	trypsin-beta, putative	anionic trypsin-1-like	GO:0006508;GO:0004252	proteolysis;serine-type endopeptidase activity	Biological Process;Molecular Function	proteolysis-IEA;serine-type endopeptidase activity-IEA	NULL
AAEL006365	trypsin-alpha, putative	anionic trypsin-1-like	GO:0006508;GO:0004252	proteolysis;serine-type endopeptidase activity	Biological Process;Molecular Function	proteolysis-IEA;serine-type endopeptidase activity-IEA	NULL
AAEL006376	trypsin, putative	trypsin I-P38-like	GO:0006508;GO:0004252	proteolysis;serine-type endopeptidase activity	Biological Process;Molecular Function	proteolysis-IEA;serine-type endopeptidase activity-IEA	NULL
AAEL006382	trypsin-eta, putative	transmembrane protease serine 11D-like	GO:0006508;GO:0004252;GO:0016301	kinase activity;proteolysis;serine-type endopeptidase activity	Biological Process;Molecular Function	kinase activity-IEA;proteolysis-IEA;nucleotide binding-IEA;phosphorylation-IEA;ATP binding-IEA;transferase activity-IEA;protein serine/threonine kinase activity-IEA;protein phosphorylation-IEA;serine-type endopeptidase activity-IEA	NULL
AAEL006383	chymotrypsin, putative	serine protease 52-like	GO:0006508;GO:0016021;GO:0004252	integral component of membrane;proteolysis;serine-type endopeptidase activity	Cellular Component;Biological Process;Molecular Function	proteolysis-IEA;membrane-IEA;serine-type endopeptidase activity-IEA;integral component of membrane-IEA	NULL
AAEL027429	unspecified product	trypsin beta-like	GO:0006508;GO:0004252	proteolysis;serine-type endopeptidase activity	Biological Process;Molecular Function	proteolysis-IEA;membrane-IEA;serine-type peptidase activity-IEA;hydrolase activity-IEA;serine-type endopeptidase activity-IEA;integral component of membrane-IEA;peptidase activity-IEA	NULL
AAEL006381	sphingomyelin phosphodiesterase	sphingomyelin phosphodiesterase-like	GO:0004767;GO:0046872;GO:0006685;GO:0005576;GO:0016798;GO:0006687	sphingomyelin catabolic process;metal ion binding;glycosphingolipid metabolic process;sphingomyelin phosphodiesterase activity;extracellular region;hydrolase activity, acting on glycosyl bonds	Cellular Component;Biological Process;Molecular Function	extracellular region-IEA;sphingomyelin catabolic process-IEA;metabolic process-IEA;sphingomyelin phosphodiesterase activity-IEA;hydrolase activity-IEA;metal ion binding-IEA;hydrolase activity, acting on glycosyl bonds-IEA	NULL
AAEL009111	sphingomyelin phosphodiesterase	sphingomyelin phosphodiesterase-like	GO:0004767;GO:0046872;GO:0006685;GO:0005576;GO:0016798;GO:0006687	sphingomyelin catabolic process;metal ion binding;glycosphingolipid metabolic process;sphingomyelin phosphodiesterase activity;extracellular region;hydrolase activity, acting on glycosyl bonds	Cellular Component;Biological Process;Molecular Function	extracellular region-IEA;sphingomyelin catabolic process-IEA;metabolic process-IEA;sphingomyelin phosphodiesterase activity-IEA;hydrolase activity-IEA;metal ion binding-IEA;hydrolase activity, acting on glycosyl bonds-IEA	NULL
AAEL002413	sphingomyelin phosphodiesterase	sphingomyelin phosphodiesterase-like	GO:0004767;GO:0046872;GO:0006685;GO:0005576;GO:0016798;GO:0006687	sphingomyelin catabolic process;metal ion binding;glycosphingolipid metabolic process;sphingomyelin phosphodiesterase activity;extracellular region;hydrolase activity, acting on glycosyl bonds	Cellular Component;Biological Process;Molecular Function	extracellular region-IEA;sphingomyelin catabolic process-IEA;metabolic process-IEA;sphingomyelin phosphodiesterase activity-IEA;hydrolase activity-IEA;metal ion binding-IEA;hydrolase activity, acting on glycosyl bonds-IEA	NULL
AAEL026274	unspecified product	corticotropin-releasing factor-binding	GO:0005576;GO:0051424	corticotropin-releasing hormone binding;extracellular region	Cellular Component;Molecular Function	extracellular region-IEA;corticotropin-releasing hormone binding-IEA	NULL
AAEL027972	unspecified product	uncharacterized protein LOC110674467	NULL	NULL	NULL	metallopeptidase activity-IEA;ATP transport-IEA;proteolysis-IEA;isopeptidase activity-IEA;mitochondrial inner membrane-IEA;membrane-IEA;transmembrane transport-IEA;calcium ion binding-IEA;mitochondrion-IEA;integral component of membrane-IEA;ATP transmembrane transporter activity-IEA	NULL
AAEL006362	mitochondrial solute carrier	calcium-binding mitochondrial carrier Aralar1 isoform X3	GO:0055085;GO:0005509;GO:0016021;GO:0015867;GO:0005743;GO:0005347	ATP transmembrane transporter activity;ATP transport;transmembrane transport;mitochondrial inner membrane;integral component of membrane;calcium ion binding	Cellular Component;Biological Process;Molecular Function	ATP transport-IEA;mitochondrial inner membrane-IEA;membrane-IEA;transmembrane transport-IEA;calcium ion binding-IEA;mitochondrion-IEA;integral component of membrane-IEA;ATP transmembrane transporter activity-IEA	NULL
AAEL006367	unspecified product	vesicle transport SEC20	GO:0061025;GO:0006890;GO:0016021;GO:0005484;GO:0005622	SNAP receptor activity;integral component of membrane;intracellular;retrograde vesicle-mediated transport, Golgi to endoplasmic reticulum;membrane fusion	Cellular Component;Biological Process;Molecular Function	membrane fusion-IEA;SNAP receptor activity-IEA;membrane-IEA;retrograde vesicle-mediated transport, Golgi to endoplasmic reticulum-IEA;integral component of membrane-IEA	NULL
AAEL006370	amsh	STAM-binding -like	GO:0005515;GO:0070122;GO:0061578;GO:0008237;GO:0070536	metallopeptidase activity;protein K63-linked deubiquitination;protein binding;Lys63-specific deubiquitinase activity;isopeptidase activity	Biological Process;Molecular Function	metallopeptidase activity-IEA;proteolysis-IEA;isopeptidase activity-IEA	NULL
AAEL006364	unspecified product	N-acetyl-D-glucosamine kinase	GO:0006040;GO:0045127;GO:0046835	N-acetylglucosamine kinase activity;amino sugar metabolic process;carbohydrate phosphorylation	Biological Process;Molecular Function	kinase activity-IEA;phosphorylation-IEA;carbohydrate phosphorylation-IEA;N-acetylglucosamine kinase activity-IEA	NULL
AAEL006373	serine protease htra2	serine protease mitochondrial	GO:0005758;GO:0031966;GO:0005515;GO:0006508;GO:0006915;GO:0004252	mitochondrial intermembrane space;mitochondrial membrane;apoptotic process;protein binding;proteolysis;serine-type endopeptidase activity	Cellular Component;Biological Process;Molecular Function	mitochondrial intermembrane space-IEA;proteolysis-IEA;mitochondrial membrane-IEA;apoptotic process-IEA;mitochondrion-IEA;serine-type endopeptidase activity-IEA;peptidase activity-IEA	NULL
AAEL021495	unspecified product	DNA ligase 4	GO:0051103;GO:0005634;GO:0003677;GO:0005524;GO:0003910;GO:0006260;GO:0006310;GO:0071897	DNA replication;DNA ligase (ATP) activity;DNA ligation involved in DNA repair;DNA biosynthetic process;nucleus;DNA recombination;ATP binding;DNA binding	Cellular Component;Biological Process;Molecular Function	DNA ligation involved in DNA repair-IEA;DNA replication-IEA;ATP binding-IEA;DNA ligase (ATP) activity-IEA;DNA repair-IEA;DNA ligase activity-IEA;nucleotide binding-IEA;DNA recombination-IEA;DNA binding-IEA;ligase activity-IEA;DNA biosynthetic process-IEA;nucleus-IEA	NULL
AAEL006374	unspecified product	BTB POZ domain-containing KCTD9	GO:0005515;GO:0051260	protein homooligomerization;protein binding	Biological Process;Molecular Function	protein homooligomerization-IEA	NULL
AAEL002178	unspecified product	methenyltetrahydrofolate synthase domain-containing	GO:0048856;GO:0032501	multicellular organismal process;anatomical structure development	Biological Process	anterior/posterior pattern specification-IEA;ribonucleoprotein complex-IEA;pole plasm mRNA localization-IEA;pole plasm oskar mRNA localization-IEA;cytoplasm-IEA;pole cell development-IEA	NULL
AAEL023135	unspecified product	alanine and glycine-rich -like	GO:0003677	DNA binding	Molecular Function	regulation of transcription, DNA-templated-IEA;regulation of transcription by RNA polymerase II-IEA;DNA-binding transcription factor activity, RNA polymerase II-specific-IEA;DNA binding-IEA;multicellular organism development-IEA;nucleus-IEA	NULL
AAEL027078	unspecified product	AAEL002171- partial	GO:0004843;GO:0016579	protein deubiquitination;thiol-dependent ubiquitin-specific protease activity	Biological Process;Molecular Function	NULL	NULL
AAEL022806	unspecified product	leucine-rich repeat flightless-interacting 2 isoform X1	GO:0006355	regulation of transcription, DNA-templated	Biological Process	regulation of transcription, DNA-templated-IEA	NULL
AAEL002174	dolichyl-diphosphooligosaccharide protein glycosyltransferase	dolichyl-diphosphooligosaccharide-- glycosyltransferase 48 kDa subunit	GO:0005789;GO:0016021;GO:0018279;GO:0016740	endoplasmic reticulum membrane;transferase activity;protein N-linked glycosylation via asparagine;integral component of membrane	Cellular Component;Biological Process;Molecular Function	protein N-linked glycosylation via asparagine-IEA;endoplasmic reticulum-IEA;protein glycosylation-IEA;membrane-IEA;transferase activity-IEA;endoplasmic reticulum membrane-IEA;integral component of membrane-IEA	NULL
AAEL002155	ras-related protein Rab-10, putative	ras-related Rab-10	GO:0016328;GO:0007295;GO:0110011;GO:0061864;GO:0110010;GO:0005525;GO:0016192;GO:0005737;GO:0045178;GO:0003924;GO:0045175;GO:0031254	growth of a germarium-derived egg chamber;cell trailing edge;lateral plasma membrane;basal protein localization;GTPase activity;cytoplasm;regulation of basement membrane organization;GTP binding;basolateral protein secretion;basal part of cell;vesicle-mediated transport;basement membrane constituent secretion	Cellular Component;Molecular Function;Biological Process	vesicle-mediated transport-IEA;basal part of cell-IEA;regulation of basement membrane organization-IEA;basement membrane constituent secretion-IEA;lateral plasma membrane-IEA;GTP binding-IEA;basolateral protein secretion-IEA;cell trailing edge-IEA;GTPase activity-IEA;growth of a germarium-derived egg chamber-IEA;basal protein localization-IEA;cytoplasm-IEA	NULL
AAEL002160	GTP-binding protein	obg-like ATPase 1	GO:0005525;GO:0016887;GO:0005524;GO:0005737;GO:0043022;GO:0043023	cytoplasm;GTP binding;ATPase activity;ribosome binding;ribosomal large subunit binding;ATP binding	Cellular Component;Molecular Function	ATPase activity-IEA;GTP binding-IEA;nucleotide binding-IEA;ribosomal large subunit binding-IEA;ribosome binding-IEA;ATP binding-IEA;cytoplasm-IEA;hydrolase activity-IEA	NULL
AAEL012404	transcription factor sp8,sp9	transcription factor Sp9 isoform X2	NULL	NULL	NULL	NULL	NULL
AAEL018031	unspecified product	transcription factor btd	NULL	NULL	NULL	NULL	NULL
AAEL007838	unspecified product	FAM107B isoform X2	NULL	NULL	NULL	NULL	NULL
AAEL007830	cytochrome P450	probable cytochrome P450 4d14	GO:0005506;GO:0016705;GO:0004497;GO:0020037	iron ion binding;heme binding;oxidoreductase activity, acting on paired donors, with incorporation or reduction of molecular oxygen;monooxygenase activity	Molecular Function	monooxygenase activity-IEA;oxidation-reduction process-IEA;oxidoreductase activity, acting on paired donors, with incorporation or reduction of molecular oxygen-IEA;heme binding-IEA;oxidoreductase activity-IEA;metal ion binding-IEA;iron ion binding-IEA	CYP
AAEL013845	endoplasmic reticulum resident protein (ERp44), putative	endoplasmic reticulum resident 44 isoform X1	NULL	NULL	NULL	NULL	NULL
AAEL023759	unspecified product	proteoglycan 4	NULL	NULL	NULL	NULL	NULL
AAEL004233	unspecified product	lachesin isoform X1	NULL	NULL	NULL	NULL	NULL
AAEL026731	unspecified product	scoloptoxin SSD14-like	GO:0036374;GO:0006508;GO:0016021;GO:0006751	glutathione catabolic process;glutathione hydrolase activity;integral component of membrane;proteolysis	Cellular Component;Biological Process;Molecular Function	proteolysis-IEA;glutathione catabolic process-IEA;glutathione hydrolase activity-IEA;membrane-IEA;integral component of membrane-IEA	NULL
AAEL011822	gamma glutamyl transpeptidases	scoloptoxin SSD14-like	GO:0036374;GO:0006508;GO:0016021;GO:0006751	glutathione catabolic process;glutathione hydrolase activity;integral component of membrane;proteolysis	Cellular Component;Biological Process;Molecular Function	proteolysis-IEA;glutathione catabolic process-IEA;glutathione hydrolase activity-IEA;membrane-IEA;integral component of membrane-IEA	NULL
AAEL004240	gamma glutamyl transpeptidases	gamma-glutamyltranspeptidase 1	GO:0016020;GO:0036374;GO:0006508;GO:0006751	membrane;glutathione catabolic process;glutathione hydrolase activity;proteolysis	Cellular Component;Biological Process;Molecular Function	proteolysis-IEA;glutathione catabolic process-IEA;glutathione hydrolase activity-IEA;membrane-IEA;integral component of membrane-IEA	NULL
AAEL004231	M12 mutant protein precursor, putative [Source:UniProtKB/TrEMBL;Acc:A0A1S4F764]	dynein regulatory complex subunit 4	GO:0048870;GO:0031514;GO:0045298;GO:0005737;GO:0031267;GO:0005874;GO:0008017	cytoplasm;microtubule;cell motility;microtubule binding;motile cilium;small GTPase binding;tubulin complex	Cellular Component;Biological Process;Molecular Function	cilium-IEA;Rab GTPase binding-IEA;cell projection-IEA;cytoskeleton-IEA;microtubule-IEA;motile cilium-IEA;cell motility-IEA;cytoplasm-IEA;microtubule binding-IEA	NULL
AAEL004243	S1 RNA binding domain protein, putative	S1 RNA binding domain	GO:0003676;GO:0006139	nucleic acid binding;nucleobase-containing compound metabolic process	Biological Process;Molecular Function	nucleobase-containing compound metabolic process-IEA;nucleic acid binding-IEA	NULL
AAEL004237	vacuolar protein sorting 18 (deep orange protein)	vacuolar sorting-associated 18 homolog	GO:0016192;GO:0046872;GO:0016020;GO:0006886	membrane;metal ion binding;intracellular protein transport;vesicle-mediated transport	Cellular Component;Biological Process;Molecular Function	intracellular protein transport-IEA;vesicle-mediated transport-IEA;membrane-IEA;metal ion binding-IEA	NULL
AAEL004228	oligosaccharyl transferase	dolichyl-diphosphooligosaccharide-- glycosyltransferase subunit STT3A	GO:0004579;GO:0008250;GO:0046872;GO:0016021;GO:0018279	metal ion binding;protein N-linked glycosylation via asparagine;oligosaccharyltransferase complex;integral component of membrane;dolichyl-diphosphooligosaccharide-protein glycotransferase activity	Cellular Component;Biological Process;Molecular Function	oligosaccharyl transferase activity-IEA;protein glycosylation-IEA;transferase activity, transferring glycosyl groups-IEA;membrane-IEA;dolichyl-diphosphooligosaccharide-protein glycotransferase activity-IEA;transferase activity-IEA;metal ion binding-IEA;integral component of membrane-IEA	NULL
AAEL004239	unspecified product	isoform A	NULL	NULL	NULL	NULL	NULL
AAEL004236	arf6 guanine nucleotide exchange factor	PH and SEC7 domain-containing isoform X1	GO:0005515;GO:0005085;GO:0043087;GO:0032012;GO:0005543;GO:0005886	guanyl-nucleotide exchange factor activity;regulation of GTPase activity;plasma membrane;phospholipid binding;regulation of ARF protein signal transduction;protein binding	Cellular Component;Biological Process;Molecular Function	phospholipid binding-IEA;regulation of ARF protein signal transduction-IEA;plasma membrane-IEA;ARF guanyl-nucleotide exchange factor activity-IEA	NULL
AAEL004234	unspecified product	CDGSH iron-sulfur domain-containing 2 homolog	GO:0005789;GO:0046872;GO:0010506;GO:0016021;GO:0051537	endoplasmic reticulum membrane;metal ion binding;2 iron, 2 sulfur cluster binding;regulation of autophagy;integral component of membrane	Cellular Component;Biological Process;Molecular Function	endoplasmic reticulum-IEA;2 iron, 2 sulfur cluster binding-IEA;intracellular membrane-bounded organelle-IEA;membrane-IEA;endoplasmic reticulum membrane-IEA;metal ion binding-IEA;integral component of membrane-IEA	NULL
AAEL020477	unspecified product	phosphopantothenoylcysteine decarboxylase subunit VHS3	NULL	NULL	NULL	membrane-IEA;integral component of membrane-IEA	NULL
AAEL004227	myosin VI	myosin heavy chain 95F isoform X1	GO:0051015;GO:0016459;GO:0005524;GO:0003774	myosin complex;ATP binding;actin filament binding;motor activity	Cellular Component;Molecular Function	nucleotide binding-IEA;myosin complex-IEA;motor activity-IEA;ATP binding-IEA;actin binding-IEA	NULL
AAEL027036	unspecified product	pre-mRNA-processing factor 17	GO:0005515;GO:0071013;GO:0000398	mRNA splicing, via spliceosome;catalytic step 2 spliceosome;protein binding	Cellular Component;Biological Process;Molecular Function	catalytic step 2 spliceosome-IEA;mRNA splicing, via spliceosome-IEA	NULL
AAEL004238	unspecified product	transmembrane 181 isoform X1	GO:0015643;GO:0019814;GO:0006955;GO:0016021	toxic substance binding;immune response;immunoglobulin complex;integral component of membrane	Cellular Component;Biological Process;Molecular Function	toxic substance binding-IEA;membrane-IEA;integral component of membrane-IEA	NULL
AAEL004235	kinesin-like protein Klp10A	kinesin Klp10A isoform X2	GO:0005524;GO:0003777;GO:0045298;GO:0007018;GO:1990939;GO:0005874;GO:0008017	microtubule;microtubule motor activity;microtubule-based movement;microtubule binding;tubulin complex;ATP binding;ATP-dependent microtubule motor activity	Cellular Component;Biological Process;Molecular Function	nucleotide binding-IEA;microtubule-IEA;microtubule-based movement-IEA;ATP binding-IEA;motor activity-IEA;microtubule motor activity-IEA;microtubule binding-IEA	NULL
AAEL004244	unspecified product	kinesin Nod isoform X1	GO:0005524;GO:0003777;GO:0045298;GO:0007018;GO:1990939;GO:0008017;GO:0005874	microtubule motor activity;microtubule;microtubule-based movement;microtubule binding;tubulin complex;ATP binding;ATP-dependent microtubule motor activity	Cellular Component;Biological Process;Molecular Function	nucleotide binding-IEA;microtubule-based movement-IEA;motor activity-IEA;ATP binding-IEA;microtubule motor activity-IEA;microtubule binding-IEA	NULL
AAEL004242	juvenile hormone-inducible protein, putative	isoform A	NULL	NULL	NULL	kinase activity-IEA;phosphorylation-IEA	NULL
AAEL004229	glutathione transferase	glutathione S-transferase theta-1	GO:0006803;GO:0005515;GO:0006749;GO:0004364	obsolete glutathione conjugation reaction;glutathione metabolic process;protein binding;glutathione transferase activity	Biological Process;Molecular Function	glutathione transferase activity-IEA;transferase activity-IEA;cytoplasm-IEA	GST
AAEL026432	unspecified product	AGAP007278- partial	NULL	NULL	NULL	membrane-IEA;integral component of membrane-IEA	NULL
AAEL025312	unspecified product	uncharacterized protein LOC110674472	GO:0005515	protein binding	Molecular Function	NULL	NULL
AAEL004245	GPCR Orphan/Putative Class A Family	alpha-2Db adrenergic receptor	GO:0003677;GO:0004930;GO:0007186;GO:0016021;GO:0000786;GO:0006334	G protein-coupled receptor signaling pathway;G protein-coupled receptor activity;nucleosome;nucleosome assembly;integral component of membrane;DNA binding	Cellular Component;Biological Process;Molecular Function	signal transduction-IEA;G protein-coupled receptor activity-IEA;membrane-IEA;G protein-coupled receptor signaling pathway-IEA;integral component of membrane-IEA	NULL
AAEL025638	unspecified product	alpha-2Db adrenergic receptor	GO:0004930;GO:0007186;GO:0016021;GO:0005840	G protein-coupled receptor signaling pathway;G protein-coupled receptor activity;ribosome;integral component of membrane	Cellular Component;Biological Process;Molecular Function	signal transduction-IEA;ribosome-IEA;G protein-coupled receptor activity-IEA;membrane-IEA;G protein-coupled receptor signaling pathway-IEA;integral component of membrane-IEA	NULL
AAEL027507	unspecified product	testis-specific H1 histone-like	NULL	NULL	NULL	NULL	NULL
AAEL015451	unspecified product	uncharacterized protein LOC5579424	NULL	NULL	NULL	NULL	NULL
AAEL022695	unspecified product	uncharacterized protein LOC5576459	NULL	NULL	NULL	NULL	NULL
AAEL002895	unspecified product	phosphoinositide 3-kinase regulatory subunit 4	GO:0005524;GO:0005768;GO:0005515;GO:0016020;GO:0006468;GO:0106311;GO:0106310	endosome;membrane;protein phosphorylation;protein binding;ATP binding	Cellular Component;Biological Process;Molecular Function	kinase activity-IEA;nucleotide binding-IEA;phosphorylation-IEA;endosome-IEA;membrane-IEA;ATP binding-IEA;protein serine/threonine kinase activity-IEA;protein phosphorylation-IEA;protein kinase activity-IEA	NULL
AAEL017139	unspecified product	glycine-rich cell wall structural -like	NULL	NULL	NULL	membrane fusion-IEA;SNAP receptor activity-IEA;membrane-IEA;retrograde vesicle-mediated transport, Golgi to endoplasmic reticulum-IEA;integral component of membrane-IEA	NULL
AAEL002896	unspecified product	uncharacterized protein LOC5576462 isoform X3	GO:0005634;GO:0005515	nucleus;protein binding	Cellular Component;Molecular Function	nucleus-IEA	NULL
AAEL002916	unspecified product	calcium uptake mitochondrial isoform X4	GO:0005509;GO:0006851	mitochondrial calcium ion transmembrane transport;calcium ion binding	Biological Process;Molecular Function	calcium ion binding-IEA;mitochondrial calcium ion transmembrane transport-IEA	NULL
AAEL021084	unspecified product	serine-rich adhesin for platelets	GO:0005515	protein binding	Molecular Function	NULL	NULL
AAEL002888	williams-beuren syndrome critical region protein	probable 28S rRNA (cytosine-C(5))-methyltransferase	GO:0001510;GO:0003723;GO:0008168	methyltransferase activity;RNA binding;RNA methylation	Biological Process;Molecular Function	RNA binding-IEA;RNA methylation-IEA;methyltransferase activity-IEA;methylation-IEA;transferase activity-IEA	NULL
AAEL002910	unspecified product	sphingomyelin phosphodiesterase 4	GO:0016021;GO:0050290;GO:0006687	glycosphingolipid metabolic process;sphingomyelin phosphodiesterase D activity;integral component of membrane	Cellular Component;Biological Process;Molecular Function	membrane-IEA;sphingomyelin phosphodiesterase D activity-IEA;integral component of membrane-IEA	NULL
AAEL016999	white protein; eye pigment transporter	white isoform X1	GO:0016887;GO:0005524;GO:0055085;GO:0140359;GO:0031409;GO:0016021;GO:0005886	transmembrane transport;ATPase activity;plasma membrane;integral component of membrane;ATP binding;pigment binding	Cellular Component;Biological Process;Molecular Function	ATPase activity-IEA;ATPase activity, coupled to transmembrane movement of substances-IEA;nucleotide binding-IEA;membrane-IEA;ATP binding-IEA;pigment binding-IEA;transmembrane transport-IEA;integral component of membrane-IEA;plasma membrane-IBA	NULL
AAEL002903	phosphatidylinositol 3-kinase catalytic subunit alpha, beta, delta	phosphatidylinositol 4,5-bisphosphate 3-kinase catalytic subunit beta isoform	GO:0000166;GO:0140657;GO:0048015;GO:0016020;GO:0046854;GO:0016310;GO:0016301	membrane;kinase activity;phosphatidylinositol-mediated signaling;phosphatidylinositol phosphorylation;phosphorylation;nucleotide binding	Cellular Component;Biological Process;Molecular Function	kinase activity-IEA;ATPase activity-IEA;ATPase activity, coupled to transmembrane movement of substances-IEA;phosphorylation-IEA;ATP binding-IEA;transferase activity-IEA;integral component of membrane-IEA;phosphatidylinositol-mediated signaling-IEA;nucleotide binding-IEA;phosphatidylinositol phosphorylation-IEA;membrane-IEA;pigment binding-IEA;transmembrane transport-IEA	NULL
AAEL002918	centaurin beta	arf-GAP with coiled- ANK repeat and PH domain-containing 2	GO:0005515;GO:0046872;GO:0005096;GO:0043547	metal ion binding;positive regulation of GTPase activity;protein binding;GTPase activator activity	Biological Process;Molecular Function	GTPase activator activity-IEA;metal ion binding-IEA;positive regulation of GTPase activity-IEA	NULL
AAEL024657	unspecified product	endoplasmic reticulum membrane-associated RNA degradation isoform X1	NULL	NULL	NULL	NULL	NULL
AAEL002890	unspecified product	B-cell CLL lymphoma 7 family member B	NULL	NULL	NULL	NULL	NULL
AAEL002886	thioredoxin reductase	thioredoxin reductase mitochondrial isoform X2	GO:0006118;GO:0006206;GO:0050660;GO:0004791;GO:0098869;GO:0045454	pyrimidine nucleobase metabolic process;thioredoxin-disulfide reductase activity;cell redox homeostasis;cellular oxidant detoxification;flavin adenine dinucleotide binding;obsolete electron transport	Biological Process;Molecular Function	oxidation-reduction process-IEA;cellular oxidant detoxification-IEA;nucleotide binding-IEA;flavin adenine dinucleotide binding-IEA;cell redox homeostasis-IEA;oxidoreductase activity-IEA;oxidoreductase activity, acting on a sulfur group of donors, NAD(P) as acceptor-IEA;thioredoxin-disulfide reductase activity-IEA	NULL
AAEL015653	1-hydroxy-2-glutathionyl-2-methyl-3-butene dehydrogenase, putative	C-factor	GO:0004090;GO:0006691;GO:0006693	carbonyl reductase (NADPH) activity;leukotriene metabolic process;prostaglandin metabolic process	Biological Process;Molecular Function	oxidation-reduction process-IEA;carbonyl reductase (NADPH) activity-IEA;oxidoreductase activity-IEA	NULL
AAEL002917	CHK domain-containing protein [Source:UniProtKB/TrEMBL;Acc:A0A1S4F357]	Juvenile hormone-inducible	NULL	NULL	NULL	NULL	NULL
AAEL002904	juvenile hormone-inducible protein, putative	Juvenile hormone-inducible	NULL	NULL	NULL	NULL	NULL
AAEL002887	Armadillo segment polarity protein [Source:UniProtKB/Swiss-Prot;Acc:Q17GS9]	armadillo segment polarity isoform X1	GO:0005667;GO:0005912;GO:0005737;GO:0045296;GO:0007367;GO:0060070;GO:0007155;GO:0008134;GO:0005886;GO:0014017	cytoplasm;neuroblast fate commitment;adherens junction;plasma membrane;cell adhesion;segment polarity determination;transcription factor binding;transcription factor complex;cadherin binding;canonical Wnt signaling pathway	Cellular Component;Biological Process;Molecular Function	transcription factor binding-ISS;multicellular organism development-IEA;segment polarity determination-IEA;plasma membrane-IEA;adherens junction-ISS;cell junction-IEA;cell adhesion-IEA;adherens junction-IEA;Wnt signaling pathway-IEA;neuroblast fate commitment-ISS;cadherin binding-IEA;membrane-IEA;canonical Wnt signaling pathway-ISS;cytoplasm-IEA;cadherin binding-ISS	NULL
AAEL002905	unspecified product	uncharacterized protein LOC5576479	GO:0016021	integral component of membrane	Cellular Component	membrane-IEA;integral component of membrane-IEA	NULL
AAEL002906	26S proteasome regulatory subunit rpn2	26S proteasome non-ATPase regulatory subunit 1	GO:0008540;GO:0050790;GO:0042176;GO:0030234	regulation of catalytic activity;enzyme regulator activity;regulation of protein catabolic process;proteasome regulatory particle, base subcomplex	Cellular Component;Biological Process;Molecular Function	proteasome accessory complex-IEA;regulation of protein catabolic process-IEA;proteasome regulatory particle, base subcomplex-IEA;enzyme regulator activity-IEA;proteasome complex-IEA;regulation of catalytic activity-IEA	NULL
AAEL002892	protein kinase c, mu	serine threonine- kinase D1	GO:0089700;GO:0005524;GO:0005737;GO:0046872;GO:0016020;GO:0009069;GO:0006468;GO:0004698	cytoplasm;membrane;metal ion binding;serine family amino acid metabolic process;protein kinase D signaling;calcium-dependent protein kinase C activity;protein phosphorylation;ATP binding	Cellular Component;Biological Process;Molecular Function	kinase activity-IEA;protein kinase C activity-IEA;calcium-dependent protein kinase C activity-IEA;phosphorylation-IEA;ATP binding-IEA;transferase activity-IEA;protein serine/threonine kinase activity-IEA;protein phosphorylation-IEA;protein kinase activity-IEA;protein kinase D signaling-IBA;nucleotide binding-IEA;intracellular signal transduction-IEA;membrane-IEA;cytoplasm-IEA;metal ion binding-IEA	NULL
AAEL002893	short-chain dehydrogenase	retinol dehydrogenase 13	GO:0016491;GO:0016021	oxidoreductase activity;integral component of membrane	Cellular Component;Molecular Function	oxidation-reduction process-IEA;membrane-IEA;integral component of membrane-IEA	NULL
AAEL027103	unspecified product	patj homolog	GO:0005515	protein binding	Molecular Function	NULL	NULL
AAEL002898	unspecified product	pterin-4-alpha-carbinolamine dehydratase	GO:0006729;GO:0008124	tetrahydrobiopterin biosynthetic process;4-alpha-hydroxytetrahydrobiopterin dehydratase activity	Biological Process;Molecular Function	tetrahydrobiopterin biosynthetic process-IEA;4-alpha-hydroxytetrahydrobiopterin dehydratase activity-IBA;lyase activity-IEA;4-alpha-hydroxytetrahydrobiopterin dehydratase activity-IEA	NULL
AAEL002891	unspecified product	N-alpha-acetyltransferase 40	GO:0043967;GO:0005634;GO:0043968;GO:0005737;GO:0010485;GO:0043998	cytoplasm;histone H2A acetylation;H4 histone acetyltransferase activity;nucleus;histone H4 acetylation;H2A histone acetyltransferase activity	Cellular Component;Biological Process;Molecular Function	H2A histone acetyltransferase activity-IEA;transferase activity, transferring acyl groups-IEA;H4 histone acetyltransferase activity-IEA;N-acetyltransferase activity-IEA;histone H4 acetylation-IEA;nucleus-IEA;transferase activity-IEA;cytoplasm-IEA;histone H2A acetylation-IEA	NULL
AAEL002913	peroxisomal membrane protein 70 abcd3	ATP-binding cassette sub-family D member 3	GO:0016887;GO:0005777;GO:0005524;GO:0042803;GO:0140359;GO:0016021;GO:0015910	peroxisomal long-chain fatty acid import;ATPase activity;protein homodimerization activity;peroxisome;integral component of membrane;ATP binding	Cellular Component;Biological Process;Molecular Function	ATPase activity-IEA;ATPase activity, coupled to transmembrane movement of substances-IEA;peroxisome-IEA;nucleotide binding-IEA;protein homodimerization activity-IEA;membrane-IEA;ATP binding-IEA;transmembrane transport-IEA;integral component of membrane-IEA;peroxisomal long-chain fatty acid import-IEA	NULL
AAEL002912	Probable cytosolic iron-sulfur protein assembly protein Ciao1	probable cytosolic iron-sulfur assembly Ciao1	GO:0004930;GO:0005515;GO:0007186;GO:0016021;GO:0097361;GO:0016226	iron-sulfur cluster assembly;CIA complex;G protein-coupled receptor signaling pathway;G protein-coupled receptor activity;integral component of membrane;protein binding	Cellular Component;Biological Process;Molecular Function	G protein-coupled receptor activity-IEA;iron-sulfur cluster assembly-ISS;iron-sulfur cluster assembly-IEA;membrane-IEA;CIA complex-IEA;G protein-coupled receptor signaling pathway-IEA;integral component of membrane-IEA	NULL
AAEL002900	unspecified product	osteopetrosis-associated transmembrane 1	GO:0016021	integral component of membrane	Cellular Component	membrane-IEA;integral component of membrane-IEA	NULL
AAEL026043	unspecified product	probable glyco hormone G- coupled receptor	GO:0004930;GO:0007186;GO:0016021;GO:0097361;GO:0016226	iron-sulfur cluster assembly;CIA complex;G protein-coupled receptor signaling pathway;G protein-coupled receptor activity;integral component of membrane	Cellular Component;Biological Process;Molecular Function	signal transduction-IEA;G protein-coupled receptor activity-IEA;iron-sulfur cluster assembly-IEA;membrane-IEA;CIA complex-IEA;G protein-coupled receptor signaling pathway-IEA;integral component of membrane-IEA	NULL
AAEL020163	unspecified product	leucine-rich repeat-containing 24-like	GO:0005515;GO:0016021	integral component of membrane;protein binding	Cellular Component;Molecular Function	membrane-IEA;integral component of membrane-IEA	NULL
AAEL001461	oxidoreductase	farnesol dehydrogenase-like	GO:0006718;GO:0047886	farnesol dehydrogenase activity;juvenile hormone biosynthetic process	Biological Process;Molecular Function	oxidation-reduction process-IEA;farnesol dehydrogenase activity-IEA;farnesol dehydrogenase activity-IDA;oxidoreductase activity-IEA;juvenile hormone biosynthetic process-IDA	NULL
AAEL001447	unspecified product	transmembrane 47 isoform X1	GO:0016021	integral component of membrane	Cellular Component	membrane-IEA;integral component of membrane-IEA	NULL
AAEL023497	Protein-L-isoaspartate O-methyltransferase [Source:UniProtKB/TrEMBL;Acc:Q1DGR8]	#NAME?	GO:0004719;GO:0046500;GO:0006479;GO:0042742	S-adenosylmethionine metabolic process;protein methylation;defense response to bacterium;protein-L-isoaspartate (D-aspartate) O-methyltransferase activity	Biological Process;Molecular Function	cellular protein modification process-IEA;methyltransferase activity-IEA;methylation-IEA;defense response to bacterium-IEA;transferase activity-IEA;protein-L-isoaspartate (D-aspartate) O-methyltransferase activity-IEA;protein methylation-IEA	NULL
AAEL018235	unspecified product	alpha- kinase 1	GO:0005975;GO:0004649	carbohydrate metabolic process;poly(ADP-ribose) glycohydrolase activity	Biological Process;Molecular Function	poly(ADP-ribose) glycohydrolase activity-IEA;hydrolase activity-IEA;carbohydrate metabolic process-IEA	NULL
[truncated: 13,514 more rows]
