# Supplementary material for: Deltamethrin Selection Drives Transcriptomic Changes in Detoxification, Immune, and Cuticle Genes in Aedes aegypti
Source: Trop Med Infect Dis. 2025 Jun 17;10(6):171. doi: 10.3390/tropicalmed10060171 (PMC12197768; doi:10.3390/tropicalmed10060171)
Supplement: Supplementary file 1 [file tropicalmed-10-00171-s001.zip › File_S6.xlsx]

## Sheet: Donw_HUNFS4 vs FS0
GO	NS	enrichment	name	ratio_in_study	ratio_in_pop	p_uncorrected	depth	study_count	p_fdr_bh	study_items
GO:0005975	BP	e	carbohydrate metabolic process	50/511	253/12180	1.42498e-20	3	50	5.45338e-17	AAEL000642, AAEL000651, AAEL000678, AAEL001091, AAEL001593, AAEL001607, AAEL002542, AAEL002972, AAEL003154, AAEL003419, AAEL003425, AAEL003434, AAEL004118, AAEL004221, AAEL004294, AAEL004338, AAEL004582, AAEL004897, AAEL004988, AAEL005188, AAEL005530, AAEL005617, AAEL005931, AAEL006895, AAEL006928, AAEL007088, AAEL007707, AAEL008166, AAEL008452, AAEL009029, AAEL009389, AAEL009510, AAEL009691, AAE…
GO:0006090	BP	e	pyruvate metabolic process	19/511	48/12180	1.82191e-14	7	19	3.48622e-11	AAEL001091, AAEL002542, AAEL003154, AAEL003746, AAEL004294, AAEL004338, AAEL004988, AAEL006895, AAEL006928, AAEL007707, AAEL008166, AAEL009029, AAEL009691, AAEL011756, AAEL012994, AAEL013613, AAEL014913, AAEL024228, AAEL026069
GO:0032787	BP	e	monocarboxylic acid metabolic process	30/511	147/12180	3.52932e-13	6	30	4.50224e-10	AAEL001091, AAEL002165, AAEL002542, AAEL003154, AAEL003746, AAEL003977, AAEL004294, AAEL004338, AAEL004988, AAEL005931, AAEL006895, AAEL006928, AAEL007707, AAEL008006, AAEL008166, AAEL009029, AAEL009691, AAEL010146, AAEL010611, AAEL011756, AAEL011789, AAEL012994, AAEL013542, AAEL013613, AAEL013649, AAEL014913, AAEL023989, AAEL024228, AAEL026069, AAEL026878
GO:0016051	BP	e	carbohydrate biosynthetic process	18/511	51/12180	9.30209e-13	4	18	8.89978e-10	AAEL002542, AAEL004221, AAEL004294, AAEL004338, AAEL004988, AAEL006895, AAEL006928, AAEL009029, AAEL009510, AAEL009691, AAEL009838, AAEL010602, AAEL010684, AAEL011756, AAEL012994, AAEL013613, AAEL014913, AAEL024228
GO:0005996	BP	e	monosaccharide metabolic process	20/511	81/12180	8.55093e-11	4	20	5.45407e-08	AAEL001091, AAEL001607, AAEL002542, AAEL003154, AAEL004118, AAEL004294, AAEL004338, AAEL004582, AAEL004988, AAEL005617, AAEL006895, AAEL006928, AAEL009029, AAEL009691, AAEL010206, AAEL011756, AAEL012994, AAEL013613, AAEL014913, AAEL024228
GO:0019318	BP	e	hexose metabolic process	18/511	67/12180	1.67045e-10	5	18	9.1326e-08	AAEL001091, AAEL001607, AAEL002542, AAEL003154, AAEL004294, AAEL004338, AAEL004582, AAEL004988, AAEL005617, AAEL006895, AAEL006928, AAEL009029, AAEL009691, AAEL011756, AAEL012994, AAEL013613, AAEL014913, AAEL024228
GO:0016052	BP	e	carbohydrate catabolic process	15/511	47/12180	3.89356e-10	4	15	1.86258e-07	AAEL001607, AAEL002542, AAEL004221, AAEL004294, AAEL004338, AAEL004988, AAEL006895, AAEL006928, AAEL009029, AAEL009838, AAEL011756, AAEL012994, AAEL013613, AAEL014913, AAEL024228
GO:0072523	BP	e	purine-containing compound catabolic process	14/511	43/12180	1.12047e-09	4	14	4.76448e-07	AAEL002542, AAEL003213, AAEL004294, AAEL004338, AAEL004988, AAEL006895, AAEL006928, AAEL009029, AAEL011756, AAEL012994, AAEL013613, AAEL014556, AAEL014913, AAEL024228
GO:0019319	BP	e	hexose biosynthetic process	13/511	38/12180	2.21608e-09	6	13	6.78744e-07	AAEL002542, AAEL004294, AAEL004338, AAEL004988, AAEL006895, AAEL006928, AAEL009029, AAEL009691, AAEL011756, AAEL012994, AAEL013613, AAEL014913, AAEL024228
GO:0046364	BP	e	monosaccharide biosynthetic process	13/511	38/12180	2.21608e-09	5	13	6.78744e-07	AAEL002542, AAEL004294, AAEL004338, AAEL004988, AAEL006895, AAEL006928, AAEL009029, AAEL009691, AAEL011756, AAEL012994, AAEL013613, AAEL014913, AAEL024228
GO:0006094	BP	e	gluconeogenesis	13/511	38/12180	2.21608e-09	7	13	6.78744e-07	AAEL002542, AAEL004294, AAEL004338, AAEL004988, AAEL006895, AAEL006928, AAEL009029, AAEL009691, AAEL011756, AAEL012994, AAEL013613, AAEL014913, AAEL024228
GO:0006006	BP	e	glucose metabolic process	13/511	40/12180	4.55867e-09	6	13	9.44171e-07	AAEL002542, AAEL004294, AAEL004338, AAEL004988, AAEL006895, AAEL006928, AAEL009029, AAEL009691, AAEL011756, AAEL012994, AAEL013613, AAEL014913, AAEL024228
GO:0009134	BP	e	nucleoside diphosphate catabolic process	12/511	34/12180	6.16783e-09	7	12	9.44171e-07	AAEL002542, AAEL004294, AAEL004338, AAEL004988, AAEL006895, AAEL006928, AAEL009029, AAEL011756, AAEL012994, AAEL013613, AAEL014913, AAEL024228
GO:0009181	BP	e	purine ribonucleoside diphosphate catabolic process	12/511	34/12180	6.16783e-09	9	12	9.44171e-07	AAEL002542, AAEL004294, AAEL004338, AAEL004988, AAEL006895, AAEL006928, AAEL009029, AAEL011756, AAEL012994, AAEL013613, AAEL014913, AAEL024228
GO:0006096	BP	e	glycolytic process	12/511	34/12180	6.16783e-09	11	12	9.44171e-07	AAEL002542, AAEL004294, AAEL004338, AAEL004988, AAEL006895, AAEL006928, AAEL009029, AAEL011756, AAEL012994, AAEL013613, AAEL014913, AAEL024228
GO:0009191	BP	e	ribonucleoside diphosphate catabolic process	12/511	34/12180	6.16783e-09	8	12	9.44171e-07	AAEL002542, AAEL004294, AAEL004338, AAEL004988, AAEL006895, AAEL006928, AAEL009029, AAEL011756, AAEL012994, AAEL013613, AAEL014913, AAEL024228
GO:0019364	BP	e	pyridine nucleotide catabolic process	12/511	34/12180	6.16783e-09	8	12	9.44171e-07	AAEL002542, AAEL004294, AAEL004338, AAEL004988, AAEL006895, AAEL006928, AAEL009029, AAEL011756, AAEL012994, AAEL013613, AAEL014913, AAEL024228
GO:0072526	BP	e	pyridine-containing compound catabolic process	12/511	34/12180	6.16783e-09	4	12	9.44171e-07	AAEL002542, AAEL004294, AAEL004338, AAEL004988, AAEL006895, AAEL006928, AAEL009029, AAEL011756, AAEL012994, AAEL013613, AAEL014913, AAEL024228
GO:0046032	BP	e	ADP catabolic process	12/511	34/12180	6.16783e-09	10	12	9.44171e-07	AAEL002542, AAEL004294, AAEL004338, AAEL004988, AAEL006895, AAEL006928, AAEL009029, AAEL011756, AAEL012994, AAEL013613, AAEL014913, AAEL024228
GO:0009137	BP	e	purine nucleoside diphosphate catabolic process	12/511	34/12180	6.16783e-09	8	12	9.44171e-07	AAEL002542, AAEL004294, AAEL004338, AAEL004988, AAEL006895, AAEL006928, AAEL009029, AAEL011756, AAEL012994, AAEL013613, AAEL014913, AAEL024228
GO:0009154	BP	e	purine ribonucleotide catabolic process	12/511	36/12180	1.3037e-08	9	12	1.78188e-06	AAEL002542, AAEL004294, AAEL004338, AAEL004988, AAEL006895, AAEL006928, AAEL009029, AAEL011756, AAEL012994, AAEL013613, AAEL014913, AAEL024228
GO:0006195	BP	e	purine nucleotide catabolic process	12/511	36/12180	1.3037e-08	8	12	1.78188e-06	AAEL002542, AAEL004294, AAEL004338, AAEL004988, AAEL006895, AAEL006928, AAEL009029, AAEL011756, AAEL012994, AAEL013613, AAEL014913, AAEL024228
GO:0009261	BP	e	ribonucleotide catabolic process	12/511	36/12180	1.3037e-08	8	12	1.78188e-06	AAEL002542, AAEL004294, AAEL004338, AAEL004988, AAEL006895, AAEL006928, AAEL009029, AAEL011756, AAEL012994, AAEL013613, AAEL014913, AAEL024228
GO:0046496	BP	e	nicotinamide nucleotide metabolic process	14/511	52/12180	1.78468e-08	8	14	2.27665e-06	AAEL002542, AAEL004294, AAEL004338, AAEL004988, AAEL005931, AAEL006895, AAEL006928, AAEL009029, AAEL009389, AAEL011756, AAEL012994, AAEL013613, AAEL014913, AAEL024228
GO:0046031	BP	e	ADP metabolic process	12/511	37/12180	1.85674e-08	9	12	2.29217e-06	AAEL002542, AAEL004294, AAEL004338, AAEL004988, AAEL006895, AAEL006928, AAEL009029, AAEL011756, AAEL012994, AAEL013613, AAEL014913, AAEL024228
GO:0009185	BP	e	ribonucleoside diphosphate metabolic process	12/511	38/12180	2.61141e-08	7	12	2.93937e-06	AAEL002542, AAEL004294, AAEL004338, AAEL004988, AAEL006895, AAEL006928, AAEL009029, AAEL011756, AAEL012994, AAEL013613, AAEL014913, AAEL024228
GO:0009135	BP	e	purine nucleoside diphosphate metabolic process	12/511	38/12180	2.61141e-08	7	12	2.93937e-06	AAEL002542, AAEL004294, AAEL004338, AAEL004988, AAEL006895, AAEL006928, AAEL009029, AAEL011756, AAEL012994, AAEL013613, AAEL014913, AAEL024228
GO:0009179	BP	e	purine ribonucleoside diphosphate metabolic process	12/511	38/12180	2.61141e-08	8	12	2.93937e-06	AAEL002542, AAEL004294, AAEL004338, AAEL004988, AAEL006895, AAEL006928, AAEL009029, AAEL011756, AAEL012994, AAEL013613, AAEL014913, AAEL024228
GO:1901136	BP	e	carbohydrate derivative catabolic process	16/511	72/12180	3.40623e-08	3	16	3.72447e-06	AAEL001593, AAEL002542, AAEL002972, AAEL004294, AAEL004338, AAEL004582, AAEL004988, AAEL006895, AAEL006928, AAEL009029, AAEL011756, AAEL012994, AAEL013613, AAEL014913, AAEL024228, AAEL025784
GO:0009132	BP	e	nucleoside diphosphate metabolic process	12/511	41/12180	6.78934e-08	6	12	7.02238e-06	AAEL002542, AAEL004294, AAEL004338, AAEL004988, AAEL006895, AAEL006928, AAEL009029, AAEL011756, AAEL012994, AAEL013613, AAEL014913, AAEL024228
GO:0046034	BP	e	ATP metabolic process	15/511	70/12180	1.53071e-07	9	15	1.50206e-05	AAEL002504, AAEL002542, AAEL002813, AAEL004294, AAEL004338, AAEL004988, AAEL006895, AAEL006928, AAEL009029, AAEL011756, AAEL012175, AAEL012994, AAEL013613, AAEL014913, AAEL024228
GO:0006091	BP	e	generation of precursor metabolites and energy	22/511	153/12180	4.01136e-07	3	22	3.65511e-05	AAEL002542, AAEL004221, AAEL004294, AAEL004338, AAEL004457, AAEL004988, AAEL005508, AAEL005931, AAEL006895, AAEL006928, AAEL007526, AAEL008490, AAEL009029, AAEL009389, AAEL009838, AAEL010602, AAEL011756, AAEL012994, AAEL013613, AAEL014913, AAEL024228, AAEL024747
GO:0009166	BP	e	nucleotide catabolic process	12/511	48/12180	4.57803e-07	7	12	4.07444e-05	AAEL002542, AAEL004294, AAEL004338, AAEL004988, AAEL006895, AAEL006928, AAEL009029, AAEL011756, AAEL012994, AAEL013613, AAEL014913, AAEL024228
GO:0019362	BP	e	pyridine nucleotide metabolic process	15/511	77/12180	5.70706e-07	7	15	4.96216e-05	AAEL000633, AAEL002542, AAEL004294, AAEL004338, AAEL004988, AAEL005931, AAEL006895, AAEL006928, AAEL009029, AAEL009389, AAEL011756, AAEL012994, AAEL013613, AAEL014913, AAEL024228
GO:1901292	BP	e	nucleoside phosphate catabolic process	12/511	49/12180	5.83478e-07	6	12	4.96216e-05	AAEL002542, AAEL004294, AAEL004338, AAEL004988, AAEL006895, AAEL006928, AAEL009029, AAEL011756, AAEL012994, AAEL013613, AAEL014913, AAEL024228
GO:1901565	BP	e	organonitrogen compound catabolic process	25/511	197/12180	7.42748e-07	3	25	6.17934e-05	AAEL002542, AAEL002764, AAEL002972, AAEL003213, AAEL003568, AAEL004294, AAEL004338, AAEL004582, AAEL004988, AAEL005422, AAEL006895, AAEL006928, AAEL008006, AAEL009029, AAEL010146, AAEL011756, AAEL011973, AAEL012994, AAEL013613, AAEL014556, AAEL014913, AAEL015038, AAEL024228, AAEL025784, AAEL026731
GO:0072524	BP	e	pyridine-containing compound metabolic process	15/511	80/12180	9.55759e-07	3	15	7.78232e-05	AAEL000633, AAEL002542, AAEL004294, AAEL004338, AAEL004988, AAEL005931, AAEL006895, AAEL006928, AAEL009029, AAEL009389, AAEL011756, AAEL012994, AAEL013613, AAEL014913, AAEL024228
GO:0044283	BP	e	small molecule biosynthetic process	27/511	227/12180	9.84215e-07	3	27	7.84707e-05	AAEL002542, AAEL003977, AAEL004294, AAEL004338, AAEL004728, AAEL004988, AAEL005422, AAEL006834, AAEL006895, AAEL006928, AAEL007033, AAEL008006, AAEL008490, AAEL009029, AAEL009691, AAEL010146, AAEL010611, AAEL011756, AAEL012994, AAEL013542, AAEL013613, AAEL013649, AAEL014913, AAEL023989, AAEL024228, AAEL026069, AAEL026878
GO:0006099	BP	e	tricarboxylic acid cycle	10/511	39/12180	3.27776e-06	3	10	0.000232429	AAEL001091, AAEL002764, AAEL004297, AAEL006833, AAEL006928, AAEL007707, AAEL008166, AAEL008167, AAEL009691, AAEL011789
GO:0046434	BP	e	organophosphate catabolic process	16/511	99/12180	3.27963e-06	5	16	0.000232429	AAEL001593, AAEL002542, AAEL004294, AAEL004338, AAEL004988, AAEL005959, AAEL005969, AAEL006895, AAEL006928, AAEL007874, AAEL009029, AAEL011756, AAEL012994, AAEL013613, AAEL014913, AAEL024228
GO:0009056	BP	e	catabolic process	44/511	504/12180	3.70122e-06	2	44	0.000252939	AAEL001091, AAEL001593, AAEL001607, AAEL001878, AAEL002542, AAEL002764, AAEL002972, AAEL003213, AAEL003568, AAEL004221, AAEL004294, AAEL004338, AAEL004582, AAEL004653, AAEL004933, AAEL004988, AAEL005422, AAEL005959, AAEL005969, AAEL006895, AAEL006928, AAEL006980, AAEL007162, AAEL007874, AAEL008006, AAEL009029, AAEL009838, AAEL010146, AAEL010854, AAEL011756, AAEL011973, AAEL012342, AAEL012349, AAE…
GO:0009205	BP	e	purine ribonucleoside triphosphate metabolic process	15/511	93/12180	6.80532e-06	8	15	0.000434066	AAEL002504, AAEL002542, AAEL002813, AAEL004294, AAEL004338, AAEL004988, AAEL006895, AAEL006928, AAEL009029, AAEL011756, AAEL012175, AAEL012994, AAEL013613, AAEL014913, AAEL024228
GO:0009144	BP	e	purine nucleoside triphosphate metabolic process	15/511	93/12180	6.80532e-06	7	15	0.000434066	AAEL002504, AAEL002542, AAEL002813, AAEL004294, AAEL004338, AAEL004988, AAEL006895, AAEL006928, AAEL009029, AAEL011756, AAEL012175, AAEL012994, AAEL013613, AAEL014913, AAEL024228
GO:0006082	BP	e	organic acid metabolic process	44/511	511/12180	7.21799e-06	3	44	0.000438464	AAEL000213, AAEL001091, AAEL002165, AAEL002542, AAEL002764, AAEL003154, AAEL003568, AAEL003746, AAEL003977, AAEL004118, AAEL004294, AAEL004297, AAEL004338, AAEL004728, AAEL004988, AAEL005422, AAEL005931, AAEL006834, AAEL006895, AAEL006928, AAEL007033, AAEL007707, AAEL008006, AAEL008166, AAEL008167, AAEL009029, AAEL009185, AAEL009510, AAEL009691, AAEL010146, AAEL010611, AAEL011756, AAEL011789, AAE…
GO:0019752	BP	e	carboxylic acid metabolic process	44/511	511/12180	7.21799e-06	5	44	0.000438464	AAEL000213, AAEL001091, AAEL002165, AAEL002542, AAEL002764, AAEL003154, AAEL003568, AAEL003746, AAEL003977, AAEL004118, AAEL004294, AAEL004297, AAEL004338, AAEL004728, AAEL004988, AAEL005422, AAEL005931, AAEL006834, AAEL006895, AAEL006928, AAEL007033, AAEL007707, AAEL008006, AAEL008166, AAEL008167, AAEL009029, AAEL009185, AAEL009510, AAEL009691, AAEL010146, AAEL010611, AAEL011756, AAEL011789, AAE…
GO:0043436	BP	e	oxoacid metabolic process	44/511	511/12180	7.21799e-06	4	44	0.000438464	AAEL000213, AAEL001091, AAEL002165, AAEL002542, AAEL002764, AAEL003154, AAEL003568, AAEL003746, AAEL003977, AAEL004118, AAEL004294, AAEL004297, AAEL004338, AAEL004728, AAEL004988, AAEL005422, AAEL005931, AAEL006834, AAEL006895, AAEL006928, AAEL007033, AAEL007707, AAEL008006, AAEL008166, AAEL008167, AAEL009029, AAEL009185, AAEL009510, AAEL009691, AAEL010146, AAEL010611, AAEL011756, AAEL011789, AAE…
GO:0006163	BP	e	purine nucleotide metabolic process	20/511	155/12180	7.38834e-06	7	20	0.0004418	AAEL002504, AAEL002542, AAEL002764, AAEL002813, AAEL004294, AAEL004297, AAEL004338, AAEL004988, AAEL005931, AAEL006895, AAEL006928, AAEL009029, AAEL009389, AAEL011756, AAEL012175, AAEL012994, AAEL013613, AAEL014913, AAEL024228, AAEL026069
GO:0009199	BP	e	ribonucleoside triphosphate metabolic process	15/511	97/12180	1.15513e-05	7	15	0.000680103	AAEL002504, AAEL002542, AAEL002813, AAEL004294, AAEL004338, AAEL004988, AAEL006895, AAEL006928, AAEL009029, AAEL011756, AAEL012175, AAEL012994, AAEL013613, AAEL014913, AAEL024228
GO:0009141	BP	e	nucleoside triphosphate metabolic process	15/511	99/12180	1.48799e-05	6	15	0.000837432	AAEL002504, AAEL002542, AAEL002813, AAEL004294, AAEL004338, AAEL004988, AAEL006895, AAEL006928, AAEL009029, AAEL011756, AAEL012175, AAEL012994, AAEL013613, AAEL014913, AAEL024228
GO:0009150	BP	e	purine ribonucleotide metabolic process	18/511	138/12180	1.8107e-05	8	18	0.000989935	AAEL002504, AAEL002542, AAEL002764, AAEL002813, AAEL004294, AAEL004297, AAEL004338, AAEL004988, AAEL006895, AAEL006928, AAEL009029, AAEL011756, AAEL012175, AAEL012994, AAEL013613, AAEL014913, AAEL024228, AAEL026069
GO:1901135	BP	e	carbohydrate derivative metabolic process	29/511	301/12180	2.82774e-05	2	29	0.0014429	AAEL001593, AAEL001627, AAEL002504, AAEL002542, AAEL002718, AAEL002764, AAEL002813, AAEL002972, AAEL004042, AAEL004294, AAEL004297, AAEL004338, AAEL004582, AAEL004988, AAEL005617, AAEL005931, AAEL006895, AAEL006928, AAEL009029, AAEL009389, AAEL009510, AAEL011756, AAEL012175, AAEL012994, AAEL013613, AAEL014913, AAEL024228, AAEL025784, AAEL026069
GO:0046394	BP	e	carboxylic acid biosynthetic process	18/511	145/12180	3.5641e-05	6	18	0.00179471	AAEL003977, AAEL004338, AAEL004728, AAEL005422, AAEL006834, AAEL007033, AAEL008006, AAEL009029, AAEL010146, AAEL010611, AAEL011756, AAEL013542, AAEL013613, AAEL013649, AAEL023989, AAEL024228, AAEL026069, AAEL026878
GO:0009117	BP	e	nucleotide metabolic process	23/511	216/12180	3.81903e-05	6	23	0.00185005	AAEL000633, AAEL001607, AAEL002504, AAEL002542, AAEL002764, AAEL002813, AAEL004294, AAEL004297, AAEL004338, AAEL004988, AAEL005617, AAEL005931, AAEL006895, AAEL006928, AAEL009029, AAEL009389, AAEL011756, AAEL012175, AAEL012994, AAEL013613, AAEL014913, AAEL024228, AAEL026069
GO:0016053	BP	e	organic acid biosynthetic process	18/511	146/12180	3.91053e-05	4	18	0.0018707	AAEL003977, AAEL004338, AAEL004728, AAEL005422, AAEL006834, AAEL007033, AAEL008006, AAEL009029, AAEL010146, AAEL010611, AAEL011756, AAEL013542, AAEL013613, AAEL013649, AAEL023989, AAEL024228, AAEL026069, AAEL026878
GO:0005985	BP	e	sucrose metabolic process	7/511	24/12180	4.07588e-05	6	7	0.00188272	AAEL004221, AAEL005617, AAEL008452, AAEL009838, AAEL010602, AAEL010684, AAEL012994
GO:0005982	BP	e	starch metabolic process	7/511	24/12180	4.07588e-05	6	7	0.00188272	AAEL004221, AAEL005617, AAEL008452, AAEL009838, AAEL010602, AAEL010684, AAEL012994
GO:0009259	BP	e	ribonucleotide metabolic process	18/511	147/12180	4.28654e-05	7	18	0.00195293	AAEL002504, AAEL002542, AAEL002764, AAEL002813, AAEL004294, AAEL004297, AAEL004338, AAEL004988, AAEL006895, AAEL006928, AAEL009029, AAEL011756, AAEL012175, AAEL012994, AAEL013613, AAEL014913, AAEL024228, AAEL026069
GO:0019693	BP	e	ribose phosphate metabolic process	18/511	148/12180	4.69431e-05	5	18	0.00206394	AAEL002504, AAEL002542, AAEL002764, AAEL002813, AAEL004294, AAEL004297, AAEL004338, AAEL004988, AAEL006895, AAEL006928, AAEL009029, AAEL011756, AAEL012175, AAEL012994, AAEL013613, AAEL014913, AAEL024228, AAEL026069
GO:0006629	BP	e	lipid metabolic process	37/511	438/12180	4.70189e-05	3	37	0.00206394	AAEL001295, AAEL001323, AAEL001593, AAEL001745, AAEL001878, AAEL002542, AAEL003154, AAEL003746, AAEL003977, AAEL004297, AAEL004582, AAEL004933, AAEL005959, AAEL005969, AAEL006980, AAEL007218, AAEL007874, AAEL008006, AAEL008125, AAEL008393, AAEL008815, AAEL009029, AAEL010146, AAEL010611, AAEL010678, AAEL011756, AAEL011901, AAEL012342, AAEL012349, AAEL012425, AAEL012654, AAEL013542, AAEL013649, AAE…
GO:0006753	BP	e	nucleoside phosphate metabolic process	23/511	219/12180	4.74592e-05	5	23	0.00206394	AAEL000633, AAEL001607, AAEL002504, AAEL002542, AAEL002764, AAEL002813, AAEL004294, AAEL004297, AAEL004338, AAEL004988, AAEL005617, AAEL005931, AAEL006895, AAEL006928, AAEL009029, AAEL009389, AAEL011756, AAEL012175, AAEL012994, AAEL013613, AAEL014913, AAEL024228, AAEL026069
GO:0072330	BP	e	monocarboxylic acid biosynthetic process	11/511	63/12180	5.40629e-05	7	11	0.0023247	AAEL003977, AAEL008006, AAEL009029, AAEL010146, AAEL010611, AAEL011756, AAEL013542, AAEL013649, AAEL023989, AAEL026069, AAEL026878
GO:0006631	BP	e	fatty acid metabolic process	12/511	76/12180	6.99188e-05	7	12	0.0029731	AAEL003746, AAEL003977, AAEL008006, AAEL009029, AAEL010146, AAEL010611, AAEL011756, AAEL013542, AAEL013649, AAEL023989, AAEL026069, AAEL026878
GO:0005984	BP	e	disaccharide metabolic process	7/511	26/12180	7.20074e-05	5	7	0.00302827	AAEL004221, AAEL005617, AAEL008452, AAEL009838, AAEL010602, AAEL010684, AAEL012994
GO:0071616	BP	e	acyl-CoA biosynthetic process	4/511	7/12180	9.68694e-05	10	4	0.00398623	AAEL004297, AAEL004338, AAEL013613, AAEL026069
GO:0035384	BP	e	thioester biosynthetic process	4/511	7/12180	9.68694e-05	5	4	0.00398623	AAEL004297, AAEL004338, AAEL013613, AAEL026069
GO:0005976	BP	e	polysaccharide metabolic process	7/511	28/12180	0.000120492	4	7	0.00485391	AAEL004221, AAEL005617, AAEL008452, AAEL009838, AAEL010602, AAEL010684, AAEL012994
GO:0044042	BP	e	glucan metabolic process	7/511	28/12180	0.000120492	5	7	0.00485391	AAEL004221, AAEL005617, AAEL008452, AAEL009838, AAEL010602, AAEL010684, AAEL012994
GO:0055086	BP	e	nucleobase-containing small molecule metabolic process	27/511	300/12180	0.000188891	4	27	0.00745243	AAEL000633, AAEL001607, AAEL002504, AAEL002542, AAEL002764, AAEL002813, AAEL003213, AAEL004042, AAEL004294, AAEL004297, AAEL004338, AAEL004988, AAEL005617, AAEL005931, AAEL006895, AAEL006928, AAEL009029, AAEL009389, AAEL009510, AAEL011756, AAEL012175, AAEL012994, AAEL013613, AAEL014556, AAEL014913, AAEL024228, AAEL026069
GO:0072521	BP	e	purine-containing compound metabolic process	22/511	220/12180	0.000216083	3	22	0.00843827	AAEL002504, AAEL002542, AAEL002764, AAEL002813, AAEL003213, AAEL004294, AAEL004297, AAEL004338, AAEL004988, AAEL005931, AAEL006895, AAEL006928, AAEL009029, AAEL009389, AAEL011756, AAEL012175, AAEL012994, AAEL013613, AAEL014556, AAEL014913, AAEL024228, AAEL026069
GO:0009311	BP	e	oligosaccharide metabolic process	7/511	31/12180	0.00023989	4	7	0.00927331	AAEL004221, AAEL005617, AAEL008452, AAEL009838, AAEL010602, AAEL010684, AAEL012994
GO:0005576	CC	e	extracellular region	40/511	368/12180	3.03312e-08	2	40	3.97338e-06	AAEL000229, AAEL001878, AAEL002780, AAEL002972, AAEL003425, AAEL004897, AAEL005530, AAEL006980, AAEL007483, AAEL008062, AAEL008789, AAEL009192, AAEL009580, AAEL009585, AAEL009695, AAEL011586, AAEL011797, AAEL011798, AAEL011897, AAEL012013, AAEL012245, AAEL012268, AAEL012654, AAEL013222, AAEL013367, AAEL013766, AAEL014445, AAEL014823, AAEL015606, AAEL019468, AAEL019530, AAEL019797, AAEL019798, AAE…
GO:0031012	CC	e	extracellular matrix	8/511	27/12180	9.95455e-06	3	8	0.000869364	AAEL003259, AAEL003419, AAEL005386, AAEL007226, AAEL011504, AAEL021817, AAEL021995, AAEL025532
GO:0030018	CC	e	Z disc	4/511	5/12180	1.48066e-05	2	4	0.001058	AAEL004988, AAEL005961, AAEL005964, AAEL007306
GO:0062129	CC	e	chitin-based extracellular matrix	4/511	5/12180	1.48066e-05	4	4	0.001058	AAEL003259, AAEL003419, AAEL011504, AAEL021995
GO:0005861	CC	e	troponin complex	3/511	3/12180	7.34301e-05	2	3	0.00440512	AAEL002417, AAEL010850, AAEL026967
GO:0030312	CC	e	external encapsulating structure	8/511	35/12180	7.84627e-05	2	8	0.00440512	AAEL003259, AAEL003419, AAEL005386, AAEL007226, AAEL011504, AAEL021817, AAEL021995, AAEL025532
GO:0045240	CC	e	alpha-ketoacid dehydrogenase complex	4/511	7/12180	9.68694e-05	4	4	0.00475871	AAEL002764, AAEL004294, AAEL004338, AAEL013613
GO:0042302	MF	e	structural constituent of cuticle	44/511	252/12180	4.22542e-16	2	44	2.71694e-13	AAEL000419, AAEL001319, AAEL002092, AAEL002449, AAEL003041, AAEL003049, AAEL003112, AAEL003216, AAEL003235, AAEL003259, AAEL003272, AAEL004292, AAEL004674, AAEL006737, AAEL008285, AAEL008289, AAEL008764, AAEL010134, AAEL011042, AAEL011068, AAEL011444, AAEL011458, AAEL011459, AAEL011504, AAEL013511, AAEL013513, AAEL013515, AAEL013517, AAEL014419, AAEL014978, AAEL015119, AAEL017142, AAEL017262, AAE…
GO:0008061	MF	e	chitin binding	26/511	138/12180	8.9906e-11	3	26	4.33572e-08	AAEL002780, AAEL002972, AAEL003419, AAEL003425, AAEL004897, AAEL005530, AAEL007483, AAEL009192, AAEL009580, AAEL009585, AAEL011586, AAEL011897, AAEL012013, AAEL012245, AAEL012268, AAEL012370, AAEL013222, AAEL013367, AAEL013766, AAEL014445, AAEL015606, AAEL019530, AAEL020748, AAEL025518, AAEL025784, AAEL027601
GO:0016491	MF	e	oxidoreductase activity	72/511	779/12180	2.09312e-10	2	72	8.07526e-08	AAEL000213, AAEL000320, AAEL000354, AAEL000705, AAEL000797, AAEL000820, AAEL001091, AAEL001593, AAEL002043, AAEL002309, AAEL002354, AAEL003154, AAEL003748, AAEL004002, AAEL004003, AAEL004118, AAEL004137, AAEL004338, AAEL005422, AAEL005508, AAEL005931, AAEL006044, AAEL006339, AAEL006496, AAEL006834, AAEL006928, AAEL006989, AAEL007024, AAEL007033, AAEL007218, AAEL007526, AAEL007707, AAEL008006, AAE…
GO:0005198	MF	e	structural molecule activity	52/511	487/12180	4.29609e-10	1	52	1.38119e-07	AAEL000419, AAEL001319, AAEL002092, AAEL002449, AAEL003041, AAEL003049, AAEL003112, AAEL003216, AAEL003235, AAEL003259, AAEL003272, AAEL003425, AAEL004292, AAEL004674, AAEL005386, AAEL006496, AAEL006737, AAEL006833, AAEL008285, AAEL008289, AAEL008764, AAEL010134, AAEL011042, AAEL011068, AAEL011444, AAEL011458, AAEL011459, AAEL011504, AAEL011756, AAEL012101, AAEL013229, AAEL013511, AAEL013513, AAE…
GO:0003824	MF	e	catalytic activity	239/511	4295/12180	4.73522e-08	1	239	1.01492e-05	AAEL000119, AAEL000213, AAEL000320, AAEL000354, AAEL000378, AAEL000545, AAEL000633, AAEL000642, AAEL000651, AAEL000678, AAEL000703, AAEL000705, AAEL000797, AAEL000820, AAEL000855, AAEL001091, AAEL001128, AAEL001233, AAEL001295, AAEL001323, AAEL001517, AAEL001593, AAEL001607, AAEL001627, AAEL001649, AAEL001745, AAEL001878, AAEL001963, AAEL002043, AAEL002165, AAEL002176, AAEL002309, AAEL002354, AAE…
GO:0016798	MF	e	hydrolase activity, acting on glycosyl bonds	19/511	145/12180	9.95407e-06	3	19	0.00162233	AAEL000633, AAEL000642, AAEL000651, AAEL000678, AAEL001091, AAEL002972, AAEL003434, AAEL004582, AAEL004897, AAEL005188, AAEL008452, AAEL009838, AAEL010602, AAEL012268, AAEL012370, AAEL020371, AAEL021375, AAEL021865, AAEL025784
GO:0005509	MF	e	calcium ion binding	22/511	191/12180	1.66004e-05	6	22	0.0021576	AAEL000717, AAEL002572, AAEL003476, AAEL005407, AAEL005412, AAEL006534, AAEL006572, AAEL006575, AAEL007226, AAEL007306, AAEL008062, AAEL008069, AAEL008421, AAEL008844, AAEL010789, AAEL012114, AAEL012207, AAEL018011, AAEL019658, AAEL020390, AAEL024015, AAEL027881
GO:0004553	MF	e	hydrolase activity, hydrolyzing O-glycosyl compounds	14/511	100/12180	7.00461e-05	4	14	0.00708233	AAEL001091, AAEL002972, AAEL004582, AAEL004897, AAEL005188, AAEL008452, AAEL009838, AAEL010602, AAEL012268, AAEL012370, AAEL020371, AAEL021375, AAEL021865, AAEL025784
GO:0016614	MF	e	oxidoreductase activity, acting on CH-OH group of donors	14/511	100/12180	7.00461e-05	3	14	0.00708233	AAEL001091, AAEL001593, AAEL003154, AAEL004002, AAEL004003, AAEL004118, AAEL005931, AAEL007707, AAEL008006, AAEL008166, AAEL009204, AAEL010146, AAEL011809, AAEL020127
GO:0005214	MF	e	structural constituent of chitin-based cuticle	3/511	3/12180	7.34301e-05	3	3	0.00708233	AAEL003259, AAEL011504, AAEL021995
GO:0070569	MF	e	uridylyltransferase activity	3/511	3/12180	7.34301e-05	5	3	0.00708233	AAEL001607, AAEL001627, AAEL005617

## Sheet: Down_JCF4s vs FS0
GO	NS	enrichment	name	ratio_in_study	ratio_in_pop	p_uncorrected	depth	study_count	p_fdr_bh	study_items
GO:0006091	BP	e	generation of precursor metabolites and energy	60/726	153/12180	3.62594e-34	3	60	1.38765e-30	AAEL000182, AAEL000986, AAEL001164, AAEL001210, AAEL001865, AAEL002464, AAEL002542, AAEL002779, AAEL002825, AAEL003234, AAEL003393, AAEL003675, AAEL004294, AAEL004338, AAEL004457, AAEL004829, AAEL004988, AAEL005143, AAEL005170, AAEL005508, AAEL005946, AAEL006070, AAEL006895, AAEL006928, AAEL007054, AAEL007526, AAEL007681, AAEL007868, AAEL008490, AAEL008697, AAEL008871, AAEL009066, AAEL009257, AAE…
GO:0009060	BP	e	aerobic respiration	41/726	67/12180	1.28215e-33	6	41	2.4534e-30	AAEL000182, AAEL000986, AAEL001164, AAEL001210, AAEL001865, AAEL002464, AAEL002825, AAEL003234, AAEL003393, AAEL003675, AAEL004457, AAEL005143, AAEL005170, AAEL005508, AAEL005946, AAEL007054, AAEL007681, AAEL007868, AAEL008490, AAEL008697, AAEL008871, AAEL009066, AAEL009257, AAEL010230, AAEL010330, AAEL010608, AAEL010801, AAEL010840, AAEL011157, AAEL012950, AAEL014889, AAEL014944, AAEL018658, AAE…
GO:0045333	BP	e	cellular respiration	41/726	69/12180	7.10392e-33	5	41	9.06223e-30	AAEL000182, AAEL000986, AAEL001164, AAEL001210, AAEL001865, AAEL002464, AAEL002825, AAEL003234, AAEL003393, AAEL003675, AAEL004457, AAEL005143, AAEL005170, AAEL005508, AAEL005946, AAEL007054, AAEL007681, AAEL007868, AAEL008490, AAEL008697, AAEL008871, AAEL009066, AAEL009257, AAEL010230, AAEL010330, AAEL010608, AAEL010801, AAEL010840, AAEL011157, AAEL012950, AAEL014889, AAEL014944, AAEL018658, AAE…
GO:0022904	BP	e	respiratory electron transport chain	37/726	57/12180	7.82134e-32	5	37	7.48307e-29	AAEL000182, AAEL000986, AAEL001164, AAEL001210, AAEL001865, AAEL002825, AAEL003234, AAEL004457, AAEL004829, AAEL005143, AAEL005170, AAEL005508, AAEL005946, AAEL007054, AAEL007526, AAEL007681, AAEL007868, AAEL008490, AAEL008697, AAEL009066, AAEL009257, AAEL010230, AAEL010801, AAEL010840, AAEL011157, AAEL012950, AAEL014889, AAEL014944, AAEL018658, AAEL018662, AAEL018669, AAEL018678, AAEL018680, AAE…
GO:0015980	BP	e	energy derivation by oxidation of organic compounds	42/726	77/12180	1.60865e-31	4	42	1.23126e-28	AAEL000182, AAEL000986, AAEL001164, AAEL001210, AAEL001865, AAEL002464, AAEL002825, AAEL003234, AAEL003393, AAEL003675, AAEL004457, AAEL005143, AAEL005170, AAEL005508, AAEL005946, AAEL007054, AAEL007681, AAEL007868, AAEL008490, AAEL008697, AAEL008871, AAEL009066, AAEL009257, AAEL010230, AAEL010330, AAEL010602, AAEL010608, AAEL010801, AAEL010840, AAEL011157, AAEL012950, AAEL014889, AAEL014944, AAE…
GO:0022900	BP	e	electron transport chain	43/726	89/12180	2.41709e-29	4	43	1.5417e-26	AAEL000182, AAEL000986, AAEL001164, AAEL001210, AAEL001865, AAEL002825, AAEL003234, AAEL003675, AAEL004457, AAEL004829, AAEL005143, AAEL005170, AAEL005508, AAEL005946, AAEL007054, AAEL007526, AAEL007681, AAEL007868, AAEL008490, AAEL008697, AAEL008871, AAEL009066, AAEL009257, AAEL010230, AAEL010330, AAEL010608, AAEL010801, AAEL010840, AAEL011157, AAEL012950, AAEL013744, AAEL013980, AAEL014889, AAE…
GO:0019646	BP	e	aerobic electron transport chain	34/726	54/12180	1.12543e-28	7	34	6.15291e-26	AAEL000182, AAEL000986, AAEL001164, AAEL001210, AAEL001865, AAEL002825, AAEL003234, AAEL004457, AAEL005143, AAEL005170, AAEL005508, AAEL005946, AAEL007054, AAEL007681, AAEL007868, AAEL008490, AAEL008697, AAEL009066, AAEL009257, AAEL010230, AAEL010801, AAEL010840, AAEL011157, AAEL012950, AAEL014889, AAEL014944, AAEL018658, AAEL018662, AAEL018669, AAEL018678, AAEL018680, AAEL018684, AAEL019719, AAE…
GO:1902600	BP	e	proton transmembrane transport	36/726	79/12180	1.22142e-23	7	36	5.84296e-21	AAEL000986, AAEL001164, AAEL002464, AAEL002813, AAEL002825, AAEL003234, AAEL003393, AAEL003675, AAEL004423, AAEL005143, AAEL005170, AAEL005610, AAEL005946, AAEL007184, AAEL007681, AAEL008490, AAEL008697, AAEL009257, AAEL009964, AAEL010801, AAEL010840, AAEL011157, AAEL012740, AAEL014944, AAEL018658, AAEL018662, AAEL018667, AAEL018668, AAEL018669, AAEL018678, AAEL018680, AAEL018684, AAEL018685, AAE…
GO:0006120	BP	e	mitochondrial electron transport, NADH to ubiquinone	21/726	28/12180	1.15357e-20	8	21	4.90525e-18	AAEL000986, AAEL001164, AAEL001210, AAEL001865, AAEL002825, AAEL005508, AAEL005946, AAEL007054, AAEL007681, AAEL008490, AAEL009066, AAEL010230, AAEL010840, AAEL011157, AAEL012950, AAEL014889, AAEL018658, AAEL018678, AAEL018680, AAEL018684, AAEL026806
GO:0005975	BP	e	carbohydrate metabolic process	56/726	253/12180	3.81824e-18	3	56	1.46124e-15	AAEL000647, AAEL000651, AAEL000667, AAEL001091, AAEL001593, AAEL001607, AAEL002542, AAEL002779, AAEL002972, AAEL003056, AAEL003066, AAEL003154, AAEL003419, AAEL003425, AAEL003434, AAEL003723, AAEL003894, AAEL004086, AAEL004118, AAEL004294, AAEL004338, AAEL004575, AAEL004582, AAEL004897, AAEL004988, AAEL005188, AAEL005460, AAEL005530, AAEL005617, AAEL006070, AAEL006719, AAEL006895, AAEL006928, AAE…
GO:0046034	BP	e	ATP metabolic process	28/726	70/12180	7.91237e-17	9	28	2.52339e-14	AAEL002504, AAEL002542, AAEL002813, AAEL003393, AAEL004060, AAEL004294, AAEL004338, AAEL004423, AAEL004988, AAEL005610, AAEL006070, AAEL006509, AAEL006895, AAEL006928, AAEL008848, AAEL009964, AAEL010754, AAEL010823, AAEL012175, AAEL012740, AAEL012994, AAEL013613, AAEL014913, AAEL016984, AAEL018667, AAEL018668, AAEL024040, AAEL024228
GO:0015986	BP	e	proton motive force-driven ATP synthesis	15/726	22/12180	4.27028e-14	11	15	9.61315e-12	AAEL002504, AAEL002813, AAEL003393, AAEL004060, AAEL004423, AAEL005610, AAEL006509, AAEL008848, AAEL009964, AAEL010823, AAEL012175, AAEL012740, AAEL018667, AAEL018668, AAEL024040
GO:0098662	BP	e	inorganic cation transmembrane transport	41/726	181/12180	5.85842e-14	6	41	1.24557e-11	AAEL000986, AAEL001164, AAEL001646, AAEL002436, AAEL002464, AAEL002813, AAEL002825, AAEL003234, AAEL003393, AAEL003675, AAEL004046, AAEL004423, AAEL005143, AAEL005170, AAEL005610, AAEL005946, AAEL007184, AAEL007681, AAEL008490, AAEL008697, AAEL009257, AAEL009964, AAEL010801, AAEL010840, AAEL011157, AAEL012740, AAEL013222, AAEL013263, AAEL014944, AAEL018658, AAEL018662, AAEL018667, AAEL018668, AAE…
GO:0009205	BP	e	purine ribonucleoside triphosphate metabolic process	28/726	93/12180	3.50379e-13	8	28	6.095e-11	AAEL002504, AAEL002542, AAEL002813, AAEL003393, AAEL004060, AAEL004294, AAEL004338, AAEL004423, AAEL004988, AAEL005610, AAEL006070, AAEL006509, AAEL006895, AAEL006928, AAEL008848, AAEL009964, AAEL010754, AAEL010823, AAEL012175, AAEL012740, AAEL012994, AAEL013613, AAEL014913, AAEL016984, AAEL018667, AAEL018668, AAEL024040, AAEL024228
GO:0009144	BP	e	purine nucleoside triphosphate metabolic process	28/726	93/12180	3.50379e-13	7	28	6.095e-11	AAEL002504, AAEL002542, AAEL002813, AAEL003393, AAEL004060, AAEL004294, AAEL004338, AAEL004423, AAEL004988, AAEL005610, AAEL006070, AAEL006509, AAEL006895, AAEL006928, AAEL008848, AAEL009964, AAEL010754, AAEL010823, AAEL012175, AAEL012740, AAEL012994, AAEL013613, AAEL014913, AAEL016984, AAEL018667, AAEL018668, AAEL024040, AAEL024228
GO:0098655	BP	e	monoatomic cation transmembrane transport	41/726	195/12180	8.19204e-13	6	41	1.25404e-10	AAEL000986, AAEL001164, AAEL001646, AAEL002436, AAEL002464, AAEL002813, AAEL002825, AAEL003234, AAEL003393, AAEL003675, AAEL004046, AAEL004423, AAEL005143, AAEL005170, AAEL005610, AAEL005946, AAEL007184, AAEL007681, AAEL008490, AAEL008697, AAEL009257, AAEL009964, AAEL010801, AAEL010840, AAEL011157, AAEL012740, AAEL013222, AAEL013263, AAEL014944, AAEL018658, AAEL018662, AAEL018667, AAEL018668, AAE…
GO:0009199	BP	e	ribonucleoside triphosphate metabolic process	28/726	97/12180	1.11775e-12	7	28	1.62866e-10	AAEL002504, AAEL002542, AAEL002813, AAEL003393, AAEL004060, AAEL004294, AAEL004338, AAEL004423, AAEL004988, AAEL005610, AAEL006070, AAEL006509, AAEL006895, AAEL006928, AAEL008848, AAEL009964, AAEL010754, AAEL010823, AAEL012175, AAEL012740, AAEL012994, AAEL013613, AAEL014913, AAEL016984, AAEL018667, AAEL018668, AAEL024040, AAEL024228
GO:0098660	BP	e	inorganic ion transmembrane transport	43/726	214/12180	1.14904e-12	5	43	1.62866e-10	AAEL000986, AAEL001164, AAEL001646, AAEL002436, AAEL002464, AAEL002813, AAEL002825, AAEL003234, AAEL003393, AAEL003675, AAEL004046, AAEL004423, AAEL005143, AAEL005170, AAEL005610, AAEL005946, AAEL007184, AAEL007681, AAEL008490, AAEL008697, AAEL009257, AAEL009964, AAEL010801, AAEL010840, AAEL011157, AAEL011184, AAEL012095, AAEL012740, AAEL013222, AAEL013263, AAEL014944, AAEL018658, AAEL018662, AAE…
GO:0006754	BP	e	ATP biosynthetic process	16/726	30/12180	1.43219e-12	10	16	1.95749e-10	AAEL002504, AAEL002813, AAEL003393, AAEL004060, AAEL004423, AAEL005610, AAEL006509, AAEL008848, AAEL009964, AAEL010754, AAEL010823, AAEL012175, AAEL012740, AAEL018667, AAEL018668, AAEL024040
GO:0009141	BP	e	nucleoside triphosphate metabolic process	28/726	99/12180	1.94669e-12	6	28	2.56896e-10	AAEL002504, AAEL002542, AAEL002813, AAEL003393, AAEL004060, AAEL004294, AAEL004338, AAEL004423, AAEL004988, AAEL005610, AAEL006070, AAEL006509, AAEL006895, AAEL006928, AAEL008848, AAEL009964, AAEL010754, AAEL010823, AAEL012175, AAEL012740, AAEL012994, AAEL013613, AAEL014913, AAEL016984, AAEL018667, AAEL018668, AAEL024040, AAEL024228
GO:0009145	BP	e	purine nucleoside triphosphate biosynthetic process	16/726	33/12180	9.70288e-12	8	16	1.12524e-09	AAEL002504, AAEL002813, AAEL003393, AAEL004060, AAEL004423, AAEL005610, AAEL006509, AAEL008848, AAEL009964, AAEL010754, AAEL010823, AAEL012175, AAEL012740, AAEL018667, AAEL018668, AAEL024040
GO:0009206	BP	e	purine ribonucleoside triphosphate biosynthetic process	16/726	33/12180	9.70288e-12	9	16	1.12524e-09	AAEL002504, AAEL002813, AAEL003393, AAEL004060, AAEL004423, AAEL005610, AAEL006509, AAEL008848, AAEL009964, AAEL010754, AAEL010823, AAEL012175, AAEL012740, AAEL018667, AAEL018668, AAEL024040
GO:0006099	BP	e	tricarboxylic acid cycle	17/726	39/12180	1.86272e-11	3	17	2.09665e-09	AAEL000454, AAEL001091, AAEL002764, AAEL006833, AAEL006928, AAEL008166, AAEL008167, AAEL008871, AAEL009691, AAEL010143, AAEL010330, AAEL010608, AAEL010814, AAEL011789, AAEL012897, AAEL013964, AAEL014505
GO:0009201	BP	e	ribonucleoside triphosphate biosynthetic process	16/726	37/12180	8.54626e-11	8	16	9.08515e-09	AAEL002504, AAEL002813, AAEL003393, AAEL004060, AAEL004423, AAEL005610, AAEL006509, AAEL008848, AAEL009964, AAEL010754, AAEL010823, AAEL012175, AAEL012740, AAEL018667, AAEL018668, AAEL024040
GO:0009142	BP	e	nucleoside triphosphate biosynthetic process	16/726	37/12180	8.54626e-11	7	16	9.08515e-09	AAEL002504, AAEL002813, AAEL003393, AAEL004060, AAEL004423, AAEL005610, AAEL006509, AAEL008848, AAEL009964, AAEL010754, AAEL010823, AAEL012175, AAEL012740, AAEL018667, AAEL018668, AAEL024040
GO:0006090	BP	e	pyruvate metabolic process	18/726	48/12180	9.86769e-11	7	18	1.02064e-08	AAEL001091, AAEL002542, AAEL003154, AAEL003746, AAEL004294, AAEL004338, AAEL004988, AAEL006070, AAEL006895, AAEL006928, AAEL008166, AAEL009691, AAEL012994, AAEL013613, AAEL014393, AAEL014913, AAEL016984, AAEL024228
GO:0032787	BP	e	monocarboxylic acid metabolic process	32/726	147/12180	1.06564e-10	6	32	1.07321e-08	AAEL001091, AAEL002165, AAEL002542, AAEL003154, AAEL003611, AAEL003746, AAEL003977, AAEL004294, AAEL004338, AAEL004988, AAEL006070, AAEL006895, AAEL006928, AAEL008006, AAEL008160, AAEL008166, AAEL008219, AAEL008871, AAEL009691, AAEL010611, AAEL011789, AAEL012457, AAEL012897, AAEL012994, AAEL013613, AAEL013649, AAEL014393, AAEL014913, AAEL016984, AAEL024228, AAEL026052, AAEL026878
GO:0005996	BP	e	monosaccharide metabolic process	23/726	81/12180	1.70845e-10	4	23	1.60729e-08	AAEL001091, AAEL001607, AAEL002542, AAEL002779, AAEL003154, AAEL004086, AAEL004118, AAEL004294, AAEL004338, AAEL004575, AAEL004582, AAEL004988, AAEL005617, AAEL006070, AAEL006895, AAEL006928, AAEL009497, AAEL009691, AAEL012994, AAEL013613, AAEL014913, AAEL016984, AAEL024228
GO:0044237	BP	e	cellular metabolic process	172/726	1831/12180	2.7075e-10	2	172	2.46705e-08	AAEL000092, AAEL000164, AAEL000182, AAEL000213, AAEL000529, AAEL000986, AAEL001091, AAEL001164, AAEL001210, AAEL001593, AAEL001607, AAEL001865, AAEL001878, AAEL001963, AAEL001964, AAEL001969, AAEL002165, AAEL002464, AAEL002504, AAEL002542, AAEL002718, AAEL002764, AAEL002779, AAEL002813, AAEL002825, AAEL003154, AAEL003234, AAEL003393, AAEL003425, AAEL003568, AAEL003582, AAEL003611, AAEL003675, AAE…
GO:0044283	BP	e	small molecule biosynthetic process	40/726	227/12180	4.83149e-10	3	40	4.30002e-08	AAEL000986, AAEL001164, AAEL002542, AAEL002825, AAEL003611, AAEL003977, AAEL004294, AAEL004338, AAEL004988, AAEL005422, AAEL005946, AAEL006070, AAEL006895, AAEL006928, AAEL007033, AAEL007681, AAEL008006, AAEL008160, AAEL008219, AAEL008490, AAEL009691, AAEL010611, AAEL010840, AAEL011157, AAEL011830, AAEL012994, AAEL013431, AAEL013613, AAEL013649, AAEL014913, AAEL016984, AAEL018658, AAEL018678, AAE…
GO:1901136	BP	e	carbohydrate derivative catabolic process	21/726	72/12180	6.17162e-10	3	21	5.3679e-08	AAEL001593, AAEL002542, AAEL002972, AAEL004294, AAEL004338, AAEL004575, AAEL004582, AAEL004988, AAEL006070, AAEL006895, AAEL006928, AAEL010171, AAEL012994, AAEL013262, AAEL013613, AAEL014913, AAEL016984, AAEL024228, AAEL025784, AAEL026088, AAEL026165
GO:0019318	BP	e	hexose metabolic process	20/726	67/12180	1.0041e-09	5	20	8.53932e-08	AAEL001091, AAEL001607, AAEL002542, AAEL003154, AAEL004294, AAEL004338, AAEL004575, AAEL004582, AAEL004988, AAEL005617, AAEL006070, AAEL006895, AAEL006928, AAEL009497, AAEL009691, AAEL012994, AAEL013613, AAEL014913, AAEL016984, AAEL024228
GO:1901565	BP	e	organonitrogen compound catabolic process	36/726	197/12180	1.29867e-09	3	36	1.08044e-07	AAEL002401, AAEL002542, AAEL002764, AAEL002972, AAEL003213, AAEL003568, AAEL004294, AAEL004338, AAEL004575, AAEL004582, AAEL004988, AAEL005422, AAEL006070, AAEL006441, AAEL006895, AAEL006928, AAEL007871, AAEL008006, AAEL010171, AAEL010793, AAEL011973, AAEL012095, AAEL012994, AAEL013236, AAEL013262, AAEL013431, AAEL013613, AAEL013637, AAEL014556, AAEL014913, AAEL015038, AAEL016984, AAEL023069, AAE…
GO:0006163	BP	e	purine nucleotide metabolic process	31/726	155/12180	1.91896e-09	7	31	1.53555e-07	AAEL002504, AAEL002542, AAEL002764, AAEL002779, AAEL002813, AAEL003393, AAEL004060, AAEL004294, AAEL004338, AAEL004423, AAEL004988, AAEL005610, AAEL006070, AAEL006509, AAEL006895, AAEL006928, AAEL008848, AAEL009964, AAEL010754, AAEL010823, AAEL012175, AAEL012740, AAEL012994, AAEL013613, AAEL014913, AAEL016984, AAEL018667, AAEL018668, AAEL024040, AAEL024228, AAEL026088
GO:0009150	BP	e	purine ribonucleotide metabolic process	29/726	138/12180	1.92596e-09	8	29	1.53555e-07	AAEL002504, AAEL002542, AAEL002764, AAEL002813, AAEL003393, AAEL004060, AAEL004294, AAEL004338, AAEL004423, AAEL004988, AAEL005610, AAEL006070, AAEL006509, AAEL006895, AAEL006928, AAEL008848, AAEL009964, AAEL010754, AAEL010823, AAEL012175, AAEL012740, AAEL012994, AAEL013613, AAEL014913, AAEL016984, AAEL018667, AAEL018668, AAEL024040, AAEL024228
GO:0006812	BP	e	monoatomic cation transport	42/726	258/12180	2.18286e-09	5	42	1.70485e-07	AAEL000986, AAEL001164, AAEL001646, AAEL002436, AAEL002464, AAEL002813, AAEL002825, AAEL003234, AAEL003393, AAEL003675, AAEL004046, AAEL004423, AAEL005143, AAEL005170, AAEL005610, AAEL005946, AAEL007184, AAEL007681, AAEL008490, AAEL008697, AAEL009257, AAEL009964, AAEL010148, AAEL010801, AAEL010840, AAEL011157, AAEL012740, AAEL013222, AAEL013263, AAEL014944, AAEL018658, AAEL018662, AAEL018667, AAE…
GO:0044281	BP	e	small molecule metabolic process	95/726	862/12180	3.55874e-09	2	95	2.72386e-07	AAEL000164, AAEL000213, AAEL000986, AAEL001091, AAEL001164, AAEL001607, AAEL002165, AAEL002504, AAEL002542, AAEL002764, AAEL002779, AAEL002813, AAEL002825, AAEL003154, AAEL003213, AAEL003393, AAEL003568, AAEL003611, AAEL003683, AAEL003746, AAEL003977, AAEL004060, AAEL004086, AAEL004118, AAEL004294, AAEL004338, AAEL004423, AAEL004575, AAEL004582, AAEL004988, AAEL005422, AAEL005610, AAEL005617, AAE…
GO:1901663	BP	e	quinone biosynthetic process	13/726	30/12180	5.01894e-09	5	13	3.49227e-07	AAEL000986, AAEL001164, AAEL002825, AAEL005946, AAEL007681, AAEL008490, AAEL010840, AAEL011157, AAEL018658, AAEL018678, AAEL018680, AAEL018684, AAEL026806
GO:0006744	BP	e	ubiquinone biosynthetic process	13/726	30/12180	5.01894e-09	6	13	3.49227e-07	AAEL000986, AAEL001164, AAEL002825, AAEL005946, AAEL007681, AAEL008490, AAEL010840, AAEL011157, AAEL018658, AAEL018678, AAEL018680, AAEL018684, AAEL026806
GO:1901661	BP	e	quinone metabolic process	13/726	30/12180	5.01894e-09	4	13	3.49227e-07	AAEL000986, AAEL001164, AAEL002825, AAEL005946, AAEL007681, AAEL008490, AAEL010840, AAEL011157, AAEL018658, AAEL018678, AAEL018680, AAEL018684, AAEL026806
GO:0006743	BP	e	ubiquinone metabolic process	13/726	30/12180	5.01894e-09	5	13	3.49227e-07	AAEL000986, AAEL001164, AAEL002825, AAEL005946, AAEL007681, AAEL008490, AAEL010840, AAEL011157, AAEL018658, AAEL018678, AAEL018680, AAEL018684, AAEL026806
GO:0042181	BP	e	ketone biosynthetic process	13/726	31/12180	8.17526e-09	4	13	5.39426e-07	AAEL000986, AAEL001164, AAEL002825, AAEL005946, AAEL007681, AAEL008490, AAEL010840, AAEL011157, AAEL018658, AAEL018678, AAEL018680, AAEL018684, AAEL026806
GO:0009259	BP	e	ribonucleotide metabolic process	29/726	147/12180	8.87162e-09	7	29	5.75452e-07	AAEL002504, AAEL002542, AAEL002764, AAEL002813, AAEL003393, AAEL004060, AAEL004294, AAEL004338, AAEL004423, AAEL004988, AAEL005610, AAEL006070, AAEL006509, AAEL006895, AAEL006928, AAEL008848, AAEL009964, AAEL010754, AAEL010823, AAEL012175, AAEL012740, AAEL012994, AAEL013613, AAEL014913, AAEL016984, AAEL018667, AAEL018668, AAEL024040, AAEL024228
GO:0019693	BP	e	ribose phosphate metabolic process	29/726	148/12180	1.04221e-08	5	29	6.53859e-07	AAEL002504, AAEL002542, AAEL002764, AAEL002813, AAEL003393, AAEL004060, AAEL004294, AAEL004338, AAEL004423, AAEL004988, AAEL005610, AAEL006070, AAEL006509, AAEL006895, AAEL006928, AAEL008848, AAEL009964, AAEL010754, AAEL010823, AAEL012175, AAEL012740, AAEL012994, AAEL013613, AAEL014913, AAEL016984, AAEL018667, AAEL018668, AAEL024040, AAEL024228
GO:0072523	BP	e	purine-containing compound catabolic process	15/726	43/12180	1.1659e-08	4	15	7.19662e-07	AAEL002542, AAEL003213, AAEL004294, AAEL004338, AAEL004988, AAEL006070, AAEL006895, AAEL006928, AAEL012994, AAEL013613, AAEL014556, AAEL014913, AAEL016984, AAEL024228, AAEL026165
GO:0016051	BP	e	carbohydrate biosynthetic process	16/726	51/12180	2.16591e-08	4	16	1.3157e-06	AAEL002542, AAEL004294, AAEL004338, AAEL004988, AAEL006070, AAEL006895, AAEL006928, AAEL009510, AAEL009691, AAEL010602, AAEL010684, AAEL012994, AAEL013613, AAEL014913, AAEL016984, AAEL024228
GO:0008152	BP	e	metabolic process	293/726	3764/12180	2.61349e-08	1	293	1.56279e-06	AAEL000092, AAEL000164, AAEL000182, AAEL000213, AAEL000252, AAEL000418, AAEL000454, AAEL000529, AAEL000647, AAEL000651, AAEL000667, AAEL000855, AAEL000910, AAEL000986, AAEL001091, AAEL001164, AAEL001170, AAEL001210, AAEL001233, AAEL001235, AAEL001295, AAEL001593, AAEL001607, AAEL001627, AAEL001675, AAEL001840, AAEL001865, AAEL001878, AAEL001963, AAEL001964, AAEL001969, AAEL002050, AAEL002124, AAE…
GO:1901135	BP	e	carbohydrate derivative metabolic process	44/726	301/12180	3.36698e-08	2	44	1.98237e-06	AAEL001593, AAEL001627, AAEL002504, AAEL002542, AAEL002718, AAEL002764, AAEL002779, AAEL002813, AAEL002972, AAEL003393, AAEL004060, AAEL004294, AAEL004338, AAEL004423, AAEL004575, AAEL004582, AAEL004988, AAEL005610, AAEL005617, AAEL006070, AAEL006509, AAEL006895, AAEL006928, AAEL008848, AAEL009497, AAEL009510, AAEL009964, AAEL010171, AAEL010754, AAEL010823, AAEL012175, AAEL012740, AAEL012994, AAE…
GO:0009117	BP	e	nucleotide metabolic process	35/726	216/12180	5.4665e-08	6	35	3.12243e-06	AAEL001607, AAEL002504, AAEL002542, AAEL002764, AAEL002779, AAEL002813, AAEL003393, AAEL004060, AAEL004294, AAEL004338, AAEL004423, AAEL004988, AAEL005610, AAEL005617, AAEL006070, AAEL006333, AAEL006347, AAEL006509, AAEL006895, AAEL006928, AAEL008848, AAEL009964, AAEL010754, AAEL010823, AAEL012175, AAEL012740, AAEL012994, AAEL013613, AAEL014913, AAEL016984, AAEL018667, AAEL018668, AAEL024040, AAE…
GO:0009166	BP	e	nucleotide catabolic process	15/726	48/12180	6.35574e-08	7	15	3.57697e-06	AAEL002542, AAEL004294, AAEL004338, AAEL004988, AAEL006070, AAEL006333, AAEL006347, AAEL006895, AAEL006928, AAEL012994, AAEL013613, AAEL014913, AAEL016984, AAEL024228, AAEL026088
GO:0006753	BP	e	nucleoside phosphate metabolic process	35/726	219/12180	7.78681e-08	5	35	4.31886e-06	AAEL001607, AAEL002504, AAEL002542, AAEL002764, AAEL002779, AAEL002813, AAEL003393, AAEL004060, AAEL004294, AAEL004338, AAEL004423, AAEL004988, AAEL005610, AAEL005617, AAEL006070, AAEL006333, AAEL006347, AAEL006509, AAEL006895, AAEL006928, AAEL008848, AAEL009964, AAEL010754, AAEL010823, AAEL012175, AAEL012740, AAEL012994, AAEL013613, AAEL014913, AAEL016984, AAEL018667, AAEL018668, AAEL024040, AAE…
GO:0034220	BP	e	monoatomic ion transmembrane transport	42/726	289/12180	8.06046e-08	5	42	4.40677e-06	AAEL000986, AAEL001164, AAEL001646, AAEL002436, AAEL002464, AAEL002813, AAEL002825, AAEL003234, AAEL003393, AAEL003675, AAEL004046, AAEL004423, AAEL005143, AAEL005170, AAEL005610, AAEL005946, AAEL007184, AAEL007681, AAEL008490, AAEL008697, AAEL009257, AAEL009964, AAEL010801, AAEL010840, AAEL011157, AAEL012740, AAEL013222, AAEL013263, AAEL014944, AAEL018658, AAEL018662, AAEL018667, AAEL018668, AAE…
GO:1901292	BP	e	nucleoside phosphate catabolic process	15/726	49/12180	8.66076e-08	6	15	4.64886e-06	AAEL002542, AAEL004294, AAEL004338, AAEL004988, AAEL006070, AAEL006333, AAEL006347, AAEL006895, AAEL006928, AAEL012994, AAEL013613, AAEL014913, AAEL016984, AAEL024228, AAEL026088
GO:0072521	BP	e	purine-containing compound metabolic process	35/726	220/12180	8.74623e-08	3	35	4.64886e-06	AAEL002504, AAEL002542, AAEL002764, AAEL002779, AAEL002813, AAEL003213, AAEL003393, AAEL004060, AAEL004294, AAEL004338, AAEL004423, AAEL004988, AAEL005610, AAEL006070, AAEL006509, AAEL006895, AAEL006928, AAEL008848, AAEL009964, AAEL010754, AAEL010823, AAEL012175, AAEL012740, AAEL012994, AAEL013613, AAEL014556, AAEL014913, AAEL016984, AAEL018667, AAEL018668, AAEL024040, AAEL024228, AAEL025594, AAE…
GO:0042180	BP	e	cellular ketone metabolic process	13/726	37/12180	1.0111e-07	3	13	5.22901e-06	AAEL000986, AAEL001164, AAEL002825, AAEL005946, AAEL007681, AAEL008490, AAEL010840, AAEL011157, AAEL018658, AAEL018678, AAEL018680, AAEL018684, AAEL026806
GO:0019319	BP	e	hexose biosynthetic process	13/726	38/12180	1.45373e-07	6	13	7.22522e-06	AAEL002542, AAEL004294, AAEL004338, AAEL004988, AAEL006070, AAEL006895, AAEL006928, AAEL009691, AAEL012994, AAEL013613, AAEL014913, AAEL016984, AAEL024228
GO:0006094	BP	e	gluconeogenesis	13/726	38/12180	1.45373e-07	7	13	7.22522e-06	AAEL002542, AAEL004294, AAEL004338, AAEL004988, AAEL006070, AAEL006895, AAEL006928, AAEL009691, AAEL012994, AAEL013613, AAEL014913, AAEL016984, AAEL024228
GO:0046364	BP	e	monosaccharide biosynthetic process	13/726	38/12180	1.45373e-07	5	13	7.22522e-06	AAEL002542, AAEL004294, AAEL004338, AAEL004988, AAEL006070, AAEL006895, AAEL006928, AAEL009691, AAEL012994, AAEL013613, AAEL014913, AAEL016984, AAEL024228
GO:0009056	BP	e	catabolic process	60/726	504/12180	2.24797e-07	2	60	1.10294e-05	AAEL001091, AAEL001593, AAEL001607, AAEL001878, AAEL002401, AAEL002542, AAEL002764, AAEL002779, AAEL002972, AAEL003213, AAEL003568, AAEL003871, AAEL004294, AAEL004338, AAEL004575, AAEL004582, AAEL004933, AAEL004988, AAEL005040, AAEL005422, AAEL005808, AAEL005830, AAEL005969, AAEL006070, AAEL006333, AAEL006347, AAEL006441, AAEL006895, AAEL006928, AAEL007162, AAEL007871, AAEL007874, AAEL008006, AAE…
GO:0006006	BP	e	glucose metabolic process	13/726	40/12180	2.89058e-07	6	13	1.29758e-05	AAEL002542, AAEL004294, AAEL004338, AAEL004988, AAEL006070, AAEL006895, AAEL006928, AAEL009691, AAEL012994, AAEL013613, AAEL014913, AAEL016984, AAEL024228
GO:0009181	BP	e	purine ribonucleoside diphosphate catabolic process	12/726	34/12180	2.98372e-07	9	12	1.29758e-05	AAEL002542, AAEL004294, AAEL004338, AAEL004988, AAEL006070, AAEL006895, AAEL006928, AAEL012994, AAEL013613, AAEL014913, AAEL016984, AAEL024228
GO:0072526	BP	e	pyridine-containing compound catabolic process	12/726	34/12180	2.98372e-07	4	12	1.29758e-05	AAEL002542, AAEL004294, AAEL004338, AAEL004988, AAEL006070, AAEL006895, AAEL006928, AAEL012994, AAEL013613, AAEL014913, AAEL016984, AAEL024228
GO:0009137	BP	e	purine nucleoside diphosphate catabolic process	12/726	34/12180	2.98372e-07	8	12	1.29758e-05	AAEL002542, AAEL004294, AAEL004338, AAEL004988, AAEL006070, AAEL006895, AAEL006928, AAEL012994, AAEL013613, AAEL014913, AAEL016984, AAEL024228
GO:0046032	BP	e	ADP catabolic process	12/726	34/12180	2.98372e-07	10	12	1.29758e-05	AAEL002542, AAEL004294, AAEL004338, AAEL004988, AAEL006070, AAEL006895, AAEL006928, AAEL012994, AAEL013613, AAEL014913, AAEL016984, AAEL024228
GO:0009191	BP	e	ribonucleoside diphosphate catabolic process	12/726	34/12180	2.98372e-07	8	12	1.29758e-05	AAEL002542, AAEL004294, AAEL004338, AAEL004988, AAEL006070, AAEL006895, AAEL006928, AAEL012994, AAEL013613, AAEL014913, AAEL016984, AAEL024228
GO:0006096	BP	e	glycolytic process	12/726	34/12180	2.98372e-07	11	12	1.29758e-05	AAEL002542, AAEL004294, AAEL004338, AAEL004988, AAEL006070, AAEL006895, AAEL006928, AAEL012994, AAEL013613, AAEL014913, AAEL016984, AAEL024228
GO:0009134	BP	e	nucleoside diphosphate catabolic process	12/726	34/12180	2.98372e-07	7	12	1.29758e-05	AAEL002542, AAEL004294, AAEL004338, AAEL004988, AAEL006070, AAEL006895, AAEL006928, AAEL012994, AAEL013613, AAEL014913, AAEL016984, AAEL024228
GO:0019364	BP	e	pyridine nucleotide catabolic process	12/726	34/12180	2.98372e-07	8	12	1.29758e-05	AAEL002542, AAEL004294, AAEL004338, AAEL004988, AAEL006070, AAEL006895, AAEL006928, AAEL012994, AAEL013613, AAEL014913, AAEL016984, AAEL024228
GO:0016052	BP	e	carbohydrate catabolic process	14/726	47/12180	3.41762e-07	4	14	1.46958e-05	AAEL001607, AAEL002542, AAEL002779, AAEL004294, AAEL004338, AAEL004988, AAEL006070, AAEL006895, AAEL006928, AAEL012994, AAEL013613, AAEL014913, AAEL016984, AAEL024228
GO:0006123	BP	e	mitochondrial electron transport, cytochrome c to oxygen	9/726	19/12180	4.86182e-07	8	9	2.02241e-05	AAEL003234, AAEL004457, AAEL005170, AAEL008697, AAEL009257, AAEL014944, AAEL018662, AAEL018669, AAEL019719
GO:0009154	BP	e	purine ribonucleotide catabolic process	12/726	36/12180	6.09747e-07	9	12	2.45632e-05	AAEL002542, AAEL004294, AAEL004338, AAEL004988, AAEL006070, AAEL006895, AAEL006928, AAEL012994, AAEL013613, AAEL014913, AAEL016984, AAEL024228
GO:0009261	BP	e	ribonucleotide catabolic process	12/726	36/12180	6.09747e-07	8	12	2.45632e-05	AAEL002542, AAEL004294, AAEL004338, AAEL004988, AAEL006070, AAEL006895, AAEL006928, AAEL012994, AAEL013613, AAEL014913, AAEL016984, AAEL024228
GO:0006195	BP	e	purine nucleotide catabolic process	12/726	36/12180	6.09747e-07	8	12	2.45632e-05	AAEL002542, AAEL004294, AAEL004338, AAEL004988, AAEL006070, AAEL006895, AAEL006928, AAEL012994, AAEL013613, AAEL014913, AAEL016984, AAEL024228
GO:0055086	BP	e	nucleobase-containing small molecule metabolic process	41/726	300/12180	6.66086e-07	4	41	2.62795e-05	AAEL001607, AAEL002504, AAEL002542, AAEL002764, AAEL002779, AAEL002813, AAEL003213, AAEL003393, AAEL004060, AAEL004294, AAEL004338, AAEL004423, AAEL004988, AAEL005610, AAEL005617, AAEL006070, AAEL006333, AAEL006347, AAEL006509, AAEL006895, AAEL006928, AAEL008848, AAEL009497, AAEL009510, AAEL009964, AAEL010754, AAEL010823, AAEL012175, AAEL012740, AAEL012994, AAEL013613, AAEL014556, AAEL014913, AAE…
GO:0046031	BP	e	ADP metabolic process	12/726	37/12180	8.53893e-07	9	12	3.33454e-05	AAEL002542, AAEL004294, AAEL004338, AAEL004988, AAEL006070, AAEL006895, AAEL006928, AAEL012994, AAEL013613, AAEL014913, AAEL016984, AAEL024228
GO:0009185	BP	e	ribonucleoside diphosphate metabolic process	12/726	38/12180	1.1809e-06	7	12	4.47457e-05	AAEL002542, AAEL004294, AAEL004338, AAEL004988, AAEL006070, AAEL006895, AAEL006928, AAEL012994, AAEL013613, AAEL014913, AAEL016984, AAEL024228
GO:0009179	BP	e	purine ribonucleoside diphosphate metabolic process	12/726	38/12180	1.1809e-06	8	12	4.47457e-05	AAEL002542, AAEL004294, AAEL004338, AAEL004988, AAEL006070, AAEL006895, AAEL006928, AAEL012994, AAEL013613, AAEL014913, AAEL016984, AAEL024228
GO:0009135	BP	e	purine nucleoside diphosphate metabolic process	12/726	38/12180	1.1809e-06	7	12	4.47457e-05	AAEL002542, AAEL004294, AAEL004338, AAEL004988, AAEL006070, AAEL006895, AAEL006928, AAEL012994, AAEL013613, AAEL014913, AAEL016984, AAEL024228
GO:0046496	BP	e	nicotinamide nucleotide metabolic process	14/726	52/12180	1.33917e-06	8	14	5.0245e-05	AAEL002542, AAEL002779, AAEL004294, AAEL004338, AAEL004988, AAEL006070, AAEL006895, AAEL006928, AAEL012994, AAEL013613, AAEL014913, AAEL016984, AAEL024228, AAEL026088
GO:0009132	BP	e	nucleoside diphosphate metabolic process	12/726	41/12180	2.91913e-06	6	12	0.000107418	AAEL002542, AAEL004294, AAEL004338, AAEL004988, AAEL006070, AAEL006895, AAEL006928, AAEL012994, AAEL013613, AAEL014913, AAEL016984, AAEL024228
GO:0006119	BP	e	oxidative phosphorylation	7/726	13/12180	3.24864e-06	7	7	0.000118405	AAEL002464, AAEL003393, AAEL003675, AAEL008871, AAEL010330, AAEL010608, AAEL018685
GO:0009152	BP	e	purine ribonucleotide biosynthetic process	18/726	88/12180	3.41936e-06	9	18	0.000123452	AAEL002504, AAEL002813, AAEL003393, AAEL004060, AAEL004338, AAEL004423, AAEL005610, AAEL006509, AAEL008848, AAEL009964, AAEL010754, AAEL010823, AAEL012175, AAEL012740, AAEL013613, AAEL018667, AAEL018668, AAEL024040
GO:0046434	BP	e	organophosphate catabolic process	19/726	99/12180	4.97848e-06	5	19	0.000174795	AAEL001593, AAEL002542, AAEL004294, AAEL004338, AAEL004988, AAEL005969, AAEL006070, AAEL006333, AAEL006347, AAEL006895, AAEL006928, AAEL007874, AAEL010369, AAEL012994, AAEL013613, AAEL014913, AAEL016984, AAEL024228, AAEL026088
GO:0006164	BP	e	purine nucleotide biosynthetic process	18/726	95/12180	1.06016e-05	8	18	0.000355898	AAEL002504, AAEL002813, AAEL003393, AAEL004060, AAEL004338, AAEL004423, AAEL005610, AAEL006509, AAEL008848, AAEL009964, AAEL010754, AAEL010823, AAEL012175, AAEL012740, AAEL013613, AAEL018667, AAEL018668, AAEL024040
GO:0006979	BP	e	response to oxidative stress	11/726	39/12180	1.12566e-05	3	11	0.000374601	AAEL000138, AAEL002309, AAEL002354, AAEL004081, AAEL007135, AAEL012069, AAEL013407, AAEL014064, AAEL020747, AAEL023523, AAEL026806
GO:0006122	BP	e	mitochondrial electron transport, ubiquinol to cytochrome c	5/726	7/12180	1.40962e-05	8	5	0.000460498	AAEL000182, AAEL004457, AAEL005143, AAEL007868, AAEL010801
GO:0009260	BP	e	ribonucleotide biosynthetic process	18/726	97/12180	1.43191e-05	8	18	0.000460498	AAEL002504, AAEL002813, AAEL003393, AAEL004060, AAEL004338, AAEL004423, AAEL005610, AAEL006509, AAEL008848, AAEL009964, AAEL010754, AAEL010823, AAEL012175, AAEL012740, AAEL013613, AAEL018667, AAEL018668, AAEL024040
GO:0072522	BP	e	purine-containing compound biosynthetic process	18/726	97/12180	1.43191e-05	4	18	0.000460498	AAEL002504, AAEL002813, AAEL003393, AAEL004060, AAEL004338, AAEL004423, AAEL005610, AAEL006509, AAEL008848, AAEL009964, AAEL010754, AAEL010823, AAEL012175, AAEL012740, AAEL013613, AAEL018667, AAEL018668, AAEL024040
GO:0046390	BP	e	ribose phosphate biosynthetic process	18/726	98/12180	1.65833e-05	6	18	0.000528869	AAEL002504, AAEL002813, AAEL003393, AAEL004060, AAEL004338, AAEL004423, AAEL005610, AAEL006509, AAEL008848, AAEL009964, AAEL010754, AAEL010823, AAEL012175, AAEL012740, AAEL013613, AAEL018667, AAEL018668, AAEL024040
GO:0006811	BP	e	monoatomic ion transport	47/726	412/12180	1.71398e-05	4	47	0.0005421	AAEL000986, AAEL001164, AAEL001646, AAEL002436, AAEL002464, AAEL002813, AAEL002825, AAEL003234, AAEL003393, AAEL003675, AAEL004046, AAEL004423, AAEL005143, AAEL005170, AAEL005610, AAEL005946, AAEL007184, AAEL007681, AAEL008490, AAEL008588, AAEL008697, AAEL009257, AAEL009964, AAEL010148, AAEL010754, AAEL010801, AAEL010840, AAEL011157, AAEL012740, AAEL012949, AAEL013222, AAEL013263, AAEL014846, AAE…
GO:0006814	BP	e	sodium ion transport	15/726	72/12180	1.75737e-05	7	15	0.000551265	AAEL000986, AAEL001164, AAEL002825, AAEL005946, AAEL007681, AAEL008490, AAEL010148, AAEL010840, AAEL011157, AAEL013222, AAEL018658, AAEL018678, AAEL018680, AAEL018684, AAEL026806
GO:0006030	BP	e	chitin metabolic process	4/726	5/12180	5.9654e-05	5	4	0.00181187	AAEL002718, AAEL002972, AAEL013262, AAEL025784
GO:0019637	BP	e	organophosphate metabolic process	41/726	361/12180	6.30402e-05	4	41	0.00189965	AAEL001593, AAEL001607, AAEL002504, AAEL002542, AAEL002764, AAEL002779, AAEL002813, AAEL003393, AAEL004060, AAEL004294, AAEL004338, AAEL004423, AAEL004988, AAEL005610, AAEL005617, AAEL005969, AAEL006070, AAEL006333, AAEL006347, AAEL006509, AAEL006895, AAEL006928, AAEL007874, AAEL008848, AAEL009185, AAEL009964, AAEL010369, AAEL010754, AAEL010823, AAEL012175, AAEL012740, AAEL012994, AAEL013613, AAE…
GO:0098869	BP	e	cellular oxidant detoxification	10/726	40/12180	8.79321e-05	3	10	0.00262903	AAEL002309, AAEL002354, AAEL004823, AAEL007135, AAEL012069, AAEL013407, AAEL019937, AAEL019938, AAEL020747, AAEL025388
GO:1990748	BP	e	cellular detoxification	10/726	41/12180	0.000110163	2	10	0.00322126	AAEL002309, AAEL002354, AAEL004823, AAEL007135, AAEL012069, AAEL013407, AAEL019937, AAEL019938, AAEL020747, AAEL025388
GO:0055085	BP	e	transmembrane transport	66/726	687/12180	0.000120057	4	66	0.00337838	AAEL000249, AAEL000986, AAEL001164, AAEL001646, AAEL002292, AAEL002436, AAEL002464, AAEL002555, AAEL002813, AAEL002825, AAEL002860, AAEL003234, AAEL003393, AAEL003618, AAEL003640, AAEL003641, AAEL003675, AAEL004046, AAEL004423, AAEL005143, AAEL005170, AAEL005610, AAEL005946, AAEL007184, AAEL007681, AAEL008490, AAEL008632, AAEL008697, AAEL009257, AAEL009810, AAEL009862, AAEL009863, AAEL009964, AAE…
GO:0019643	BP	e	reductive tricarboxylic acid cycle	6/726	15/12180	0.000138111	4	6	0.00380253	AAEL006833, AAEL008166, AAEL008167, AAEL008871, AAEL012897, AAEL013964
GO:0015977	BP	e	carbon fixation	6/726	15/12180	0.000138111	2	6	0.00380253	AAEL006833, AAEL008166, AAEL008167, AAEL008871, AAEL012897, AAEL013964
GO:0019362	BP	e	pyridine nucleotide metabolic process	14/726	77/12180	0.00015877	7	14	0.00434009	AAEL002542, AAEL002779, AAEL004294, AAEL004338, AAEL004988, AAEL006070, AAEL006895, AAEL006928, AAEL012994, AAEL013613, AAEL014913, AAEL016984, AAEL024228, AAEL026088
GO:0009165	BP	e	nucleotide biosynthetic process	18/726	116/12180	0.000165281	7	18	0.00446216	AAEL002504, AAEL002813, AAEL003393, AAEL004060, AAEL004338, AAEL004423, AAEL005610, AAEL006509, AAEL008848, AAEL009964, AAEL010754, AAEL010823, AAEL012175, AAEL012740, AAEL013613, AAEL018667, AAEL018668, AAEL024040
GO:0006082	BP	e	organic acid metabolic process	52/726	511/12180	0.00016905	3	52	0.00446216	AAEL000164, AAEL000213, AAEL001091, AAEL002165, AAEL002542, AAEL002764, AAEL003154, AAEL003568, AAEL003611, AAEL003683, AAEL003746, AAEL003977, AAEL004086, AAEL004118, AAEL004294, AAEL004338, AAEL004988, AAEL005422, AAEL006065, AAEL006070, AAEL006895, AAEL006928, AAEL007033, AAEL008006, AAEL008160, AAEL008166, AAEL008167, AAEL008219, AAEL008871, AAEL009185, AAEL009510, AAEL009691, AAEL010611, AAE…
GO:0043436	BP	e	oxoacid metabolic process	52/726	511/12180	0.00016905	4	52	0.00446216	AAEL000164, AAEL000213, AAEL001091, AAEL002165, AAEL002542, AAEL002764, AAEL003154, AAEL003568, AAEL003611, AAEL003683, AAEL003746, AAEL003977, AAEL004086, AAEL004118, AAEL004294, AAEL004338, AAEL004988, AAEL005422, AAEL006065, AAEL006070, AAEL006895, AAEL006928, AAEL007033, AAEL008006, AAEL008160, AAEL008166, AAEL008167, AAEL008219, AAEL008871, AAEL009185, AAEL009510, AAEL009691, AAEL010611, AAE…
GO:0019752	BP	e	carboxylic acid metabolic process	52/726	511/12180	0.00016905	5	52	0.00446216	AAEL000164, AAEL000213, AAEL001091, AAEL002165, AAEL002542, AAEL002764, AAEL003154, AAEL003568, AAEL003611, AAEL003683, AAEL003746, AAEL003977, AAEL004086, AAEL004118, AAEL004294, AAEL004338, AAEL004988, AAEL005422, AAEL006065, AAEL006070, AAEL006895, AAEL006928, AAEL007033, AAEL008006, AAEL008160, AAEL008166, AAEL008167, AAEL008219, AAEL008871, AAEL009185, AAEL009510, AAEL009691, AAEL010611, AAE…
GO:0098754	BP	e	detoxification	10/726	43/12180	0.000169065	1	10	0.00446216	AAEL002309, AAEL002354, AAEL004823, AAEL007135, AAEL012069, AAEL013407, AAEL019937, AAEL019938, AAEL020747, AAEL025388
GO:1901293	BP	e	nucleoside phosphate biosynthetic process	18/726	117/12180	0.000184709	6	18	0.00480871	AAEL002504, AAEL002813, AAEL003393, AAEL004060, AAEL004338, AAEL004423, AAEL005610, AAEL006509, AAEL008848, AAEL009964, AAEL010754, AAEL010823, AAEL012175, AAEL012740, AAEL013613, AAEL018667, AAEL018668, AAEL024040
GO:0006032	BP	e	chitin catabolic process	3/726	3/12180	0.000210949	6	3	0.00538202	AAEL002972, AAEL013262, AAEL025784
GO:0044036	BP	e	cell wall macromolecule metabolic process	3/726	3/12180	0.000210949	3	3	0.00538202	AAEL002972, AAEL013262, AAEL025784
GO:0016998	BP	e	cell wall macromolecule catabolic process	3/726	3/12180	0.000210949	4	3	0.00538202	AAEL002972, AAEL013262, AAEL025784
GO:0072524	BP	e	pyridine-containing compound metabolic process	14/726	80/12180	0.000241516	3	14	0.00612107	AAEL002542, AAEL002779, AAEL004294, AAEL004338, AAEL004988, AAEL006070, AAEL006895, AAEL006928, AAEL012994, AAEL013613, AAEL014913, AAEL016984, AAEL024228, AAEL026088
GO:0006012	BP	e	galactose metabolic process	6/726	17/12180	0.000308105	6	6	0.0076566	AAEL001607, AAEL003154, AAEL004575, AAEL004582, AAEL005617, AAEL006895
GO:0006561	BP	e	proline biosynthetic process	4/726	7/12180	0.000379014	10	4	0.0091803	AAEL005422, AAEL007033, AAEL013431, AAEL024717
GO:0031032	BP	e	actomyosin structure organization	4/726	7/12180	0.000379014	7	4	0.0091803	AAEL005961, AAEL005964, AAEL007306, AAEL008303
GO:0098800	CC	e	inner mitochondrial membrane protein complex	22/726	41/12180	6.97569e-17	3	22	9.13816e-15	AAEL000182, AAEL002504, AAEL002526, AAEL002813, AAEL003234, AAEL004060, AAEL004423, AAEL005143, AAEL005170, AAEL005610, AAEL005897, AAEL006509, AAEL007868, AAEL008697, AAEL009257, AAEL009964, AAEL010801, AAEL011476, AAEL014944, AAEL018667, AAEL019719, AAEL024040
GO:0098796	CC	e	membrane protein complex	61/726	319/12180	2.09091e-16	2	61	2.34779e-14	AAEL000182, AAEL000855, AAEL001164, AAEL001646, AAEL002324, AAEL002464, AAEL002504, AAEL002526, AAEL002813, AAEL003234, AAEL003393, AAEL003675, AAEL003977, AAEL004060, AAEL004423, AAEL004457, AAEL005143, AAEL005170, AAEL005610, AAEL005897, AAEL005946, AAEL006509, AAEL007184, AAEL007681, AAEL007868, AAEL008219, AAEL008490, AAEL008697, AAEL008848, AAEL008887, AAEL009257, AAEL009964, AAEL010148, AAE…
GO:1990204	CC	e	oxidoreductase complex	20/726	39/12180	5.84964e-15	3	20	5.74727e-13	AAEL000182, AAEL001593, AAEL002764, AAEL003234, AAEL003675, AAEL004294, AAEL004338, AAEL005143, AAEL005170, AAEL007868, AAEL008697, AAEL008887, AAEL009257, AAEL010801, AAEL013613, AAEL014944, AAEL018662, AAEL018669, AAEL018685, AAEL019719
GO:0070469	CC	e	respirasome	15/726	21/12180	1.43741e-14	3	15	1.25534e-12	AAEL001164, AAEL003675, AAEL004457, AAEL005946, AAEL007681, AAEL008490, AAEL010230, AAEL010673, AAEL011157, AAEL011992, AAEL013744, AAEL014889, AAEL018658, AAEL018680, AAEL018684
GO:0005743	CC	e	mitochondrial inner membrane	27/726	80/12180	4.03877e-14	5	27	3.17448e-12	AAEL000941, AAEL001164, AAEL002860, AAEL003675, AAEL004457, AAEL004829, AAEL005946, AAEL007681, AAEL008490, AAEL010230, AAEL010330, AAEL010608, AAEL010673, AAEL010823, AAEL010884, AAEL011157, AAEL011992, AAEL013744, AAEL013876, AAEL014505, AAEL014630, AAEL014889, AAEL018658, AAEL018662, AAEL018668, AAEL018678, AAEL018685
GO:0031966	CC	e	mitochondrial membrane	31/726	108/12180	8.04958e-14	4	31	5.75179e-12	AAEL000941, AAEL001164, AAEL002860, AAEL003675, AAEL004457, AAEL004829, AAEL005946, AAEL007681, AAEL008490, AAEL008671, AAEL010230, AAEL010330, AAEL010608, AAEL010673, AAEL010823, AAEL010884, AAEL011157, AAEL011992, AAEL013744, AAEL013876, AAEL014505, AAEL014630, AAEL014889, AAEL018658, AAEL018662, AAEL018668, AAEL018678, AAEL018680, AAEL018684, AAEL018685, AAEL022304
GO:0019866	CC	e	organelle inner membrane	27/726	84/12180	1.57033e-13	4	27	1.02856e-11	AAEL000941, AAEL001164, AAEL002860, AAEL003675, AAEL004457, AAEL004829, AAEL005946, AAEL007681, AAEL008490, AAEL010230, AAEL010330, AAEL010608, AAEL010673, AAEL010823, AAEL010884, AAEL011157, AAEL011992, AAEL013744, AAEL013876, AAEL014505, AAEL014630, AAEL014889, AAEL018658, AAEL018662, AAEL018668, AAEL018678, AAEL018685
GO:0098798	CC	e	mitochondrial protein-containing complex	23/726	61/12180	2.09837e-13	2	23	1.26871e-11	AAEL000182, AAEL002504, AAEL002526, AAEL002813, AAEL003234, AAEL004060, AAEL004423, AAEL005143, AAEL005150, AAEL005170, AAEL005610, AAEL005897, AAEL006509, AAEL007868, AAEL008697, AAEL009257, AAEL009964, AAEL010801, AAEL011476, AAEL014944, AAEL018667, AAEL019719, AAEL024040
GO:0070069	CC	e	cytochrome complex	15/726	26/12180	1.54463e-12	3	15	8.09384e-11	AAEL000182, AAEL003234, AAEL003675, AAEL005143, AAEL005170, AAEL007868, AAEL008697, AAEL008887, AAEL009257, AAEL010801, AAEL014944, AAEL018662, AAEL018669, AAEL018685, AAEL019719
GO:0098803	CC	e	respiratory chain complex	15/726	26/12180	1.54463e-12	3	15	8.09384e-11	AAEL000182, AAEL003234, AAEL003675, AAEL005143, AAEL005170, AAEL007868, AAEL008697, AAEL008887, AAEL009257, AAEL010801, AAEL014944, AAEL018662, AAEL018669, AAEL018685, AAEL019719
GO:0005576	CC	e	extracellular region	53/726	368/12180	1.73888e-09	2	53	7.59312e-08	AAEL000165, AAEL000229, AAEL000941, AAEL001878, AAEL002124, AAEL002693, AAEL002780, AAEL002972, AAEL003056, AAEL003066, AAEL003425, AAEL003832, AAEL003857, AAEL004060, AAEL004407, AAEL004897, AAEL005431, AAEL005530, AAEL006347, AAEL006425, AAEL006719, AAEL007286, AAEL007483, AAEL008062, AAEL009167, AAEL009580, AAEL009585, AAEL009862, AAEL010172, AAEL011586, AAEL011639, AAEL011897, AAEL011996, AAE…
GO:0045263	CC	e	proton-transporting ATP synthase complex, coupling factor F(o)	10/726	19/12180	3.00979e-08	4	10	1.2451e-06	AAEL002813, AAEL004423, AAEL005610, AAEL006509, AAEL009964, AAEL010754, AAEL012740, AAEL018667, AAEL018668, AAEL024040
GO:0000276	CC	e	mitochondrial proton-transporting ATP synthase complex, coupling factor F(o)	7/726	9/12180	8.42177e-08	5	7	3.30976e-06	AAEL002813, AAEL004423, AAEL005610, AAEL006509, AAEL009964, AAEL018667, AAEL024040
GO:1902495	CC	e	transmembrane transporter complex	19/726	81/12180	1.94089e-07	3	19	7.26449e-06	AAEL000182, AAEL001646, AAEL003234, AAEL003675, AAEL005143, AAEL005170, AAEL007184, AAEL007868, AAEL008697, AAEL008887, AAEL009257, AAEL010148, AAEL010801, AAEL010823, AAEL014944, AAEL018662, AAEL018669, AAEL018685, AAEL019719
GO:0045275	CC	e	respiratory chain complex III	6/726	7/12180	2.92267e-07	4	6	1.00006e-05	AAEL000182, AAEL003675, AAEL005143, AAEL007868, AAEL010801, AAEL018685
GO:1990351	CC	e	transporter complex	19/726	83/12180	2.92639e-07	2	19	1.00006e-05	AAEL000182, AAEL001646, AAEL003234, AAEL003675, AAEL005143, AAEL005170, AAEL007184, AAEL007868, AAEL008697, AAEL008887, AAEL009257, AAEL010148, AAEL010801, AAEL010823, AAEL014944, AAEL018662, AAEL018669, AAEL018685, AAEL019719
GO:0045277	CC	e	respiratory chain complex IV	9/726	19/12180	4.86182e-07	4	9	1.59225e-05	AAEL003234, AAEL005170, AAEL008697, AAEL008887, AAEL009257, AAEL014944, AAEL018662, AAEL018669, AAEL019719
GO:0030018	CC	e	Z disc	5/726	5/12180	7.42692e-07	2	5	2.33502e-05	AAEL004988, AAEL005961, AAEL005964, AAEL006070, AAEL007306
GO:0033177	CC	e	proton-transporting two-sector ATPase complex, proton-transporting domain	10/726	27/12180	1.77488e-06	3	10	4.98235e-05	AAEL002813, AAEL004423, AAEL005610, AAEL006509, AAEL009964, AAEL010754, AAEL012740, AAEL018667, AAEL018668, AAEL024040
GO:0005751	CC	e	mitochondrial respiratory chain complex IV	6/726	11/12180	1.56745e-05	5	6	0.000424833	AAEL003234, AAEL005170, AAEL008697, AAEL009257, AAEL014944, AAEL019719
GO:0045261	CC	e	proton-transporting ATP synthase complex, catalytic core F(1)	5/726	8/12180	3.574e-05	4	5	0.000936389	AAEL002504, AAEL003393, AAEL004060, AAEL008848, AAEL012175
GO:0062129	CC	e	chitin-based extracellular matrix	4/726	5/12180	5.9654e-05	4	4	0.00146525	AAEL003259, AAEL003419, AAEL011504, AAEL021995
GO:0005750	CC	e	mitochondrial respiratory chain complex III	4/726	5/12180	5.9654e-05	5	4	0.00146525	AAEL000182, AAEL005143, AAEL007868, AAEL010801
GO:0031090	CC	e	organelle membrane	46/726	442/12180	0.000201166	3	46	0.00479141	AAEL000703, AAEL000855, AAEL000905, AAEL000941, AAEL001164, AAEL001596, AAEL002860, AAEL003675, AAEL004457, AAEL004829, AAEL005946, AAEL006795, AAEL007344, AAEL007681, AAEL007874, AAEL008490, AAEL008671, AAEL009132, AAEL010230, AAEL010330, AAEL010608, AAEL010673, AAEL010823, AAEL010879, AAEL010884, AAEL011157, AAEL011992, AAEL012832, AAEL013732, AAEL013744, AAEL013876, AAEL014505, AAEL014630, AAE…
GO:0005861	CC	e	troponin complex	3/726	3/12180	0.000210949	2	3	0.00487665	AAEL002417, AAEL010850, AAEL026967
GO:1902494	CC	e	catalytic complex	49/726	478/12180	0.000228318	2	49	0.00512737	AAEL000182, AAEL000855, AAEL001593, AAEL002401, AAEL002764, AAEL003234, AAEL003675, AAEL003746, AAEL003977, AAEL004060, AAEL004071, AAEL004294, AAEL004338, AAEL004575, AAEL004582, AAEL005143, AAEL005170, AAEL006441, AAEL006833, AAEL006895, AAEL007184, AAEL007868, AAEL007871, AAEL008160, AAEL008167, AAEL008219, AAEL008697, AAEL008887, AAEL009257, AAEL010793, AAEL010801, AAEL010823, AAEL012095, AAE…
GO:0019773	CC	e	proteasome core complex, alpha-subunit complex	4/726	7/12180	0.000379014	2	4	0.00805149	AAEL003871, AAEL005830, AAEL009898, AAEL015007
GO:0045240	CC	e	alpha-ketoacid dehydrogenase complex	4/726	7/12180	0.000379014	4	4	0.00805149	AAEL002764, AAEL004294, AAEL004338, AAEL013613
GO:0033178	CC	e	proton-transporting two-sector ATPase complex, catalytic domain	6/726	18/12180	0.000439012	3	6	0.00908062	AAEL002464, AAEL002504, AAEL003393, AAEL004060, AAEL008848, AAEL012175
GO:0015078	MF	e	proton transmembrane transporter activity	41/726	79/12180	1.22742e-29	5	41	1.18385e-26	AAEL000986, AAEL001164, AAEL002464, AAEL002504, AAEL002813, AAEL002825, AAEL003234, AAEL003393, AAEL003675, AAEL004060, AAEL004423, AAEL005143, AAEL005170, AAEL005610, AAEL005946, AAEL006509, AAEL007681, AAEL008490, AAEL008697, AAEL008848, AAEL009257, AAEL009964, AAEL010801, AAEL010823, AAEL010840, AAEL011157, AAEL012175, AAEL012740, AAEL014944, AAEL018658, AAEL018662, AAEL018667, AAEL018668, AAE…
GO:0015453	MF	e	oxidoreduction-driven active transmembrane transporter activity	25/726	40/12180	2.78162e-21	5	25	1.07315e-18	AAEL000986, AAEL001164, AAEL002825, AAEL003234, AAEL003675, AAEL005143, AAEL005170, AAEL005946, AAEL007681, AAEL008490, AAEL008697, AAEL009257, AAEL010801, AAEL010840, AAEL011157, AAEL014944, AAEL018658, AAEL018662, AAEL018669, AAEL018678, AAEL018680, AAEL018684, AAEL018685, AAEL019719, AAEL026806
GO:0009055	MF	e	electron transfer activity	30/726	72/12180	1.53259e-18	1	30	4.22339e-16	AAEL000986, AAEL001164, AAEL002825, AAEL003234, AAEL003675, AAEL004457, AAEL005143, AAEL005170, AAEL005946, AAEL007526, AAEL007681, AAEL008490, AAEL008697, AAEL008871, AAEL009257, AAEL010330, AAEL010801, AAEL010840, AAEL011157, AAEL013980, AAEL014944, AAEL018658, AAEL018662, AAEL018669, AAEL018678, AAEL018680, AAEL018684, AAEL018685, AAEL019719, AAEL026806
GO:0016491	MF	e	oxidoreductase activity	110/726	779/12180	4.29333e-18	2	110	1.03523e-15	AAEL000138, AAEL000164, AAEL000213, AAEL000328, AAEL000354, AAEL000454, AAEL000797, AAEL000910, AAEL000986, AAEL001091, AAEL001164, AAEL001593, AAEL001865, AAEL002043, AAEL002309, AAEL002354, AAEL002416, AAEL002520, AAEL002825, AAEL003154, AAEL003234, AAEL003423, AAEL003611, AAEL003675, AAEL003961, AAEL004003, AAEL004054, AAEL004086, AAEL004118, AAEL004338, AAEL004823, AAEL004873, AAEL005143, AAE…
GO:0022853	MF	e	active monoatomic ion transmembrane transporter activity	27/726	67/12180	2.26387e-16	4	27	4.85222e-14	AAEL000986, AAEL001164, AAEL002464, AAEL002825, AAEL003234, AAEL003393, AAEL003675, AAEL005143, AAEL005170, AAEL005946, AAEL007681, AAEL008490, AAEL008697, AAEL009257, AAEL010801, AAEL010840, AAEL011157, AAEL014944, AAEL018658, AAEL018662, AAEL018669, AAEL018678, AAEL018680, AAEL018684, AAEL018685, AAEL019719, AAEL026806
GO:0022890	MF	e	inorganic cation transmembrane transporter activity	46/726	202/12180	1.3245e-15	4	46	2.55496e-13	AAEL000986, AAEL001164, AAEL001646, AAEL002436, AAEL002464, AAEL002504, AAEL002813, AAEL002825, AAEL003234, AAEL003393, AAEL003675, AAEL004046, AAEL004060, AAEL004423, AAEL005143, AAEL005170, AAEL005610, AAEL005946, AAEL006509, AAEL007681, AAEL008490, AAEL008697, AAEL008848, AAEL009257, AAEL009964, AAEL010801, AAEL010823, AAEL010840, AAEL011157, AAEL012175, AAEL012740, AAEL013222, AAEL013263, AAE…
GO:0042302	MF	e	structural constituent of cuticle	51/726	252/12180	6.25785e-15	2	51	1.0974e-12	AAEL000419, AAEL000878, AAEL001290, AAEL001319, AAEL002092, AAEL002449, AAEL003041, AAEL003049, AAEL003112, AAEL003216, AAEL003235, AAEL003259, AAEL003640, AAEL003641, AAEL004292, AAEL004588, AAEL004674, AAEL004951, AAEL008285, AAEL008289, AAEL008764, AAEL008765, AAEL008970, AAEL010134, AAEL011042, AAEL011068, AAEL011458, AAEL011459, AAEL011504, AAEL013511, AAEL013513, AAEL013515, AAEL013517, AAE…
GO:0015318	MF	e	inorganic molecular entity transmembrane transporter activity	48/726	242/12180	8.98967e-14	3	48	1.41272e-11	AAEL000986, AAEL001164, AAEL001646, AAEL002436, AAEL002464, AAEL002504, AAEL002813, AAEL002825, AAEL003234, AAEL003393, AAEL003675, AAEL004046, AAEL004060, AAEL004423, AAEL005143, AAEL005170, AAEL005610, AAEL005946, AAEL006509, AAEL007681, AAEL008490, AAEL008697, AAEL008848, AAEL009257, AAEL009964, AAEL010801, AAEL010823, AAEL010840, AAEL011157, AAEL011184, AAEL012095, AAEL012175, AAEL012740, AAE…
GO:0016651	MF	e	oxidoreductase activity, acting on NAD(P)H	19/726	39/12180	9.52068e-14	3	19	1.41272e-11	AAEL000138, AAEL000986, AAEL001164, AAEL001865, AAEL002825, AAEL003423, AAEL005508, AAEL005946, AAEL007054, AAEL007681, AAEL008490, AAEL010840, AAEL011157, AAEL013744, AAEL018658, AAEL018678, AAEL018680, AAEL018684, AAEL026806
GO:0008324	MF	e	monoatomic cation transmembrane transporter activity	46/726	234/12180	4.20967e-13	4	46	5.80032e-11	AAEL000986, AAEL001164, AAEL001646, AAEL002436, AAEL002464, AAEL002504, AAEL002813, AAEL002825, AAEL003234, AAEL003393, AAEL003675, AAEL004046, AAEL004060, AAEL004423, AAEL005143, AAEL005170, AAEL005610, AAEL005946, AAEL006509, AAEL007681, AAEL008490, AAEL008697, AAEL008848, AAEL009257, AAEL009964, AAEL010801, AAEL010823, AAEL010840, AAEL011157, AAEL012175, AAEL012740, AAEL013222, AAEL013263, AAE…
GO:0005198	MF	e	structural molecule activity	72/726	487/12180	4.83798e-13	1	72	6.22164e-11	AAEL000418, AAEL000419, AAEL000529, AAEL000878, AAEL001290, AAEL001319, AAEL002092, AAEL002449, AAEL002848, AAEL003041, AAEL003049, AAEL003112, AAEL003216, AAEL003235, AAEL003259, AAEL003425, AAEL003582, AAEL003640, AAEL003641, AAEL003881, AAEL004069, AAEL004292, AAEL004430, AAEL004588, AAEL004674, AAEL004951, AAEL005027, AAEL005150, AAEL005610, AAEL006833, AAEL007355, AAEL008285, AAEL008289, AAE…
GO:0015399	MF	e	primary active transmembrane transporter activity	30/726	109/12180	6.8699e-13	4	30	8.28253e-11	AAEL000986, AAEL001164, AAEL002464, AAEL002825, AAEL003234, AAEL003393, AAEL003675, AAEL005143, AAEL005170, AAEL005946, AAEL007184, AAEL007681, AAEL008490, AAEL008632, AAEL008697, AAEL009257, AAEL010801, AAEL010840, AAEL011157, AAEL013229, AAEL014944, AAEL018658, AAEL018662, AAEL018669, AAEL018678, AAEL018680, AAEL018684, AAEL018685, AAEL019719, AAEL026806
GO:0016655	MF	e	oxidoreductase activity, acting on NAD(P)H, quinone or similar compound as acceptor	13/726	20/12180	5.67606e-12	4	13	6.08284e-10	AAEL000986, AAEL001164, AAEL002825, AAEL005946, AAEL007681, AAEL008490, AAEL010840, AAEL011157, AAEL018658, AAEL018678, AAEL018680, AAEL018684, AAEL026806
GO:0008137	MF	e	NADH dehydrogenase (ubiquinone) activity	13/726	20/12180	5.67606e-12	6	13	6.08284e-10	AAEL000986, AAEL001164, AAEL002825, AAEL005946, AAEL007681, AAEL008490, AAEL010840, AAEL011157, AAEL018658, AAEL018678, AAEL018680, AAEL018684, AAEL026806
GO:0022804	MF	e	active transmembrane transporter activity	36/726	181/12180	1.10936e-10	3	36	1.06998e-08	AAEL000986, AAEL001164, AAEL002464, AAEL002825, AAEL003234, AAEL003393, AAEL003618, AAEL003640, AAEL003641, AAEL003675, AAEL005143, AAEL005170, AAEL005946, AAEL007184, AAEL007681, AAEL008490, AAEL008632, AAEL008697, AAEL009257, AAEL010801, AAEL010840, AAEL010884, AAEL011157, AAEL011184, AAEL012095, AAEL013229, AAEL014944, AAEL018658, AAEL018662, AAEL018669, AAEL018678, AAEL018680, AAEL018684, AAE…
GO:0003824	MF	e	catalytic activity	337/726	4295/12180	2.07436e-10	1	337	1.90545e-08	AAEL000092, AAEL000119, AAEL000138, AAEL000164, AAEL000179, AAEL000182, AAEL000213, AAEL000252, AAEL000328, AAEL000354, AAEL000454, AAEL000545, AAEL000647, AAEL000651, AAEL000667, AAEL000703, AAEL000757, AAEL000797, AAEL000854, AAEL000855, AAEL000905, AAEL000910, AAEL000986, AAEL001091, AAEL001159, AAEL001164, AAEL001170, AAEL001233, AAEL001235, AAEL001295, AAEL001593, AAEL001607, AAEL001627, AAE…
GO:0004553	MF	e	hydrolase activity, hydrolyzing O-glycosyl compounds	23/726	100/12180	1.51201e-08	4	23	1.16667e-06	AAEL001091, AAEL002972, AAEL003056, AAEL003066, AAEL003723, AAEL003894, AAEL004575, AAEL004582, AAEL004897, AAEL005188, AAEL005460, AAEL006719, AAEL007064, AAEL009178, AAEL009524, AAEL010602, AAEL012268, AAEL012370, AAEL013262, AAEL013421, AAEL015051, AAEL020371, AAEL025784
GO:0015075	MF	e	monoatomic ion transmembrane transporter activity	47/726	345/12180	9.15928e-08	3	47	6.79548e-06	AAEL000986, AAEL001164, AAEL001646, AAEL002436, AAEL002464, AAEL002504, AAEL002813, AAEL002825, AAEL003234, AAEL003393, AAEL003675, AAEL004046, AAEL004060, AAEL004423, AAEL005143, AAEL005170, AAEL005610, AAEL005946, AAEL006509, AAEL007681, AAEL008490, AAEL008697, AAEL008848, AAEL009257, AAEL009964, AAEL010801, AAEL010823, AAEL010840, AAEL011157, AAEL012175, AAEL012740, AAEL013222, AAEL013263, AAE…
GO:0016798	MF	e	hydrolase activity, acting on glycosyl bonds	27/726	145/12180	1.01952e-07	3	27	7.28388e-06	AAEL000647, AAEL000651, AAEL000667, AAEL001091, AAEL002972, AAEL003056, AAEL003066, AAEL003434, AAEL003723, AAEL003894, AAEL004575, AAEL004582, AAEL004897, AAEL005188, AAEL005460, AAEL006719, AAEL007064, AAEL009178, AAEL009524, AAEL010602, AAEL012268, AAEL012370, AAEL013262, AAEL013421, AAEL015051, AAEL020371, AAEL025784
GO:0008061	MF	e	chitin binding	26/726	138/12180	1.37555e-07	3	26	9.47656e-06	AAEL002780, AAEL002972, AAEL003056, AAEL003066, AAEL003419, AAEL003425, AAEL004060, AAEL004897, AAEL005530, AAEL007483, AAEL009580, AAEL009585, AAEL011586, AAEL011897, AAEL012245, AAEL012268, AAEL012370, AAEL013222, AAEL013367, AAEL013766, AAEL014445, AAEL019530, AAEL020748, AAEL021372, AAEL025518, AAEL025784
GO:0015252	MF	e	proton channel activity	7/726	11/12180	6.94413e-07	7	7	4.32104e-05	AAEL002504, AAEL003393, AAEL004060, AAEL006509, AAEL008848, AAEL010823, AAEL012175
GO:0046933	MF	e	proton-transporting ATP synthase activity, rotational mechanism	7/726	11/12180	6.94413e-07	8	7	4.32104e-05	AAEL002504, AAEL003393, AAEL004060, AAEL006509, AAEL008848, AAEL010823, AAEL012175
GO:0003954	MF	e	NADH dehydrogenase activity	5/726	5/12180	7.42692e-07	4	5	4.47704e-05	AAEL000138, AAEL001865, AAEL003423, AAEL005508, AAEL007054
GO:0016675	MF	e	oxidoreductase activity, acting on a heme group of donors	8/726	16/12180	1.28643e-06	3	8	7.29859e-05	AAEL003234, AAEL005170, AAEL008697, AAEL009257, AAEL014944, AAEL018662, AAEL018669, AAEL019719
GO:0004129	MF	e	cytochrome-c oxidase activity	8/726	16/12180	1.28643e-06	6	8	7.29859e-05	AAEL003234, AAEL005170, AAEL008697, AAEL009257, AAEL014944, AAEL018662, AAEL018669, AAEL019719
GO:0016679	MF	e	oxidoreductase activity, acting on diphenols and related substances as donors	5/726	6/12180	4.23624e-06	3	5	0.000226992	AAEL003675, AAEL005143, AAEL010801, AAEL016992, AAEL018685
GO:0022857	MF	e	transmembrane transporter activity	70/726	693/12180	1.04415e-05	2	70	0.000544367	AAEL000249, AAEL000986, AAEL001164, AAEL001646, AAEL002292, AAEL002436, AAEL002464, AAEL002504, AAEL002555, AAEL002813, AAEL002825, AAEL003234, AAEL003393, AAEL003618, AAEL003640, AAEL003641, AAEL003675, AAEL004046, AAEL004060, AAEL004423, AAEL005143, AAEL005170, AAEL005610, AAEL005946, AAEL006509, AAEL007184, AAEL007681, AAEL008490, AAEL008632, AAEL008697, AAEL008848, AAEL009257, AAEL009862, AAE…
GO:0004298	MF	e	threonine-type endopeptidase activity	7/726	15/12180	1.0962e-05	5	7	0.000556468	AAEL002401, AAEL003871, AAEL005830, AAEL006441, AAEL009898, AAEL013236, AAEL015007
GO:0008121	MF	e	ubiquinol-cytochrome-c reductase activity	4/726	4/12180	1.2525e-05	6	4	0.000619504	AAEL003675, AAEL005143, AAEL010801, AAEL018685
GO:0016209	MF	e	antioxidant activity	11/726	44/12180	3.91773e-05	1	11	0.00175751	AAEL002309, AAEL002354, AAEL004823, AAEL007135, AAEL012069, AAEL013407, AAEL014064, AAEL019937, AAEL019938, AAEL020747, AAEL025388
GO:0005215	MF	e	transporter activity	70/726	726/12180	6.54335e-05	1	70	0.00274394	AAEL000249, AAEL000986, AAEL001164, AAEL001646, AAEL002292, AAEL002436, AAEL002464, AAEL002504, AAEL002555, AAEL002813, AAEL002825, AAEL003234, AAEL003393, AAEL003618, AAEL003640, AAEL003641, AAEL003675, AAEL004046, AAEL004060, AAEL004423, AAEL005143, AAEL005170, AAEL005610, AAEL005946, AAEL006509, AAEL007184, AAEL007681, AAEL008490, AAEL008632, AAEL008697, AAEL008848, AAEL009257, AAEL009862, AAE…
GO:0036402	MF	e	proteasome-activating activity	4/726	6/12180	0.00017049	2	4	0.00671172	AAEL004563, AAEL012095, AAEL023069, AAEL025594
GO:0004568	MF	e	chitinase activity	3/726	3/12180	0.000210949	5	3	0.00767776	AAEL002972, AAEL013262, AAEL025784
GO:0005214	MF	e	structural constituent of chitin-based cuticle	3/726	3/12180	0.000210949	3	3	0.00767776	AAEL003259, AAEL011504, AAEL021995
GO:0070569	MF	e	uridylyltransferase activity	3/726	3/12180	0.000210949	5	3	0.00767776	AAEL001607, AAEL001627, AAEL005617
GO:0004449	MF	e	isocitrate dehydrogenase (NAD+) activity	3/726	3/12180	0.000210949	6	3	0.00767776	AAEL000454, AAEL010143, AAEL010814
GO:0070003	MF	e	threonine-type peptidase activity	7/726	23/12180	0.000274314	4	7	0.00979909	AAEL002401, AAEL003871, AAEL005830, AAEL006441, AAEL009898, AAEL013236, AAEL015007

## Sheet: Down_MERF4S vs MERFS0
GO	NS	enrichment	name	ratio_in_study	ratio_in_pop	p_uncorrected	depth	study_count	p_fdr_bh	study_items
GO:0006091	BP	e	generation of precursor metabolites and energy	48/468	153/12180	4.09909e-31	3	48	1.56872e-27	AAEL000182, AAEL001210, AAEL001490, AAEL001865, AAEL002464, AAEL002542, AAEL003234, AAEL004338, AAEL004457, AAEL004988, AAEL005143, AAEL005170, AAEL005508, AAEL005931, AAEL006070, AAEL006928, AAEL007054, AAEL007752, AAEL008072, AAEL008871, AAEL009029, AAEL009066, AAEL009257, AAEL010230, AAEL010602, AAEL010801, AAEL011157, AAEL011756, AAEL012950, AAEL013613, AAEL013739, AAEL014913, AAEL014944, AAE…
GO:0044237	BP	e	cellular metabolic process	167/468	1831/12180	1.267e-29	2	167	2.4244e-26	AAEL000010, AAEL000080, AAEL000111, AAEL000182, AAEL000213, AAEL000258, AAEL000378, AAEL001102, AAEL001210, AAEL001490, AAEL001607, AAEL001759, AAEL001845, AAEL001865, AAEL001887, AAEL001963, AAEL002140, AAEL002464, AAEL002504, AAEL002542, AAEL002639, AAEL002673, AAEL002675, AAEL003090, AAEL003234, AAEL003425, AAEL003497, AAEL003530, AAEL003581, AAEL003746, AAEL003881, AAEL003942, AAEL004042, AAE…
GO:0019646	BP	e	aerobic electron transport chain	30/468	54/12180	8.27378e-29	7	30	1.05546e-25	AAEL000182, AAEL001210, AAEL001865, AAEL003234, AAEL004457, AAEL005143, AAEL005170, AAEL005508, AAEL007054, AAEL007752, AAEL008072, AAEL009066, AAEL009257, AAEL010230, AAEL010801, AAEL011157, AAEL012950, AAEL014944, AAEL018658, AAEL018662, AAEL018669, AAEL018678, AAEL018680, AAEL018681, AAEL018684, AAEL018687, AAEL019718, AAEL019719, AAEL021191, AAEL026806
GO:0009060	BP	e	aerobic respiration	32/468	67/12180	6.95925e-28	6	32	5.69413e-25	AAEL000182, AAEL001210, AAEL001865, AAEL002464, AAEL003234, AAEL004457, AAEL005143, AAEL005170, AAEL005508, AAEL007054, AAEL007752, AAEL008072, AAEL008871, AAEL009066, AAEL009257, AAEL010230, AAEL010801, AAEL011157, AAEL012950, AAEL014944, AAEL018658, AAEL018662, AAEL018669, AAEL018678, AAEL018680, AAEL018681, AAEL018684, AAEL018687, AAEL019718, AAEL019719, AAEL021191, AAEL026806
GO:0022904	BP	e	respiratory electron transport chain	30/468	57/12180	7.43942e-28	5	30	5.69413e-25	AAEL000182, AAEL001210, AAEL001865, AAEL003234, AAEL004457, AAEL005143, AAEL005170, AAEL005508, AAEL007054, AAEL007752, AAEL008072, AAEL009066, AAEL009257, AAEL010230, AAEL010801, AAEL011157, AAEL012950, AAEL014944, AAEL018658, AAEL018662, AAEL018669, AAEL018678, AAEL018680, AAEL018681, AAEL018684, AAEL018687, AAEL019718, AAEL019719, AAEL021191, AAEL026806
GO:0045333	BP	e	cellular respiration	32/468	69/12180	2.28348e-27	5	32	1.45648e-24	AAEL000182, AAEL001210, AAEL001865, AAEL002464, AAEL003234, AAEL004457, AAEL005143, AAEL005170, AAEL005508, AAEL007054, AAEL007752, AAEL008072, AAEL008871, AAEL009066, AAEL009257, AAEL010230, AAEL010801, AAEL011157, AAEL012950, AAEL014944, AAEL018658, AAEL018662, AAEL018669, AAEL018678, AAEL018680, AAEL018681, AAEL018684, AAEL018687, AAEL019718, AAEL019719, AAEL021191, AAEL026806
GO:0015980	BP	e	energy derivation by oxidation of organic compounds	33/468	77/12180	8.5268e-27	4	33	4.66172e-24	AAEL000182, AAEL001210, AAEL001865, AAEL002464, AAEL003234, AAEL004457, AAEL005143, AAEL005170, AAEL005508, AAEL007054, AAEL007752, AAEL008072, AAEL008871, AAEL009066, AAEL009257, AAEL010230, AAEL010602, AAEL010801, AAEL011157, AAEL012950, AAEL014944, AAEL018658, AAEL018662, AAEL018669, AAEL018678, AAEL018680, AAEL018681, AAEL018684, AAEL018687, AAEL019718, AAEL019719, AAEL021191, AAEL026806
GO:0022900	BP	e	electron transport chain	33/468	89/12180	2.36859e-24	4	33	1.13308e-21	AAEL000182, AAEL001210, AAEL001865, AAEL003234, AAEL004457, AAEL005143, AAEL005170, AAEL005508, AAEL007054, AAEL007752, AAEL008072, AAEL008871, AAEL009066, AAEL009257, AAEL010230, AAEL010801, AAEL011157, AAEL012950, AAEL013739, AAEL014944, AAEL018658, AAEL018662, AAEL018669, AAEL018678, AAEL018680, AAEL018681, AAEL018684, AAEL018687, AAEL019718, AAEL019719, AAEL021191, AAEL025321, AAEL026806
GO:1902600	BP	e	proton transmembrane transport	30/468	79/12180	1.34435e-22	7	30	5.71649e-20	AAEL002464, AAEL003234, AAEL004423, AAEL005143, AAEL005170, AAEL005610, AAEL006390, AAEL007752, AAEL008072, AAEL009257, AAEL009964, AAEL010801, AAEL011025, AAEL011157, AAEL012819, AAEL014944, AAEL018658, AAEL018662, AAEL018667, AAEL018668, AAEL018669, AAEL018678, AAEL018680, AAEL018681, AAEL018684, AAEL018687, AAEL019718, AAEL019719, AAEL024040, AAEL026806
GO:0044281	BP	e	small molecule metabolic process	94/468	862/12180	4.65839e-21	2	94	1.78276e-18	AAEL000080, AAEL000111, AAEL000213, AAEL000258, AAEL001102, AAEL001490, AAEL001607, AAEL001845, AAEL001887, AAEL002504, AAEL002542, AAEL002673, AAEL002675, AAEL003090, AAEL003581, AAEL003746, AAEL004042, AAEL004059, AAEL004060, AAEL004096, AAEL004102, AAEL004118, AAEL004297, AAEL004338, AAEL004423, AAEL004860, AAEL004988, AAEL005106, AAEL005216, AAEL005610, AAEL005763, AAEL005931, AAEL006070, AAE…
GO:0009058	BP	e	biosynthetic process	98/468	946/12180	2.37035e-20	2	98	8.24665e-18	AAEL000010, AAEL000080, AAEL001102, AAEL001490, AAEL001759, AAEL001845, AAEL001887, AAEL002140, AAEL002504, AAEL002542, AAEL002639, AAEL002673, AAEL002675, AAEL003425, AAEL003497, AAEL003530, AAEL003581, AAEL003881, AAEL003942, AAEL004042, AAEL004059, AAEL004060, AAEL004069, AAEL004126, AAEL004151, AAEL004175, AAEL004297, AAEL004338, AAEL004423, AAEL004430, AAEL004860, AAEL004988, AAEL005106, AAE…
GO:1901566	BP	e	organonitrogen compound biosynthetic process	61/468	435/12180	5.515e-19	3	61	1.75882e-16	AAEL000010, AAEL001102, AAEL001759, AAEL001845, AAEL001887, AAEL002504, AAEL002639, AAEL002675, AAEL003425, AAEL003581, AAEL003881, AAEL003942, AAEL004059, AAEL004060, AAEL004069, AAEL004151, AAEL004175, AAEL004297, AAEL004338, AAEL004423, AAEL004430, AAEL004860, AAEL005106, AAEL005610, AAEL006511, AAEL006587, AAEL006693, AAEL006834, AAEL007033, AAEL008393, AAEL008963, AAEL009601, AAEL009747, AAE…
GO:0008152	BP	e	metabolic process	232/468	3764/12180	9.32977e-18	1	232	2.74654e-15	AAEL000010, AAEL000028, AAEL000080, AAEL000111, AAEL000182, AAEL000213, AAEL000258, AAEL000271, AAEL000378, AAEL000667, AAEL001102, AAEL001210, AAEL001295, AAEL001323, AAEL001490, AAEL001607, AAEL001759, AAEL001840, AAEL001844, AAEL001845, AAEL001863, AAEL001865, AAEL001887, AAEL001963, AAEL001965, AAEL002140, AAEL002158, AAEL002225, AAEL002464, AAEL002504, AAEL002542, AAEL002624, AAEL002629, AAE…
GO:0044283	BP	e	small molecule biosynthetic process	41/468	227/12180	5.98537e-17	3	41	1.62054e-14	AAEL000080, AAEL001102, AAEL001490, AAEL001845, AAEL001887, AAEL002542, AAEL002673, AAEL004059, AAEL004338, AAEL004860, AAEL004988, AAEL006070, AAEL006587, AAEL006834, AAEL006928, AAEL007033, AAEL008072, AAEL008963, AAEL009029, AAEL009601, AAEL009691, AAEL010146, AAEL011157, AAEL011756, AAEL012578, AAEL013394, AAEL013458, AAEL013613, AAEL014913, AAEL015631, AAEL018658, AAEL018678, AAEL018680, AAE…
GO:0006163	BP	e	purine nucleotide metabolic process	34/468	155/12180	6.35172e-17	7	34	1.62054e-14	AAEL001102, AAEL001490, AAEL002504, AAEL002542, AAEL003581, AAEL004060, AAEL004297, AAEL004338, AAEL004423, AAEL004988, AAEL005106, AAEL005610, AAEL005931, AAEL006070, AAEL006928, AAEL007298, AAEL008574, AAEL009029, AAEL009964, AAEL010640, AAEL010823, AAEL011756, AAEL012359, AAEL012825, AAEL013394, AAEL013613, AAEL014913, AAEL018667, AAEL018668, AAEL023037, AAEL024040, AAEL024228, AAEL026069, AAE…
GO:0006120	BP	e	mitochondrial electron transport, NADH to ubiquinone	16/468	28/12180	3.49108e-16	8	16	8.35022e-14	AAEL001210, AAEL001865, AAEL005508, AAEL007054, AAEL008072, AAEL009066, AAEL010230, AAEL011157, AAEL012950, AAEL018658, AAEL018678, AAEL018680, AAEL018681, AAEL018684, AAEL018687, AAEL026806
GO:0009150	BP	e	purine ribonucleotide metabolic process	31/468	138/12180	7.62725e-16	8	31	1.71703e-13	AAEL001102, AAEL001490, AAEL002504, AAEL002542, AAEL003581, AAEL004060, AAEL004297, AAEL004338, AAEL004423, AAEL004988, AAEL005610, AAEL006070, AAEL006928, AAEL007298, AAEL008574, AAEL009029, AAEL009964, AAEL010640, AAEL010823, AAEL011756, AAEL012359, AAEL012825, AAEL013394, AAEL013613, AAEL014913, AAEL018667, AAEL018668, AAEL024040, AAEL024228, AAEL026069, AAEL027166
GO:0019693	BP	e	ribose phosphate metabolic process	32/468	148/12180	8.34856e-16	5	32	1.775e-13	AAEL001102, AAEL001490, AAEL002504, AAEL002542, AAEL003581, AAEL004060, AAEL004297, AAEL004338, AAEL004423, AAEL004988, AAEL005610, AAEL006070, AAEL006928, AAEL007298, AAEL008574, AAEL009029, AAEL009964, AAEL010640, AAEL010823, AAEL011756, AAEL012359, AAEL012825, AAEL013394, AAEL013613, AAEL014913, AAEL018667, AAEL018668, AAEL023037, AAEL024040, AAEL024228, AAEL026069, AAEL027166
GO:0006753	BP	e	nucleoside phosphate metabolic process	38/468	219/12180	3.40709e-15	5	38	6.86259e-13	AAEL000258, AAEL001102, AAEL001490, AAEL001607, AAEL002504, AAEL002542, AAEL003581, AAEL004060, AAEL004297, AAEL004338, AAEL004423, AAEL004988, AAEL005106, AAEL005610, AAEL005931, AAEL006070, AAEL006928, AAEL007298, AAEL008574, AAEL009029, AAEL009964, AAEL010640, AAEL010644, AAEL010823, AAEL011756, AAEL012359, AAEL012825, AAEL013394, AAEL013613, AAEL014913, AAEL018667, AAEL018668, AAEL023037, AAE…
GO:0072521	BP	e	purine-containing compound metabolic process	38/468	220/12180	3.975e-15	3	38	7.60615e-13	AAEL001102, AAEL001490, AAEL002504, AAEL002542, AAEL003581, AAEL004060, AAEL004297, AAEL004338, AAEL004423, AAEL004988, AAEL005106, AAEL005610, AAEL005931, AAEL006070, AAEL006928, AAEL007298, AAEL008574, AAEL009029, AAEL009964, AAEL010640, AAEL010644, AAEL010823, AAEL011087, AAEL011756, AAEL012359, AAEL012825, AAEL013394, AAEL013613, AAEL014556, AAEL014913, AAEL018667, AAEL018668, AAEL023037, AAE…
GO:0009259	BP	e	ribonucleotide metabolic process	31/468	147/12180	4.99553e-15	7	31	9.10375e-13	AAEL001102, AAEL001490, AAEL002504, AAEL002542, AAEL003581, AAEL004060, AAEL004297, AAEL004338, AAEL004423, AAEL004988, AAEL005610, AAEL006070, AAEL006928, AAEL007298, AAEL008574, AAEL009029, AAEL009964, AAEL010640, AAEL010823, AAEL011756, AAEL012359, AAEL012825, AAEL013394, AAEL013613, AAEL014913, AAEL018667, AAEL018668, AAEL024040, AAEL024228, AAEL026069, AAEL027166
GO:0009117	BP	e	nucleotide metabolic process	37/468	216/12180	1.22033e-14	6	37	2.12282e-12	AAEL000258, AAEL001102, AAEL001490, AAEL001607, AAEL002504, AAEL002542, AAEL003581, AAEL004060, AAEL004297, AAEL004338, AAEL004423, AAEL004988, AAEL005106, AAEL005610, AAEL005931, AAEL006070, AAEL006928, AAEL007298, AAEL008574, AAEL009029, AAEL009964, AAEL010640, AAEL010823, AAEL011756, AAEL012359, AAEL012825, AAEL013394, AAEL013613, AAEL014913, AAEL018667, AAEL018668, AAEL023037, AAEL024040, AAE…
GO:0055086	BP	e	nucleobase-containing small molecule metabolic process	43/468	300/12180	5.62512e-14	4	43	9.35971e-12	AAEL000258, AAEL001102, AAEL001490, AAEL001607, AAEL002504, AAEL002542, AAEL003581, AAEL004042, AAEL004060, AAEL004297, AAEL004338, AAEL004423, AAEL004988, AAEL005106, AAEL005216, AAEL005610, AAEL005931, AAEL006070, AAEL006928, AAEL007298, AAEL008574, AAEL009029, AAEL009964, AAEL010640, AAEL010644, AAEL010823, AAEL011087, AAEL011756, AAEL012359, AAEL012825, AAEL013394, AAEL013613, AAEL014556, AAE…
GO:0032787	BP	e	monocarboxylic acid metabolic process	29/468	147/12180	2.3865e-13	6	29	3.80548e-11	AAEL001490, AAEL002542, AAEL002673, AAEL003090, AAEL003746, AAEL004338, AAEL004988, AAEL005931, AAEL006070, AAEL006928, AAEL007023, AAEL007707, AAEL008166, AAEL008574, AAEL008871, AAEL009029, AAEL009691, AAEL010146, AAEL011756, AAEL013394, AAEL013613, AAEL014452, AAEL014913, AAEL020590, AAEL024228, AAEL025199, AAEL026069, AAEL028182, AAEL029007
GO:0019637	BP	e	organophosphate metabolic process	46/468	361/12180	5.67939e-13	4	46	8.69401e-11	AAEL000258, AAEL001102, AAEL001490, AAEL001607, AAEL002504, AAEL002542, AAEL003581, AAEL004060, AAEL004297, AAEL004338, AAEL004423, AAEL004988, AAEL005106, AAEL005213, AAEL005610, AAEL005651, AAEL005931, AAEL006070, AAEL006587, AAEL006928, AAEL007298, AAEL008061, AAEL008393, AAEL008574, AAEL009029, AAEL009601, AAEL009964, AAEL010640, AAEL010644, AAEL010823, AAEL011756, AAEL012359, AAEL012825, AAE…
GO:0046034	BP	e	ATP metabolic process	20/468	70/12180	8.9888e-13	9	20	1.30311e-10	AAEL001490, AAEL002504, AAEL002542, AAEL004060, AAEL004338, AAEL004423, AAEL004988, AAEL005610, AAEL006070, AAEL006928, AAEL009029, AAEL009964, AAEL010823, AAEL011756, AAEL013613, AAEL014913, AAEL018667, AAEL018668, AAEL024040, AAEL024228
GO:0006090	BP	e	pyruvate metabolic process	17/468	48/12180	9.19363e-13	7	17	1.30311e-10	AAEL001490, AAEL002542, AAEL003090, AAEL003746, AAEL004338, AAEL004988, AAEL006070, AAEL006928, AAEL007707, AAEL008166, AAEL009029, AAEL009691, AAEL011756, AAEL013613, AAEL014913, AAEL024228, AAEL026069
GO:0044249	BP	e	cellular biosynthetic process	67/468	690/12180	2.09636e-12	3	67	2.86528e-10	AAEL000010, AAEL001759, AAEL001845, AAEL001887, AAEL002140, AAEL002639, AAEL002673, AAEL003425, AAEL003497, AAEL003530, AAEL003881, AAEL003942, AAEL004059, AAEL004069, AAEL004151, AAEL004175, AAEL004297, AAEL004338, AAEL004430, AAEL004860, AAEL005610, AAEL005651, AAEL006511, AAEL006587, AAEL006834, AAEL007033, AAEL007298, AAEL008061, AAEL008072, AAEL008393, AAEL008584, AAEL008963, AAEL009029, AAE…
GO:0009205	BP	e	purine ribonucleoside triphosphate metabolic process	22/468	93/12180	4.29465e-12	8	22	5.47854e-10	AAEL001490, AAEL002504, AAEL002542, AAEL004060, AAEL004338, AAEL004423, AAEL004988, AAEL005610, AAEL006070, AAEL006928, AAEL009029, AAEL009964, AAEL010823, AAEL011756, AAEL012359, AAEL013613, AAEL014913, AAEL018667, AAEL018668, AAEL024040, AAEL024228, AAEL027166
GO:0009144	BP	e	purine nucleoside triphosphate metabolic process	22/468	93/12180	4.29465e-12	7	22	5.47854e-10	AAEL001490, AAEL002504, AAEL002542, AAEL004060, AAEL004338, AAEL004423, AAEL004988, AAEL005610, AAEL006070, AAEL006928, AAEL009029, AAEL009964, AAEL010823, AAEL011756, AAEL012359, AAEL013613, AAEL014913, AAEL018667, AAEL018668, AAEL024040, AAEL024228, AAEL027166
GO:1901135	BP	e	carbohydrate derivative metabolic process	40/468	301/12180	5.28382e-12	2	40	6.52296e-10	AAEL001102, AAEL001490, AAEL001887, AAEL002504, AAEL002542, AAEL003581, AAEL004042, AAEL004060, AAEL004297, AAEL004338, AAEL004423, AAEL004931, AAEL004988, AAEL005213, AAEL005610, AAEL005931, AAEL006070, AAEL006928, AAEL007298, AAEL008061, AAEL008574, AAEL009029, AAEL009964, AAEL010640, AAEL010823, AAEL011756, AAEL012359, AAEL012825, AAEL013394, AAEL013458, AAEL013613, AAEL014913, AAEL018667, AAE…
GO:0005975	BP	e	carbohydrate metabolic process	36/468	253/12180	8.63174e-12	3	36	1.0323e-09	AAEL000080, AAEL000667, AAEL001490, AAEL001607, AAEL001965, AAEL002542, AAEL003090, AAEL003419, AAEL003425, AAEL004096, AAEL004102, AAEL004118, AAEL004338, AAEL004369, AAEL004897, AAEL004931, AAEL004988, AAEL005763, AAEL005931, AAEL006070, AAEL006928, AAEL007088, AAEL007707, AAEL008166, AAEL008452, AAEL009029, AAEL009691, AAEL010206, AAEL010602, AAEL011756, AAEL013613, AAEL014913, AAEL020590, AAE…
GO:1901564	BP	e	organonitrogen compound metabolic process	147/468	2260/12180	9.52985e-12	2	147	1.05053e-09	AAEL000010, AAEL000028, AAEL000111, AAEL000213, AAEL000271, AAEL000378, AAEL001102, AAEL001490, AAEL001759, AAEL001840, AAEL001844, AAEL001845, AAEL001863, AAEL001887, AAEL002158, AAEL002225, AAEL002504, AAEL002542, AAEL002624, AAEL002629, AAEL002639, AAEL002675, AAEL002696, AAEL003012, AAEL003060, AAEL003279, AAEL003424, AAEL003425, AAEL003581, AAEL003881, AAEL003942, AAEL004059, AAEL004060, AAE…
GO:0006082	BP	e	organic acid metabolic process	54/468	511/12180	9.88213e-12	3	54	1.05053e-09	AAEL000111, AAEL000213, AAEL001490, AAEL001845, AAEL001887, AAEL002542, AAEL002673, AAEL002675, AAEL003090, AAEL003581, AAEL003746, AAEL004059, AAEL004096, AAEL004102, AAEL004118, AAEL004297, AAEL004338, AAEL004860, AAEL004988, AAEL005931, AAEL006070, AAEL006834, AAEL006928, AAEL007023, AAEL007033, AAEL007293, AAEL007707, AAEL008166, AAEL008379, AAEL008574, AAEL008871, AAEL008963, AAEL009029, AAE…
GO:0043436	BP	e	oxoacid metabolic process	54/468	511/12180	9.88213e-12	4	54	1.05053e-09	AAEL000111, AAEL000213, AAEL001490, AAEL001845, AAEL001887, AAEL002542, AAEL002673, AAEL002675, AAEL003090, AAEL003581, AAEL003746, AAEL004059, AAEL004096, AAEL004102, AAEL004118, AAEL004297, AAEL004338, AAEL004860, AAEL004988, AAEL005931, AAEL006070, AAEL006834, AAEL006928, AAEL007023, AAEL007033, AAEL007293, AAEL007707, AAEL008166, AAEL008379, AAEL008574, AAEL008871, AAEL008963, AAEL009029, AAE…
GO:0019752	BP	e	carboxylic acid metabolic process	54/468	511/12180	9.88213e-12	5	54	1.05053e-09	AAEL000111, AAEL000213, AAEL001490, AAEL001845, AAEL001887, AAEL002542, AAEL002673, AAEL002675, AAEL003090, AAEL003581, AAEL003746, AAEL004059, AAEL004096, AAEL004102, AAEL004118, AAEL004297, AAEL004338, AAEL004860, AAEL004988, AAEL005931, AAEL006070, AAEL006834, AAEL006928, AAEL007023, AAEL007033, AAEL007293, AAEL007707, AAEL008166, AAEL008379, AAEL008574, AAEL008871, AAEL008963, AAEL009029, AAE…
GO:0098662	BP	e	inorganic cation transmembrane transport	30/468	181/12180	1.01603e-11	6	30	1.0509e-09	AAEL002464, AAEL003234, AAEL004423, AAEL005143, AAEL005170, AAEL005610, AAEL006390, AAEL007752, AAEL008072, AAEL009257, AAEL009964, AAEL010801, AAEL011025, AAEL011157, AAEL012819, AAEL014944, AAEL018658, AAEL018662, AAEL018667, AAEL018668, AAEL018669, AAEL018678, AAEL018680, AAEL018681, AAEL018684, AAEL018687, AAEL019718, AAEL019719, AAEL024040, AAEL026806
GO:0009199	BP	e	ribonucleoside triphosphate metabolic process	22/468	97/12180	1.06125e-11	7	22	1.06879e-09	AAEL001490, AAEL002504, AAEL002542, AAEL004060, AAEL004338, AAEL004423, AAEL004988, AAEL005610, AAEL006070, AAEL006928, AAEL009029, AAEL009964, AAEL010823, AAEL011756, AAEL012359, AAEL013613, AAEL014913, AAEL018667, AAEL018668, AAEL024040, AAEL024228, AAEL027166
GO:0009141	BP	e	nucleoside triphosphate metabolic process	22/468	99/12180	1.63812e-11	6	22	1.60746e-09	AAEL001490, AAEL002504, AAEL002542, AAEL004060, AAEL004338, AAEL004423, AAEL004988, AAEL005610, AAEL006070, AAEL006928, AAEL009029, AAEL009964, AAEL010823, AAEL011756, AAEL012359, AAEL013613, AAEL014913, AAEL018667, AAEL018668, AAEL024040, AAEL024228, AAEL027166
GO:0006164	BP	e	purine nucleotide biosynthetic process	21/468	95/12180	5.30361e-11	8	21	5.07423e-09	AAEL001102, AAEL002504, AAEL003581, AAEL004060, AAEL004297, AAEL004338, AAEL004423, AAEL005106, AAEL005610, AAEL009964, AAEL010640, AAEL010823, AAEL012359, AAEL012825, AAEL013394, AAEL013613, AAEL018667, AAEL018668, AAEL024040, AAEL026069, AAEL027166
GO:0098655	BP	e	monoatomic cation transmembrane transport	30/468	195/12180	6.98809e-11	6	30	6.52278e-09	AAEL002464, AAEL003234, AAEL004423, AAEL005143, AAEL005170, AAEL005610, AAEL006390, AAEL007752, AAEL008072, AAEL009257, AAEL009964, AAEL010801, AAEL011025, AAEL011157, AAEL012819, AAEL014944, AAEL018658, AAEL018662, AAEL018667, AAEL018668, AAEL018669, AAEL018678, AAEL018680, AAEL018681, AAEL018684, AAEL018687, AAEL019718, AAEL019719, AAEL024040, AAEL026806
GO:0072522	BP	e	purine-containing compound biosynthetic process	21/468	97/12180	8.06728e-11	4	21	7.35083e-09	AAEL001102, AAEL002504, AAEL003581, AAEL004060, AAEL004297, AAEL004338, AAEL004423, AAEL005106, AAEL005610, AAEL009964, AAEL010640, AAEL010823, AAEL012359, AAEL012825, AAEL013394, AAEL013613, AAEL018667, AAEL018668, AAEL024040, AAEL026069, AAEL027166
GO:0009152	BP	e	purine ribonucleotide biosynthetic process	20/468	88/12180	8.9787e-11	9	20	7.99104e-09	AAEL001102, AAEL002504, AAEL003581, AAEL004060, AAEL004297, AAEL004338, AAEL004423, AAEL005610, AAEL009964, AAEL010640, AAEL010823, AAEL012359, AAEL012825, AAEL013394, AAEL013613, AAEL018667, AAEL018668, AAEL024040, AAEL026069, AAEL027166
GO:0046390	BP	e	ribose phosphate biosynthetic process	21/468	98/12180	9.90733e-11	6	21	8.61712e-09	AAEL001102, AAEL002504, AAEL003581, AAEL004060, AAEL004297, AAEL004338, AAEL004423, AAEL005610, AAEL009964, AAEL010640, AAEL010823, AAEL012359, AAEL012825, AAEL013394, AAEL013613, AAEL018667, AAEL018668, AAEL023037, AAEL024040, AAEL026069, AAEL027166
GO:0005996	BP	e	monosaccharide metabolic process	19/468	81/12180	1.48614e-10	4	19	1.26388e-08	AAEL000080, AAEL001490, AAEL001607, AAEL002542, AAEL004096, AAEL004102, AAEL004118, AAEL004338, AAEL004988, AAEL005763, AAEL006070, AAEL006928, AAEL009029, AAEL009691, AAEL010206, AAEL011756, AAEL013613, AAEL014913, AAEL024228
GO:0098660	BP	e	inorganic ion transmembrane transport	31/468	214/12180	1.60237e-10	5	31	1.3331e-08	AAEL002464, AAEL003234, AAEL004423, AAEL005143, AAEL005160, AAEL005170, AAEL005610, AAEL006390, AAEL007752, AAEL008072, AAEL009257, AAEL009964, AAEL010801, AAEL011025, AAEL011157, AAEL012819, AAEL014944, AAEL018658, AAEL018662, AAEL018667, AAEL018668, AAEL018669, AAEL018678, AAEL018680, AAEL018681, AAEL018684, AAEL018687, AAEL019718, AAEL019719, AAEL024040, AAEL026806
GO:0055085	BP	e	transmembrane transport	62/468	687/12180	2.40618e-10	4	62	1.95924e-08	AAEL000714, AAEL001047, AAEL001209, AAEL001699, AAEL001935, AAEL002464, AAEL003234, AAEL004048, AAEL004213, AAEL004423, AAEL004805, AAEL005008, AAEL005043, AAEL005143, AAEL005160, AAEL005170, AAEL005471, AAEL005610, AAEL006390, AAEL006514, AAEL006526, AAEL007001, AAEL007126, AAEL007752, AAEL008072, AAEL008386, AAEL008635, AAEL009257, AAEL009278, AAEL009590, AAEL009747, AAEL009810, AAEL009863, AAE…
GO:0006812	BP	e	monoatomic cation transport	34/468	258/12180	2.78765e-10	5	34	2.22257e-08	AAEL002158, AAEL002464, AAEL003234, AAEL004423, AAEL004805, AAEL005143, AAEL005170, AAEL005610, AAEL006390, AAEL007752, AAEL008072, AAEL009257, AAEL009964, AAEL010148, AAEL010801, AAEL011025, AAEL011157, AAEL012819, AAEL014944, AAEL018658, AAEL018662, AAEL018667, AAEL018668, AAEL018669, AAEL018678, AAEL018680, AAEL018681, AAEL018684, AAEL018687, AAEL019718, AAEL019719, AAEL023511, AAEL024040, AAE…
GO:0006123	BP	e	mitochondrial electron transport, cytochrome c to oxygen	10/468	19/12180	4.31692e-10	8	10	3.31634e-08	AAEL003234, AAEL004457, AAEL005170, AAEL007752, AAEL009257, AAEL014944, AAEL018662, AAEL018669, AAEL019718, AAEL019719
GO:0009165	BP	e	nucleotide biosynthetic process	22/468	116/12180	4.33282e-10	7	22	3.31634e-08	AAEL001102, AAEL002504, AAEL003581, AAEL004060, AAEL004297, AAEL004338, AAEL004423, AAEL005106, AAEL005610, AAEL009964, AAEL010640, AAEL010823, AAEL012359, AAEL012825, AAEL013394, AAEL013613, AAEL018667, AAEL018668, AAEL023037, AAEL024040, AAEL026069, AAEL027166
GO:1901293	BP	e	nucleoside phosphate biosynthetic process	22/468	117/12180	5.149e-10	6	22	3.86377e-08	AAEL001102, AAEL002504, AAEL003581, AAEL004060, AAEL004297, AAEL004338, AAEL004423, AAEL005106, AAEL005610, AAEL009964, AAEL010640, AAEL010823, AAEL012359, AAEL012825, AAEL013394, AAEL013613, AAEL018667, AAEL018668, AAEL023037, AAEL024040, AAEL026069, AAEL027166
GO:0009260	BP	e	ribonucleotide biosynthetic process	20/468	97/12180	5.76952e-10	8	20	4.24615e-08	AAEL001102, AAEL002504, AAEL003581, AAEL004060, AAEL004297, AAEL004338, AAEL004423, AAEL005610, AAEL009964, AAEL010640, AAEL010823, AAEL012359, AAEL012825, AAEL013394, AAEL013613, AAEL018667, AAEL018668, AAEL024040, AAEL026069, AAEL027166
GO:0006094	BP	e	gluconeogenesis	13/468	38/12180	7.58464e-10	7	13	5.27753e-08	AAEL000080, AAEL001490, AAEL002542, AAEL004338, AAEL004988, AAEL006070, AAEL006928, AAEL009029, AAEL009691, AAEL011756, AAEL013613, AAEL014913, AAEL024228
GO:0046364	BP	e	monosaccharide biosynthetic process	13/468	38/12180	7.58464e-10	5	13	5.27753e-08	AAEL000080, AAEL001490, AAEL002542, AAEL004338, AAEL004988, AAEL006070, AAEL006928, AAEL009029, AAEL009691, AAEL011756, AAEL013613, AAEL014913, AAEL024228
GO:0019319	BP	e	hexose biosynthetic process	13/468	38/12180	7.58464e-10	6	13	5.27753e-08	AAEL000080, AAEL001490, AAEL002542, AAEL004338, AAEL004988, AAEL006070, AAEL006928, AAEL009029, AAEL009691, AAEL011756, AAEL013613, AAEL014913, AAEL024228
GO:0042254	BP	e	ribosome biogenesis	26/468	168/12180	1.17014e-09	5	26	7.99666e-08	AAEL000010, AAEL001759, AAEL002639, AAEL003425, AAEL003530, AAEL003881, AAEL003942, AAEL004069, AAEL004151, AAEL004175, AAEL004430, AAEL005220, AAEL005610, AAEL006511, AAEL008601, AAEL009747, AAEL009825, AAEL013625, AAEL017198, AAEL020290, AAEL023769, AAEL024040, AAEL024434, AAEL025553, AAEL025999, AAEL028043
GO:0006006	BP	e	glucose metabolic process	13/468	40/12180	1.57079e-09	6	13	1.05464e-07	AAEL000080, AAEL001490, AAEL002542, AAEL004338, AAEL004988, AAEL006070, AAEL006928, AAEL009029, AAEL009691, AAEL011756, AAEL013613, AAEL014913, AAEL024228
GO:0044085	BP	e	cellular component biogenesis	26/468	177/12180	3.67504e-09	3	26	2.34407e-07	AAEL000010, AAEL001759, AAEL002639, AAEL003425, AAEL003530, AAEL003881, AAEL003942, AAEL004069, AAEL004151, AAEL004175, AAEL004430, AAEL005220, AAEL005610, AAEL006511, AAEL008601, AAEL009747, AAEL009825, AAEL013625, AAEL017198, AAEL020290, AAEL023769, AAEL024040, AAEL024434, AAEL025553, AAEL025999, AAEL028043
GO:0022613	BP	e	ribonucleoprotein complex biogenesis	26/468	177/12180	3.67504e-09	4	26	2.34407e-07	AAEL000010, AAEL001759, AAEL002639, AAEL003425, AAEL003530, AAEL003881, AAEL003942, AAEL004069, AAEL004151, AAEL004175, AAEL004430, AAEL005220, AAEL005610, AAEL006511, AAEL008601, AAEL009747, AAEL009825, AAEL013625, AAEL017198, AAEL020290, AAEL023769, AAEL024040, AAEL024434, AAEL025553, AAEL025999, AAEL028043
GO:0090407	BP	e	organophosphate biosynthetic process	28/468	203/12180	3.89707e-09	5	28	2.44493e-07	AAEL001102, AAEL002504, AAEL003581, AAEL004060, AAEL004297, AAEL004338, AAEL004423, AAEL005106, AAEL005610, AAEL005651, AAEL006587, AAEL008061, AAEL008393, AAEL009601, AAEL009964, AAEL010640, AAEL010823, AAEL012359, AAEL012825, AAEL013394, AAEL013613, AAEL014142, AAEL018667, AAEL018668, AAEL023037, AAEL024040, AAEL026069, AAEL027166
GO:0072523	BP	e	purine-containing compound catabolic process	13/468	43/12180	4.29589e-09	4	13	2.65168e-07	AAEL001490, AAEL002542, AAEL004338, AAEL004988, AAEL006070, AAEL006928, AAEL009029, AAEL011756, AAEL013613, AAEL014556, AAEL014913, AAEL024228, AAEL026165
GO:0016051	BP	e	carbohydrate biosynthetic process	14/468	51/12180	4.41749e-09	4	14	2.68345e-07	AAEL000080, AAEL001490, AAEL002542, AAEL004338, AAEL004988, AAEL006070, AAEL006928, AAEL009029, AAEL009691, AAEL010602, AAEL011756, AAEL013613, AAEL014913, AAEL024228
GO:0046496	BP	e	nicotinamide nucleotide metabolic process	14/468	52/12180	5.83521e-09	8	14	3.48927e-07	AAEL001490, AAEL002542, AAEL004338, AAEL004988, AAEL005106, AAEL005931, AAEL006070, AAEL006928, AAEL009029, AAEL011756, AAEL013613, AAEL014913, AAEL023037, AAEL024228
GO:0072524	BP	e	pyridine-containing compound metabolic process	17/468	80/12180	7.04283e-09	3	17	4.1466e-07	AAEL001490, AAEL002542, AAEL004338, AAEL004988, AAEL005106, AAEL005931, AAEL006070, AAEL006928, AAEL009029, AAEL009601, AAEL011756, AAEL012578, AAEL013613, AAEL014913, AAEL023037, AAEL024228, AAEL025498
GO:1901137	BP	e	carbohydrate derivative biosynthetic process	25/468	176/12180	1.47859e-08	3	25	8.44561e-07	AAEL001102, AAEL001887, AAEL002504, AAEL003581, AAEL004042, AAEL004060, AAEL004297, AAEL004338, AAEL004423, AAEL005610, AAEL008061, AAEL009964, AAEL010640, AAEL010823, AAEL012359, AAEL012825, AAEL013394, AAEL013458, AAEL013613, AAEL018667, AAEL018668, AAEL023037, AAEL024040, AAEL026069, AAEL027166
GO:0009132	BP	e	nucleoside diphosphate metabolic process	12/468	41/12180	2.57555e-08	6	12	1.43268e-06	AAEL001490, AAEL002542, AAEL004338, AAEL004988, AAEL006070, AAEL006928, AAEL009029, AAEL010644, AAEL011756, AAEL013613, AAEL014913, AAEL024228
GO:0019318	BP	e	hexose metabolic process	15/468	67/12180	2.58309e-08	5	15	1.43268e-06	AAEL000080, AAEL001490, AAEL001607, AAEL002542, AAEL004338, AAEL004988, AAEL005763, AAEL006070, AAEL006928, AAEL009029, AAEL009691, AAEL011756, AAEL013613, AAEL014913, AAEL024228
GO:0009137	BP	e	purine nucleoside diphosphate catabolic process	11/468	34/12180	3.07915e-08	8	11	1.53038e-06	AAEL001490, AAEL002542, AAEL004338, AAEL004988, AAEL006070, AAEL006928, AAEL009029, AAEL011756, AAEL013613, AAEL014913, AAEL024228
GO:0072526	BP	e	pyridine-containing compound catabolic process	11/468	34/12180	3.07915e-08	4	11	1.53038e-06	AAEL001490, AAEL002542, AAEL004338, AAEL004988, AAEL006070, AAEL006928, AAEL009029, AAEL011756, AAEL013613, AAEL014913, AAEL024228
GO:0019364	BP	e	pyridine nucleotide catabolic process	11/468	34/12180	3.07915e-08	8	11	1.53038e-06	AAEL001490, AAEL002542, AAEL004338, AAEL004988, AAEL006070, AAEL006928, AAEL009029, AAEL011756, AAEL013613, AAEL014913, AAEL024228
GO:0009191	BP	e	ribonucleoside diphosphate catabolic process	11/468	34/12180	3.07915e-08	8	11	1.53038e-06	AAEL001490, AAEL002542, AAEL004338, AAEL004988, AAEL006070, AAEL006928, AAEL009029, AAEL011756, AAEL013613, AAEL014913, AAEL024228
GO:0006096	BP	e	glycolytic process	11/468	34/12180	3.07915e-08	11	11	1.53038e-06	AAEL001490, AAEL002542, AAEL004338, AAEL004988, AAEL006070, AAEL006928, AAEL009029, AAEL011756, AAEL013613, AAEL014913, AAEL024228
GO:0009181	BP	e	purine ribonucleoside diphosphate catabolic process	11/468	34/12180	3.07915e-08	9	11	1.53038e-06	AAEL001490, AAEL002542, AAEL004338, AAEL004988, AAEL006070, AAEL006928, AAEL009029, AAEL011756, AAEL013613, AAEL014913, AAEL024228
GO:0009134	BP	e	nucleoside diphosphate catabolic process	11/468	34/12180	3.07915e-08	7	11	1.53038e-06	AAEL001490, AAEL002542, AAEL004338, AAEL004988, AAEL006070, AAEL006928, AAEL009029, AAEL011756, AAEL013613, AAEL014913, AAEL024228
GO:0046032	BP	e	ADP catabolic process	11/468	34/12180	3.07915e-08	10	11	1.53038e-06	AAEL001490, AAEL002542, AAEL004338, AAEL004988, AAEL006070, AAEL006928, AAEL009029, AAEL011756, AAEL013613, AAEL014913, AAEL024228
GO:0006793	BP	e	phosphorus metabolic process	63/468	797/12180	3.23612e-08	3	63	1.58778e-06	AAEL000080, AAEL000258, AAEL000378, AAEL001102, AAEL001490, AAEL001607, AAEL001963, AAEL002504, AAEL002542, AAEL003581, AAEL004042, AAEL004060, AAEL004242, AAEL004297, AAEL004338, AAEL004423, AAEL004988, AAEL005106, AAEL005213, AAEL005610, AAEL005651, AAEL005931, AAEL006070, AAEL006587, AAEL006617, AAEL006834, AAEL006928, AAEL006951, AAEL007088, AAEL007293, AAEL007298, AAEL007375, AAEL008061, AAE…
GO:0015986	BP	e	proton motive force-driven ATP synthesis	9/468	22/12180	5.38482e-08	11	9	2.57596e-06	AAEL002504, AAEL004060, AAEL004423, AAEL005610, AAEL009964, AAEL010823, AAEL018667, AAEL018668, AAEL024040
GO:0009261	BP	e	ribonucleotide catabolic process	11/468	36/12180	6.03058e-08	8	11	2.7806e-06	AAEL001490, AAEL002542, AAEL004338, AAEL004988, AAEL006070, AAEL006928, AAEL009029, AAEL011756, AAEL013613, AAEL014913, AAEL024228
GO:0009154	BP	e	purine ribonucleotide catabolic process	11/468	36/12180	6.03058e-08	9	11	2.7806e-06	AAEL001490, AAEL002542, AAEL004338, AAEL004988, AAEL006070, AAEL006928, AAEL009029, AAEL011756, AAEL013613, AAEL014913, AAEL024228
GO:0006195	BP	e	purine nucleotide catabolic process	11/468	36/12180	6.03058e-08	8	11	2.7806e-06	AAEL001490, AAEL002542, AAEL004338, AAEL004988, AAEL006070, AAEL006928, AAEL009029, AAEL011756, AAEL013613, AAEL014913, AAEL024228
GO:0034220	BP	e	monoatomic ion transmembrane transport	32/468	289/12180	6.83226e-08	5	32	3.11275e-06	AAEL002464, AAEL003234, AAEL004423, AAEL005143, AAEL005170, AAEL005610, AAEL006390, AAEL006526, AAEL007752, AAEL008072, AAEL009257, AAEL009964, AAEL010801, AAEL011025, AAEL011157, AAEL012819, AAEL014944, AAEL018658, AAEL018662, AAEL018667, AAEL018668, AAEL018669, AAEL018678, AAEL018680, AAEL018681, AAEL018684, AAEL018687, AAEL019718, AAEL019719, AAEL022304, AAEL024040, AAEL026806
GO:0006412	BP	e	translation	23/468	164/12180	7.15513e-08	5	23	3.22149e-06	AAEL000010, AAEL001759, AAEL002639, AAEL003425, AAEL003881, AAEL003942, AAEL004069, AAEL004151, AAEL004175, AAEL004430, AAEL005610, AAEL006511, AAEL009747, AAEL009825, AAEL013625, AAEL017198, AAEL020290, AAEL023769, AAEL024040, AAEL024434, AAEL025553, AAEL025999, AAEL028043
GO:0006796	BP	e	phosphate-containing compound metabolic process	62/468	789/12180	7.67575e-08	4	62	3.41571e-06	AAEL000080, AAEL000258, AAEL000378, AAEL001102, AAEL001490, AAEL001607, AAEL001963, AAEL002504, AAEL002542, AAEL003581, AAEL004060, AAEL004242, AAEL004297, AAEL004338, AAEL004423, AAEL004988, AAEL005106, AAEL005213, AAEL005610, AAEL005651, AAEL005931, AAEL006070, AAEL006587, AAEL006617, AAEL006834, AAEL006928, AAEL006951, AAEL007088, AAEL007293, AAEL007298, AAEL007375, AAEL008061, AAEL008379, AAE…
GO:0046031	BP	e	ADP metabolic process	11/468	37/12180	8.28794e-08	9	11	3.64574e-06	AAEL001490, AAEL002542, AAEL004338, AAEL004988, AAEL006070, AAEL006928, AAEL009029, AAEL011756, AAEL013613, AAEL014913, AAEL024228
GO:0009135	BP	e	purine nucleoside diphosphate metabolic process	11/468	38/12180	1.12649e-07	7	11	4.7901e-06	AAEL001490, AAEL002542, AAEL004338, AAEL004988, AAEL006070, AAEL006928, AAEL009029, AAEL011756, AAEL013613, AAEL014913, AAEL024228
GO:0009185	BP	e	ribonucleoside diphosphate metabolic process	11/468	38/12180	1.12649e-07	7	11	4.7901e-06	AAEL001490, AAEL002542, AAEL004338, AAEL004988, AAEL006070, AAEL006928, AAEL009029, AAEL011756, AAEL013613, AAEL014913, AAEL024228
GO:0009179	BP	e	purine ribonucleoside diphosphate metabolic process	11/468	38/12180	1.12649e-07	8	11	4.7901e-06	AAEL001490, AAEL002542, AAEL004338, AAEL004988, AAEL006070, AAEL006928, AAEL009029, AAEL011756, AAEL013613, AAEL014913, AAEL024228
GO:0016052	BP	e	carbohydrate catabolic process	12/468	47/12180	1.3808e-07	4	12	5.80694e-06	AAEL001490, AAEL001607, AAEL002542, AAEL004338, AAEL004988, AAEL006070, AAEL006928, AAEL009029, AAEL011756, AAEL013613, AAEL014913, AAEL024228
GO:0016053	BP	e	organic acid biosynthetic process	21/468	146/12180	1.71763e-07	4	21	7.14495e-06	AAEL001845, AAEL001887, AAEL002673, AAEL004059, AAEL004338, AAEL004860, AAEL006834, AAEL007033, AAEL008963, AAEL009029, AAEL010146, AAEL011756, AAEL012578, AAEL013394, AAEL013458, AAEL013613, AAEL015631, AAEL024228, AAEL026069, AAEL026357, AAEL029007
GO:0019362	BP	e	pyridine nucleotide metabolic process	15/468	77/12180	1.85041e-07	7	15	7.61453e-06	AAEL001490, AAEL002542, AAEL004338, AAEL004988, AAEL005106, AAEL005931, AAEL006070, AAEL006928, AAEL009029, AAEL011756, AAEL013613, AAEL014913, AAEL023037, AAEL024228, AAEL025498
GO:0044238	BP	e	primary metabolic process	180/468	3358/12180	2.03722e-07	2	180	8.2941e-06	AAEL000010, AAEL000028, AAEL000080, AAEL000111, AAEL000213, AAEL000258, AAEL000271, AAEL000378, AAEL000667, AAEL001102, AAEL001295, AAEL001323, AAEL001490, AAEL001607, AAEL001759, AAEL001840, AAEL001844, AAEL001863, AAEL001887, AAEL001965, AAEL002140, AAEL002225, AAEL002504, AAEL002542, AAEL002624, AAEL002629, AAEL002639, AAEL002673, AAEL002675, AAEL002696, AAEL003012, AAEL003060, AAEL003090, AAE…
GO:0009206	BP	e	purine ribonucleoside triphosphate biosynthetic process	10/468	33/12180	2.66166e-07	9	10	1.06106e-05	AAEL002504, AAEL004060, AAEL004423, AAEL005610, AAEL009964, AAEL010823, AAEL012359, AAEL018667, AAEL018668, AAEL024040
GO:0009145	BP	e	purine nucleoside triphosphate biosynthetic process	10/468	33/12180	2.66166e-07	8	10	1.06106e-05	AAEL002504, AAEL004060, AAEL004423, AAEL005610, AAEL009964, AAEL010823, AAEL012359, AAEL018667, AAEL018668, AAEL024040
GO:0006811	BP	e	monoatomic ion transport	38/468	412/12180	5.68391e-07	4	38	2.24251e-05	AAEL002158, AAEL002464, AAEL003234, AAEL004423, AAEL004805, AAEL005143, AAEL005170, AAEL005610, AAEL006390, AAEL006526, AAEL007752, AAEL008072, AAEL009257, AAEL009964, AAEL010148, AAEL010801, AAEL011025, AAEL011157, AAEL012819, AAEL014846, AAEL014847, AAEL014944, AAEL018658, AAEL018662, AAEL018667, AAEL018668, AAEL018669, AAEL018678, AAEL018680, AAEL018681, AAEL018684, AAEL018687, AAEL019718, AAE…
GO:0046394	BP	e	carboxylic acid biosynthetic process	20/468	145/12180	6.72679e-07	6	20	2.62688e-05	AAEL001845, AAEL001887, AAEL002673, AAEL004059, AAEL004338, AAEL004860, AAEL006834, AAEL007033, AAEL008963, AAEL009029, AAEL010146, AAEL011756, AAEL012578, AAEL013394, AAEL013458, AAEL013613, AAEL015631, AAEL024228, AAEL026069, AAEL029007
GO:0009201	BP	e	ribonucleoside triphosphate biosynthetic process	10/468	37/12180	8.72175e-07	8	10	3.33781e-05	AAEL002504, AAEL004060, AAEL004423, AAEL005610, AAEL009964, AAEL010823, AAEL012359, AAEL018667, AAEL018668, AAEL024040
GO:0009142	BP	e	nucleoside triphosphate biosynthetic process	10/468	37/12180	8.72175e-07	7	10	3.33781e-05	AAEL002504, AAEL004060, AAEL004423, AAEL005610, AAEL009964, AAEL010823, AAEL012359, AAEL018667, AAEL018668, AAEL024040
GO:1901661	BP	e	quinone metabolic process	9/468	30/12180	1.17659e-06	4	9	4.2884e-05	AAEL008072, AAEL011157, AAEL018658, AAEL018678, AAEL018680, AAEL018681, AAEL018684, AAEL018687, AAEL026806
GO:0006744	BP	e	ubiquinone biosynthetic process	9/468	30/12180	1.17659e-06	6	9	4.2884e-05	AAEL008072, AAEL011157, AAEL018658, AAEL018678, AAEL018680, AAEL018681, AAEL018684, AAEL018687, AAEL026806
GO:0006754	BP	e	ATP biosynthetic process	9/468	30/12180	1.17659e-06	10	9	4.2884e-05	AAEL002504, AAEL004060, AAEL004423, AAEL005610, AAEL009964, AAEL010823, AAEL018667, AAEL018668, AAEL024040
GO:0006743	BP	e	ubiquinone metabolic process	9/468	30/12180	1.17659e-06	5	9	4.2884e-05	AAEL008072, AAEL011157, AAEL018658, AAEL018678, AAEL018680, AAEL018681, AAEL018684, AAEL018687, AAEL026806
GO:1901663	BP	e	quinone biosynthetic process	9/468	30/12180	1.17659e-06	5	9	4.2884e-05	AAEL008072, AAEL011157, AAEL018658, AAEL018678, AAEL018680, AAEL018681, AAEL018684, AAEL018687, AAEL026806
GO:0009064	BP	e	glutamine family amino acid metabolic process	12/468	57/12180	1.31736e-06	8	12	4.71635e-05	AAEL000111, AAEL000213, AAEL001887, AAEL002675, AAEL003581, AAEL006834, AAEL007033, AAEL008963, AAEL009029, AAEL011756, AAEL013458, AAEL015631
GO:0006081	BP	e	cellular aldehyde metabolic process	8/468	23/12180	1.31866e-06	3	8	4.71635e-05	AAEL003090, AAEL007707, AAEL008166, AAEL009029, AAEL009601, AAEL020590, AAEL025199, AAEL028182
GO:0006099	BP	e	tricarboxylic acid cycle	10/468	39/12180	1.48547e-06	3	10	5.24327e-05	AAEL000080, AAEL003090, AAEL004297, AAEL006928, AAEL007707, AAEL008166, AAEL008871, AAEL009691, AAEL020590, AAEL028182
GO:0009166	BP	e	nucleotide catabolic process	11/468	48/12180	1.49338e-06	7	11	5.24327e-05	AAEL001490, AAEL002542, AAEL004338, AAEL004988, AAEL006070, AAEL006928, AAEL009029, AAEL011756, AAEL013613, AAEL014913, AAEL024228
GO:0042181	BP	e	ketone biosynthetic process	9/468	31/12180	1.60201e-06	4	9	5.48075e-05	AAEL008072, AAEL011157, AAEL018658, AAEL018678, AAEL018680, AAEL018681, AAEL018684, AAEL018687, AAEL026806
GO:0170038	BP	e	proteinogenic amino acid biosynthetic process	12/468	58/12180	1.60398e-06	7	12	5.48075e-05	AAEL001887, AAEL004059, AAEL004338, AAEL004860, AAEL006834, AAEL007033, AAEL008963, AAEL012578, AAEL013458, AAEL013613, AAEL015631, AAEL024228
GO:0170034	BP	e	L-amino acid biosynthetic process	12/468	58/12180	1.60398e-06	8	12	5.48075e-05	AAEL001887, AAEL004059, AAEL004338, AAEL004860, AAEL006834, AAEL007033, AAEL008963, AAEL012578, AAEL013458, AAEL013613, AAEL015631, AAEL024228
GO:1901292	BP	e	nucleoside phosphate catabolic process	11/468	49/12180	1.85987e-06	6	11	6.24361e-05	AAEL001490, AAEL002542, AAEL004338, AAEL004988, AAEL006070, AAEL006928, AAEL009029, AAEL011756, AAEL013613, AAEL014913, AAEL024228
GO:1901607	BP	e	alpha-amino acid biosynthetic process	12/468	59/12180	1.94438e-06	7	12	6.47055e-05	AAEL001887, AAEL004059, AAEL004338, AAEL004860, AAEL006834, AAEL007033, AAEL008963, AAEL012578, AAEL013458, AAEL013613, AAEL015631, AAEL024228
GO:0008652	BP	e	amino acid biosynthetic process	12/468	61/12180	2.82154e-06	4	12	9.07398e-05	AAEL001887, AAEL004059, AAEL004338, AAEL004860, AAEL006834, AAEL007033, AAEL008963, AAEL012578, AAEL013458, AAEL013613, AAEL015631, AAEL024228
GO:1901136	BP	e	carbohydrate derivative catabolic process	13/468	72/12180	3.0059e-06	3	13	9.58633e-05	AAEL001490, AAEL002542, AAEL004338, AAEL004931, AAEL004988, AAEL006070, AAEL006928, AAEL009029, AAEL011756, AAEL013613, AAEL014913, AAEL024228, AAEL026165
GO:0044282	BP	e	small molecule catabolic process	15/468	97/12180	4.00585e-06	3	15	0.000123632	AAEL001607, AAEL002675, AAEL007023, AAEL008574, AAEL008701, AAEL008963, AAEL009029, AAEL010146, AAEL011756, AAEL011973, AAEL013637, AAEL014452, AAEL014556, AAEL026165, AAEL029007
GO:0051234	BP	e	establishment of localization	80/468	1254/12180	4.06106e-06	2	80	0.000124333	AAEL000714, AAEL000941, AAEL001047, AAEL001209, AAEL001699, AAEL001887, AAEL001935, AAEL002158, AAEL002464, AAEL003234, AAEL004048, AAEL004120, AAEL004213, AAEL004423, AAEL004805, AAEL005008, AAEL005043, AAEL005143, AAEL005160, AAEL005170, AAEL005471, AAEL005610, AAEL005926, AAEL006390, AAEL006514, AAEL006526, AAEL006718, AAEL007001, AAEL007046, AAEL007126, AAEL007441, AAEL007752, AAEL008072, AAE…
GO:0043603	BP	e	amide metabolic process	19/468	149/12180	4.22285e-06	2	19	0.000128261	AAEL001845, AAEL002675, AAEL004297, AAEL004338, AAEL005106, AAEL007298, AAEL008574, AAEL009700, AAEL010582, AAEL013394, AAEL013613, AAEL014556, AAEL015336, AAEL015631, AAEL019972, AAEL020590, AAEL025498, AAEL026069, AAEL028182
GO:0006810	BP	e	transport	78/468	1230/12180	7.08654e-06	3	78	0.000213545	AAEL000714, AAEL000941, AAEL001047, AAEL001209, AAEL001699, AAEL001887, AAEL001935, AAEL002158, AAEL002464, AAEL003234, AAEL004048, AAEL004120, AAEL004213, AAEL004423, AAEL004805, AAEL005008, AAEL005043, AAEL005143, AAEL005160, AAEL005170, AAEL005471, AAEL005610, AAEL005926, AAEL006390, AAEL006514, AAEL006526, AAEL006718, AAEL007001, AAEL007046, AAEL007126, AAEL007752, AAEL008072, AAEL008386, AAE…
GO:0042180	BP	e	cellular ketone metabolic process	9/468	37/12180	8.04843e-06	3	9	0.00023877	AAEL008072, AAEL011157, AAEL018658, AAEL018678, AAEL018680, AAEL018681, AAEL018684, AAEL018687, AAEL026806
GO:0046487	BP	e	glyoxylate metabolic process	6/468	15/12180	1.16048e-05	7	6	0.000341626	AAEL003090, AAEL007707, AAEL008166, AAEL020590, AAEL025199, AAEL028182
GO:0043604	BP	e	amide biosynthetic process	9/468	39/12180	1.28031e-05	3	9	0.000371194	AAEL001845, AAEL002675, AAEL004297, AAEL004338, AAEL013394, AAEL013613, AAEL014556, AAEL015631, AAEL026069
GO:0051179	BP	e	localization	80/468	1292/12180	1.5489e-05	1	80	0.000445686	AAEL000714, AAEL000941, AAEL001047, AAEL001209, AAEL001699, AAEL001887, AAEL001935, AAEL002158, AAEL002464, AAEL003234, AAEL004048, AAEL004120, AAEL004213, AAEL004423, AAEL004805, AAEL005008, AAEL005043, AAEL005143, AAEL005160, AAEL005170, AAEL005471, AAEL005610, AAEL005926, AAEL006390, AAEL006514, AAEL006526, AAEL006718, AAEL007001, AAEL007046, AAEL007126, AAEL007441, AAEL007752, AAEL008072, AAE…
GO:0120253	BP	e	hydrocarbon catabolic process	5/468	10/12180	1.7605e-05	3	5	0.000499068	AAEL009029, AAEL010146, AAEL011756, AAEL011973, AAEL013637
GO:0120256	BP	e	olefinic compound catabolic process	5/468	10/12180	1.7605e-05	3	5	0.000499068	AAEL009029, AAEL010146, AAEL011756, AAEL011973, AAEL013637
GO:0009987	BP	e	cellular process	224/468	4671/12180	2.33932e-05	1	224	0.000653474	AAEL000010, AAEL000080, AAEL000111, AAEL000182, AAEL000213, AAEL000229, AAEL000258, AAEL000378, AAEL000714, AAEL000941, AAEL001047, AAEL001102, AAEL001209, AAEL001210, AAEL001490, AAEL001607, AAEL001699, AAEL001759, AAEL001845, AAEL001865, AAEL001887, AAEL001935, AAEL001963, AAEL002140, AAEL002464, AAEL002504, AAEL002542, AAEL002639, AAEL002673, AAEL002675, AAEL003090, AAEL003234, AAEL003425, AAE…
GO:0033865	BP	e	nucleoside bisphosphate metabolic process	7/468	25/12180	3.11114e-05	6	7	0.000813756	AAEL004297, AAEL004338, AAEL007298, AAEL008574, AAEL013394, AAEL013613, AAEL026069
GO:0033875	BP	e	ribonucleoside bisphosphate metabolic process	7/468	25/12180	3.11114e-05	7	7	0.000813756	AAEL004297, AAEL004338, AAEL007298, AAEL008574, AAEL013394, AAEL013613, AAEL026069
GO:0034032	BP	e	purine nucleoside bisphosphate metabolic process	7/468	25/12180	3.11114e-05	7	7	0.000813756	AAEL004297, AAEL004338, AAEL007298, AAEL008574, AAEL013394, AAEL013613, AAEL026069
GO:0034033	BP	e	purine nucleoside bisphosphate biosynthetic process	5/468	11/12180	3.12574e-05	8	5	0.000813756	AAEL004297, AAEL004338, AAEL013394, AAEL013613, AAEL026069
GO:0034030	BP	e	ribonucleoside bisphosphate biosynthetic process	5/468	11/12180	3.12574e-05	8	5	0.000813756	AAEL004297, AAEL004338, AAEL013394, AAEL013613, AAEL026069
GO:0033866	BP	e	nucleoside bisphosphate biosynthetic process	5/468	11/12180	3.12574e-05	7	5	0.000813756	AAEL004297, AAEL004338, AAEL013394, AAEL013613, AAEL026069
GO:0042537	BP	e	benzene-containing compound metabolic process	6/468	18/12180	3.90035e-05	2	6	0.00100179	AAEL001490, AAEL008871, AAEL010146, AAEL011973, AAEL013637, AAEL029007
GO:0044272	BP	e	sulfur compound biosynthetic process	8/468	35/12180	4.21453e-05	4	8	0.00107527	AAEL004059, AAEL004297, AAEL004338, AAEL004860, AAEL006587, AAEL013613, AAEL026069, AAEL026357
GO:0120252	BP	e	hydrocarbon metabolic process	5/468	12/12180	5.1895e-05	2	5	0.00131525	AAEL009029, AAEL010146, AAEL011756, AAEL011973, AAEL013637
GO:0006767	BP	e	water-soluble vitamin metabolic process	12/468	81/12180	5.70561e-05	4	12	0.00143654	AAEL001845, AAEL004096, AAEL004102, AAEL004118, AAEL005106, AAEL006587, AAEL009029, AAEL009601, AAEL011756, AAEL012578, AAEL013394, AAEL025498
GO:0006790	BP	e	sulfur compound metabolic process	15/468	121/12180	6.00482e-05	3	15	0.00150199	AAEL004059, AAEL004297, AAEL004338, AAEL004860, AAEL006587, AAEL007298, AAEL008574, AAEL009700, AAEL010582, AAEL013613, AAEL015336, AAEL020590, AAEL026069, AAEL026357, AAEL028182
GO:0006766	BP	e	vitamin metabolic process	12/468	82/12180	6.45532e-05	3	12	0.00160419	AAEL001845, AAEL004096, AAEL004102, AAEL004118, AAEL005106, AAEL006587, AAEL009029, AAEL009601, AAEL011756, AAEL012578, AAEL013394, AAEL025498
GO:0035384	BP	e	thioester biosynthetic process	4/468	7/12180	6.86764e-05	5	4	0.00166345	AAEL004297, AAEL004338, AAEL013613, AAEL026069
GO:0006122	BP	e	mitochondrial electron transport, ubiquinol to cytochrome c	4/468	7/12180	6.86764e-05	8	4	0.00166345	AAEL000182, AAEL004457, AAEL005143, AAEL010801
GO:0071616	BP	e	acyl-CoA biosynthetic process	4/468	7/12180	6.86764e-05	10	4	0.00166345	AAEL004297, AAEL004338, AAEL013613, AAEL026069
GO:0018874	BP	e	benzoate metabolic process	4/468	7/12180	6.86764e-05	7	4	0.00166345	AAEL001490, AAEL008871, AAEL010146, AAEL029007
GO:1901565	BP	e	organonitrogen compound catabolic process	20/468	197/12180	7.07916e-05	3	20	0.0017039	AAEL001490, AAEL002542, AAEL002675, AAEL004338, AAEL004931, AAEL004988, AAEL006070, AAEL006928, AAEL008963, AAEL009029, AAEL010146, AAEL011756, AAEL011973, AAEL013613, AAEL013637, AAEL014556, AAEL014913, AAEL024228, AAEL026165, AAEL029007
GO:0035383	BP	e	thioester metabolic process	6/468	20/12180	7.62661e-05	4	6	0.00181286	AAEL004297, AAEL004338, AAEL007298, AAEL008574, AAEL013613, AAEL026069
GO:0006637	BP	e	acyl-CoA metabolic process	6/468	20/12180	7.62661e-05	9	6	0.00181286	AAEL004297, AAEL004338, AAEL007298, AAEL008574, AAEL013613, AAEL026069
GO:0120254	BP	e	olefinic compound metabolic process	5/468	13/12180	8.16734e-05	2	5	0.00192939	AAEL009029, AAEL010146, AAEL011756, AAEL011973, AAEL013637
GO:0170039	BP	e	proteinogenic amino acid metabolic process	27/468	314/12180	8.21768e-05	6	27	0.00192939	AAEL000111, AAEL000213, AAEL001887, AAEL002675, AAEL003581, AAEL004059, AAEL004338, AAEL004860, AAEL006834, AAEL006928, AAEL007033, AAEL007293, AAEL008379, AAEL008963, AAEL009029, AAEL009691, AAEL010146, AAEL011441, AAEL011756, AAEL011973, AAEL012578, AAEL013458, AAEL013613, AAEL013637, AAEL015631, AAEL024228, AAEL029007
GO:0046434	BP	e	organophosphate catabolic process	13/468	99/12180	0.000102001	5	13	0.00233748	AAEL001490, AAEL002542, AAEL004338, AAEL004988, AAEL005213, AAEL006070, AAEL006928, AAEL009029, AAEL011756, AAEL013613, AAEL014913, AAEL019751, AAEL024228
GO:0016054	BP	e	organic acid catabolic process	11/468	75/12180	0.000126991	4	11	0.0028757	AAEL002675, AAEL007023, AAEL008574, AAEL008963, AAEL009029, AAEL010146, AAEL011756, AAEL011973, AAEL013637, AAEL014452, AAEL029007
GO:0046395	BP	e	carboxylic acid catabolic process	11/468	75/12180	0.000126991	6	11	0.0028757	AAEL002675, AAEL007023, AAEL008574, AAEL008963, AAEL009029, AAEL010146, AAEL011756, AAEL011973, AAEL013637, AAEL014452, AAEL029007
GO:0042178	BP	e	xenobiotic catabolic process	4/468	8/12180	0.000133181	4	4	0.00296328	AAEL009029, AAEL011756, AAEL011973, AAEL013637
GO:0170033	BP	e	L-amino acid metabolic process	27/468	315/12180	0.000134215	7	27	0.00296902	AAEL000111, AAEL000213, AAEL001887, AAEL002675, AAEL003581, AAEL004059, AAEL004338, AAEL004860, AAEL006834, AAEL006928, AAEL007033, AAEL007293, AAEL008379, AAEL008963, AAEL009029, AAEL009691, AAEL010146, AAEL011441, AAEL011756, AAEL011973, AAEL012578, AAEL013458, AAEL013613, AAEL013637, AAEL015631, AAEL024228, AAEL029007
GO:1901605	BP	e	alpha-amino acid metabolic process	28/468	342/12180	0.000153869	6	28	0.00338424	AAEL000111, AAEL000213, AAEL001887, AAEL002675, AAEL003581, AAEL004059, AAEL004338, AAEL004860, AAEL006834, AAEL006928, AAEL007033, AAEL007293, AAEL008379, AAEL008963, AAEL009029, AAEL009691, AAEL010146, AAEL011441, AAEL011756, AAEL011973, AAEL012578, AAEL013458, AAEL013613, AAEL013637, AAEL015631, AAEL024228, AAEL026357, AAEL029007
GO:0170035	BP	e	L-amino acid catabolic process	8/468	42/12180	0.00016688	8	8	0.00360819	AAEL002675, AAEL008963, AAEL009029, AAEL010146, AAEL011756, AAEL011973, AAEL013637, AAEL029007
GO:0170040	BP	e	proteinogenic amino acid catabolic process	8/468	42/12180	0.00016688	7	8	0.00360819	AAEL002675, AAEL008963, AAEL009029, AAEL010146, AAEL011756, AAEL011973, AAEL013637, AAEL029007
GO:0043648	BP	e	dicarboxylic acid metabolic process	10/468	65/12180	0.000170858	6	10	0.00367344	AAEL000111, AAEL001845, AAEL003581, AAEL006834, AAEL007707, AAEL008166, AAEL008963, AAEL009691, AAEL010640, AAEL015631
GO:1901334	BP	e	lactone metabolic process	5/468	15/12180	0.000178773	2	5	0.00371827	AAEL004096, AAEL004102, AAEL004118, AAEL009029, AAEL011756
GO:0019852	BP	e	L-ascorbic acid metabolic process	5/468	15/12180	0.000178773	6	5	0.00371827	AAEL004096, AAEL004102, AAEL004118, AAEL009029, AAEL011756
GO:0015977	BP	e	carbon fixation	5/468	15/12180	0.000178773	2	5	0.00371827	AAEL007707, AAEL008166, AAEL008871, AAEL020590, AAEL028182
GO:0006541	BP	e	glutamine metabolic process	5/468	15/12180	0.000178773	9	5	0.00371827	AAEL000111, AAEL001887, AAEL003581, AAEL013458, AAEL015631
GO:0019643	BP	e	reductive tricarboxylic acid cycle	5/468	15/12180	0.000178773	4	5	0.00371827	AAEL007707, AAEL008166, AAEL008871, AAEL020590, AAEL028182
GO:0008340	BP	e	determination of adult lifespan	5/468	15/12180	0.000178773	2	5	0.00371827	AAEL007162, AAEL008072, AAEL010146, AAEL010602, AAEL026806
GO:0006097	BP	e	glyoxylate cycle	3/468	4/12180	0.000219055	8	3	0.00453149	AAEL003090, AAEL020590, AAEL028182
GO:1901700	BP	e	response to oxygen-containing compound	4/468	9/12180	0.000232454	3	4	0.00478281	AAEL007293, AAEL008072, AAEL009029, AAEL026806
GO:0006520	BP	e	amino acid metabolic process	29/468	368/12180	0.00025606	3	29	0.00524033	AAEL000111, AAEL000213, AAEL001887, AAEL002675, AAEL003581, AAEL004059, AAEL004338, AAEL004860, AAEL006834, AAEL006928, AAEL007033, AAEL007293, AAEL008379, AAEL008963, AAEL009029, AAEL009691, AAEL010146, AAEL010823, AAEL011441, AAEL011756, AAEL011973, AAEL012578, AAEL013458, AAEL013613, AAEL013637, AAEL015631, AAEL024228, AAEL026357, AAEL029007
GO:0006814	BP	e	sodium ion transport	10/468	72/12180	0.000402664	7	10	0.00819679	AAEL008072, AAEL010148, AAEL011157, AAEL018658, AAEL018678, AAEL018680, AAEL018681, AAEL018684, AAEL018687, AAEL026806
GO:0009059	BP	e	macromolecule biosynthetic process	31/468	419/12180	0.000425013	4	31	0.00860594	AAEL000010, AAEL001759, AAEL001887, AAEL002140, AAEL002639, AAEL003425, AAEL003530, AAEL003881, AAEL003942, AAEL004069, AAEL004151, AAEL004175, AAEL004430, AAEL005610, AAEL006511, AAEL008584, AAEL009747, AAEL009825, AAEL010602, AAEL011087, AAEL013458, AAEL013625, AAEL017198, AAEL020290, AAEL021140, AAEL023769, AAEL024040, AAEL024434, AAEL025553, AAEL025999, AAEL028043
GO:0034654	BP	e	nucleobase-containing compound biosynthetic process	27/468	340/12180	0.000442305	4	27	0.00890895	AAEL001102, AAEL002140, AAEL002504, AAEL003581, AAEL004042, AAEL004060, AAEL004297, AAEL004338, AAEL004423, AAEL005106, AAEL005610, AAEL008584, AAEL009964, AAEL010640, AAEL010823, AAEL011087, AAEL012359, AAEL012825, AAEL013394, AAEL013613, AAEL018667, AAEL018668, AAEL021140, AAEL023037, AAEL024040, AAEL026069, AAEL027166
GO:0006085	BP	e	acetyl-CoA biosynthetic process	3/468	5/12180	0.000531984	11	3	0.0102823	AAEL004297, AAEL004338, AAEL013613
GO:0042214	BP	e	terpene metabolic process	3/468	5/12180	0.000531984	6	3	0.0102823	AAEL009029, AAEL010146, AAEL011756
GO:0043694	BP	e	monoterpene catabolic process	3/468	5/12180	0.000531984	8	3	0.0102823	AAEL009029, AAEL010146, AAEL011756
GO:0043692	BP	e	monoterpene metabolic process	3/468	5/12180	0.000531984	7	3	0.0102823	AAEL009029, AAEL010146, AAEL011756
GO:0046247	BP	e	terpene catabolic process	3/468	5/12180	0.000531984	7	3	0.0102823	AAEL009029, AAEL010146, AAEL011756
GO:1900673	BP	e	olefin metabolic process	3/468	5/12180	0.000531984	3	3	0.0102823	AAEL009029, AAEL010146, AAEL011756
GO:0046251	BP	e	limonene catabolic process	3/468	5/12180	0.000531984	9	3	0.0102823	AAEL009029, AAEL010146, AAEL011756
GO:0018923	BP	e	limonene metabolic process	3/468	5/12180	0.000531984	8	3	0.0102823	AAEL009029, AAEL010146, AAEL011756
GO:0010257	BP	e	NADH dehydrogenase complex assembly	4/468	11/12180	0.000572505	6	4	0.0109549	AAEL007054, AAEL008072, AAEL013876, AAEL026806
GO:0032981	BP	e	mitochondrial respiratory chain complex I assembly	4/468	11/12180	0.000572505	7	4	0.0109549	AAEL007054, AAEL008072, AAEL013876, AAEL026806
GO:0006631	BP	e	fatty acid metabolic process	10/468	76/12180	0.000625169	7	10	0.0119031	AAEL002673, AAEL003746, AAEL007023, AAEL008574, AAEL009029, AAEL010146, AAEL011756, AAEL014452, AAEL026069, AAEL029007
GO:0006551	BP	e	L-leucine metabolic process	6/468	29/12180	0.000696609	9	6	0.0130045	AAEL004338, AAEL009029, AAEL010146, AAEL011756, AAEL013613, AAEL029007
GO:0006549	BP	e	isoleucine metabolic process	6/468	29/12180	0.000696609	7	6	0.0130045	AAEL004338, AAEL009029, AAEL010146, AAEL011756, AAEL013613, AAEL029007
GO:0009078	BP	e	pyruvate family amino acid metabolic process	6/468	29/12180	0.000696609	8	6	0.0130045	AAEL004338, AAEL009029, AAEL010146, AAEL011756, AAEL013613, AAEL029007
GO:0006573	BP	e	valine metabolic process	6/468	29/12180	0.000696609	7	6	0.0130045	AAEL004338, AAEL009029, AAEL010146, AAEL011756, AAEL013613, AAEL029007
GO:0019725	BP	e	cellular homeostasis	7/468	40/12180	0.0007327	2	7	0.0136119	AAEL002158, AAEL004988, AAEL006928, AAEL010602, AAEL011025, AAEL019972, AAEL023511
GO:0009056	BP	e	catabolic process	35/468	504/12180	0.000781555	2	35	0.0144493	AAEL000258, AAEL001490, AAEL001607, AAEL002542, AAEL002675, AAEL004338, AAEL004653, AAEL004931, AAEL004988, AAEL005213, AAEL006070, AAEL006511, AAEL006928, AAEL007023, AAEL007162, AAEL008574, AAEL008701, AAEL008963, AAEL009029, AAEL010146, AAEL010326, AAEL011756, AAEL011973, AAEL012311, AAEL013613, AAEL013637, AAEL014452, AAEL014556, AAEL014913, AAEL017004, AAEL019751, AAEL024228, AAEL026165, AAE…
GO:0019395	BP	e	fatty acid oxidation	4/468	12/12180	0.000832809	8	4	0.015105	AAEL007023, AAEL008574, AAEL010146, AAEL014452
GO:0034440	BP	e	lipid oxidation	4/468	12/12180	0.000832809	6	4	0.015105	AAEL007023, AAEL008574, AAEL010146, AAEL014452
GO:0006635	BP	e	fatty acid beta-oxidation	4/468	12/12180	0.000832809	9	4	0.015105	AAEL007023, AAEL008574, AAEL010146, AAEL014452
GO:0009084	BP	e	glutamine family amino acid biosynthetic process	4/468	12/12180	0.000832809	9	4	0.015105	AAEL001887, AAEL006834, AAEL007033, AAEL013458
GO:0072350	BP	e	tricarboxylic acid metabolic process	3/468	6/12180	0.00103361	6	3	0.0186586	AAEL004297, AAEL020590, AAEL028182
GO:0072329	BP	e	monocarboxylic acid catabolic process	4/468	13/12180	0.00116665	7	4	0.0208634	AAEL007023, AAEL008574, AAEL010146, AAEL014452
GO:0009062	BP	e	fatty acid catabolic process	4/468	13/12180	0.00116665	8	4	0.0208634	AAEL007023, AAEL008574, AAEL010146, AAEL014452
GO:0009081	BP	e	branched-chain amino acid metabolic process	6/468	32/12180	0.0012054	6	6	0.0214561	AAEL004338, AAEL009029, AAEL010146, AAEL011756, AAEL013613, AAEL029007
GO:0008150	BP	e	biological_process	310/468	7193/12180	0.0012991	0	310	0.0229108	AAEL000010, AAEL000028, AAEL000080, AAEL000111, AAEL000182, AAEL000213, AAEL000229, AAEL000258, AAEL000271, AAEL000378, AAEL000667, AAEL000714, AAEL000941, AAEL001047, AAEL001102, AAEL001209, AAEL001210, AAEL001295, AAEL001323, AAEL001437, AAEL001490, AAEL001607, AAEL001699, AAEL001759, AAEL001840, AAEL001844, AAEL001845, AAEL001863, AAEL001865, AAEL001887, AAEL001935, AAEL001963, AAEL001965, AAE…
GO:0006568	BP	e	tryptophan metabolic process	6/468	33/12180	0.0014262	7	6	0.0249227	AAEL008963, AAEL009029, AAEL010146, AAEL011756, AAEL024228, AAEL029007
GO:0006586	BP	e	indolalkylamine metabolic process	6/468	33/12180	0.0014262	5	6	0.0249227	AAEL008963, AAEL009029, AAEL010146, AAEL011756, AAEL024228, AAEL029007
GO:0000302	BP	e	response to reactive oxygen species	2/468	2/12180	0.00147334	4	2	0.024949	AAEL008072, AAEL026806
GO:0014866	BP	e	skeletal myofibril assembly	2/468	2/12180	0.00147334	9	2	0.024949	AAEL005961, AAEL005964
GO:0030239	BP	e	myofibril assembly	2/468	2/12180	0.00147334	8	2	0.024949	AAEL005961, AAEL005964
GO:0097305	BP	e	response to alcohol	2/468	2/12180	0.00147334	4	2	0.024949	AAEL007293, AAEL009029
GO:0045471	BP	e	response to ethanol	2/468	2/12180	0.00147334	5	2	0.024949	AAEL007293, AAEL009029
GO:0006542	BP	e	glutamine biosynthetic process	2/468	2/12180	0.00147334	10	2	0.024949	AAEL001887, AAEL013458
GO:0071689	BP	e	muscle thin filament assembly	2/468	2/12180	0.00147334	6	2	0.024949	AAEL005961, AAEL005964
GO:1901615	BP	e	organic hydroxy compound metabolic process	9/468	71/12180	0.00151574	2	9	0.0255539	AAEL001845, AAEL002542, AAEL006587, AAEL008701, AAEL009029, AAEL009601, AAEL011756, AAEL020590, AAEL028182
GO:0009156	BP	e	ribonucleoside monophosphate biosynthetic process	5/468	23/12180	0.00155319	8	5	0.0260704	AAEL001102, AAEL003581, AAEL010640, AAEL012825, AAEL023037
GO:0008300	BP	e	isoprenoid catabolic process	3/468	7/12180	0.00175731	6	3	0.0293679	AAEL009029, AAEL010146, AAEL011756
GO:0006144	BP	e	purine nucleobase metabolic process	12/468	118/12180	0.00191239	6	12	0.0316827	AAEL001102, AAEL003581, AAEL010640, AAEL010644, AAEL011087, AAEL012359, AAEL012825, AAEL014556, AAEL014913, AAEL023037, AAEL026165, AAEL027166
GO:0034655	BP	e	nucleobase-containing compound catabolic process	12/468	118/12180	0.00191239	4	12	0.0316827	AAEL001490, AAEL002542, AAEL004338, AAEL004988, AAEL006070, AAEL006928, AAEL009029, AAEL011756, AAEL013613, AAEL014913, AAEL024228, AAEL026165
GO:0006560	BP	e	proline metabolic process	6/468	35/12180	0.00195887	9	6	0.0323129	AAEL000213, AAEL002675, AAEL006834, AAEL007033, AAEL009029, AAEL011756
GO:0009168	BP	e	purine ribonucleoside monophosphate biosynthetic process	4/468	15/12180	0.00209511	9	4	0.0342649	AAEL001102, AAEL003581, AAEL010640, AAEL012825
GO:0009127	BP	e	purine nucleoside monophosphate biosynthetic process	4/468	15/12180	0.00209511	8	4	0.0342649	AAEL001102, AAEL003581, AAEL010640, AAEL012825
GO:0006629	BP	e	lipid metabolic process	30/468	438/12180	0.00212	3	30	0.0345244	AAEL000258, AAEL001295, AAEL001323, AAEL002542, AAEL002673, AAEL003497, AAEL003746, AAEL004126, AAEL004278, AAEL004297, AAEL004931, AAEL005213, AAEL005651, AAEL007023, AAEL007298, AAEL008061, AAEL008393, AAEL008574, AAEL008815, AAEL009029, AAEL010146, AAEL011756, AAEL012311, AAEL014142, AAEL014452, AAEL019751, AAEL019972, AAEL026069, AAEL027829, AAEL029007
GO:1901606	BP	e	alpha-amino acid catabolic process	8/468	61/12180	0.00220142	7	8	0.0355478	AAEL002675, AAEL008963, AAEL009029, AAEL010146, AAEL011756, AAEL011973, AAEL013637, AAEL029007
GO:0042430	BP	e	indole-containing compound metabolic process	6/468	36/12180	0.00227573	3	6	0.0365933	AAEL008963, AAEL009029, AAEL010146, AAEL011756, AAEL024228, AAEL029007
GO:0009112	BP	e	nucleobase metabolic process	13/468	138/12180	0.00251098	5	13	0.0402072	AAEL001102, AAEL003581, AAEL005216, AAEL010640, AAEL010644, AAEL011087, AAEL012359, AAEL012825, AAEL014556, AAEL014913, AAEL023037, AAEL026165, AAEL027166
GO:0006189	BP	e	'de novo' IMP biosynthetic process	3/468	8/12180	0.00273179	11	3	0.0435607	AAEL003581, AAEL010640, AAEL012825
GO:0009124	BP	e	nucleoside monophosphate biosynthetic process	5/468	26/12180	0.00276145	7	5	0.0438508	AAEL001102, AAEL003581, AAEL010640, AAEL012825, AAEL023037
GO:0098800	CC	e	inner mitochondrial membrane protein complex	18/468	41/12180	2.15636e-15	3	18	8.47451e-13	AAEL000182, AAEL002504, AAEL003234, AAEL004060, AAEL004423, AAEL005143, AAEL005170, AAEL005610, AAEL007752, AAEL009257, AAEL009964, AAEL010801, AAEL012825, AAEL014944, AAEL018667, AAEL019718, AAEL019719, AAEL024040
GO:1990204	CC	e	oxidoreductase complex	17/468	39/12180	1.52267e-14	3	17	3.98938e-12	AAEL000182, AAEL003234, AAEL004338, AAEL005143, AAEL005170, AAEL007752, AAEL008887, AAEL009257, AAEL010146, AAEL010644, AAEL010801, AAEL013613, AAEL014944, AAEL018662, AAEL018669, AAEL019718, AAEL019719
GO:0098798	CC	e	mitochondrial protein-containing complex	20/468	61/12180	4.77516e-14	2	20	9.3832e-12	AAEL000182, AAEL002504, AAEL003234, AAEL004060, AAEL004423, AAEL005143, AAEL005170, AAEL005610, AAEL007752, AAEL009257, AAEL009590, AAEL009964, AAEL010146, AAEL010801, AAEL012825, AAEL014944, AAEL018667, AAEL019718, AAEL019719, AAEL024040
GO:0098796	CC	e	membrane protein complex	44/468	319/12180	1.1346e-13	2	44	1.7836e-11	AAEL000182, AAEL002225, AAEL002464, AAEL002504, AAEL002673, AAEL003234, AAEL004060, AAEL004423, AAEL004457, AAEL005143, AAEL005170, AAEL005610, AAEL006390, AAEL007752, AAEL008887, AAEL009257, AAEL009590, AAEL009964, AAEL010148, AAEL010230, AAEL010673, AAEL010801, AAEL010823, AAEL011025, AAEL011157, AAEL011756, AAEL012034, AAEL012819, AAEL012825, AAEL014428, AAEL014944, AAEL017319, AAEL018658, AAE…
GO:0098803	CC	e	respiratory chain complex	13/468	26/12180	2.22426e-12	3	13	2.49752e-10	AAEL000182, AAEL003234, AAEL005143, AAEL005170, AAEL007752, AAEL008887, AAEL009257, AAEL010801, AAEL014944, AAEL018662, AAEL018669, AAEL019718, AAEL019719
GO:0070069	CC	e	cytochrome complex	13/468	26/12180	2.22426e-12	3	13	2.49752e-10	AAEL000182, AAEL003234, AAEL005143, AAEL005170, AAEL007752, AAEL008887, AAEL009257, AAEL010801, AAEL014944, AAEL018662, AAEL018669, AAEL019718, AAEL019719
GO:0045277	CC	e	respiratory chain complex IV	10/468	19/12180	4.31692e-10	4	10	3.3931e-08	AAEL003234, AAEL005170, AAEL007752, AAEL008887, AAEL009257, AAEL014944, AAEL018662, AAEL018669, AAEL019718, AAEL019719
GO:1902495	CC	e	transmembrane transporter complex	18/468	81/12180	1.17152e-09	3	18	8.37104e-08	AAEL000182, AAEL003234, AAEL005143, AAEL005170, AAEL007752, AAEL008887, AAEL009257, AAEL010148, AAEL010801, AAEL010823, AAEL011025, AAEL012819, AAEL014428, AAEL014944, AAEL018662, AAEL018669, AAEL019718, AAEL019719
GO:1990351	CC	e	transporter complex	18/468	83/12180	1.78495e-09	2	18	1.16914e-07	AAEL000182, AAEL003234, AAEL005143, AAEL005170, AAEL007752, AAEL008887, AAEL009257, AAEL010148, AAEL010801, AAEL010823, AAEL011025, AAEL012819, AAEL014428, AAEL014944, AAEL018662, AAEL018669, AAEL019718, AAEL019719
GO:0031966	CC	e	mitochondrial membrane	20/468	108/12180	4.20064e-09	4	20	2.53977e-07	AAEL000941, AAEL004457, AAEL007001, AAEL007046, AAEL009278, AAEL010230, AAEL010673, AAEL010823, AAEL011157, AAEL013876, AAEL018658, AAEL018662, AAEL018668, AAEL018678, AAEL018680, AAEL018681, AAEL018684, AAEL018687, AAEL022304, AAEL023511
GO:0005751	CC	e	mitochondrial respiratory chain complex IV	7/468	11/12180	3.41489e-08	5	7	1.67756e-06	AAEL003234, AAEL005170, AAEL007752, AAEL009257, AAEL014944, AAEL019718, AAEL019719
GO:0070469	CC	e	respirasome	8/468	21/12180	5.85769e-07	3	8	2.55786e-05	AAEL004457, AAEL010230, AAEL010673, AAEL011157, AAEL018658, AAEL018680, AAEL018681, AAEL018684
GO:0005743	CC	e	mitochondrial inner membrane	14/468	80/12180	1.85373e-06	5	14	7.28518e-05	AAEL000941, AAEL004457, AAEL009278, AAEL010230, AAEL010673, AAEL010823, AAEL011157, AAEL013876, AAEL018658, AAEL018662, AAEL018668, AAEL018678, AAEL018687, AAEL023511
GO:0015934	CC	e	large ribosomal subunit	9/468	32/12180	2.15373e-06	4	9	8.06112e-05	AAEL003942, AAEL004430, AAEL005220, AAEL006511, AAEL009825, AAEL017198, AAEL020290, AAEL024434, AAEL025553
GO:0005759	CC	e	mitochondrial matrix	8/468	25/12180	2.71777e-06	5	8	9.70985e-05	AAEL007375, AAEL008584, AAEL009029, AAEL012950, AAEL013739, AAEL014452, AAEL021191, AAEL025321
GO:0019866	CC	e	organelle inner membrane	14/468	84/12180	3.38888e-06	4	14	0.000115811	AAEL000941, AAEL004457, AAEL009278, AAEL010230, AAEL010673, AAEL010823, AAEL011157, AAEL013876, AAEL018658, AAEL018662, AAEL018668, AAEL018678, AAEL018687, AAEL023511
GO:0022625	CC	e	cytosolic large ribosomal subunit	7/468	19/12180	3.98604e-06	5	7	0.000117331	AAEL003942, AAEL005220, AAEL006511, AAEL017198, AAEL020290, AAEL024434, AAEL025553
GO:0031974	CC	e	membrane-enclosed lumen	12/468	63/12180	4.03044e-06	2	12	0.000117331	AAEL000941, AAEL001432, AAEL004457, AAEL007375, AAEL008584, AAEL009029, AAEL012950, AAEL013739, AAEL014452, AAEL021191, AAEL025321, AAEL026215
GO:0070013	CC	e	intracellular organelle lumen	12/468	63/12180	4.03044e-06	4	12	0.000117331	AAEL000941, AAEL001432, AAEL004457, AAEL007375, AAEL008584, AAEL009029, AAEL012950, AAEL013739, AAEL014452, AAEL021191, AAEL025321, AAEL026215
GO:0043233	CC	e	organelle lumen	12/468	63/12180	4.03044e-06	3	12	0.000117331	AAEL000941, AAEL001432, AAEL004457, AAEL007375, AAEL008584, AAEL009029, AAEL012950, AAEL013739, AAEL014452, AAEL021191, AAEL025321, AAEL026215
GO:0033177	CC	e	proton-transporting two-sector ATPase complex, proton-transporting domain	8/468	27/12180	5.2125e-06	3	8	0.000146322	AAEL004423, AAEL005610, AAEL006390, AAEL009964, AAEL011025, AAEL018667, AAEL018668, AAEL024040
GO:0000276	CC	e	mitochondrial proton-transporting ATP synthase complex, coupling factor F(o)	5/468	9/12180	9.08952e-06	5	5	0.000246357	AAEL004423, AAEL005610, AAEL009964, AAEL018667, AAEL024040
GO:0030018	CC	e	Z disc	4/468	5/12180	1.04364e-05	2	4	0.000273433	AAEL004988, AAEL005961, AAEL005964, AAEL006070
GO:0044391	CC	e	ribosomal subunit	11/468	61/12180	1.75954e-05	3	11	0.000446128	AAEL001759, AAEL003942, AAEL004430, AAEL005220, AAEL006511, AAEL009825, AAEL013625, AAEL017198, AAEL020290, AAEL024434, AAEL025553
GO:0031090	CC	e	organelle membrane	36/468	442/12180	2.09805e-05	3	36	0.000515333	AAEL000941, AAEL004457, AAEL005471, AAEL005926, AAEL006718, AAEL007001, AAEL007010, AAEL007046, AAEL007441, AAEL008061, AAEL008393, AAEL009278, AAEL010017, AAEL010032, AAEL010230, AAEL010673, AAEL010823, AAEL010879, AAEL011157, AAEL012770, AAEL013876, AAEL018658, AAEL018662, AAEL018668, AAEL018678, AAEL018680, AAEL018681, AAEL018684, AAEL018687, AAEL019972, AAEL020646, AAEL021861, AAEL022304, AAE…
GO:0045263	CC	e	proton-transporting ATP synthase complex, coupling factor F(o)	6/468	19/12180	5.51654e-05	4	6	0.00127529	AAEL004423, AAEL005610, AAEL009964, AAEL018667, AAEL018668, AAEL024040
GO:0005750	CC	e	mitochondrial respiratory chain complex III	3/468	5/12180	0.000531984	5	3	0.011615	AAEL000182, AAEL005143, AAEL010801
GO:0062129	CC	e	chitin-based extracellular matrix	3/468	5/12180	0.000531984	4	3	0.011615	AAEL003259, AAEL003419, AAEL021995
GO:0031430	CC	e	M band	2/468	2/12180	0.00147334	2	2	0.0304749	AAEL004988, AAEL006070
GO:0000275	CC	e	mitochondrial proton-transporting ATP synthase complex, catalytic sector F(1)	2/468	2/12180	0.00147334	5	2	0.0304749	AAEL002504, AAEL004060
GO:0098533	CC	e	ATPase dependent transmembrane transport complex	4/468	14/12180	0.00158409	4	4	0.0319254	AAEL010148, AAEL011025, AAEL012819, AAEL014428
GO:0016469	CC	e	proton-transporting two-sector ATPase complex	3/468	7/12180	0.00175731	3	3	0.033689	AAEL010823, AAEL011025, AAEL012819
GO:0045275	CC	e	respiratory chain complex III	3/468	7/12180	0.00175731	4	3	0.033689	AAEL000182, AAEL005143, AAEL010801
GO:0015078	MF	e	proton transmembrane transporter activity	32/468	79/12180	4.45516e-25	5	32	8.594e-22	AAEL002464, AAEL002504, AAEL003234, AAEL004060, AAEL004423, AAEL005143, AAEL005170, AAEL005610, AAEL006390, AAEL007752, AAEL008072, AAEL009257, AAEL009964, AAEL010801, AAEL010823, AAEL011025, AAEL011157, AAEL014944, AAEL018658, AAEL018662, AAEL018667, AAEL018668, AAEL018669, AAEL018678, AAEL018680, AAEL018681, AAEL018684, AAEL018687, AAEL019718, AAEL019719, AAEL024040, AAEL026806
GO:0016491	MF	e	oxidoreductase activity	90/468	779/12180	7.2399e-22	2	90	6.98288e-19	AAEL000213, AAEL001807, AAEL001845, AAEL001865, AAEL002158, AAEL002397, AAEL002416, AAEL003234, AAEL003995, AAEL004096, AAEL004102, AAEL004118, AAEL004126, AAEL004338, AAEL004676, AAEL004739, AAEL004823, AAEL004860, AAEL005143, AAEL005170, AAEL005508, AAEL005769, AAEL005931, AAEL006224, AAEL006467, AAEL006834, AAEL006836, AAEL006928, AAEL007010, AAEL007023, AAEL007033, AAEL007054, AAEL007298, AAE…
GO:0015453	MF	e	oxidoreduction-driven active transmembrane transporter activity	20/468	40/12180	2.2341e-18	5	20	1.43653e-15	AAEL003234, AAEL005143, AAEL005170, AAEL007752, AAEL008072, AAEL009257, AAEL010801, AAEL011157, AAEL014944, AAEL018658, AAEL018662, AAEL018669, AAEL018678, AAEL018680, AAEL018681, AAEL018684, AAEL018687, AAEL019718, AAEL019719, AAEL026806
GO:0009055	MF	e	electron transfer activity	24/468	72/12180	8.62337e-17	1	24	4.15862e-14	AAEL003234, AAEL004457, AAEL005143, AAEL005170, AAEL007752, AAEL008072, AAEL008871, AAEL009257, AAEL010801, AAEL011157, AAEL013739, AAEL014944, AAEL018658, AAEL018662, AAEL018669, AAEL018678, AAEL018680, AAEL018681, AAEL018684, AAEL018687, AAEL019718, AAEL019719, AAEL025321, AAEL026806
GO:0003824	MF	e	catalytic activity	250/468	4295/12180	2.86075e-16	1	250	1.10368e-13	AAEL000028, AAEL000080, AAEL000111, AAEL000182, AAEL000213, AAEL000258, AAEL000271, AAEL000378, AAEL000545, AAEL000667, AAEL001102, AAEL001128, AAEL001295, AAEL001323, AAEL001432, AAEL001490, AAEL001607, AAEL001807, AAEL001840, AAEL001844, AAEL001845, AAEL001863, AAEL001865, AAEL001887, AAEL001963, AAEL002158, AAEL002225, AAEL002378, AAEL002397, AAEL002416, AAEL002464, AAEL002504, AAEL002542, AAE…
GO:0022853	MF	e	active monoatomic ion transmembrane transporter activity	21/468	67/12180	3.05967e-14	4	21	6.55789e-12	AAEL002464, AAEL003234, AAEL005143, AAEL005170, AAEL007752, AAEL008072, AAEL009257, AAEL010801, AAEL011157, AAEL014944, AAEL018658, AAEL018662, AAEL018669, AAEL018678, AAEL018680, AAEL018681, AAEL018684, AAEL018687, AAEL019718, AAEL019719, AAEL026806
GO:0015399	MF	e	primary active transmembrane transporter activity	26/468	109/12180	3.76179e-14	4	26	7.2565e-12	AAEL002464, AAEL003234, AAEL005043, AAEL005143, AAEL005170, AAEL005471, AAEL007752, AAEL008072, AAEL008386, AAEL008635, AAEL009257, AAEL010801, AAEL011157, AAEL012819, AAEL014944, AAEL018658, AAEL018662, AAEL018669, AAEL018678, AAEL018680, AAEL018681, AAEL018684, AAEL018687, AAEL019718, AAEL019719, AAEL026806
GO:0022890	MF	e	inorganic cation transmembrane transporter activity	32/468	202/12180	7.13839e-12	4	32	1.25181e-09	AAEL002464, AAEL002504, AAEL003234, AAEL004060, AAEL004423, AAEL005143, AAEL005170, AAEL005610, AAEL006390, AAEL007752, AAEL008072, AAEL009257, AAEL009964, AAEL010801, AAEL010823, AAEL011025, AAEL011157, AAEL014944, AAEL018658, AAEL018662, AAEL018667, AAEL018668, AAEL018669, AAEL018678, AAEL018680, AAEL018681, AAEL018684, AAEL018687, AAEL019718, AAEL019719, AAEL024040, AAEL026806
GO:0022804	MF	e	active transmembrane transporter activity	30/468	181/12180	1.01603e-11	3	30	1.63327e-09	AAEL000714, AAEL002464, AAEL003234, AAEL004805, AAEL005043, AAEL005143, AAEL005160, AAEL005170, AAEL005471, AAEL007752, AAEL008072, AAEL008386, AAEL008635, AAEL009257, AAEL010801, AAEL011157, AAEL012819, AAEL013111, AAEL014944, AAEL018658, AAEL018662, AAEL018669, AAEL018678, AAEL018680, AAEL018681, AAEL018684, AAEL018687, AAEL019718, AAEL019719, AAEL026806
GO:0008324	MF	e	monoatomic cation transmembrane transporter activity	33/468	234/12180	8.38864e-11	4	33	1.24474e-08	AAEL002464, AAEL002504, AAEL003234, AAEL004060, AAEL004423, AAEL005143, AAEL005170, AAEL005610, AAEL006390, AAEL006526, AAEL007752, AAEL008072, AAEL009257, AAEL009964, AAEL010801, AAEL010823, AAEL011025, AAEL011157, AAEL014944, AAEL018658, AAEL018662, AAEL018667, AAEL018668, AAEL018669, AAEL018678, AAEL018680, AAEL018681, AAEL018684, AAEL018687, AAEL019718, AAEL019719, AAEL024040, AAEL026806
GO:0015318	MF	e	inorganic molecular entity transmembrane transporter activity	33/468	242/12180	2.07594e-10	3	33	2.86034e-08	AAEL002464, AAEL002504, AAEL003234, AAEL004060, AAEL004423, AAEL005143, AAEL005160, AAEL005170, AAEL005610, AAEL006390, AAEL007752, AAEL008072, AAEL009257, AAEL009964, AAEL010801, AAEL010823, AAEL011025, AAEL011157, AAEL014944, AAEL018658, AAEL018662, AAEL018667, AAEL018668, AAEL018669, AAEL018678, AAEL018680, AAEL018681, AAEL018684, AAEL018687, AAEL019718, AAEL019719, AAEL024040, AAEL026806
GO:0003735	MF	e	structural constituent of ribosome	26/468	165/12180	7.83982e-10	2	26	1.0082e-07	AAEL000010, AAEL001759, AAEL002639, AAEL003425, AAEL003530, AAEL003881, AAEL003942, AAEL004069, AAEL004151, AAEL004175, AAEL004430, AAEL005220, AAEL005610, AAEL006511, AAEL008601, AAEL009747, AAEL009825, AAEL013625, AAEL017198, AAEL020290, AAEL023769, AAEL024040, AAEL024434, AAEL025553, AAEL025999, AAEL028043
GO:0022857	MF	e	transmembrane transporter activity	61/468	693/12180	1.14907e-09	2	61	1.38535e-07	AAEL000714, AAEL001047, AAEL001209, AAEL001699, AAEL001935, AAEL002464, AAEL002504, AAEL003234, AAEL004048, AAEL004060, AAEL004213, AAEL004423, AAEL004805, AAEL005008, AAEL005043, AAEL005143, AAEL005160, AAEL005170, AAEL005471, AAEL005610, AAEL006390, AAEL006514, AAEL006526, AAEL007001, AAEL007126, AAEL007752, AAEL008072, AAEL008386, AAEL008635, AAEL009257, AAEL009747, AAEL009863, AAEL009964, AAE…
GO:0004129	MF	e	cytochrome-c oxidase activity	9/468	16/12180	1.52265e-09	6	9	1.63178e-07	AAEL003234, AAEL005170, AAEL007752, AAEL009257, AAEL014944, AAEL018662, AAEL018669, AAEL019718, AAEL019719
GO:0016675	MF	e	oxidoreductase activity, acting on a heme group of donors	9/468	16/12180	1.52265e-09	3	9	1.63178e-07	AAEL003234, AAEL005170, AAEL007752, AAEL009257, AAEL014944, AAEL018662, AAEL018669, AAEL019718, AAEL019719
GO:0005215	MF	e	transporter activity	61/468	726/12180	5.95871e-09	1	61	6.04966e-07	AAEL000714, AAEL001047, AAEL001209, AAEL001699, AAEL001935, AAEL002464, AAEL002504, AAEL003234, AAEL004048, AAEL004060, AAEL004213, AAEL004423, AAEL004805, AAEL005008, AAEL005043, AAEL005143, AAEL005160, AAEL005170, AAEL005471, AAEL005610, AAEL006390, AAEL006514, AAEL006526, AAEL007001, AAEL007126, AAEL007752, AAEL008072, AAEL008386, AAEL008635, AAEL009257, AAEL009747, AAEL009863, AAEL009964, AAE…
GO:0016651	MF	e	oxidoreductase activity, acting on NAD(P)H	12/468	39/12180	1.36783e-08	3	12	1.31927e-06	AAEL001865, AAEL005508, AAEL007054, AAEL008072, AAEL011157, AAEL018658, AAEL018678, AAEL018680, AAEL018681, AAEL018684, AAEL018687, AAEL026806
GO:0016655	MF	e	oxidoreductase activity, acting on NAD(P)H, quinone or similar compound as acceptor	9/468	20/12180	1.9478e-08	4	9	1.63361e-06	AAEL008072, AAEL011157, AAEL018658, AAEL018678, AAEL018680, AAEL018681, AAEL018684, AAEL018687, AAEL026806
GO:0008137	MF	e	NADH dehydrogenase (ubiquinone) activity	9/468	20/12180	1.9478e-08	6	9	1.63361e-06	AAEL008072, AAEL011157, AAEL018658, AAEL018678, AAEL018680, AAEL018681, AAEL018684, AAEL018687, AAEL026806
GO:0015075	MF	e	monoatomic ion transmembrane transporter activity	34/468	345/12180	4.41203e-07	3	34	3.40433e-05	AAEL002464, AAEL002504, AAEL003234, AAEL004060, AAEL004423, AAEL005143, AAEL005170, AAEL005610, AAEL006390, AAEL006526, AAEL007752, AAEL008072, AAEL009257, AAEL009964, AAEL010801, AAEL010823, AAEL011025, AAEL011157, AAEL014944, AAEL018658, AAEL018662, AAEL018667, AAEL018668, AAEL018669, AAEL018678, AAEL018680, AAEL018681, AAEL018684, AAEL018687, AAEL019718, AAEL019719, AAEL022304, AAEL024040, AAE…
GO:0005198	MF	e	structural molecule activity	40/468	487/12180	5.42297e-06	1	40	0.000387441	AAEL000010, AAEL001319, AAEL001759, AAEL002639, AAEL003049, AAEL003259, AAEL003425, AAEL003530, AAEL003881, AAEL003942, AAEL004069, AAEL004151, AAEL004175, AAEL004430, AAEL005220, AAEL005610, AAEL006511, AAEL006652, AAEL008601, AAEL009747, AAEL009825, AAEL011756, AAEL013515, AAEL013517, AAEL013625, AAEL013984, AAEL017198, AAEL017262, AAEL020290, AAEL021995, AAEL022352, AAEL022665, AAEL023769, AAE…
GO:0016616	MF	e	oxidoreductase activity, acting on the CH-OH group of donors, NAD or NADP as acceptor	12/468	74/12180	2.25863e-05	4	12	0.00155603	AAEL001845, AAEL004096, AAEL004102, AAEL004118, AAEL005931, AAEL006467, AAEL007707, AAEL008166, AAEL010146, AAEL020590, AAEL028182, AAEL029007
GO:0016614	MF	e	oxidoreductase activity, acting on CH-OH group of donors	14/468	100/12180	2.68954e-05	3	14	0.00178901	AAEL001845, AAEL004096, AAEL004102, AAEL004118, AAEL005769, AAEL005931, AAEL006467, AAEL007707, AAEL008166, AAEL010146, AAEL011809, AAEL020590, AAEL028182, AAEL029007
GO:0016701	MF	e	oxidoreductase activity, acting on single donors with incorporation of molecular oxygen	5/468	12/12180	5.1895e-05	3	5	0.00333685	AAEL004860, AAEL008701, AAEL009700, AAEL013637, AAEL026357
GO:0000287	MF	e	magnesium ion binding	8/468	44/12180	0.00023426	6	8	0.0129111	AAEL000258, AAEL009748, AAEL014913, AAEL020590, AAEL023037, AAEL024228, AAEL026380, AAEL028182
GO:0016879	MF	e	ligase activity, forming carbon-nitrogen bonds	6/468	27/12180	0.000463321	3	6	0.0248263	AAEL001887, AAEL010640, AAEL010694, AAEL013458, AAEL015631, AAEL025199
GO:0003954	MF	e	NADH dehydrogenase activity	3/468	5/12180	0.000531984	4	3	0.0277351	AAEL001865, AAEL005508, AAEL007054
GO:0016702	MF	e	oxidoreductase activity, acting on single donors with incorporation of molecular oxygen, incorporation of two atoms of oxygen	4/468	11/12180	0.000572505	4	4	0.0290621	AAEL004860, AAEL009700, AAEL013637, AAEL026357
GO:1901681	MF	e	sulfur compound binding	5/468	19/12180	0.00060939	2	5	0.0301414	AAEL006587, AAEL009214, AAEL009691, AAEL009748, AAEL026380
