# Supplementary material for: Deltamethrin Selection Drives Transcriptomic Changes in Detoxification, Immune, and Cuticle Genes in Aedes aegypti
Source: Trop Med Infect Dis. 2025 Jun 17;10(6):171. doi: 10.3390/tropicalmed10060171 (PMC12197768; doi:10.3390/tropicalmed10060171)
Supplement: Supplementary file 1 [file tropicalmed-10-00171-s001.zip › Table_S1.xlsx]

## Sheet: Sheet1
Sample ID	Reads before filtering (R1+R2)	After filtering (%) a	Aligned in in pair to AaegL5 (%)b	total alignments	Assigned to Features (%)c
NOR-1	43686410	42,421,918 (97.1 %)	30991759 (73.06 %)	15164578	12,279,337 (80.97 %)
NOR-2	40027040	39,027,250 (97.5 %)	26629989 (68.23 %)	13033911	10,371,307 (79.57 %)
NOR-3	33778812	32,896,296 (97.39 %)	24358704 (74.05 %)	11915779	9,252,044 (77.66 %)
JCF0U-1	36508870	35,599,410 (97.51 %)	25786983 (72.44 %)	12514674	8,914,199 (71.23 %)
JCFS0-2	39145862	38,078,516 (97.27 %)	27752852 (72.88 %)	13444590	9,791,844 (72.83 %)
JCFS0-3	38701720	37,740,290 (97.51 %)	25634559 (67.92 %)	12363628	8,576,152 (69.37 %)
JCFS4-1	35474610	34,700,346 (97.81 %)	21250819 (61.24 %)	10119802	5,560,531 (54.95 %)
JCFS4-2	36488220	35,708,820 (97.86 %)	19184130 (53.72 %)	9079216	4,205,136 (46.32 %)
JCFS4-3	43261610	42,075,110 (97.26 %)	28638322 (68.06 %)	13764451	8,875,071 (64.48 %)
MERF0U-1	7995282	7,897,950 (98.78 %)	5433458 (68.80 %)	2664616	1,850,506 (69.45 %)
MERF0U-2	12391724	12,230,550 (98.7 %)	8463332 (69.20 %)	4143995	2,627,379 (63.4 %)
MERF0U-3	10340776	10,210,300 (98.74 %)	6927038 (67.84 %)	3388761	2,203,505 (65.02 %)
MERF4S-1	7694746	7,594,522 (98.7 %)	5743150 (75.62 %)	2788474	2,112,155 (75.74 %)
MERF4S-2	7084164	6,983,574 (98.58 %)	4953681 (70.93 %)	2416887	1,716,503 (71.02 %)
HUNF0U-1	19298982	18,911,918 (97.99 %)	13456652 (71.15 % )	6505466	5,091,593 (78.27 %)
HUNF0U-2	49393226	48,407,630 (98 %)	33355366 (68.91 %)	16390829	1,1844,481 (72.26 %)
HUNF0U-3	33557796	32,895,092 (98.03 %)	22974376 (69.84 % )	11322973	7,948,599 (70.2 %)
HUNF4S-1	26586700	26,115,038 (98.23 %)	16901924 (64.72 %)	8199569	5,806,166 (70.81 %)
HUNF4S-2	3.30457e+07	32,270,498 (97.65 %)	24562548 (76.11 % )	12137711	8,982,435 (74 %)
HUNF4S-3	3.34281e+07	32,944,118 (98.55 %)	22028774 (66.87 % )	10584497	6,502,609 (61.43 %)
NOR: New Orleans
MER: Merida
HUN: Hunucma
a(%)	% of reads (R1+R2) after quality filtering
b(%)	% of reasds (R1+R2) mapped to the reference genome AaegL5
c(%)	% of aligments (read pairs) assigned to the sense orientation to the genomic features
F0U	base (1rst) generation, without selection with deltamethrin (Unexposed)
F4S	4th generations of selection with deltamethrin (Survivor)
F5U	5th generation, without selection with deltamethrin (Unexposed)
